# Supplementary material for: Killer Meiotic Drive and Dynamic Evolution of the wtf Gene Family
Source: Mol Biol Evol. 2019 Apr 16;36(6):1201–14. doi: 10.1093/molbev/msz052 (PMC6526906; doi:10.1093/molbev/msz052)
Supplement: Supplementary_Material_msz052 [file supplementary_material_msz052.zip]

Archive with 40 entries (40 files):
- exon1_nucleotide_alignment_interleaved.txt
- exon1_nucleotide_alignment_sequential.txt
- exon2_nucleotide_alignment_interleaved.txt
- exon2_nucleotide_alignment_sequential.txt
- exon3_nucleotide_alignment_interleaved.txt
- exon3_nucleotide_alignment_sequential.txt
- exon4_nucleotide_alignment_interleaved.txt
- exon4_nucleotide_alignment_sequential.txt
- exon5_nucleotide_alignment_interleaved.txt
- exon5_nucleotide_alignment_sequential.txt
- exon6_nucleotide_alignment_interleaved.txt
- exon6_nucleotide_alignment_sequential.txt
- intron1_nucleotide_alignment_interleaved.txt
- intron1_nucleotide_alignment_sequential.txt
- Supplemental Figure 1 Page 1 MTEv7.pdf
- Supplemental Figure 1 Page 2 MTEv7.pdf
- Supplemental Figure 1 Page 3 MTEv6.pdf
- Supplemental Figure 10 MTEv6.pdf
- Supplemental Figure 11 MTEv5.pdf
- Supplemental Figure 12 MTEv5.pdf
- Supplemental Figure 13 MTEv6.pdf
- Supplemental Figure 14 MTEv6.pdf
- Supplemental Figure 15 MTEv5.pdf
- Supplemental Figure 16 MTEv7.pdf
- Supplemental Figure 17 MTEv1.pdf
- Supplemental Figure 2 MTEv4.pdf
- Supplemental Figure 3 MTEv3.pdf
- Supplemental Figure 4 MTEv2.pdf
- Supplemental Figure 5 MTEv2.pdf
- Supplemental Figure 6 MTEv5.pdf
- Supplemental Figure 7 MTEv6.pdf
- Supplemental Figure 8 MTEv3.pdf
- Supplemental Figure 9 MTEv5.pdf
- Supplemental legends.docx
- Supplemental Table 1 MTEv2.pdf
- Supplemental Table 2 MTEv2.pdf
- upstream_nucleotide_alignment_interleaved.txt
- upstream_nucleotide_alignment_sequential.txt
- whole_gene_nucleotide_alignment_interleaved.txt
- whole_gene_nucleotide_alignment_sequential.txt
