# Supplementary material for: Killer Meiotic Drive and Dynamic Evolution of the wtf Gene Family
Source: Mol Biol Evol. 2019 Apr 16;36(6):1201–14. doi: 10.1093/molbev/msz052 (PMC6526906; doi:10.1093/molbev/msz052)
Supplement: Supplementary_Material_msz052 [file supplementary_material_msz052.zip › exon1_nucleotide_alignment_interleaved.txt]

CBS5557_wtf1_exon1                  ATGAAGAATGATTACACTTCTTTGAAAAGTCCTCTAGATGAAGAAGATGA
CBS5557_wtf2_exon1                  ATGAATAATAATTACACTTCCTTGAAAAGTCCTATAGATGAAGAAGATGA
CBS5557_wtf3*_exon1                 ACGAAGAATAATTACACTTCCTTGAAAAGTTCTATAGATGAAGAAGATGA
CBS5557_wtf4_exon1                  ATGAAGAATAAAGATTATCCCTTGAGGTCGTCTATGGATGAA----TTGA
CBS5557_wtf5_exon1                  ATGAAGAATAATTACACTTCTTTAAAAAGTCCTCTAGATGAAGAAGATGA
CBS5557_wtf6_exon1                  ATGAAGAATAATTACACTTCCTTGAAAAGTTCTATAGATGAAGAAGATGA
CBS5557_wtf8_exon1                  ATGAAGAATAATTACACTTCCTTGAAAAGTCCTCTAGATGAAGAAGATGA
CBS5557_wtf9_exon1                  ATGAAGAATAAATATTATCCCTTGAGGTCGTCTATGGATGAA----ATGA
CBS5557_wtf10_exon1                 ATGAAGAATAATTACACTTCCTTGAAAAGTCCTATAGATGAAGAAGATGA
CBS5557_wtf12*_exon1                ATGGAGGATAATTACACTTCCTTGAAAAGTTCTATAGATGAAGAAGATGA
CBS5557_wtf13_exon1                 ATGAAGAATAATTACACTTCCTTGAAAAGTTCTATAGATGAAGAAGATGA
CBS5557_wtf16*_exon1                ATGAAGAATAATTACACTTCCTTGAAAAGTCCTATAGATGAAGGAGATGA
CBS5557_wtf17_exon1                 ATGAAGAATAATTACACTTCCTTGAAAAGTCCTATAGATGAAGAAGATGA
CBS5557_wtf18_exon1                 ATGAAGAATAAAGATTATCCCTTGAGGTCGTCTATGGATGAA----TTGA
CBS5557_wtf19_exon1                 ATGAAGAATAAAGATTATCCCTTGAGGTCGTCTATGGATGAA----TTGA
CBS5557_wtf20_exon1                 ATGAATAATAATTACACTTCCTTGAAAAGTCCTATAGATGAAGAAGATGA
CBS5557_wtf21_exon1                 ATGAAGAATAAAGATTATCCATTGAGGACTTCTATGGATGAA----ATGA
CBS5557_wtf22_exon1                 ATGAAGAATAAAGATTATCTTTTGAGGTCGTCTATGGATGAA----TTGA
CBS5557_wtf23_exon1                 ATGAAGAATAAATATTATCCTGTGAGGACTTCTATGGATGAA----ATGA
CBS5557_wtf24_exon1                 ATGAATAATAATTACACTTCCTTGAAAAATCCTATAGATGAAGAAGATGA
CBS5557_wtf25_exon1                 ATGAAGAATAATTACACTTCCTTGAAAAAACCTCTAGATGAAGAAGATGA
CBS5557_wtf27_exon1                 ATGAATAATAATTACACTTCCTTGAAAAGTTCTATAGATGAAGAAGATGA
CBS5557_wtf28_exon1                 ATGAAGAATAACTACACTTCCTTGAAAAGTCCTCTAGATGAAGAAGATGA
CBS5557_wtf29_exon1                 ATGAAGAATAAAGATTATCCATTGAGGACTTCTATGGATGAA----ATGA
CBS5557_wtf31_exon1                 ATGAAGAATAAAGATTATCCCTTGAGGTCGTCTATGGATGAA----TTGA
CBS5557_wtf32_exon1                 ATGAAGAATAATTACACTTCCTTGAAAAGTCCTATAGATGAAGAAGATGA
CBS5557_wtf33_exon1                 ATGAAGAATAAATATTATCCCTTGAGGTCGTCTATGGATGAA----TTGA
CBS5557_wtf35_exon1                 ATGAAGAATAATTACACTTCCTTGAAAAGTCCTCTAGATGAAGAAGATGA
FY29033_wtf2_exon1                  ATGAAGAATAAAGATTATCCATTGAGGACTTCTATGGATGAA----ATGA
FY29033_wtf4_exon1                  ATGAAGAATAAATATTATCCCTTGAGGTCGTCTATGGATGAA----ATGA
FY29033_wtf6_exon1                  ATGAATAATAATTACACTTCCTTGAAAAGTTCTATAGATGAAGAAGATGA
FY29033_wtf28_exon1                 ATGAAGAATAATTACAATTCCTTGAAAAGTTCTATAGATGAAGAAGATGA
FY29033_wtf8_exon1                  ATGAAGAATAAATATTATCCATTGAGGACTTCTATGGATGAA----ATGA
FY29033_wtf9_exon1                  ATGAAGAATAAATATTATCCCTTGAGGTCGTCTATGGATGAA----ATGA
FY29033_wtf12*_exon1                ATGAAGAATAATTACACTTCCTTGAAAAGTTCTATAGATGAAGAAGATGA
FY29033_wtf13_exon1                 ATGAAGAATAATTACACTTCCTTGAAAAGTCCTATAGATGAAGAAGATGA
FY29033_wtf16_exon1                 ATGAAGAATAATTACACTTCCTTGAAAAGTTCTATAGATGAAGAAGATGA
FY29033_wtf39_exon1                 ATGAAGAATAAAGATTATCCATTGAGGAATTCTATGGATGAA----ATGA
FY29033_wtf17_exon1                 ATGAAGAATAATTACACTTCCTTGAAAAGTTCTATAGATGAAGAAGATGA
FY29033_wtf18_exon1                 ATGAAGAATAAAGGTTATCCCTTGAGGTCATCTATGGATGAA----TTGA
FY29033_wtf19_exon1                 ATGAAGAATAAATATTATCCCTTGAGGTCGTCCATGGATGAA----TTGA
FY29033_wtf20_exon1                 ATGAAGAATAATTACACTTCCTTGAAAAGTCCTATAGATGAAGAAGATGA
FY29033_wtf22_exon1                 ATGAAGAATAAATATTATCCTGTGAGGACTTCTATGGATGAA----ATGA
FY29033_wtf23_exon1                 ATGAAGAATAATTACACTTCCTTGAAAAGTTCTATAGATGAA--------
FY29033_wtf25_exon1                 ATGAAGAATAATTACACTTCCTTGAAAAGTTCTATAGATGAAGAAGATGA
FY29033_wtf21*_exon1                ATGAATAATAATTACGCTTCCTTGAAAAGTCCTCTAGATGAAGAAGATGA
FY29033_wtf26_exon1                 ATGAAGAATAATTACACTTCCTTGAAAAGTCCTCTAGATGAAGAAGATGA
FY29033_wtf10_exon1                 ATGAAGAATAATTACACTTCCTTGAAAAGTCCTCTAGATGAAGAAGATGA
FY29033_wtf30_exon1                 ATGAAGAATAAATATTATCCCTTGAGGTCGTCTATAGATGAA----TTGA
FY29033_wtf31_exon1                 ATGAAGAATAAAGATTATCCCTTGAGGTCGTCTATGGATGAA----TTGA
FY29033_wtf33_exon1                 ATGAAGAATAATTACACTTCCTTGAAAAGTCCTCTAGATGAAGAAGATGA
FY29033_wtf35_exon1                 ATGAAGAATAAAGATTATCCATTGAGGACTTCTATGGATGAA----TTGA
FY29033_wtf37_exon1                 ATGAAGAATAATTACAATTCCTTCAAAAGTTCTATAGATCAAGAAGATGA
FY29033_wtf1_exon1                  ATGAAGAATAATTACACTTCCTTGAAAAGTTCTATAGATAAAGAAGATGA
FY29033_wtf36_exon1                 ATGAAGAATAAATATTATCCCTTGAGGTCGTCTATGGATGAA----ATGA
FY29033_wtf5_exon1                  ATGAAGAATAATTACACTTCCTTGAAAAGTTCTATAGATGAAGAAGATGA
FY29033_wtf38_exon1                 ATGAAGAATAAATATTATCCCTTGAGGTCGTCTATGGATGAA----TTGA
FY29033_wtf27_exon1                 ATGGAAAATAATTACACTTCCTTGAAAAGTCCTATAGATGAAGAAGATGA
FY29033_wtf40_exon1                 ATGAAGAATAATTACACTTCCTTGAAAAGTTCTATAGATGAAGAAGATGA
FY29033_wtf24_exon1                 ATGAAGAATAATTACACTTCCTTGAAAAGTCCTATAGATGAAGAAGATGA
FY29033_wtf41_exon1                 ATGAAGAATAAATATTATCCCTTGAGGTCGTCTATGGATGAA----ATGA
FY29033_wtf42_exon1                 ATGAAGAATAATTACACTTCCTTGAAAAGTTCTATAGATGAAGAAGGTGA
Sk_wtf1*_exon1                      ATGAAGAATGATTACACTTCTTTGAAAAGTCCTCTAGATGAAGAAGATGA
Sk_wtf4_exon1                       ATGAAGAATAAAGATTATCCCTTGAGGTCGTCTATGGATGAA----TTGA
Sk_wtf5_exon1                       ATGAAGAATAATCACACTTCTTTAAAAAGTCCTCTAGATGAAGAAGATGA
Sk_wtf6_exon1                       ATGAAGAATAATTACACTTCCTTGAAAAGTCCTATAGATGAAGAAGATGA
Sk_wtf28_exon1                      ATGAAGAATAAATATTATCCCTTGAGGTCGTCTATGGATGAA----TTGA
Sk_wtf9_exon1                       ATGAAGAATAAATATTATCCCTTGAGGTCGTCTATGGATGAA----ATGA
Sk_wtf12*_exon1                     ATGGAGGATAATTACACTTCCTTGAAAAGTTCTATAGATGAAGAAGATGA
Sk_wtf32_exon1                      ATGAAGAATAATTACACTTCCTTGAAAAGTCCTATAGATGAAGAAGATGA
Sk_wtf13_exon1                      ATGAAGAATAATTACACTTCCTTGAAAAGTTCTATGGATGAAGGAGATGA
Sk_wtf16_exon1                      ATGAAGAATAATTACACTTCCTTGAAAAGTTCTATAGATGAAGAAGATGA
Sk_wtf17*_exon1                     ACGAAGAATAATTACACTTCCTTGAAAAGTCCTATAGATGAAGAAGATGA
Sk_wtf18_exon1                      ATGAAGAATAATTACACTTCCTTGAAAAGTCCTCTAGATGAAGAAGATGA
Sk_wtf19_exon1                      ATGAAGAATAAATATTATCCTGTGAGGACTTCTATGGATGAA----ATGA
Sk_wtf20_exon1                      ATGAAGAATAATTACACTTCCTTGAAAAGTCCTATAGATGAAGAAGATGA
Sk_wtf21*_exon1                     ATGAATAATAATTACGCTTCCTTGAAAAGTCCTCTAGATGAAGAAGGTGA
Sk_wtf26_exon1                      ATGAATAATAATTACACTTCCTTGAAAAGTTCTATAGATGAAGAAGGTGA
Sk_wtf22_exon1                      ATGAATAATAATTACACTTCCTTGAAAAGTTCTATAGATGAAGAAGGTGA
Sk_wtf23_exon1                      ATGAAGAATAATTACACTTCCTTGAAAAGTCCTATAGATGAAGAAGATGA
Sk_wtf24_exon1                      ATGAAGAATAATTACAATTCCTTGAAAAGTCCTATAGATGAAGAAGATGA
Sk_wtf25_exon1                      ATGAAGAATAATTACACTTCCTTGAAAAGTTCTATAGATGAAGAAGATGA
Sk_wtf27_exon1                      ATGAAGAATAAATATTATCCCTTGAGGTCGTCTATGGATGAA----TTGA
Sk_wtf8_exon1                       ATGAAGAATAATTACGCTTCCTTGGAAAGTTCTATAGATGAAGAAGATGA
Sk_wtf29_exon1                      ATGAAGAATAAAGATTATCCATTGAGGACTTCTATGGATGAA----ATGA
Sk_wtf10_exon1                      ATGAAGAATAATTACACTTCCTTGAAAAGTCCTCTAGATGAAGAAGATGA
Sk_wtf30_exon1                      ATGAAGAATAAATATTATCCCTTGAGGTCGTCTATAGATGAA----TTGA
Sk_wtf31_exon1                      ATGAAGAATAAAGATTATCCCTTGAGGTCGTCTATGGATGAA----TTGA
Sk_wtf33_exon1                      ATGAAGAATAAATATTATCCCTTGAGGTCGTCTATGGATGAA----TTGA
Sk_wtf2_exon1                       ATGAAGAATAATTACACTTCCTTGAAAAGTTCTATAGATGAAGAAGGTGA
Sk_wtf34_exon1                      ATGAAGAATAAATATTATCCCTTGAGGTCGTCTATGGATGAA----ATGA
Sk_wtf35_exon1                      ATGAAGAATAATTACACTTCCTTGAAAAGTCCTCTAGATGAAGAAGATGA
Sp_wtf1_exon1                       ATGAAGAATGATTACACTTCTTTGAAAAGTCCTCTAGATGAAGAAGATGA
Sp_wtf2*_exon1                      ATGAAGAATAATTACACTTCTTTGAAAAGTCCTCTAGATGAAGAAGATGA
Sp_wtf3*_exon1                      ACGAAGAATAATTACACTTCCTTGAAAAGTTCTATAGATGAAGAAGATGA
Sp_wtf4-2_exon1                     ATGAAGAATAAAGATTATCCCTTGAGGTCGTCTATGGATGAA----TTGA
Sp_wtf4_exon1                       ATGAAGAATAAAGATTATCCCTTGAGGTCGTCTATGGATGAA----TTGA
Sp_wtf5_exon1                       ATGAAGAATAATTACACTTCTTTGAAAAGTCCTCTAGATGAAGAAGATGA
Sp_wtf6*_exon1                      ATGAAGAATAATTACACTTCCTTGAAAAGTTCTATAGATGAAGAAGATGA
Sp_wtf8*_exon1                      ATGAAGAATAATTACACTTCCTTGAAAAGTCCTCTAGATGAAGAAGATGA
Sp_wtf9_exon1                       ATGAAGAATAATTACACTTCTTTGAAAAGTCCTCTAGATGAAGAAGATGA
Sp_wtf10_exon1                      ATGAAGAATAATTGCACTTCCTTGAAAAGTTCTATAGATGAGGAAGATGA
Sp_wtf12*_exon1                     ATGAAGAATAATTACACTTCCTTGAAAAGTTCTGTAGATGAAGAAGATGA
Sp_wtf13_exon1                      ATGAAGAATAAAGATTATCCCTTGAGGTCGTCTATGGATGAA----TTGA
Sp_wtf16_exon1                      ATGAAGAATAATTACACTTCCTTGAAAAGTCCTATAGATGAAGGAGATGA
Sp_wtf17*_exon1                     ACGAAGAATAATTACACTTCCTTGAAAAGTCCTATAGATGAAGAAGATGA
Sp_wtf18-2_exon1                    ATGAAGAATAATTACACTTCCTTGAAAAGTCCTCTAGATGAAGAAGATGA
Sp_wtf18_exon1                      ATGAAGAATAATTACACTTCCTTGAAAAGTCCTCTAGATGAAGAAGATGA
Sp_wtf19_exon1                      ATGAAGAATAAATATTATCCCTTGAGGTCGTCTATGGATGAA----TTGA
Sp_wtf20_exon1                      ATGAAGAATAATTACACTTCCTTGAAAAGTCCTCTAGATGAAGAAGATGA
Sp_wtf21_exon1                      ATGAAGAATAATTACACTTCTTTGAAAAGTCCTCTAGATGAAGAAGATGA
Sp_wtf22*_exon1                     ATGAAGAATAATTACACTTCTTTGAAAAGTTCTCTAGATGAAGAAGATGA
Sp_wtf23_exon1                      ATGAAGAATAAATATTACCCCTTGAGGTCGTCTATGGATGAA----TTGA
Sp_wtf24*_exon1                     ATGAAGAATAATTACGCTTCCTTGGAAAGTTCTATAGATGAAGAAGATGA
Sp_wtf25_exon1                      ATGAAGAATAATTACACTTCTTTGAAAAGTCCTCTAGATGAAGAAGATGA

CBS5557_wtf1_exon1                  ATTGAAGACA-GATCATGAAAT-CGATTTGGAAAAAGGACCACTCCCAGA
CBS5557_wtf2_exon1                  ATTGAAGACA-GATCATGAAAT-TGATTTGGAAAAAGGACCCCTCCCAGA
CBS5557_wtf3*_exon1                 ATTGAAGACA-GATCATGAAAT-TGATTTGGAAAAAGGACCCCTCCCAGA
CBS5557_wtf4_exon1                  GTACAAAAAACGATAATGAAAT-TGATTTGGAAAAAGGTCCTCTCCCAGA
CBS5557_wtf5_exon1                  ATTGAAGACA-GATCATGAAAT-CGATTTGGAAAAAGGACCCCTCCCAGA
CBS5557_wtf6_exon1                  ATTGAAGACA-GATCATGAAAT-TGATTTGGAAAAAGGCCTACTCCCAGA
CBS5557_wtf8_exon1                  ACTGAAGACA-GATCATGAAAT-CGATTTGGAAAAAGGGCTACTTCCAGA
CBS5557_wtf9_exon1                  GTGCAAAAAACGATAATGAAAT-TGATTTGGAAAAAGGTCCTCTCCCAGA
CBS5557_wtf10_exon1                 ATTGAAGACGGGA-CATGAAAT-CGATTTGGAAAAAGGGCTACTTCCAGA
CBS5557_wtf12*_exon1                ATTGAAGACAGGA-CATGAAAT-TGATTTGGAAAAAGGACCACTCCCAGA
CBS5557_wtf13_exon1                 ATTGAAGACA-GATCATGAAAT-CGATTTGGAAAAAGGGCTACTTCCAGA
CBS5557_wtf16*_exon1                ATCGAAGACAGGA-CATGAAAT-CGATTTGGAAAAAGGGCTACTTCCAGA
CBS5557_wtf17_exon1                 ACTGAAGACA-GATTATGAAAT-CGATTTGGAAAAAGGACCACTCCCAGA
CBS5557_wtf18_exon1                 GTACAAAAAACGATAATGAAAT-TGATTTGGAAAAAGGTCCTCTCCCAGA
CBS5557_wtf19_exon1                 GTACAAAAAACGATAATGAAAT-TGATTTGGAAAAAGGTCCTCTCCCAGA
CBS5557_wtf20_exon1                 ATTGAAGACA-GATCATGAAAT-CGATTTGGAAAAAGGCCTATTCCCAGA
CBS5557_wtf21_exon1                 GTGCAAAAAACGATAATGAAAT-TGATTTGGAAAAAGGTCCTCTCCCAGA
CBS5557_wtf22_exon1                 GTACAAAAAACGATAATGAAAT-TGATTTGGAAAAAGGTCCTCTCCCAGA
CBS5557_wtf23_exon1                 ATGCAAAAAACGATAATGAAAT-TGATTTGGAAAAAGGTCCTCTCCCAGA
CBS5557_wtf24_exon1                 ATTGAAGACA-GATCATGAAAT-CGATTTGGAAAAAGGCCTACTTCCAGA
CBS5557_wtf25_exon1                 ATTGAAGACA-GATCATGAAAT-TGATTTGGAAAAAGGACTCCTCCCAGA
CBS5557_wtf27_exon1                 ATTGAAGACA-GATCATGAAAT-CGATTTGGAAAAAGGCCTACTTCCAGA
CBS5557_wtf28_exon1                 ATTGAAGACA-GATCATGAAAT-CGATTTGGAAAAAGGCCTACTTCCAGA
CBS5557_wtf29_exon1                 GTGCAAAAAACGATAATGAAAT-TGATTTGGAAAAAGGTCCTCTCCCAGA
CBS5557_wtf31_exon1                 GTACAAAAAACGATAATGAAAT-TGATTTGGAAAAAGGTCCTCTCCCAGA
CBS5557_wtf32_exon1                 ATTGAAGACA-GATCATGAAAT-CGATTTGGAAAAAGGGCTACTTCCAGA
CBS5557_wtf33_exon1                 GTACAAAAAACGATAATGAAAT-TGATTTGGAAAAAGGTCCTCTCCCAGA
CBS5557_wtf35_exon1                 ATTGAAGACA-GATCATGAAAT-CGATTTGGAAAAAGGCCTACTTCCAGA
FY29033_wtf2_exon1                  GTGCAAAAAACGATAATGAAAT-TGATTTGGAAAAAGGTCCTCTCCCAGA
FY29033_wtf4_exon1                  GTGCAAAAAACGATAATGAAAT-TGATTTGGAAAAAGGTCCTCTCCCAGA
FY29033_wtf6_exon1                  ATTGAAGACA-GATCATGAAAT-TGATTTGGAAAAAGGGCTACTTCCAGA
FY29033_wtf28_exon1                 ATTGAAGACGGGA-CATGAAAT-CGATTTGGAAAAAGGGCTACTTCCAGA
FY29033_wtf8_exon1                  GTACAAAAAACGATAATGAAAT-TGATTTGGAAAAAGGTCCTCTCCCAGA
FY29033_wtf9_exon1                  GTGCAAAAAACGATAATGAAAT-TGATTTGGAAAAAGGTCCTCTCCCAGA
FY29033_wtf12*_exon1                ATTGAAGACAGGA-CATGAAAT-TGATTTGGAAAAAGGACCACTCCCAGA
FY29033_wtf13_exon1                 ATTGAAGACGGGA-CATGAAAT-CGATTTGGAAAAAGGGCTACTTCCAGA
FY29033_wtf16_exon1                 ATTGAAGACA-GATCATGAAAT-CGATTTGGAAAAAGGGCTACTTCCAGA
FY29033_wtf39_exon1                 GTGCAAAAAACGATAATGAAAT-TGATTTGGAAAAAGGTCCTCTCCCAGA
FY29033_wtf17_exon1                 ATTGAAGACA-GATCATGAAAT-TGATTTGGAAAAAGGCCTACTTCCAGA
FY29033_wtf18_exon1                 GTACAAAAAACGATAATGAAAT-TGATTTGGAAAAAGGTCCTCTCCCAGA
FY29033_wtf19_exon1                 GTACAAAAAACGATAATGAAAT-TGATTTGGAAAAAGGTCCTCTCCCAGA
FY29033_wtf20_exon1                 ACTGAAGACA-GATCATGAAAT-CGATTTGGAAAAAGGACCACTCCCAGA
FY29033_wtf22_exon1                 ATGCAAAAAACGATAATGAAAT-TGATTTGGAAAAAGGTCCTCTCCCAGA
FY29033_wtf23_exon1                 -TTGAAGACA-GATCATGAAAT-CGATTTGGAAAAAGGGCTACTTCCAGA
FY29033_wtf25_exon1                 ATTGAAGACA-GATCATGAAAT-CGATTTGGAAAAAGGCCTACTTCCAGA
FY29033_wtf21*_exon1                ATTGAAGACA-GATCATGAAAT-CGATTTGGAAAAAGGCCTACTCCCAGA
FY29033_wtf26_exon1                 ACTGAAGACA-GATCATGAAAT-CGATTTGGAAAAAGGCCTACTCCCAGA
FY29033_wtf10_exon1                 ACTGAAGACA-GATCATGAAAT-CGATTTGGAAAAAGGGCTACTTCCAGA
FY29033_wtf30_exon1                 GTACAAAAAACGATAATGAAAT-TGATTTGGAAAAAGGTCCTCTCCCAGA
FY29033_wtf31_exon1                 GTACAAAAAACGATAATGAAAT-TGATTTGGAAAAAGGTCCTCTCCCAGA
FY29033_wtf33_exon1                 ATTGAAGACA-GATCATGAAAT-CGATTTGGAAAAAGGCCTACTTCCAGA
FY29033_wtf35_exon1                 GTACAAAAAACGATAATGAAAT-TGATTTGGAAAAAGGTCCTCTCCCAGA
FY29033_wtf37_exon1                 ATTGAAGACGGGA-CATGAAAT-CGATTTGGAAAAAGGGCTACTTCCAGA
FY29033_wtf1_exon1                  ATTGAAATCA-GTTCATGAAAT-TGATTTGGAAAAAGGCCTACTTCCAGA
FY29033_wtf36_exon1                 GTGCAAAAAACGATAATGAAAT-TGATTTGGAAAAAGGTCCTCTCCCAGA
FY29033_wtf5_exon1                  ATTGAAGACAGGA-CATGAAAT-CGATTTGGAAAAAGGACCACTCCCAGA
FY29033_wtf38_exon1                 GTACAAAAAACGATAATGAAAT-TGATTTGGAAAAAGGTCCTCTCCCAGA
FY29033_wtf27_exon1                 ATTAAAGACA-GATCATGAAAT-CGATTTGGAAAAAGGCCTACTTCCAGA
FY29033_wtf40_exon1                 ATTAAAGACA-GATCATGAAAT-CGATTTGGAAAAAGGCCTACTTCCAGA
FY29033_wtf24_exon1                 ATTGAAGACA-GATCATGAAAT-CGATTTGGAAAAAGGCCTACTCCCAGA
FY29033_wtf41_exon1                 GTGCAAAAAACGATAATGAAAT-TGATTTGGAAAAAGGTCCTCTCCCAGA
FY29033_wtf42_exon1                 ATTGAAGACA-GATCATGAAAT-TGATTTGGAAAAAGGACCCCTCCCAGA
Sk_wtf1*_exon1                      ATTGAAGACA-GATCATGAAAT-CGATTTGGAAAAAGGACCACTCCCAGA
Sk_wtf4_exon1                       GTACAAAAAACGATAATGAAAT-TGATTTGGAAAAAGGTCCTCTCCCAGA
Sk_wtf5_exon1                       ATTGAAGACA-GATCATGAAAT-CGATTTGGAAAAAGGACCCCTCCCAGA
Sk_wtf6_exon1                       ACTGAAGACA-GATCATGAAAT-CGATTTGGAAAAAGGACCACTCCCAGA
Sk_wtf28_exon1                      GTACAAAAAACGATAATGAAAT-TGATTTGGAAAAAGGTCCTCTCCCAGA
Sk_wtf9_exon1                       GTGCAAAAAACGATAATGAAAT-TGATTTGGAAAAAGGTCCTCTCCCAGA
Sk_wtf12*_exon1                     ATTGAAGACAGGA-CATGAAAT-TGATTTGGAAAAAGGACCACTCCCAGA
Sk_wtf32_exon1                      ATTGAAGACA-GATCATGAAAT-CGATTTGGAAAAAGGGCTACTTCCAGA
Sk_wtf13_exon1                      ATTGAAGACAGGA-CATGAATT-CGATTTGGAAAAAGGCATACTTCCAGA
Sk_wtf16_exon1                      ATTGAAGACA-GATCATGAAAT-CGATTTGGAAAAAGGGCTACTTCCAGA
Sk_wtf17*_exon1                     ACTGAAGACA-GATTATGAAAT-CGATTTGGAAAAAGGACCACTCCCAGA
Sk_wtf18_exon1                      ACTGAAGACA-GATCATGAAAT-CGATTTGGAAAAAGGGCTACTTCCAGA
Sk_wtf19_exon1                      ATGCAAAAAACGATAATGAAAT-TGATTTGGAAAAAGGTCCTCTCCCAGA
Sk_wtf20_exon1                      ACTGAAGACA-GATCATGAAAT-CGATTTGGAAAAAGGACCACTCCCAGA
Sk_wtf21*_exon1                     ATTGAAGACA-GATCATGAAAT-CGATTTGGAAAAAGGCCTACTCCCAGA
Sk_wtf26_exon1                      ATTGAAGACA-GATCATGAAAT-CGATTTGGAAAAAGGCCTACTCCCAGA
Sk_wtf22_exon1                      ATTGAAGACA-GATCATGAAAT-CGATTTGGAAAAAGGCCTACTTCCAGA
Sk_wtf23_exon1                      ATTGAAGACGGGA-CATGAAAT-CGATTTGGAAAAAGGGCTACTTCCAGA
Sk_wtf24_exon1                      ATTGAAGACA-GATCATGAAAT-CGATTTGGAAAAAGGCCTACTCCCAGA
Sk_wtf25_exon1                      ATTGAAGACAGGA-CATGAAAT-CGATTTGGAAAAAGGACCACTCCCAGA
Sk_wtf27_exon1                      GTACAAAAAACGATAATGAAAT-TGATTTGGAAAAAGGTCCTCTCCCAGA
Sk_wtf8_exon1                       ATTGAAGACAGGA-CATGAAAT-TGATTTGGAAAAAGGCCTACTTCCAGA
Sk_wtf29_exon1                      GTGCAAAAAACGATAATGAAAT-TGATTTGGAAAAAGGTCCTCTCCCAGA
Sk_wtf10_exon1                      ACTGAAGACA-GATCATGAAAT-CGATTTGGAAAAAGGGCTACTTCCAGA
Sk_wtf30_exon1                      GTACAAAAAACGATAATGAAAT-TGATTTGGAAAAAGGTCCTCTCCCAGA
Sk_wtf31_exon1                      GTACAAAAAACGATAATGAAAT-TGATTTGGAAAAAGGTCCTCTCCCAGA
Sk_wtf33_exon1                      GTACAAAAAACGATAATGAAAT-TGATTTGGAAAAAGGTCCTCTCCCAGA
Sk_wtf2_exon1                       ATTGAAGACA-GATCATGAAAT-TGATTTGGAAAAAGGACCCCTCCCAGA
Sk_wtf34_exon1                      GTGCAAAAAACGATAATGAAAT-TGATTTGGAAAAAGGTCCTCTCCCAGA
Sk_wtf35_exon1                      ATTGAAGACA-GATCATGAAAT-CGATTTGGAAAAAGGCCTACTTCCAGA
Sp_wtf1_exon1                       ATTGAAGACA-GATCATGAAAT-CGATTTGGAAAAAGGACCACTCCCAGA
Sp_wtf2*_exon1                      ATTGAAGACA-GATCATGAAAT-CGATTTGGAAAAAGGACCCCTCCCAGA
Sp_wtf3*_exon1                      ATTGAAGACA-GATCATGAAAT-TGATTTGGAAAAAGGACCCCTCCCAGA
Sp_wtf4-2_exon1                     GTACAAAAAACGATAATGAAAT-TGATTTGGAAAAAGGTCCTCTCCCAGA
Sp_wtf4_exon1                       GTACAAAAAACGATAATGAAAT-TGATTTGGAAAAAGGTCCTCTCCCAGA
Sp_wtf5_exon1                       ATTGAAGACA-GATCATGAAAT-CGATTTGGAAAAAGGACCCCTCCCAGA
Sp_wtf6*_exon1                      ATTGAAGATA-GATCATGAAATTTGATTTGGAAAAAGGACCCCTCCCAGA
Sp_wtf8*_exon1                      ATTGAAGACA-GATCATGAAAT-CGATTTGGAAAAAGGCCTGCTTCCAGA
Sp_wtf9_exon1                       ATTGAAGACA-GATCATGAAAT-CGATTTGGAAAAAGGACCACTCCCAGA
Sp_wtf10_exon1                      ATTGAAGACA-GATCATGAAAT-CGATTTGGAAAAAGGGCTACTCCCAGA
Sp_wtf12*_exon1                     ATTGAAGACAGGA-CATGAAAT-TGATTTGGAAAAAGGACCACTCCCAGA
Sp_wtf13_exon1                      GTACAAAAAACGATAATGAAAT-TGATTTGGAAAAAGGTCCTCTCCCAGA
Sp_wtf16_exon1                      ATCGAAGACAGGA-CATGAAAT-CGATTTGGAAAAAGGGCTACTTCCAGA
Sp_wtf17*_exon1                     ACTGAAGACA-GATTATGAAAT-CGATTTGGAAAAAGGACCACTCCCAGA
Sp_wtf18-2_exon1                    ACTGAAGACA-GATCATGAAAT-CGATTTGGAAAAAGGGCTACTTCCAGA
Sp_wtf18_exon1                      ACTGAAGACA-GATCATGAAAT-CGATTTGGAAAAAGGGCTACTTCCAGA
Sp_wtf19_exon1                      GTGCAAAAAACGATAATGAAAT-TGATTTGGAAAAAGGTCCTCTCCCAGA
Sp_wtf20_exon1                      ACTGAAGACA-GATCATGAAAT-CGATTTGGAAAAAGGGCTACTTCCAGA
Sp_wtf21_exon1                      ATTGAAGACA-GATCATGAAAT-CGATTTGGAAAAAGGACCACTCCCAGA
Sp_wtf22*_exon1                     ATTGAAGACA-GATCATGAAAT-CGATTTGGA-AAAGGACCACTCCCAGA
Sp_wtf23_exon1                      GTGCAAAAAACGATAATGAAAT-TGATTTGGAAAAAGGTCCTCTCCCAGA
Sp_wtf24*_exon1                     ATTGAAGACAGGA-CATGAAAT-TGATTTGGAAAAAGGCCTACTTCCAGA
Sp_wtf25_exon1                      ATTGAAGACA-GATCATGAAAT-CGATTTGGAAAAAGGACCACTCCCAGA

CBS5557_wtf1_exon1                  ATATGATTCGGAGGAAGAGGGCGCATTACCTCCATATTCAG---------
CBS5557_wtf2_exon1                  ATATGATTCAGAGGAGGAAAGTACATTGCCTCCATATTCAG---------
CBS5557_wtf3*_exon1                 ATATGATTCAGAGGAGGAAAGTACATTGCCTCCATATTCAG---------
CBS5557_wtf4_exon1                  ATACAATTCAGAAGATGGGAGCACATTGCCTCCATATTCAG---------
CBS5557_wtf5_exon1                  ATATGATTCAGAGGAGGAAAGTACATTGCCTCCATATTCAG---------
CBS5557_wtf6_exon1                  ATATAATTCAGAGGAAGAGGGCGCGTTACCTCCATATTCAG---------
CBS5557_wtf8_exon1                  ATATAATTCAGAGGAGGAGGGCGCACTGCCTCCATATTCAG---------
CBS5557_wtf9_exon1                  ATACAATTCAGAAGATGGGAGCACATTGCCTCCATATTCAG---------
CBS5557_wtf10_exon1                 ATATGATTCAGAGGAAGAGGGCGCGTTACCTCCATATTCAG---------
CBS5557_wtf12*_exon1                ACATAATTCGGAGGGTGAGAGTACACTACCTCCATATTCAG---------
CBS5557_wtf13_exon1                 ATATAATTCAGAGGAAGAAAGTACATTGCCTCCATATTCAG---------
CBS5557_wtf16*_exon1                ATATGATTCAGAGGAAGAGGGCGCACTGCCTCCATACTCGG---------
CBS5557_wtf17_exon1                 ATATGATTCAGAGGAGGAAAGTACATTGCCTCCATATTTAG---------
CBS5557_wtf18_exon1                 ATACAATTCAGAAGATGGGAGCACATTGCCTCCATATTCAG---------
CBS5557_wtf19_exon1                 ATACAATTCAGAAGATGGGGGAACATTGCCTCCATATTCAG---------
CBS5557_wtf20_exon1                 ATATAATTCAGAGGAAGAAAGTACATTGCCTCCATATTCAG---------
CBS5557_wtf21_exon1                 ATACAATTCAGAAGATGGGAGCACATTGCCTCCATATTCAG---------
CBS5557_wtf22_exon1                 ATACAATTCAGAAGATGGGAGCACATTACCTCCATATTCAG---------
CBS5557_wtf23_exon1                 ATACAATTCAGAAGATGGGAGCACATTGCCTCCATATTCAG---------
CBS5557_wtf24_exon1                 ATATAATTCGGATGAAGAGAGCACACTACCTCCATATTCAG---------
CBS5557_wtf25_exon1                 ATATGATTCAGAGGAGGAAAGTACATTGCCTCCATATTCAG---------
CBS5557_wtf27_exon1                 GTATAATTCGGATGAAGAGAGCACACTACCTCCATACTCAG---------
CBS5557_wtf28_exon1                 GTATAATTCGGAGGAAGAAAGTACATTGCCTCCATATTCAG---------
CBS5557_wtf29_exon1                 ATACAATTCAGAAGATGGGAGCACATTGCCTCCATATTCAG---------
CBS5557_wtf31_exon1                 ATACAATTCAGAAGATGGGGGCACATTGCCTCCATATTCAGTTAAGAATT
CBS5557_wtf32_exon1                 ATATAATTCAGAGGAAGAGAGTACATTGCCTCCATATTCAG---------
CBS5557_wtf33_exon1                 ATACAATTCAGAAGATGGGAGCACATTACCTCCATATTCAG---------
CBS5557_wtf35_exon1                 ATATAATTCAGAGGAAGAGGGCGCATTACCTCCATATTCAG---------
FY29033_wtf2_exon1                  ATACAATTCAGAAGATGGGAGCACATTGCCTCCATATTCAG---------
FY29033_wtf4_exon1                  ATACAATTCAGAAGATGGGAGCACATTGCCTCCATATTCAG---------
FY29033_wtf6_exon1                  ATATAATTCAGAGGAAGAGGGCGCATTACCTCCATATTCAG---------
FY29033_wtf28_exon1                 ATATGATTCAGAGGAAGAGGGCGCACTGCCTCCATACTCGG---------
FY29033_wtf8_exon1                  ATACAATTCAGAAGATGGGAGCACATTGCCTCCATATTCAG---------
FY29033_wtf9_exon1                  ATACAATTCAGAAGATGGGAGCACATTGCCTCCATATTCAG---------
FY29033_wtf12*_exon1                ACATAATTCGGAGGGTGAGAGTACACTACCTCCATATTCAG---------
FY29033_wtf13_exon1                 ATATGATTCAGAGGAAGAGGGCGCACTGCCTCCATACTCGG---------
FY29033_wtf16_exon1                 ATATAATTCAGAGGAAGAGAGTACATTGCCTCCATATTCAG---------
FY29033_wtf39_exon1                 ATACAATTCAGAAGATGGGAGCACATTGCCTCCATATTCAG---------
FY29033_wtf17_exon1                 GTATAATTCGGAGGAAGAGGGCGCACTGCCTCCATATTCAG---------
FY29033_wtf18_exon1                 ATACAATTCAGAAGATGGGAGCACATTGCCTCCATATTCAG---------
FY29033_wtf19_exon1                 ATACAATTCAGAAGATGGGAGCACATTGCCTCCATATTCAG---------
FY29033_wtf20_exon1                 ATATGATTCAGAGGAGGAAAGTACATTGCCTCCATATTCAG---------
FY29033_wtf22_exon1                 ATACAATTCAGAAGATGGGAGCACATTGCCTCCATATTCAG---------
FY29033_wtf23_exon1                 ATATAATTCAGAGGAAGAGGGCGCACTGCCTCCATATTCAG---------
FY29033_wtf25_exon1                 GTATAATTCAGAGGAAGAGGGCGCACTGCCTCCATATTCAG---------
FY29033_wtf21*_exon1                ATATAATTCAGAGGAAGAGGGCGCGTTACCAACATATTCAG---------
FY29033_wtf26_exon1                 ATATAATTCAGAGGAAGAAAGTACATTGCCTCCATATTCAG---------
FY29033_wtf10_exon1                 ATATAATTCAGAGGAGGAGGGCGCACTGCCTCCATATTCAG---------
FY29033_wtf30_exon1                 ATACAATTCAGAAGATGGGAGCACATTGCCTCCATATTCAG---------
FY29033_wtf31_exon1                 ATACAATTCAGAAGATGGGAGCACATTGCCTCCATATTCAG---------
FY29033_wtf33_exon1                 GTATAATTCGGATGAAGAGAGCACACTACCTCCATACTCAG---------
FY29033_wtf35_exon1                 ATACAATTCAGAAGATGGGAGCACATTGCCTCCATATTCAG---------
FY29033_wtf37_exon1                 ATATGATTCAGAGGAAGAGGGCGCACTGCCTCCATACTCGG---------
FY29033_wtf1_exon1                  GTATAATTCGGATGAAGAGAGCACACTACCTCCATACTCAG---------
FY29033_wtf36_exon1                 ATACAATTCAGAAGATGGGAGCACATTGCCTCCATATTCAG---------
FY29033_wtf5_exon1                  ACATAATTCGGAGGGTGAGAATACACTACCTCCATACTCGG---------
FY29033_wtf38_exon1                 ATATAATTCAGAAGATGGGAGCACATTGCCTCCATATTCAG---------
FY29033_wtf27_exon1                 ATATAATTCAGAGGAAGAGGGCGCGTTACCACCATATTCAG---------
FY29033_wtf40_exon1                 GTATAATTCGGAGGAGGAAAGTACATTGCCTCCATATTCAG---------
FY29033_wtf24_exon1                 ATATAATTCAGAGGAAGAGGGCGCATTACCCCCATACTCGG---------
FY29033_wtf41_exon1                 ATACAATCCAGAAGATGGGAGCACATTGCCTCCATATTCAG---------
FY29033_wtf42_exon1                 ATATGATTCAGAGGAGGAAAGTACATTGCCTCCATATTCAG---------
Sk_wtf1*_exon1                      ATATGATTCGGAGGAAGAGGGCGCATTACCTCCATATTCAG---------
Sk_wtf4_exon1                       ATACAATTCAGAAGATGAGAGCACATTGCCTCCATATTCAG---------
Sk_wtf5_exon1                       ATATGATTCAGAGGAGGAAAGTACATTGCCTCCATATTCAG---------
Sk_wtf6_exon1                       ATATGATTCAGAGGAGGAAAGTACATTGCCTCCATATTCAG---------
Sk_wtf28_exon1                      ATACAATTCAGAAGATGGGAACACATTACCTCCATATTCAG---------
Sk_wtf9_exon1                       ATACAATTCAGAAGATGGGAGCACATTGCCTCCATATTCAG---------
Sk_wtf12*_exon1                     ACATAATTCGGAGGGTGAGAGTACACTACCTCCATATTCAG---------
Sk_wtf32_exon1                      ATATAATTCAGAGGAAGAGAGTACATTGCCTCCATATTCAG---------
Sk_wtf13_exon1                      ATATAATTCAGAGGAAGAGGGCGCGTTACCTCCATACTCGG---------
Sk_wtf16_exon1                      ATATAATTCAGAGGAAGAGAGTACATTGCCTCCATATTCAG---------
Sk_wtf17*_exon1                     ATATGATTCAGAGGAGGAAAGTACATTGCCTCCATATTTAG---------
Sk_wtf18_exon1                      ATATAATTCAGAGGAAGAGGGCACACTGCCTCTATATTCAG---------
Sk_wtf19_exon1                      ATACAATTCAGAAGATGGGAGCACATTGCCTCCATATTCAG---------
Sk_wtf20_exon1                      ATATGATTCAGAGGAGGAAAGTACATTGCCTCCATATTCAG---------
Sk_wtf21*_exon1                     ATATAATTCAGAGGAAGAGGGCGCGTTACCAACATATTCAG---------
Sk_wtf26_exon1                      ATATAATTCAGAGGAAGAGGGCGCGTTACCAACATATTCAG---------
Sk_wtf22_exon1                      GTATAATTCGGATGAAGAGAGCACACTACCTCCATACTCAG---------
Sk_wtf23_exon1                      ATATGATTCAGAGGAAGAGGGCGCACTGCCTCCATACTCGG---------
Sk_wtf24_exon1                      ATATGATTCAGAGGAAGAGGGCGCGTTACCAACATATTCAG---------
Sk_wtf25_exon1                      ACATAATTCGGAGGGTGAGAATACACTACCTCCATACTCGG---------
Sk_wtf27_exon1                      ATACAATTCAGAAGATGGGAGCACATTACCTCCATATTCAG---------
Sk_wtf8_exon1                       ATATAATTCGGATGAAGAGAGCACACTACCTCCATATTCAG---------
Sk_wtf29_exon1                      ATACAATTCAGAAGATGGGAGCACATTGCCTCCATATTCAG---------
Sk_wtf10_exon1                      ATATAATTCAGAGGAGGAGGGCGCACTGCCTCCATATTCAG---------
Sk_wtf30_exon1                      ATACAATTCAGAAGATGGGAGCACATTGCCTCCATATTCAG---------
Sk_wtf31_exon1                      ATACAATTCAGAAGATGGGAGCACATTGCCTCCATATTCAG---------
Sk_wtf33_exon1                      ATACAATTCAGAAGATGGGAGCACATTACCTCCATATTCAG---------
Sk_wtf2_exon1                       ATATGATTCAGAGGAGGAAAGTACATTGCCTCCATATTCAG---------
Sk_wtf34_exon1                      ATACAATTCAGAAGATGGGAGCACATTGCCTCCATATTCAG---------
Sk_wtf35_exon1                      ATATAATTCAGAGGAAGAGGGCGCATTACCTCCATATTCAG---------
Sp_wtf1_exon1                       ATATGATTCGGAGGAAGAGGGCGCATTACCTCCATATTCAG---------
Sp_wtf2*_exon1                      ATATGATTCAGAGGAGGAAAGTACATTGCCTCCATATTCAG---------
Sp_wtf3*_exon1                      ATATGATTCAGAGGAGGAAAGTACATTGCCTCCATATTCAG---------
Sp_wtf4-2_exon1                     ATACAATTCAGAAGATGGGAGCACATTGCCTCCATATTCAG---------
Sp_wtf4_exon1                       ATACAATTCAGAAGATGGGAGCACATTGCCTCCATATTCAG---------
Sp_wtf5_exon1                       ATATGATTCAGAGGAGGAAAGTACATTGCCTCCATATTCAG---------
Sp_wtf6*_exon1                      ATATGATTCAGAGGAGGAAAGTACATTGCCTCCATATTCAG---------
Sp_wtf8*_exon1                      ATATAATTCAGAGGAAGAGGGCGCATTACCTCCATATTCAG---------
Sp_wtf9_exon1                       ATATGATTCGGAGGAAGAGGGCGCATTACCTCCATATTCAG---------
Sp_wtf10_exon1                      ATATGATTCAAAGGAAGAAGGCGCATTACCTCTATATTCAG---------
Sp_wtf12*_exon1                     ACATAATTCGGAGGGTGAGAGTACACTACCTCCATATTCAG---------
Sp_wtf13_exon1                      ATACAATTCAGAAGATGGGAGCACATTGCCTCCATATTCAG---------
Sp_wtf16_exon1                      ATATGATTCAGAGGAAGAGGGCGCACTGCCTCCATACTCGG---------
Sp_wtf17*_exon1                     ATATGATTCAGAGGAGGAAAGTACATTGCCTCCATATTTAG---------
Sp_wtf18-2_exon1                    ATATAATTCAGAGGAAGAGGGCACACTGCCTCTATATTCAG---------
Sp_wtf18_exon1                      ATATAATTCAGAGGAAGAGGGCACACTGCCTCTATATTCAG---------
Sp_wtf19_exon1                      ATACAATTCAGAAGATGGGAGCACATTGCCTCCATATTCAG---------
Sp_wtf20_exon1                      ATATAATTCAGAGGAAGAGGGCGCACTGCCTCCATATTCAG---------
Sp_wtf21_exon1                      ATATGATTCGGAGGAAGAGGGCGCATTACCTCCATATTCAG---------
Sp_wtf22*_exon1                     ATATGATTCGGAGGAAGAGGGCGCATTACCTCCATATTCAG---------
Sp_wtf23_exon1                      ATACAATTCAGAAGATGGGAGCACATTGCCTCCATATTCAG---------
Sp_wtf24*_exon1                     ATATAATTCGGATGAAGAGAGCACACTACCTCCATATTCAG---------
Sp_wtf25_exon1                      ATATGATTCGGAGGAAGAGGGCGCGTTACCACCATATTCAG---------
