# Supplementary material for: Killer Meiotic Drive and Dynamic Evolution of the wtf Gene Family
Source: Mol Biol Evol. 2019 Apr 16;36(6):1201–14. doi: 10.1093/molbev/msz052 (PMC6526906; doi:10.1093/molbev/msz052)
Supplement: Supplementary_Material_msz052 [file supplementary_material_msz052.zip › exon1_nucleotide_alignment_sequential.txt]

>CBS5557_wtf1_exon1
ATGAAGAATGATTACACTTCTTTGAAAAGTCCTCTAGATGAAGAAGATGAATTGAAGACA-GATCATGAAAT-CGATTTG
GAAAAAGGACCACTCCCAGAATATGATTCGGAGGAAGAGGGCGCATTACCTCCATATTCAG---------
>CBS5557_wtf2_exon1
ATGAATAATAATTACACTTCCTTGAAAAGTCCTATAGATGAAGAAGATGAATTGAAGACA-GATCATGAAAT-TGATTTG
GAAAAAGGACCCCTCCCAGAATATGATTCAGAGGAGGAAAGTACATTGCCTCCATATTCAG---------
>CBS5557_wtf3*_exon1
ACGAAGAATAATTACACTTCCTTGAAAAGTTCTATAGATGAAGAAGATGAATTGAAGACA-GATCATGAAAT-TGATTTG
GAAAAAGGACCCCTCCCAGAATATGATTCAGAGGAGGAAAGTACATTGCCTCCATATTCAG---------
>CBS5557_wtf4_exon1
ATGAAGAATAAAGATTATCCCTTGAGGTCGTCTATGGATGAA----TTGAGTACAAAAAACGATAATGAAAT-TGATTTG
GAAAAAGGTCCTCTCCCAGAATACAATTCAGAAGATGGGAGCACATTGCCTCCATATTCAG---------
>CBS5557_wtf5_exon1
ATGAAGAATAATTACACTTCTTTAAAAAGTCCTCTAGATGAAGAAGATGAATTGAAGACA-GATCATGAAAT-CGATTTG
GAAAAAGGACCCCTCCCAGAATATGATTCAGAGGAGGAAAGTACATTGCCTCCATATTCAG---------
>CBS5557_wtf6_exon1
ATGAAGAATAATTACACTTCCTTGAAAAGTTCTATAGATGAAGAAGATGAATTGAAGACA-GATCATGAAAT-TGATTTG
GAAAAAGGCCTACTCCCAGAATATAATTCAGAGGAAGAGGGCGCGTTACCTCCATATTCAG---------
>CBS5557_wtf8_exon1
ATGAAGAATAATTACACTTCCTTGAAAAGTCCTCTAGATGAAGAAGATGAACTGAAGACA-GATCATGAAAT-CGATTTG
GAAAAAGGGCTACTTCCAGAATATAATTCAGAGGAGGAGGGCGCACTGCCTCCATATTCAG---------
>CBS5557_wtf9_exon1
ATGAAGAATAAATATTATCCCTTGAGGTCGTCTATGGATGAA----ATGAGTGCAAAAAACGATAATGAAAT-TGATTTG
GAAAAAGGTCCTCTCCCAGAATACAATTCAGAAGATGGGAGCACATTGCCTCCATATTCAG---------
>CBS5557_wtf10_exon1
ATGAAGAATAATTACACTTCCTTGAAAAGTCCTATAGATGAAGAAGATGAATTGAAGACGGGA-CATGAAAT-CGATTTG
GAAAAAGGGCTACTTCCAGAATATGATTCAGAGGAAGAGGGCGCGTTACCTCCATATTCAG---------
>CBS5557_wtf12*_exon1
ATGGAGGATAATTACACTTCCTTGAAAAGTTCTATAGATGAAGAAGATGAATTGAAGACAGGA-CATGAAAT-TGATTTG
GAAAAAGGACCACTCCCAGAACATAATTCGGAGGGTGAGAGTACACTACCTCCATATTCAG---------
>CBS5557_wtf13_exon1
ATGAAGAATAATTACACTTCCTTGAAAAGTTCTATAGATGAAGAAGATGAATTGAAGACA-GATCATGAAAT-CGATTTG
GAAAAAGGGCTACTTCCAGAATATAATTCAGAGGAAGAAAGTACATTGCCTCCATATTCAG---------
>CBS5557_wtf16*_exon1
ATGAAGAATAATTACACTTCCTTGAAAAGTCCTATAGATGAAGGAGATGAATCGAAGACAGGA-CATGAAAT-CGATTTG
GAAAAAGGGCTACTTCCAGAATATGATTCAGAGGAAGAGGGCGCACTGCCTCCATACTCGG---------
>CBS5557_wtf17_exon1
ATGAAGAATAATTACACTTCCTTGAAAAGTCCTATAGATGAAGAAGATGAACTGAAGACA-GATTATGAAAT-CGATTTG
GAAAAAGGACCACTCCCAGAATATGATTCAGAGGAGGAAAGTACATTGCCTCCATATTTAG---------
>CBS5557_wtf18_exon1
ATGAAGAATAAAGATTATCCCTTGAGGTCGTCTATGGATGAA----TTGAGTACAAAAAACGATAATGAAAT-TGATTTG
GAAAAAGGTCCTCTCCCAGAATACAATTCAGAAGATGGGAGCACATTGCCTCCATATTCAG---------
>CBS5557_wtf19_exon1
ATGAAGAATAAAGATTATCCCTTGAGGTCGTCTATGGATGAA----TTGAGTACAAAAAACGATAATGAAAT-TGATTTG
GAAAAAGGTCCTCTCCCAGAATACAATTCAGAAGATGGGGGAACATTGCCTCCATATTCAG---------
>CBS5557_wtf20_exon1
ATGAATAATAATTACACTTCCTTGAAAAGTCCTATAGATGAAGAAGATGAATTGAAGACA-GATCATGAAAT-CGATTTG
GAAAAAGGCCTATTCCCAGAATATAATTCAGAGGAAGAAAGTACATTGCCTCCATATTCAG---------
>CBS5557_wtf21_exon1
ATGAAGAATAAAGATTATCCATTGAGGACTTCTATGGATGAA----ATGAGTGCAAAAAACGATAATGAAAT-TGATTTG
GAAAAAGGTCCTCTCCCAGAATACAATTCAGAAGATGGGAGCACATTGCCTCCATATTCAG---------
>CBS5557_wtf22_exon1
ATGAAGAATAAAGATTATCTTTTGAGGTCGTCTATGGATGAA----TTGAGTACAAAAAACGATAATGAAAT-TGATTTG
GAAAAAGGTCCTCTCCCAGAATACAATTCAGAAGATGGGAGCACATTACCTCCATATTCAG---------
>CBS5557_wtf23_exon1
ATGAAGAATAAATATTATCCTGTGAGGACTTCTATGGATGAA----ATGAATGCAAAAAACGATAATGAAAT-TGATTTG
GAAAAAGGTCCTCTCCCAGAATACAATTCAGAAGATGGGAGCACATTGCCTCCATATTCAG---------
>CBS5557_wtf24_exon1
ATGAATAATAATTACACTTCCTTGAAAAATCCTATAGATGAAGAAGATGAATTGAAGACA-GATCATGAAAT-CGATTTG
GAAAAAGGCCTACTTCCAGAATATAATTCGGATGAAGAGAGCACACTACCTCCATATTCAG---------
>CBS5557_wtf25_exon1
ATGAAGAATAATTACACTTCCTTGAAAAAACCTCTAGATGAAGAAGATGAATTGAAGACA-GATCATGAAAT-TGATTTG
GAAAAAGGACTCCTCCCAGAATATGATTCAGAGGAGGAAAGTACATTGCCTCCATATTCAG---------
>CBS5557_wtf27_exon1
ATGAATAATAATTACACTTCCTTGAAAAGTTCTATAGATGAAGAAGATGAATTGAAGACA-GATCATGAAAT-CGATTTG
GAAAAAGGCCTACTTCCAGAGTATAATTCGGATGAAGAGAGCACACTACCTCCATACTCAG---------
>CBS5557_wtf28_exon1
ATGAAGAATAACTACACTTCCTTGAAAAGTCCTCTAGATGAAGAAGATGAATTGAAGACA-GATCATGAAAT-CGATTTG
GAAAAAGGCCTACTTCCAGAGTATAATTCGGAGGAAGAAAGTACATTGCCTCCATATTCAG---------
>CBS5557_wtf29_exon1
ATGAAGAATAAAGATTATCCATTGAGGACTTCTATGGATGAA----ATGAGTGCAAAAAACGATAATGAAAT-TGATTTG
GAAAAAGGTCCTCTCCCAGAATACAATTCAGAAGATGGGAGCACATTGCCTCCATATTCAG---------
>CBS5557_wtf31_exon1
ATGAAGAATAAAGATTATCCCTTGAGGTCGTCTATGGATGAA----TTGAGTACAAAAAACGATAATGAAAT-TGATTTG
GAAAAAGGTCCTCTCCCAGAATACAATTCAGAAGATGGGGGCACATTGCCTCCATATTCAGTTAAGAATT
>CBS5557_wtf32_exon1
ATGAAGAATAATTACACTTCCTTGAAAAGTCCTATAGATGAAGAAGATGAATTGAAGACA-GATCATGAAAT-CGATTTG
GAAAAAGGGCTACTTCCAGAATATAATTCAGAGGAAGAGAGTACATTGCCTCCATATTCAG---------
>CBS5557_wtf33_exon1
ATGAAGAATAAATATTATCCCTTGAGGTCGTCTATGGATGAA----TTGAGTACAAAAAACGATAATGAAAT-TGATTTG
GAAAAAGGTCCTCTCCCAGAATACAATTCAGAAGATGGGAGCACATTACCTCCATATTCAG---------
>CBS5557_wtf35_exon1
ATGAAGAATAATTACACTTCCTTGAAAAGTCCTCTAGATGAAGAAGATGAATTGAAGACA-GATCATGAAAT-CGATTTG
GAAAAAGGCCTACTTCCAGAATATAATTCAGAGGAAGAGGGCGCATTACCTCCATATTCAG---------
>FY29033_wtf2_exon1
ATGAAGAATAAAGATTATCCATTGAGGACTTCTATGGATGAA----ATGAGTGCAAAAAACGATAATGAAAT-TGATTTG
GAAAAAGGTCCTCTCCCAGAATACAATTCAGAAGATGGGAGCACATTGCCTCCATATTCAG---------
>FY29033_wtf4_exon1
ATGAAGAATAAATATTATCCCTTGAGGTCGTCTATGGATGAA----ATGAGTGCAAAAAACGATAATGAAAT-TGATTTG
GAAAAAGGTCCTCTCCCAGAATACAATTCAGAAGATGGGAGCACATTGCCTCCATATTCAG---------
>FY29033_wtf6_exon1
ATGAATAATAATTACACTTCCTTGAAAAGTTCTATAGATGAAGAAGATGAATTGAAGACA-GATCATGAAAT-TGATTTG
GAAAAAGGGCTACTTCCAGAATATAATTCAGAGGAAGAGGGCGCATTACCTCCATATTCAG---------
>FY29033_wtf28_exon1
ATGAAGAATAATTACAATTCCTTGAAAAGTTCTATAGATGAAGAAGATGAATTGAAGACGGGA-CATGAAAT-CGATTTG
GAAAAAGGGCTACTTCCAGAATATGATTCAGAGGAAGAGGGCGCACTGCCTCCATACTCGG---------
>FY29033_wtf8_exon1
ATGAAGAATAAATATTATCCATTGAGGACTTCTATGGATGAA----ATGAGTACAAAAAACGATAATGAAAT-TGATTTG
GAAAAAGGTCCTCTCCCAGAATACAATTCAGAAGATGGGAGCACATTGCCTCCATATTCAG---------
>FY29033_wtf9_exon1
ATGAAGAATAAATATTATCCCTTGAGGTCGTCTATGGATGAA----ATGAGTGCAAAAAACGATAATGAAAT-TGATTTG
GAAAAAGGTCCTCTCCCAGAATACAATTCAGAAGATGGGAGCACATTGCCTCCATATTCAG---------
>FY29033_wtf12*_exon1
ATGAAGAATAATTACACTTCCTTGAAAAGTTCTATAGATGAAGAAGATGAATTGAAGACAGGA-CATGAAAT-TGATTTG
GAAAAAGGACCACTCCCAGAACATAATTCGGAGGGTGAGAGTACACTACCTCCATATTCAG---------
>FY29033_wtf13_exon1
ATGAAGAATAATTACACTTCCTTGAAAAGTCCTATAGATGAAGAAGATGAATTGAAGACGGGA-CATGAAAT-CGATTTG
GAAAAAGGGCTACTTCCAGAATATGATTCAGAGGAAGAGGGCGCACTGCCTCCATACTCGG---------
>FY29033_wtf16_exon1
ATGAAGAATAATTACACTTCCTTGAAAAGTTCTATAGATGAAGAAGATGAATTGAAGACA-GATCATGAAAT-CGATTTG
GAAAAAGGGCTACTTCCAGAATATAATTCAGAGGAAGAGAGTACATTGCCTCCATATTCAG---------
>FY29033_wtf39_exon1
ATGAAGAATAAAGATTATCCATTGAGGAATTCTATGGATGAA----ATGAGTGCAAAAAACGATAATGAAAT-TGATTTG
GAAAAAGGTCCTCTCCCAGAATACAATTCAGAAGATGGGAGCACATTGCCTCCATATTCAG---------
>FY29033_wtf17_exon1
ATGAAGAATAATTACACTTCCTTGAAAAGTTCTATAGATGAAGAAGATGAATTGAAGACA-GATCATGAAAT-TGATTTG
GAAAAAGGCCTACTTCCAGAGTATAATTCGGAGGAAGAGGGCGCACTGCCTCCATATTCAG---------
>FY29033_wtf18_exon1
ATGAAGAATAAAGGTTATCCCTTGAGGTCATCTATGGATGAA----TTGAGTACAAAAAACGATAATGAAAT-TGATTTG
GAAAAAGGTCCTCTCCCAGAATACAATTCAGAAGATGGGAGCACATTGCCTCCATATTCAG---------
>FY29033_wtf19_exon1
ATGAAGAATAAATATTATCCCTTGAGGTCGTCCATGGATGAA----TTGAGTACAAAAAACGATAATGAAAT-TGATTTG
GAAAAAGGTCCTCTCCCAGAATACAATTCAGAAGATGGGAGCACATTGCCTCCATATTCAG---------
>FY29033_wtf20_exon1
ATGAAGAATAATTACACTTCCTTGAAAAGTCCTATAGATGAAGAAGATGAACTGAAGACA-GATCATGAAAT-CGATTTG
GAAAAAGGACCACTCCCAGAATATGATTCAGAGGAGGAAAGTACATTGCCTCCATATTCAG---------
>FY29033_wtf22_exon1
ATGAAGAATAAATATTATCCTGTGAGGACTTCTATGGATGAA----ATGAATGCAAAAAACGATAATGAAAT-TGATTTG
GAAAAAGGTCCTCTCCCAGAATACAATTCAGAAGATGGGAGCACATTGCCTCCATATTCAG---------
>FY29033_wtf23_exon1
ATGAAGAATAATTACACTTCCTTGAAAAGTTCTATAGATGAA---------TTGAAGACA-GATCATGAAAT-CGATTTG
GAAAAAGGGCTACTTCCAGAATATAATTCAGAGGAAGAGGGCGCACTGCCTCCATATTCAG---------
>FY29033_wtf25_exon1
ATGAAGAATAATTACACTTCCTTGAAAAGTTCTATAGATGAAGAAGATGAATTGAAGACA-GATCATGAAAT-CGATTTG
GAAAAAGGCCTACTTCCAGAGTATAATTCAGAGGAAGAGGGCGCACTGCCTCCATATTCAG---------
>FY29033_wtf21*_exon1
ATGAATAATAATTACGCTTCCTTGAAAAGTCCTCTAGATGAAGAAGATGAATTGAAGACA-GATCATGAAAT-CGATTTG
GAAAAAGGCCTACTCCCAGAATATAATTCAGAGGAAGAGGGCGCGTTACCAACATATTCAG---------
>FY29033_wtf26_exon1
ATGAAGAATAATTACACTTCCTTGAAAAGTCCTCTAGATGAAGAAGATGAACTGAAGACA-GATCATGAAAT-CGATTTG
GAAAAAGGCCTACTCCCAGAATATAATTCAGAGGAAGAAAGTACATTGCCTCCATATTCAG---------
>FY29033_wtf10_exon1
ATGAAGAATAATTACACTTCCTTGAAAAGTCCTCTAGATGAAGAAGATGAACTGAAGACA-GATCATGAAAT-CGATTTG
GAAAAAGGGCTACTTCCAGAATATAATTCAGAGGAGGAGGGCGCACTGCCTCCATATTCAG---------
>FY29033_wtf30_exon1
ATGAAGAATAAATATTATCCCTTGAGGTCGTCTATAGATGAA----TTGAGTACAAAAAACGATAATGAAAT-TGATTTG
GAAAAAGGTCCTCTCCCAGAATACAATTCAGAAGATGGGAGCACATTGCCTCCATATTCAG---------
>FY29033_wtf31_exon1
ATGAAGAATAAAGATTATCCCTTGAGGTCGTCTATGGATGAA----TTGAGTACAAAAAACGATAATGAAAT-TGATTTG
GAAAAAGGTCCTCTCCCAGAATACAATTCAGAAGATGGGAGCACATTGCCTCCATATTCAG---------
>FY29033_wtf33_exon1
ATGAAGAATAATTACACTTCCTTGAAAAGTCCTCTAGATGAAGAAGATGAATTGAAGACA-GATCATGAAAT-CGATTTG
GAAAAAGGCCTACTTCCAGAGTATAATTCGGATGAAGAGAGCACACTACCTCCATACTCAG---------
>FY29033_wtf35_exon1
ATGAAGAATAAAGATTATCCATTGAGGACTTCTATGGATGAA----TTGAGTACAAAAAACGATAATGAAAT-TGATTTG
GAAAAAGGTCCTCTCCCAGAATACAATTCAGAAGATGGGAGCACATTGCCTCCATATTCAG---------
>FY29033_wtf37_exon1
ATGAAGAATAATTACAATTCCTTCAAAAGTTCTATAGATCAAGAAGATGAATTGAAGACGGGA-CATGAAAT-CGATTTG
GAAAAAGGGCTACTTCCAGAATATGATTCAGAGGAAGAGGGCGCACTGCCTCCATACTCGG---------
>FY29033_wtf1_exon1
ATGAAGAATAATTACACTTCCTTGAAAAGTTCTATAGATAAAGAAGATGAATTGAAATCA-GTTCATGAAAT-TGATTTG
GAAAAAGGCCTACTTCCAGAGTATAATTCGGATGAAGAGAGCACACTACCTCCATACTCAG---------
>FY29033_wtf36_exon1
ATGAAGAATAAATATTATCCCTTGAGGTCGTCTATGGATGAA----ATGAGTGCAAAAAACGATAATGAAAT-TGATTTG
GAAAAAGGTCCTCTCCCAGAATACAATTCAGAAGATGGGAGCACATTGCCTCCATATTCAG---------
>FY29033_wtf5_exon1
ATGAAGAATAATTACACTTCCTTGAAAAGTTCTATAGATGAAGAAGATGAATTGAAGACAGGA-CATGAAAT-CGATTTG
GAAAAAGGACCACTCCCAGAACATAATTCGGAGGGTGAGAATACACTACCTCCATACTCGG---------
>FY29033_wtf38_exon1
ATGAAGAATAAATATTATCCCTTGAGGTCGTCTATGGATGAA----TTGAGTACAAAAAACGATAATGAAAT-TGATTTG
GAAAAAGGTCCTCTCCCAGAATATAATTCAGAAGATGGGAGCACATTGCCTCCATATTCAG---------
>FY29033_wtf27_exon1
ATGGAAAATAATTACACTTCCTTGAAAAGTCCTATAGATGAAGAAGATGAATTAAAGACA-GATCATGAAAT-CGATTTG
GAAAAAGGCCTACTTCCAGAATATAATTCAGAGGAAGAGGGCGCGTTACCACCATATTCAG---------
>FY29033_wtf40_exon1
ATGAAGAATAATTACACTTCCTTGAAAAGTTCTATAGATGAAGAAGATGAATTAAAGACA-GATCATGAAAT-CGATTTG
GAAAAAGGCCTACTTCCAGAGTATAATTCGGAGGAGGAAAGTACATTGCCTCCATATTCAG---------
>FY29033_wtf24_exon1
ATGAAGAATAATTACACTTCCTTGAAAAGTCCTATAGATGAAGAAGATGAATTGAAGACA-GATCATGAAAT-CGATTTG
GAAAAAGGCCTACTCCCAGAATATAATTCAGAGGAAGAGGGCGCATTACCCCCATACTCGG---------
>FY29033_wtf41_exon1
ATGAAGAATAAATATTATCCCTTGAGGTCGTCTATGGATGAA----ATGAGTGCAAAAAACGATAATGAAAT-TGATTTG
GAAAAAGGTCCTCTCCCAGAATACAATCCAGAAGATGGGAGCACATTGCCTCCATATTCAG---------
>FY29033_wtf42_exon1
ATGAAGAATAATTACACTTCCTTGAAAAGTTCTATAGATGAAGAAGGTGAATTGAAGACA-GATCATGAAAT-TGATTTG
GAAAAAGGACCCCTCCCAGAATATGATTCAGAGGAGGAAAGTACATTGCCTCCATATTCAG---------
>Sk_wtf1*_exon1
ATGAAGAATGATTACACTTCTTTGAAAAGTCCTCTAGATGAAGAAGATGAATTGAAGACA-GATCATGAAAT-CGATTTG
GAAAAAGGACCACTCCCAGAATATGATTCGGAGGAAGAGGGCGCATTACCTCCATATTCAG---------
>Sk_wtf4_exon1
ATGAAGAATAAAGATTATCCCTTGAGGTCGTCTATGGATGAA----TTGAGTACAAAAAACGATAATGAAAT-TGATTTG
GAAAAAGGTCCTCTCCCAGAATACAATTCAGAAGATGAGAGCACATTGCCTCCATATTCAG---------
>Sk_wtf5_exon1
ATGAAGAATAATCACACTTCTTTAAAAAGTCCTCTAGATGAAGAAGATGAATTGAAGACA-GATCATGAAAT-CGATTTG
GAAAAAGGACCCCTCCCAGAATATGATTCAGAGGAGGAAAGTACATTGCCTCCATATTCAG---------
>Sk_wtf6_exon1
ATGAAGAATAATTACACTTCCTTGAAAAGTCCTATAGATGAAGAAGATGAACTGAAGACA-GATCATGAAAT-CGATTTG
GAAAAAGGACCACTCCCAGAATATGATTCAGAGGAGGAAAGTACATTGCCTCCATATTCAG---------
>Sk_wtf28_exon1
ATGAAGAATAAATATTATCCCTTGAGGTCGTCTATGGATGAA----TTGAGTACAAAAAACGATAATGAAAT-TGATTTG
GAAAAAGGTCCTCTCCCAGAATACAATTCAGAAGATGGGAACACATTACCTCCATATTCAG---------
>Sk_wtf9_exon1
ATGAAGAATAAATATTATCCCTTGAGGTCGTCTATGGATGAA----ATGAGTGCAAAAAACGATAATGAAAT-TGATTTG
GAAAAAGGTCCTCTCCCAGAATACAATTCAGAAGATGGGAGCACATTGCCTCCATATTCAG---------
>Sk_wtf12*_exon1
ATGGAGGATAATTACACTTCCTTGAAAAGTTCTATAGATGAAGAAGATGAATTGAAGACAGGA-CATGAAAT-TGATTTG
GAAAAAGGACCACTCCCAGAACATAATTCGGAGGGTGAGAGTACACTACCTCCATATTCAG---------
>Sk_wtf32_exon1
ATGAAGAATAATTACACTTCCTTGAAAAGTCCTATAGATGAAGAAGATGAATTGAAGACA-GATCATGAAAT-CGATTTG
GAAAAAGGGCTACTTCCAGAATATAATTCAGAGGAAGAGAGTACATTGCCTCCATATTCAG---------
>Sk_wtf13_exon1
ATGAAGAATAATTACACTTCCTTGAAAAGTTCTATGGATGAAGGAGATGAATTGAAGACAGGA-CATGAATT-CGATTTG
GAAAAAGGCATACTTCCAGAATATAATTCAGAGGAAGAGGGCGCGTTACCTCCATACTCGG---------
>Sk_wtf16_exon1
ATGAAGAATAATTACACTTCCTTGAAAAGTTCTATAGATGAAGAAGATGAATTGAAGACA-GATCATGAAAT-CGATTTG
GAAAAAGGGCTACTTCCAGAATATAATTCAGAGGAAGAGAGTACATTGCCTCCATATTCAG---------
>Sk_wtf17*_exon1
ACGAAGAATAATTACACTTCCTTGAAAAGTCCTATAGATGAAGAAGATGAACTGAAGACA-GATTATGAAAT-CGATTTG
GAAAAAGGACCACTCCCAGAATATGATTCAGAGGAGGAAAGTACATTGCCTCCATATTTAG---------
>Sk_wtf18_exon1
ATGAAGAATAATTACACTTCCTTGAAAAGTCCTCTAGATGAAGAAGATGAACTGAAGACA-GATCATGAAAT-CGATTTG
GAAAAAGGGCTACTTCCAGAATATAATTCAGAGGAAGAGGGCACACTGCCTCTATATTCAG---------
>Sk_wtf19_exon1
ATGAAGAATAAATATTATCCTGTGAGGACTTCTATGGATGAA----ATGAATGCAAAAAACGATAATGAAAT-TGATTTG
GAAAAAGGTCCTCTCCCAGAATACAATTCAGAAGATGGGAGCACATTGCCTCCATATTCAG---------
>Sk_wtf20_exon1
ATGAAGAATAATTACACTTCCTTGAAAAGTCCTATAGATGAAGAAGATGAACTGAAGACA-GATCATGAAAT-CGATTTG
GAAAAAGGACCACTCCCAGAATATGATTCAGAGGAGGAAAGTACATTGCCTCCATATTCAG---------
>Sk_wtf21*_exon1
ATGAATAATAATTACGCTTCCTTGAAAAGTCCTCTAGATGAAGAAGGTGAATTGAAGACA-GATCATGAAAT-CGATTTG
GAAAAAGGCCTACTCCCAGAATATAATTCAGAGGAAGAGGGCGCGTTACCAACATATTCAG---------
>Sk_wtf26_exon1
ATGAATAATAATTACACTTCCTTGAAAAGTTCTATAGATGAAGAAGGTGAATTGAAGACA-GATCATGAAAT-CGATTTG
GAAAAAGGCCTACTCCCAGAATATAATTCAGAGGAAGAGGGCGCGTTACCAACATATTCAG---------
>Sk_wtf22_exon1
ATGAATAATAATTACACTTCCTTGAAAAGTTCTATAGATGAAGAAGGTGAATTGAAGACA-GATCATGAAAT-CGATTTG
GAAAAAGGCCTACTTCCAGAGTATAATTCGGATGAAGAGAGCACACTACCTCCATACTCAG---------
>Sk_wtf23_exon1
ATGAAGAATAATTACACTTCCTTGAAAAGTCCTATAGATGAAGAAGATGAATTGAAGACGGGA-CATGAAAT-CGATTTG
GAAAAAGGGCTACTTCCAGAATATGATTCAGAGGAAGAGGGCGCACTGCCTCCATACTCGG---------
>Sk_wtf24_exon1
ATGAAGAATAATTACAATTCCTTGAAAAGTCCTATAGATGAAGAAGATGAATTGAAGACA-GATCATGAAAT-CGATTTG
GAAAAAGGCCTACTCCCAGAATATGATTCAGAGGAAGAGGGCGCGTTACCAACATATTCAG---------
>Sk_wtf25_exon1
ATGAAGAATAATTACACTTCCTTGAAAAGTTCTATAGATGAAGAAGATGAATTGAAGACAGGA-CATGAAAT-CGATTTG
GAAAAAGGACCACTCCCAGAACATAATTCGGAGGGTGAGAATACACTACCTCCATACTCGG---------
>Sk_wtf27_exon1
ATGAAGAATAAATATTATCCCTTGAGGTCGTCTATGGATGAA----TTGAGTACAAAAAACGATAATGAAAT-TGATTTG
GAAAAAGGTCCTCTCCCAGAATACAATTCAGAAGATGGGAGCACATTACCTCCATATTCAG---------
>Sk_wtf8_exon1
ATGAAGAATAATTACGCTTCCTTGGAAAGTTCTATAGATGAAGAAGATGAATTGAAGACAGGA-CATGAAAT-TGATTTG
GAAAAAGGCCTACTTCCAGAATATAATTCGGATGAAGAGAGCACACTACCTCCATATTCAG---------
>Sk_wtf29_exon1
ATGAAGAATAAAGATTATCCATTGAGGACTTCTATGGATGAA----ATGAGTGCAAAAAACGATAATGAAAT-TGATTTG
GAAAAAGGTCCTCTCCCAGAATACAATTCAGAAGATGGGAGCACATTGCCTCCATATTCAG---------
>Sk_wtf10_exon1
ATGAAGAATAATTACACTTCCTTGAAAAGTCCTCTAGATGAAGAAGATGAACTGAAGACA-GATCATGAAAT-CGATTTG
GAAAAAGGGCTACTTCCAGAATATAATTCAGAGGAGGAGGGCGCACTGCCTCCATATTCAG---------
>Sk_wtf30_exon1
ATGAAGAATAAATATTATCCCTTGAGGTCGTCTATAGATGAA----TTGAGTACAAAAAACGATAATGAAAT-TGATTTG
GAAAAAGGTCCTCTCCCAGAATACAATTCAGAAGATGGGAGCACATTGCCTCCATATTCAG---------
>Sk_wtf31_exon1
ATGAAGAATAAAGATTATCCCTTGAGGTCGTCTATGGATGAA----TTGAGTACAAAAAACGATAATGAAAT-TGATTTG
GAAAAAGGTCCTCTCCCAGAATACAATTCAGAAGATGGGAGCACATTGCCTCCATATTCAG---------
>Sk_wtf33_exon1
ATGAAGAATAAATATTATCCCTTGAGGTCGTCTATGGATGAA----TTGAGTACAAAAAACGATAATGAAAT-TGATTTG
GAAAAAGGTCCTCTCCCAGAATACAATTCAGAAGATGGGAGCACATTACCTCCATATTCAG---------
>Sk_wtf2_exon1
ATGAAGAATAATTACACTTCCTTGAAAAGTTCTATAGATGAAGAAGGTGAATTGAAGACA-GATCATGAAAT-TGATTTG
GAAAAAGGACCCCTCCCAGAATATGATTCAGAGGAGGAAAGTACATTGCCTCCATATTCAG---------
>Sk_wtf34_exon1
ATGAAGAATAAATATTATCCCTTGAGGTCGTCTATGGATGAA----ATGAGTGCAAAAAACGATAATGAAAT-TGATTTG
GAAAAAGGTCCTCTCCCAGAATACAATTCAGAAGATGGGAGCACATTGCCTCCATATTCAG---------
>Sk_wtf35_exon1
ATGAAGAATAATTACACTTCCTTGAAAAGTCCTCTAGATGAAGAAGATGAATTGAAGACA-GATCATGAAAT-CGATTTG
GAAAAAGGCCTACTTCCAGAATATAATTCAGAGGAAGAGGGCGCATTACCTCCATATTCAG---------
>Sp_wtf1_exon1
ATGAAGAATGATTACACTTCTTTGAAAAGTCCTCTAGATGAAGAAGATGAATTGAAGACA-GATCATGAAAT-CGATTTG
GAAAAAGGACCACTCCCAGAATATGATTCGGAGGAAGAGGGCGCATTACCTCCATATTCAG---------
>Sp_wtf2*_exon1
ATGAAGAATAATTACACTTCTTTGAAAAGTCCTCTAGATGAAGAAGATGAATTGAAGACA-GATCATGAAAT-CGATTTG
GAAAAAGGACCCCTCCCAGAATATGATTCAGAGGAGGAAAGTACATTGCCTCCATATTCAG---------
>Sp_wtf3*_exon1
ACGAAGAATAATTACACTTCCTTGAAAAGTTCTATAGATGAAGAAGATGAATTGAAGACA-GATCATGAAAT-TGATTTG
GAAAAAGGACCCCTCCCAGAATATGATTCAGAGGAGGAAAGTACATTGCCTCCATATTCAG---------
>Sp_wtf4-2_exon1
ATGAAGAATAAAGATTATCCCTTGAGGTCGTCTATGGATGAA----TTGAGTACAAAAAACGATAATGAAAT-TGATTTG
GAAAAAGGTCCTCTCCCAGAATACAATTCAGAAGATGGGAGCACATTGCCTCCATATTCAG---------
>Sp_wtf4_exon1
ATGAAGAATAAAGATTATCCCTTGAGGTCGTCTATGGATGAA----TTGAGTACAAAAAACGATAATGAAAT-TGATTTG
GAAAAAGGTCCTCTCCCAGAATACAATTCAGAAGATGGGAGCACATTGCCTCCATATTCAG---------
>Sp_wtf5_exon1
ATGAAGAATAATTACACTTCTTTGAAAAGTCCTCTAGATGAAGAAGATGAATTGAAGACA-GATCATGAAAT-CGATTTG
GAAAAAGGACCCCTCCCAGAATATGATTCAGAGGAGGAAAGTACATTGCCTCCATATTCAG---------
>Sp_wtf6*_exon1
ATGAAGAATAATTACACTTCCTTGAAAAGTTCTATAGATGAAGAAGATGAATTGAAGATA-GATCATGAAATTTGATTTG
GAAAAAGGACCCCTCCCAGAATATGATTCAGAGGAGGAAAGTACATTGCCTCCATATTCAG---------
>Sp_wtf8*_exon1
ATGAAGAATAATTACACTTCCTTGAAAAGTCCTCTAGATGAAGAAGATGAATTGAAGACA-GATCATGAAAT-CGATTTG
GAAAAAGGCCTGCTTCCAGAATATAATTCAGAGGAAGAGGGCGCATTACCTCCATATTCAG---------
>Sp_wtf9_exon1
ATGAAGAATAATTACACTTCTTTGAAAAGTCCTCTAGATGAAGAAGATGAATTGAAGACA-GATCATGAAAT-CGATTTG
GAAAAAGGACCACTCCCAGAATATGATTCGGAGGAAGAGGGCGCATTACCTCCATATTCAG---------
>Sp_wtf10_exon1
ATGAAGAATAATTGCACTTCCTTGAAAAGTTCTATAGATGAGGAAGATGAATTGAAGACA-GATCATGAAAT-CGATTTG
GAAAAAGGGCTACTCCCAGAATATGATTCAAAGGAAGAAGGCGCATTACCTCTATATTCAG---------
>Sp_wtf12*_exon1
ATGAAGAATAATTACACTTCCTTGAAAAGTTCTGTAGATGAAGAAGATGAATTGAAGACAGGA-CATGAAAT-TGATTTG
GAAAAAGGACCACTCCCAGAACATAATTCGGAGGGTGAGAGTACACTACCTCCATATTCAG---------
>Sp_wtf13_exon1
ATGAAGAATAAAGATTATCCCTTGAGGTCGTCTATGGATGAA----TTGAGTACAAAAAACGATAATGAAAT-TGATTTG
GAAAAAGGTCCTCTCCCAGAATACAATTCAGAAGATGGGAGCACATTGCCTCCATATTCAG---------
>Sp_wtf16_exon1
ATGAAGAATAATTACACTTCCTTGAAAAGTCCTATAGATGAAGGAGATGAATCGAAGACAGGA-CATGAAAT-CGATTTG
GAAAAAGGGCTACTTCCAGAATATGATTCAGAGGAAGAGGGCGCACTGCCTCCATACTCGG---------
>Sp_wtf17*_exon1
ACGAAGAATAATTACACTTCCTTGAAAAGTCCTATAGATGAAGAAGATGAACTGAAGACA-GATTATGAAAT-CGATTTG
GAAAAAGGACCACTCCCAGAATATGATTCAGAGGAGGAAAGTACATTGCCTCCATATTTAG---------
>Sp_wtf18-2_exon1
ATGAAGAATAATTACACTTCCTTGAAAAGTCCTCTAGATGAAGAAGATGAACTGAAGACA-GATCATGAAAT-CGATTTG
GAAAAAGGGCTACTTCCAGAATATAATTCAGAGGAAGAGGGCACACTGCCTCTATATTCAG---------
>Sp_wtf18_exon1
ATGAAGAATAATTACACTTCCTTGAAAAGTCCTCTAGATGAAGAAGATGAACTGAAGACA-GATCATGAAAT-CGATTTG
GAAAAAGGGCTACTTCCAGAATATAATTCAGAGGAAGAGGGCACACTGCCTCTATATTCAG---------
>Sp_wtf19_exon1
ATGAAGAATAAATATTATCCCTTGAGGTCGTCTATGGATGAA----TTGAGTGCAAAAAACGATAATGAAAT-TGATTTG
GAAAAAGGTCCTCTCCCAGAATACAATTCAGAAGATGGGAGCACATTGCCTCCATATTCAG---------
>Sp_wtf20_exon1
ATGAAGAATAATTACACTTCCTTGAAAAGTCCTCTAGATGAAGAAGATGAACTGAAGACA-GATCATGAAAT-CGATTTG
GAAAAAGGGCTACTTCCAGAATATAATTCAGAGGAAGAGGGCGCACTGCCTCCATATTCAG---------
>Sp_wtf21_exon1
ATGAAGAATAATTACACTTCTTTGAAAAGTCCTCTAGATGAAGAAGATGAATTGAAGACA-GATCATGAAAT-CGATTTG
GAAAAAGGACCACTCCCAGAATATGATTCGGAGGAAGAGGGCGCATTACCTCCATATTCAG---------
>Sp_wtf22*_exon1
ATGAAGAATAATTACACTTCTTTGAAAAGTTCTCTAGATGAAGAAGATGAATTGAAGACA-GATCATGAAAT-CGATTTG
GA-AAAGGACCACTCCCAGAATATGATTCGGAGGAAGAGGGCGCATTACCTCCATATTCAG---------
>Sp_wtf23_exon1
ATGAAGAATAAATATTACCCCTTGAGGTCGTCTATGGATGAA----TTGAGTGCAAAAAACGATAATGAAAT-TGATTTG
GAAAAAGGTCCTCTCCCAGAATACAATTCAGAAGATGGGAGCACATTGCCTCCATATTCAG---------
>Sp_wtf24*_exon1
ATGAAGAATAATTACGCTTCCTTGGAAAGTTCTATAGATGAAGAAGATGAATTGAAGACAGGA-CATGAAAT-TGATTTG
GAAAAAGGCCTACTTCCAGAATATAATTCGGATGAAGAGAGCACACTACCTCCATATTCAG---------
>Sp_wtf25_exon1
ATGAAGAATAATTACACTTCTTTGAAAAGTCCTCTAGATGAAGAAGATGAATTGAAGACA-GATCATGAAAT-CGATTTG
GAAAAAGGACCACTCCCAGAATATGATTCGGAGGAAGAGGGCGCGTTACCACCATATTCAG---------
