# Supplementary material for: Killer Meiotic Drive and Dynamic Evolution of the wtf Gene Family
Source: Mol Biol Evol. 2019 Apr 16;36(6):1201–14. doi: 10.1093/molbev/msz052 (PMC6526906; doi:10.1093/molbev/msz052)
Supplement: Supplementary_Material_msz052 [file supplementary_material_msz052.zip › exon2_nucleotide_alignment_interleaved.txt]

CBS5557_wtf1_exon2                  A------------------TC--------ACG---------------C--
CBS5557_wtf2_exon2                  A------------------TC--------ATG---------------C--
CBS5557_wtf3*_exon2                 A------------------TC--------ATG---------------C--
CBS5557_wtf4_exon2                  AAA--------T-------TTGGAAATATATT---------------AA-
CBS5557_wtf5_exon2                  A------------------TC--------ATG---------------C--
CBS5557_wtf6_exon2                  A------------------TC--------ATG---------------C--
CBS5557_wtf8_exon2                  A------------------TT--------ATG---------------C--
CBS5557_wtf9_exon2                  A---------TTTAAACAATCCCAAACAAATGGGTCAGAATATTACTAAA
CBS5557_wtf10_exon2                 A------------------TC--------ATG---------------C--
CBS5557_wtf12*_exon2                ACA--------T-------TTCGAAACTTGCT---------------AA-
CBS5557_wtf13_exon2                 A------------------TC--------ATG---------------C--
CBS5557_wtf16*_exon2                A------------------TC--------ATG---------------C--
CBS5557_wtf17_exon2                 A------------------TC--------ACG---------------C--
CBS5557_wtf18_exon2                 AAA--------T-------TTGGAAAAATATT---------------AA-
CBS5557_wtf19_exon2                 ACA--------T-------TTCGAAACTTGCT---------------AA-
CBS5557_wtf20_exon2                 A------------------TC--------ACG---------------C--
CBS5557_wtf21_exon2                 A---------TTTAAACAATCCCAAACAAATGGGTCAGAATATTACTAAA
CBS5557_wtf22_exon2                 AAAATTTAAATTTAAAGGATCCCAAACAAATGGGTCAGAATATTACTAAA
CBS5557_wtf23_exon2                 AAA--------T-------TTGGAAATATATT---------------AA-
CBS5557_wtf24_exon2                 A------------------TC--------ATG---------------C--
CBS5557_wtf25_exon2                 A------------------TC--------ACG---------------C--
CBS5557_wtf27_exon2                 A------------------TC--------ACG---------------C--
CBS5557_wtf28_exon2                 A------------------TC--------ATG---------------C--
CBS5557_wtf29_exon2                 AAAATTTAAGTTTAAAGGATCCCAAACAAATGGGAGCTAACGACCCTAAC
CBS5557_wtf30(or31)_exon2           ACA--------T-------TTCGAAACTTGCT---------------AA-
CBS5557_wtf32_exon2                 A------------------TC--------ACG---------------C--
CBS5557_wtf33_exon2                 AAAATTTAAATTTAAAGGATCCCAAACAAATGGGTCAGAGTATTACTAAA
CBS5557_wtf35_exon2                 ACA--------T-------TTCGAAACTTGCT---------------AA-
FY29033_wtf2_exon2                  A---------TTTAAACAATCCCAAACAAATGGGTCAGAATATTACTAAA
FY29033_wtf4_exon2                  AAA--------T-------TTGGAAATATATT---------------AA-
FY29033_wtf6_exon2                  A------------------TC--------ATG---------------C--
FY29033_wtf28_exon2                 A------------------TC--------ATG---------------C--
FY29033_wtf8_exon2                  AAAATTTAAATTTAAAGGATCCCAAACAAATGGGAGCTAACAACCCTAAC
FY29033_wtf9_exon2                  AAA--------T-------TTGGAAATATATT---------------AA-
FY29033_wtf12*_exon2                ACA--------T-------TTCGAAACTTGCT---------------AA-
FY29033_wtf13_exon2                 ACA--------T-------TTCGAAACTTGCT---------------AA-
FY29033_wtf16_exon2                 A------------------TC--------AT----------------A--
FY29033_wtf39_exon2                 A---------TTTAAACAATCCCAAACAAATGGGTCAGAATATTACTAAA
FY29033_wtf17_exon2                 A------------------TC--------ACG---------------C--
FY29033_wtf18_exon2                 AAA--------T-------TTGGAAATATATT---------------AA-
FY29033_wtf19_exon2                 AAAATTTAAATTTAAAGGATCCCAAACAAATGGGAGCTAACAACCCTAAC
FY29033_wtf20_exon2                 A------------------TC--------ATG---------------C--
FY29033_wtf22_exon2                 AAA--------T-------TTGGAAATATATT---------------AA-
FY29033_wtf23_exon2                 A------------------TC--------ATG---------------C--
FY29033_wtf25_exon2                 A------------------TC--------ATG---------------C--
FY29033_wtf21*_exon2                A------------------TC--------ACG---------------C--
FY29033_wtf26_exon2                 A------------------TC--------ACG---------------C--
FY29033_wtf10_exon2                 A------------------TC--------ATG---------------C--
FY29033_wtf30_exon2                 AAAATTTAAAGTTAAAGGATCCCAAACAAATGGGAGCTAACAACCCTAAC
FY29033_wtf31_exon2                 AAA--------T-------TTGGAAATATATT---------------AA-
FY29033_wtf33_exon2                 A------------------TC--------ATG---------------C--
FY29033_wtf35_exon2                 A---------TTTAAACAATCCCAAACAAATGGGTCAGAATATTACTAAA
FY29033_wtf37_exon2                 A------------------TC--------ACG---------------C--
FY29033_wtf1_exon2                  A------------------TC--------ACG---------------C--
FY29033_wtf36_exon2                 A---------TTTAAACAATCCCAAACAAATGGGTCAGAACATTACTAAA
FY29033_wtf5_exon2                  A------------------TC--------ATG---------------C--
FY29033_wtf38_exon2                 AAAATTTAAGTTTAAAGGATCCCAAACAAATGGGAGCTAACGACCCTAAC
FY29033_wtf27_exon2                 A------------------TC--------ATG---------------C--
FY29033_wtf40_exon2                 ACA--------T-------TTCGAAACTTGCT---------------AA-
FY29033_wtf24_exon2                 A------------------TC--------ACG---------------C--
FY29033_wtf41_exon2                 A---------TTTAAACAATCCCAAACAAATGGGTCAGAATATTACTAAA
FY29033_wtf42_exon2                 A------------------TC--------ATG---------------C--
Sk_wtf1*_exon2                      A------------------TC--------ACG---------------C--
Sk_wtf4_exon2                       AAA--------T-------TTGGAAATATATT---------------AA-
Sk_wtf5_exon2                       A------------------TC--------ATG---------------C--
Sk_wtf6_exon2                       A------------------TC--------ATG---------------C--
Sk_wtf28_exon2                      AAAATATAAATTTAAAGGATCCCAAACAAATGGGTCAGAATATTACTAAA
Sk_wtf9_exon2                       AAA--------T-------TTGGAAATATATT---------------AA-
Sk_wtf12*_exon2                     ACA--------T-------TTCGAAACTTGCT---------------AA-
Sk_wtf32_exon2                      A------------------TC--------ACG---------------C--
Sk_wtf13_exon2                      ACA--------T-------TTCGAAACTTGCT---------------AA-
Sk_wtf16_exon2                      A------------------TC--------AT----------------A--
Sk_wtf17*_exon2                     A------------------TC--------ACG---------------C--
Sk_wtf18_exon2                      ACA--------T-------TTCGAAACTTGCT---------------AA-
Sk_wtf19_exon2                      AAAATTTAAATTTAAAGGATCCCAAACAAATGGGAGCTAACAACCCTAAC
Sk_wtf20_exon2                      A------------------TC--------ATG---------------C--
Sk_wtf21*_exon2                     A------------------TC--------ACG---------------C--
Sk_wtf26_exon2                      A------------------TC--------ATG---------------C--
Sk_wtf22_exon2                      A------------------TC--------ACG---------------C--
Sk_wtf23_exon2                      A------------------TC--------ATG---------------C--
Sk_wtf24_exon2                      A------------------TC--------ACG---------------C--
Sk_wtf25_exon2                      A------------------TC--------ACG---------------C--
Sk_wtf27_exon2                      AAAATTTAAATTTAAAGGATCCCAAACAAATGGGTCAGAATATTACTAAA
Sk_wtf8_exon2                       A------------------TC--------ACG---------------C--
Sk_wtf29_exon2                      AAAATTTAAGTTTAAAGGATCCCAAACAAATGGGAGCTAACGACCCTAAC
Sk_wtf10_exon2                      A------------------TC--------ATG---------------C--
Sk_wtf30_exon2                      AAAATTTAAAGTTAAAGGATCCCAAACAAATGGGAGCTAACAACCCTAAC
Sk_wtf31_exon2                      AAA--------T-------TTGGAAATATATT---------------AA-
Sk_wtf33_exon2                      AAAATTTAAATTTAAAGGATCCCAAACAAATGGGAGCTAACAACCCTAAC
Sk_wtf2_exon2                       A------------------TC--------ATG---------------C--
Sk_wtf34_exon2                      A---------TTTAAACAATCCCAAACAAATGGGTCAGAATATTACTAAA
Sk_wtf35_exon2                      ACA--------T-------TTCGAAACTTGCT---------------AA-
Sp_wtf1_exon2                       A------------------TC--------ACG---------------C--
Sp_wtf3*_exon2                      A------------------TC--------ATG---------------C--
Sp_wtf4-2_exon2                     AAA--------T-------TTGGAAATATATT---------------AA-
Sp_wtf4_exon2                       AAA--------T-------TTGGAAATATATT---------------AA-
Sp_wtf5_exon2                       A------------------TC--------ATG---------------C--
Sp_wtf6*_exon2                      A------------------TC--------ATG---------------C--
Sp_wtf8*_exon2                      A------------------TT--------ACG---------------C--
Sp_wtf9_exon2                       A------------------TC--------ACG---------------C--
Sp_wtf10_exon2                      A------------------TC--------ATG---------------C--
Sp_wtf12*_exon2                     ACA--------T-------TTCGAAACTTGCT---------------AA-
Sp_wtf13_exon2                      AAA--------T-------TTGGAAATATATT---------------AA-
Sp_wtf16_exon2                      A------------------TC--------ACG---------------C--
Sp_wtf17*_exon2                     A------------------TC--------ACG---------------C--
Sp_wtf18a_exon2                     ACA--------T-------TTCGAAACTTGCT---------------AA-
Sp_wtf18_exon2                      ACA--------T-------TTCGAAACTTGCT---------------AA-
Sp_wtf19_exon2                      AAAATATAAATTTAAAGGATCCCAAACAAATGGGAGCTAACAACCCTAAC
Sp_wtf20_exon2                      ACA--------T-------TTCGAAACTTGCT---------------AA-
Sp_wtf21_exon2                      A------------------TC--------ACG---------------C--
Sp_wtf22*_exon2                     A------------------TC--------ACG---------------C--
Sp_wtf23_exon2                      AAAATATAAATTTAAAGGATCCCAAACAAATGGGAGCTAACAACCCTAAC
Sp_wtf24*_exon2                     A------------------TC--------ACG---------------C--
Sp_wtf25_exon2                      A------------------TC--------ATG---------------C--

CBS5557_wtf1_exon2                  ---------------ACTTGTAAATAATCCTCC---TAA------CA---
CBS5557_wtf2_exon2                  ---------------ACGTTTAAGCAATCCTCC---TAA------CA---
CBS5557_wtf3*_exon2                 ---------------ACGTTTAAGCAATTCTCC---TAA------CA---
CBS5557_wtf4_exon2                  ---------------AACTGTATCTGAGGATTCAAGTA-------CA---
CBS5557_wtf5_exon2                  ---------------ACTTGTAAATAATCCTCC---TAA------CA---
CBS5557_wtf6_exon2                  ---------------ACGTTTAAGCAATCCTCC---TAA------CA---
CBS5557_wtf8_exon2                  ---------------ACGTTTAAGCAATCCACC---TAA------CA---
CBS5557_wtf9_exon2                  TTATTCAATTGGAACAAGTCTACG-ACTCCTCCAGATTATGATGAAAATC
CBS5557_wtf10_exon2                 ---------------ACATGTGAATAATACGCCT--TA-------CA---
CBS5557_wtf12*_exon2                ---------T------CTTGTACCTGAGGATTCAATTA-------CA---
CBS5557_wtf13_exon2                 ---------------ACATGTAAATAATACGCCT--TA-------CA---
CBS5557_wtf16*_exon2                ---------------ACGTTTAAAAAATCCTCCT--TA-------CA---
CBS5557_wtf17_exon2                 ---------------ACGTGTAAGCAATCCTCC---TAACG----C----
CBS5557_wtf18_exon2                 ---------------AACTGTATCTGAGGATTCAAGTA-------CA---
CBS5557_wtf19_exon2                 ---------T------CCTGTACCTGAGGATTCAAGTA-------CA---
CBS5557_wtf20_exon2                 ---------------ACGTGTAAGCAATCCTCC---TAA------CA---
CBS5557_wtf21_exon2                 TTATTCAATTGGAACAAGTCTACG-ACTCCTCCAGATTATGATGAAAATC
CBS5557_wtf22_exon2                 TTATTCAATTGGAACAAGTCTACG-ACTCCTCCAGATTATGATGAAAATC
CBS5557_wtf23_exon2                 ---------------AACTGTATCTGAGGATTCAAGTA-------CA---
CBS5557_wtf24_exon2                 ---------------ACATGTAAATAATACGCCT--TA-------CA---
CBS5557_wtf25_exon2                 ---------------ACGTGTAAGCAATCCTCC---TAA------CA---
CBS5557_wtf27_exon2                 ---------------ACTTGTAAATAATCCTCC---TAA------CA---
CBS5557_wtf28_exon2                 ---------------ACGTTTAAGCAATTTTCC---TAA------CA---
CBS5557_wtf29_exon2                 TTATTTAATACGGACGAGTCTACG-ACTCCTCCGGATTATGGTGAAGACA
CBS5557_wtf30(or31)_exon2           ---------T------CCTGTACCTGAGGATTCAAGTA-------CA---
CBS5557_wtf32_exon2                 ---------------ACGTGTAAGCAATCCTCC---TAA------CA---
CBS5557_wtf33_exon2                 TTATTCAATTGGAACAAGTCTACG-ACTCCTCCAGATTATGATGAAAATC
CBS5557_wtf35_exon2                 ---------------AACTGTACCTGAGGATTCAAGTA-------CA---
FY29033_wtf2_exon2                  TTATTCAATTGGAACAAGTCTACG-ACTCCTCCAGATTATGATGAAAATC
FY29033_wtf4_exon2                  ---------------AACTGTATCTGAGGATTCAAGTA-------CA---
FY29033_wtf6_exon2                  ---------------ACGTTTAAAAAATCCTCCT--TA-------CA---
FY29033_wtf28_exon2                 ---------------ACGTTTAAGCAATCCTCC---TAA------CA---
FY29033_wtf8_exon2                  TTATTTAATACGGACGAGTCTACG-ACTCCTCCGGATTATGGTGAAGATA
FY29033_wtf9_exon2                  ---------------AACTGTATCTGAGGATTCAAGTA-------CA---
FY29033_wtf12*_exon2                ---------T------CTTGTACCTGAGGATTCAAGTA-------CA---
FY29033_wtf13_exon2                 ---------T------CCTGTACCTGAGGATTCAAGTA-------CA---
FY29033_wtf16_exon2                 ---------C-----ACGTTTAAAAAATCCTCCT--TA-------CA---
FY29033_wtf39_exon2                 TTATTCAATTGGAACAAGTCTACG-ACTCCTCCTGATTATGATGAAAATC
FY29033_wtf17_exon2                 ---------------ACGTGTAAGCAATCCTCC---TAACG----C----
FY29033_wtf18_exon2                 ---------------AACTGTATCTGAGGATTCAAGTA-------CA---
FY29033_wtf19_exon2                 TTATTTAATACGGACGAGTCTACG-ACTCCTCCGGATTATGGTGAAGACA
FY29033_wtf20_exon2                 ---------------ACGTGTAAGCAATCCTCC---TAA------CA---
FY29033_wtf22_exon2                 ---------------AACTGTATCTGAGGATTCAAGTA-------CA---
FY29033_wtf23_exon2                 ---------------ACATGTAAATAATACGCCT--TA-------CA---
FY29033_wtf25_exon2                 ---------------ACGTTTAAGCAATCCTCC---TAA------CA---
FY29033_wtf21*_exon2                ---------------ACTTGTAAATAATCCTCC---TAA------CA---
FY29033_wtf26_exon2                 ---------------ACGTGTAAGCAATCCTCC---TAA------CA---
FY29033_wtf10_exon2                 ---------------ACGTTTAAGCAATTCTCC---TAA------CA---
FY29033_wtf30_exon2                 TTATTTAATACGGACGAGTCTACG-ACTCCTCCGGATTATGGTGAAGACA
FY29033_wtf31_exon2                 ---------------AACTGTATCTGAGGATTCAAGTA-------CA---
FY29033_wtf33_exon2                 ---------------ACGTTTAAGCAATCCTCC---TAA------CA---
FY29033_wtf35_exon2                 TTATTCAATTGGAACAAGTCTACG-ACTCCTCCAGATTATGATGAAAATC
FY29033_wtf37_exon2                 ---------------ACGTGTAAGCAATCCTCC---TAA------CA---
FY29033_wtf1_exon2                  ---------------ACGTGTAAGCAATCCTCC---TAA------CA---
FY29033_wtf36_exon2                 TTATTCAATTGGAACAAGTCTACG-ACTCCTCCAGATTATGATGAAAATC
FY29033_wtf5_exon2                  ---------------ACATGTAAATAATACGCCT--TA-------CA---
FY29033_wtf38_exon2                 TTATTTAATACGGACGAGTCTACG-ACTCCTCCGGATTATGGTGAAGACA
FY29033_wtf27_exon2                 ---------------ACGTTTAAGCAATCCTCC---TAA------CA---
FY29033_wtf40_exon2                 ---------T------CCTGTACCTAAAGATTCAAGTA-------CA---
FY29033_wtf24_exon2                 ---------------ACGTGTAAGCAATCCTCC---TAA------CA---
FY29033_wtf41_exon2                 TTATTCAATTGGAACAAGTCTACG-ACTCCTCCAGATTATGATGAAAATC
FY29033_wtf42_exon2                 ---------------ACGTTTAAGCAATTCTCC---TAA------CA---
Sk_wtf1*_exon2                      ---------------ACTTGTAAATAATCCTCC---TAA------CA---
Sk_wtf4_exon2                       ---------------AACTGTATCTGAGGATTCAAGTA-------CA---
Sk_wtf5_exon2                       ---------------ACTTGTAAATAATCCTCC---TAA------CA---
Sk_wtf6_exon2                       ---------------ACGTTTAAAAAATCCTCCT--TA-------CA---
Sk_wtf28_exon2                      TTATTCAATTGGAACAAGTCTACG-ACTCCTCCAGATTATGATGAAAATC
Sk_wtf9_exon2                       ---------------AACTGTATCTGAGGATTCAAGTA-------CA---
Sk_wtf12*_exon2                     ---------T------CTTGTACCTGAGGATTCAATTA-------CA---
Sk_wtf32_exon2                      ---------------ACGTGTAAGCAATCCTCC---TAA------CA---
Sk_wtf13_exon2                      ---------T------CCTGTACCTGAGGATTCAAGTA-------CAG--
Sk_wtf16_exon2                      ---------C-----ACGTTTAAAAAATCCTCCT--TA-------CA---
Sk_wtf17*_exon2                     ---------------ACGTGTAAGCAATCCTCC---TAACG----C----
Sk_wtf18_exon2                      ---------T------CCTGTACCTGAGGATTCAAGTA-------CAG--
Sk_wtf19_exon2                      TTATTTAATACGGACGAGTCTACG-ACTCCTCCGGATTATGGTGAAGACA
Sk_wtf20_exon2                      ---------------ACGTGTAAGCAATCCTCC---TAA------CA---
Sk_wtf21*_exon2                     ---------------ACTTGTAAATAATCCTCC---TAA------CA---
Sk_wtf26_exon2                      ---------------ACGTTCAAGCAATCCTCC---TAA------CA---
Sk_wtf22_exon2                      ---------------ACGTGTAAGCAATCCTCC---TAA------CA---
Sk_wtf23_exon2                      ---------------ACGTGTAAGCAATCCTCC---TAA------CA---
Sk_wtf24_exon2                      ---------------ACGCGTAAGCAATCCTCC---TAA------CA---
Sk_wtf25_exon2                      ---------------ACGTGTAAGCAATCCTCC---TAA------CA---
Sk_wtf27_exon2                      TTATTGAATTGGAACAAGTCTACG-ACTCCTCCAGATTATGATGAAAATC
Sk_wtf8_exon2                       ---------------ACGTGTAAGCAATCCACC---TAA------CA---
Sk_wtf29_exon2                      TTATTTAATACGGACGAGTCTACG-ACTCCTCCGGATTATGGTGAAGACA
Sk_wtf10_exon2                      ---------------ACGTTTAAGCAATTCTCC---TAA------CA---
Sk_wtf30_exon2                      TTATTTAATACGGACGAGTCTACG-ACTCCTCCGGATTATGGTGAAGACA
Sk_wtf31_exon2                      ---------------AACTGTATCTGAGGATTCAAGTA-------CAG--
Sk_wtf33_exon2                      TTATTTAATACGGACGAGTCTACG-ACTCCTCCGGATTATGGTGAAGATA
Sk_wtf2_exon2                       ---------------ACGTTTAAGCAATTCTCC---TAA------CA---
Sk_wtf34_exon2                      TTATTCAATTGGAACAAGTCTACG-ACTCCTCCAGATTATGATGAAAATC
Sk_wtf35_exon2                      ---------------AACTGTACCTGAGGATTCAAGTA-------CA---
Sp_wtf1_exon2                       ---------------ACTTGTAAATAATCCTCC---TAA------CA---
Sp_wtf3*_exon2                      ---------------ACGTTTAAGCAATTCTCC---TAA------CA---
Sp_wtf4-2_exon2                     ---------------AACTGTATCTGAGGATTCAAGTA-------CA---
Sp_wtf4_exon2                       ---------------AACTGTATCTGAGGATTCAAGTA-------CA---
Sp_wtf5_exon2                       ---------------ACTTGTAAATAATCCTCC---TAA------CA---
Sp_wtf6*_exon2                      ---------------ACGTTTAAGCAATTCTCC---TAA------CA---
Sp_wtf8*_exon2                      ---------------ACGTGTAAGCAATCCTCC---TAA------CA---
Sp_wtf9_exon2                       ---------------ACTTGTAAATAATCCTCC---TAA------CA---
Sp_wtf10_exon2                      ---------------ACGTTTAAGCAATTCTCC---TAA------CA---
Sp_wtf12*_exon2                     ---------T------CTTGTACCTGAGGATTCAAGTA-------CAG--
Sp_wtf13_exon2                      ---------------AACTGTATCTGAGGATTCAAGTA-------CA---
Sp_wtf16_exon2                      ---------------ACGTGTAAGCAATTCTCC---TAA------CA---
Sp_wtf17*_exon2                     ---------------ACGTGTAAGCAATCCTCC---TAACG----C----
Sp_wtf18a_exon2                     ---------T------CCTGTACCTGAGGATTCAAGTA-------CAG--
Sp_wtf18_exon2                      ---------T------CCTGTACCTGAGGATTCAAGTA-------CAG--
Sp_wtf19_exon2                      TTATTTAATACGGACGAGTCTACG-ACTCCTCCGGATTATGGTGAAGACA
Sp_wtf20_exon2                      ---------T------CCTGTACCTGAGGATTCAAGTA-------CAG--
Sp_wtf21_exon2                      ---------------ACTTGTAAATAATCCTCC---TAA------CA---
Sp_wtf22*_exon2                     ---------------ACTTGTAAATAATCCTCC---TAA------CA---
Sp_wtf23_exon2                      TTATTTAATACGGACGAGTCTACG-ACTCCTCCGGATTATGGTGAAGACA
Sp_wtf24*_exon2                     ---------------ACGTGTAAGCAATCCTCC---TAA------CA---
Sp_wtf25_exon2                      ---------------ACTTGTAAATAATCCTCT---TAA------CA---

CBS5557_wtf1_exon2                  ---------------------------------------CACATAGAGAA
CBS5557_wtf2_exon2                  ---------------------------------------CACATAGAGAA
CBS5557_wtf3*_exon2                 ---------------------------------------CACATAGAGAA
CBS5557_wtf4_exon2                  -------------------G-------------------GACCTACAGAA
CBS5557_wtf5_exon2                  ---------------------------------------CACATAGAGAA
CBS5557_wtf6_exon2                  ---------------------------------------CACATAGAGAA
CBS5557_wtf8_exon2                  ---------------------------------------CACATAGAGAA
CBS5557_wtf9_exon2                  GTCTTCCTATTACAGACGAAGGAAACAATCCTCCTAACACACATAGAGAA
CBS5557_wtf10_exon2                 ---------------------------------------CACATAGAGAA
CBS5557_wtf12*_exon2                -------------------G-------------------GACCTACAGAA
CBS5557_wtf13_exon2                 ---------------------------------------CACATAGAGAA
CBS5557_wtf16*_exon2                ---------------------------------------CACATAGAGAA
CBS5557_wtf17_exon2                 ----------------------------------------ACATAGAGAA
CBS5557_wtf18_exon2                 -------------------G-------------------GACCTACAGAA
CBS5557_wtf19_exon2                 -------------------G-------------------GACCTACAGAA
CBS5557_wtf20_exon2                 ---------------------------------------CACATAGAGAA
CBS5557_wtf21_exon2                 GTCTTCTTATTACAGACGAAGGAAACAATCCTCCTAACACACATAGAGAA
CBS5557_wtf22_exon2                 GTCTTCTTATTACAGACGAAGGAAACAATCCTCCTAACACACATAGAGAA
CBS5557_wtf23_exon2                 -------------------G-------------------GACCTACAGAA
CBS5557_wtf24_exon2                 ---------------------------------------CACATAGAGAA
CBS5557_wtf25_exon2                 ---------------------------------------CACATAGAGAA
CBS5557_wtf27_exon2                 ---------------------------------------CACATAGAGAA
CBS5557_wtf28_exon2                 ---------------------------------------CACATAGAGAA
CBS5557_wtf29_exon2                 GCCTTTCTAATA-------C--------------------ACATAGAGAA
CBS5557_wtf30(or31)_exon2           -------------------G-------------------GACCTACAGAA
CBS5557_wtf32_exon2                 ---------------------------------------CACATAGAGAA
CBS5557_wtf33_exon2                 GTCTTCTTATTACAGACGAAGGAAACAATCCTCCTAACACACATAGAGAA
CBS5557_wtf35_exon2                 -------------------G-------------------GACCTACAGAA
FY29033_wtf2_exon2                  GTCTTCATATTACAGACGAAGGAAACAATCCTCCTAACACACATAGAGAA
FY29033_wtf4_exon2                  -------------------G-------------------GACCTACAGAA
FY29033_wtf6_exon2                  ---------------------------------------CACATAGAGAA
FY29033_wtf28_exon2                 ---------------------------------------CACATAGAGAA
FY29033_wtf8_exon2                  GTCTTTCTACTA-------C--------------------ACATAGAGAA
FY29033_wtf9_exon2                  -------------------G-------------------GACCTACAGAA
FY29033_wtf12*_exon2                -------------------G-------------------GACCTACAGAA
FY29033_wtf13_exon2                 -------------------G-------------------GACCTACAGAA
FY29033_wtf16_exon2                 ---------------------------------------CACATAGAGAA
FY29033_wtf39_exon2                 GTCTTCATATTACAGACGAAGGAAACAATCCTCCTAACACACATAGAGAA
FY29033_wtf17_exon2                 ----------------------------------------ACATAGAGAA
FY29033_wtf18_exon2                 -------------------G-------------------GACCTACAGAA
FY29033_wtf19_exon2                 GTCTTTCTAATA-------C--------------------ACATAGAGAA
FY29033_wtf20_exon2                 ---------------------------------------CACATAGAGAA
FY29033_wtf22_exon2                 -------------------G-------------------GACCTACAGAA
FY29033_wtf23_exon2                 ---------------------------------------CACATAGAGAA
FY29033_wtf25_exon2                 ---------------------------------------CACATGGAGAA
FY29033_wtf21*_exon2                ---------------------------------------CACATAGAGAA
FY29033_wtf26_exon2                 ---------------------------------------CACATAGAGAA
FY29033_wtf10_exon2                 ---------------------------------------CACATAGAGAA
FY29033_wtf30_exon2                 GTCTTT-------------C--------------------ACATAGAGAA
FY29033_wtf31_exon2                 -------------------G-------------------GACCTACAGAA
FY29033_wtf33_exon2                 ---------------------------------------CACATAGAGAA
FY29033_wtf35_exon2                 GTCTTCCTATTACAGACGAAGGAAACAATCCTCCTAACACACATAGAGAA
FY29033_wtf37_exon2                 ---------------------------------------CACATAGAGAA
FY29033_wtf1_exon2                  ---------------------------------------CACATAGAGAA
FY29033_wtf36_exon2                 GTCTTCATATTACAGACGAAGGAAACAATCCTCCTAACACACATAGAGAA
FY29033_wtf5_exon2                  ---------------------------------------CACATAGAGAA
FY29033_wtf38_exon2                 GCCTTTCTAATA-------C--------------------ACATAGAGAA
FY29033_wtf27_exon2                 ---------------------------------------CACATAGAGAA
FY29033_wtf40_exon2                 -------------------G-------------------GACCTACAGAA
FY29033_wtf24_exon2                 ---------------------------------------CACATAGAGAA
FY29033_wtf41_exon2                 GTCTTCATATTACAGACGAAGGAAACAATCCTCCTAACACACATAGAGAA
FY29033_wtf42_exon2                 ---------------------------------------CACATAGAGAA
Sk_wtf1*_exon2                      ---------------------------------------CACATAGAGAA
Sk_wtf4_exon2                       -------------------G-------------------GACCTACAGAA
Sk_wtf5_exon2                       ---------------------------------------CACATAGAGAA
Sk_wtf6_exon2                       ---------------------------------------CACATAGAGAA
Sk_wtf28_exon2                      GTCTTCCTATTACAGACGAAGGAAACAATCCTCCTAACACACATAGAGAA
Sk_wtf9_exon2                       -------------------G-------------------GACCTACAGAA
Sk_wtf12*_exon2                     -------------------G-------------------GACCTACAGAA
Sk_wtf32_exon2                      ---------------------------------------CACATAGAGAA
Sk_wtf13_exon2                      -------------------G--------------------ACCTACAGAA
Sk_wtf16_exon2                      ---------------------------------------CACATAGAGAA
Sk_wtf17*_exon2                     ----------------------------------------ACATAGAGAA
Sk_wtf18_exon2                      -------------------G--------------------ACCTACAGAA
Sk_wtf19_exon2                      GTCTTTCTAATA-------C--------------------ACATAGAGAA
Sk_wtf20_exon2                      ---------------------------------------CACATAGAGAA
Sk_wtf21*_exon2                     ---------------------------------------CACATAGAGAA
Sk_wtf26_exon2                      ---------------------------------------CACATAGAGAA
Sk_wtf22_exon2                      ---------------------------------------CACATAGAGAA
Sk_wtf23_exon2                      ---------------------------------------CACATAGAGAA
Sk_wtf24_exon2                      ---------------------------------------CACATAGAGAA
Sk_wtf25_exon2                      ---------------------------------------CACATAGAGAA
Sk_wtf27_exon2                      GTCTTCTTATTACAGACGAAGGAAACAATCCTCCTAACACACATAGAGAA
Sk_wtf8_exon2                       ---------------------------------------CACATAGAGAA
Sk_wtf29_exon2                      GCCTTTCTAATA-------C--------------------ACATAGAGAA
Sk_wtf10_exon2                      ---------------------------------------CACATAGAGAA
Sk_wtf30_exon2                      GTCTTT-------------C--------------------ACATAGAGAA
Sk_wtf31_exon2                      -------------------G--------------------ACCTACAGAA
Sk_wtf33_exon2                      GTCTTTCTACTA-------C--------------------ACATAGAGAA
Sk_wtf2_exon2                       ---------------------------------------CACATAGAGAA
Sk_wtf34_exon2                      GTCTTCATATTACAGACGAAGGAAACAATCCTCCTAACACACATAGAGAA
Sk_wtf35_exon2                      -------------------G-------------------GACCTACAGAA
Sp_wtf1_exon2                       ---------------------------------------CACATAGAGAA
Sp_wtf3*_exon2                      ---------------------------------------CACATAGAGAA
Sp_wtf4-2_exon2                     -------------------G-------------------GACCTACAGAA
Sp_wtf4_exon2                       -------------------G-------------------GACCTACAGAA
Sp_wtf5_exon2                       ---------------------------------------CACATAGAGAA
Sp_wtf6*_exon2                      ---------------------------------------CACATAGAGAA
Sp_wtf8*_exon2                      ---------------------------------------TACATAGAGAA
Sp_wtf9_exon2                       ---------------------------------------CACATAGAGAA
Sp_wtf10_exon2                      ---------------------------------------CACATAGAGAA
Sp_wtf12*_exon2                     ------------------G---------------------ACCTACAGAA
Sp_wtf13_exon2                      -------------------G-------------------GACCTACAGAA
Sp_wtf16_exon2                      ---------------------------------------CACATAGAGAA
Sp_wtf17*_exon2                     ----------------------------------------ACATAGAGAA
Sp_wtf18a_exon2                     -------------------G--------------------ACCTACAGAA
Sp_wtf18_exon2                      -------------------G--------------------ACCTACAGAA
Sp_wtf19_exon2                      GTCTTTCTATTA------C---------------------ACATAGAGAA
Sp_wtf20_exon2                      ------------------G---------------------ACCTACAGAA
Sp_wtf21_exon2                      ---------------------------------------CACATAGAGAA
Sp_wtf22*_exon2                     ---------------------------------------CACATAGAGAA
Sp_wtf23_exon2                      GTCTTTCTATTA------C---------------------ACATAGAGAA
Sp_wtf24*_exon2                     ---------------------------------------CACATAGAGAA
Sp_wtf25_exon2                      ---------------------------------------CACATAGAGAA

CBS5557_wtf1_exon2                  A--ACAATCCTTCCAGGTCGACAGAT---AATTCTTCC-CCTTTC--TTG
CBS5557_wtf2_exon2                  A--ACCATTCTTCCGGGACGGCAGAT---AATTCTTCT-CCTTGG--TTT
CBS5557_wtf3*_exon2                 A--ACAATCCTTCCAGGTCGACAGAT---AATTCTTCC-CCTTTG--TTG
CBS5557_wtf4_exon2                  ATTGCAAATCC-CAATGTCGAAAGAAGACAAGAATTCAA---------AG
CBS5557_wtf5_exon2                  A--ACCATTCTTATGGGACGACAGAT---AATTCTTCC-CCTTTG--TTG
CBS5557_wtf6_exon2                  A--ACAATCCTTCCAGGTCGACAGAT---AATTCTTCC-CCTTTT--TTG
CBS5557_wtf8_exon2                  A--ACCATTCTTCCGGGACGACAGAT---GATTCTTCC-CCTTTT--TTG
CBS5557_wtf9_exon2                  A--ACCATTCTTCTGGGACGACAGAT---AATTCTTCC-CCTTTC--TTG
CBS5557_wtf10_exon2                 A--ACCATTCTTCCGGGACGGCAGAA---AATTCTTCTACCTCTCCGTTG
CBS5557_wtf12*_exon2                ACTGCAAATCC-CAATGTCGAAAGAAGACAAGAATTCAA---------AG
CBS5557_wtf13_exon2                 A--ACCATTCTTCCGGGACGACAGAT---AATTCTTCTACCTCTCGGTTG
CBS5557_wtf16*_exon2                A--AAAATCCTTCCAGGTCGACAGAT---AATTCTTCC-CCTTTG--TTG
CBS5557_wtf17_exon2                 A--ACCATTCTTCCGGGACGACAGAT---GATTCTTCC-CCTTTT--TTG
CBS5557_wtf18_exon2                 ACTACAAATCC-CAATGTCGAAAGAAGACAAGAATTCAA---------AG
CBS5557_wtf19_exon2                 ACTACAAATCC-CAATGTCGAAAGAAGACAAGAATTCAA---------AG
CBS5557_wtf20_exon2                 A--ACCATTCTTCCGGGACGGCAGAT---AATTCTTCC-CCTTTC--TGG
CBS5557_wtf21_exon2                 A--ACCATTCTTCCGGGACGGCAGAT---AATTCTTCTCC---TCGGTTT
CBS5557_wtf22_exon2                 A--ACCATTCTTCCGGGACGACAGAT---GATTCTTC--CCTTTTT-TTG
CBS5557_wtf23_exon2                 ACTACAAATCC-CAATGTCGAAAGAAGACAAGAATTCAA---------AG
CBS5557_wtf24_exon2                 A--ACCATTCTTCCGGGACGGCAGAT---AATTCTTCTACCTCTTCGTCG
CBS5557_wtf25_exon2                 A--ACAATCCTTCCAGGTCGACAGAT---AATTCTTCC-CCTTTC--TTG
CBS5557_wtf27_exon2                 A--ACCATTCTTCCGGGACGACAGAT---GATTCTTCC-CCTTTT--TTG
CBS5557_wtf28_exon2                 A--ACCATTCTTCCGGGACGGCAGAT---AATACTTCTACCTCTAGGTTG
CBS5557_wtf29_exon2                 A--ACCATTCTTCCGGGACGGCAGAT---AATTCTTCTACCTCTCGGTCG
CBS5557_wtf30(or31)_exon2           ACTACAAATCC-CAATGTCGAAAGAAGACAAGAATTCAA---------AG
CBS5557_wtf32_exon2                 A--ACAATCCTTCCAGGTCGACAGAT---AATTCTTCTACCTCTCGGTTG
CBS5557_wtf33_exon2                 A--ACCATTCTTCCGGGACGACAGAT---AATTCTTCC-CCTTTC--TTG
CBS5557_wtf35_exon2                 ACTGCAAATCC-CAATGTCGAAAGAAGACAAGGATTCAA---------AG
FY29033_wtf2_exon2                  A--ACCATTCTTCCGGGACGGCAGAT---AATTCTTCT-CCTTGG--TTT
FY29033_wtf4_exon2                  ACTACAAATCC-CAATGTCGAAAGAAGACAAGAATTCAA---------AG
FY29033_wtf6_exon2                  A--AAAATCCTTCCAGGTCGACAGAT---AATTCTTCC-CCTTTC--TTG
FY29033_wtf28_exon2                 A--ACCATTCTTCCGGGACGACAGAT---GATTCTTCC-CCTTTT--TTG
FY29033_wtf8_exon2                  A--ACCATTCTTCCGGGACGGCAGAT---AATTCTTGTGCCTCTACGTTG
FY29033_wtf9_exon2                  ACTACAAATCC-CAATGTCGAAAGAAGACAAGAATTCAA---------AG
FY29033_wtf12*_exon2                ACTGCAAATCC-CAATGTCGAAAGAAGACAAGAATTCAA---------AG
FY29033_wtf13_exon2                 ACTACAAATCC-CAATGTCGAAAGAAGACAAGAATTCAA---------AG
FY29033_wtf16_exon2                 A--ACCATTCTTCCGGGACGACAGAT---AATTCTTCTACCTCTTCGTCG
FY29033_wtf39_exon2                 A--ACCATTCTTCCGGGACGGCAGAT---AATTCTTCTCC---TCGGTTT
FY29033_wtf17_exon2                 A--ACCATTCTTCCGGGACGACAGAT---GATTCTTCC-CCTTTT--TTG
FY29033_wtf18_exon2                 ACTACAAATCC-CAATGTCGAAAGAAGACAAGAATTCAA---------AG
FY29033_wtf19_exon2                 A--ACCATTCTTCCGGGACGGCAGAT---AATTCTTCC-CCTTTC--TTG
FY29033_wtf20_exon2                 A--ACCATTCTTCCGGGACGACAGAT---GATTCTTCC-CCTTTT--TTG
FY29033_wtf22_exon2                 ACTACAAATCC-CAATGTCGAAAGAAGACAAGAATTCAA---------AG
FY29033_wtf23_exon2                 A--ACCATTCTTCCGGGACGACAGAT---GATTCTTCC-CCTTTT--TTG
FY29033_wtf25_exon2                 A--ACCATTTTTCCGGGACGACAGAT---AATTCTTCC-CCTTTT--TTG
FY29033_wtf21*_exon2                A--ACCATTCTTCCGGGACGGCAGAT---AATTCTTCTACCTCTCCGTTG
FY29033_wtf26_exon2                 A--ACCATTCTTCCGGGACGGCAGAT---AATTCTTCC-CCTTTT--TTG
FY29033_wtf10_exon2                 A--ACAATCCTTCCAGGTCGACAGAT---AATTCTTCC-CCTTTC--TTG
FY29033_wtf30_exon2                 A--ACCATTCTTCCGGGACGACAGAT---AATTCTTCC-CCTTTC--TTG
FY29033_wtf31_exon2                 ATTGCAAATCC-CAATGTCGAAAGAAGACAAGAATTCAA---------AG
FY29033_wtf33_exon2                 A--ACCATTCTTCCGGGACGGCAGAT---AATTCTTCTACCTCTCGGTTG
FY29033_wtf35_exon2                 A--ACCATTCTTCTGGGACGACAGAT---AATTCTTCC-CCTTTC--TTG
FY29033_wtf37_exon2                 A--ACAATCCTTCCAGGTCGACAGAT---AATTCTTCC-CCTTTC--TTG
FY29033_wtf1_exon2                  A--ACCATTCTTCCGGGACGACAGAT---AATTCTTCC-CCTTTT--TTG
FY29033_wtf36_exon2                 A--ACCATTCTTCCGGGACGGCAGAT---AATTCTTCC-CCTTTT--TTG
FY29033_wtf5_exon2                  A--ACCATTCTTCCGGGACGACAGAT---AATTCTTCT-CCTTGG--TTT
FY29033_wtf38_exon2                 A--ACCATTCTTCCGGGACGGCAGAT---AATTCTTCTACCTCTCGGTCG
FY29033_wtf27_exon2                 A--ACCATTCTTCTGGGACGAAAGAT---GATTCTTC--CCTTTTT-TTG
FY29033_wtf40_exon2                 ACTACAAGTCC-CAATGTCGAAAGAAGACAAGAATTCAA---------AG
FY29033_wtf24_exon2                 A--ACCATTCTTCCGGGACGACAGAT---GATTCTTCC-CCTTTT--TTG
FY29033_wtf41_exon2                 A--ACCATTCTTCCGGGACGGCAGAT---AATTCTTCT-CCTTGG--TTT
FY29033_wtf42_exon2                 A--ACCATTCTTCTGGGACGACAGAT---AATTCTTCC-CCTTTT--TTG
Sk_wtf1*_exon2                      A--ACAATCCTTCCAGGTCGACAGAT---AATTCTTCC-CCTTTC--TTG
Sk_wtf4_exon2                       ACTACAAATCC-CAATGTCGAAAGAAGACAAGAATTCAA---------AG
Sk_wtf5_exon2                       A--ACCATTCTTATAGGACGACAGAT---AATTCTTCC-CCTTTG--TTG
Sk_wtf6_exon2                       A--AAAATCCTTCCAGGTCGACAGAT---AATTCTTCC-CCTTTC--TTG
Sk_wtf28_exon2                      A--ACCATTCTTCCGGGACGGCAGAT---AATTCTTCC-CCTTTC--TTG
Sk_wtf9_exon2                       ACTACAAATCC-CAATGTCGAAAGAAGACAAGAATTCAA---------AG
Sk_wtf12*_exon2                     ACTGCAAATCC-CAATGTCGAAAGAAGACAAGAATTCAA---------AG
Sk_wtf32_exon2                      A--ACAATCCTTCCAGGTCGACAGAT---AATTCTTCTACCTCTCGGTTG
Sk_wtf13_exon2                      ACTACAAATCC-CAATGTCGAAAGAAGACAAGAATTCAA---------AG
Sk_wtf16_exon2                      A--ACCATTCTTCCGGGACGACAGAT---AATTCTTCTACCTCTTCGTCG
Sk_wtf17*_exon2                     A--ACCATTCTTCCGGGACGACAGAT---GATTCTTCC-CCTTTT--TTG
Sk_wtf18_exon2                      ATTGCGAATCC-CAATGTCGAAAGAAGACAAGAATTCAA---------AG
Sk_wtf19_exon2                      A--ACCATTCTTCCGGGACGGCAGAT---AATTCTTCC-CCTTTC--TTG
Sk_wtf20_exon2                      A--ACCATTCTTCCGGGACGACAGAT---GATTCTTCC-CCTTTT--TTG
Sk_wtf21*_exon2                     A--ACCATTCTTCCGGGACGGCAGAT---AATTCTTCTACCTCTCCGTTG
Sk_wtf26_exon2                      A--ACCATTCTTCTGGGACGACAGAT---GATTCTTCC-CCTTTT--TTG
Sk_wtf22_exon2                      A--ACCATTCTTCCGGGACGGCAGAT---AATTCTTCC-CCTTTT--TTG
Sk_wtf23_exon2                      A--ACCATTCTTCCGGGACGACAGAT---GATTCTTCC-CCTTTT--TTG
Sk_wtf24_exon2                      A--ACCATTCTTCCGGGACGGCAGAT---AATTCTTCC-CCTTTT--TTG
Sk_wtf25_exon2                      A--ACAATCCTTCCAGGTCGACAGAT---AATTCTTCC-CCTTTC--TTG
Sk_wtf27_exon2                      A--ACCATTCTTCCGGGACGACAGAT---GATTCTTCC-CCTTTT--TTG
Sk_wtf8_exon2                       A--ACCATTCTTCCGGGACGACAGAT---GATTCTTCC-CCTTTT--TTG
Sk_wtf29_exon2                      A--ACCATTCTTCCGGGACGGCAGAT---AATTCTTCTACCTCTCGGTCG
Sk_wtf10_exon2                      A--ACAATCCTTCCAGGTCGACAGAT---AATTCTTCC-CCTTTC--TTG
Sk_wtf30_exon2                      A--ACCATTCTTCCGGGACGACAGAT---AATTCTTCC-CCTTTC--TTG
Sk_wtf31_exon2                      ATTGCAAATCC-CAATGTCGAAAGAAGACAAGAATTCAA---------AG
Sk_wtf33_exon2                      A--ACCATTCTTCCGGGACGGCAGAT---AATTCTTGTGCCTCTACGTTG
Sk_wtf2_exon2                       A--ACAATCCTTCCAGGTCGACAGAT---AATTCTTCC-CCTTTC--TTG
Sk_wtf34_exon2                      A--ACCATTCTTCCGGGACGGCAGAT---AATTCTTCT-CCTTGG--TTT
Sk_wtf35_exon2                      ACTGCAAATCC-CAATGTCGAAAGAAGACAAGGATTCAA---------AG
Sp_wtf1_exon2                       A--ACAATCCTTCCAGGTCGACAGAT---AATTCTTCC-CCTTTC--TTG
Sp_wtf3*_exon2                      A--ACAATCCTTCCAGGTCGACAGAT---AATTCTTCC-CCTTTG--TTG
Sp_wtf4-2_exon2                     ATTGCAAATCC-CAATGTCGAAAGAAGACAAGAATTCAA---------AG
Sp_wtf4_exon2                       ATTGCAAATCC-CAATGTCGAAAGAAGACAAGAATTCAA---------AG
Sp_wtf5_exon2                       A--ACCATTCTTATGGGACGACAGAT---AATTCTTCC-CCTTTG--TTG
Sp_wtf6*_exon2                      A--ACAATCCTTCCAGGTCGACAGAT---AATTCTTCC-CCTTTG--TTG
Sp_wtf8*_exon2                      A--ACCATTCTTCCGGGACGACAGAT---GATTCTTCC-CCTTTT--TTG
Sp_wtf9_exon2                       A--ACCATTCTTCTGGGACGACAGAT---AATTCTTCC-CCTTTG--TTG
Sp_wtf10_exon2                      A--ACAATCCTTCCAGGTCGACAGAT---AATTCTTCC-CCTTTG--TTG
Sp_wtf12*_exon2                     ACTGCAAATCC-CAATGTCGAAAGAAGACAAGAATTCAA---------AG
Sp_wtf13_exon2                      ATTGCAAATCC-CAATGTCGAAAGAAGACAAGAATTCAA---------AG
Sp_wtf16_exon2                      A--ACAATCCTTCCAGGTCGACAGAT---AATTCTTCC-CCTTTC--TTG
Sp_wtf17*_exon2                     A--ACCATTCTTCCGGGACGACAGAT---GATTCTTCC-CCTTTT--TTG
Sp_wtf18a_exon2                     ATTGCGAATCC-CAATGTCGAAAGAAGACAAGAATTCAA---------AG
Sp_wtf18_exon2                      ATTGCGAATCC-CAATGTCGAAAGAAGACAAGAATTCAA---------AG
Sp_wtf19_exon2                      A--ACCATTCTTCCGGGACGGCAGAT---AATTCTTCTACCTCTCCGTTG
Sp_wtf20_exon2                      ATTGCGAATCC-CAATGTCGAAAGAAGACAAGAATTCAA---------AG
Sp_wtf21_exon2                      A--ACAATCCTTCCAGGTCGACAGAT---AATTCTTCC-CCTTTC--TTG
Sp_wtf22*_exon2                     A--ACCATTCTTCCGGGACGGCAGAT---AATTCTTCTACCTCTCCGTTG
Sp_wtf23_exon2                      A--ACCATTCTTCCGGGACGGCAGAT---AATTCTTCTACCTCTCCGTTG
Sp_wtf24*_exon2                     A--ACCATTCTTCCGGGACGGCAGAT---AATTCTTCTACCTCTCCGTTG
Sp_wtf25_exon2                      A--ACCATTCTTATGGGACGACAGAT---AATTCTTCC-CCTTTG--TTG

CBS5557_wtf1_exon2                  ATAAAACTGCTAATAT-CATTCACACCA-ATCTATGTACTGAATGTACTT
CBS5557_wtf2_exon2                  ATAAAACTGCTAATAT-CATTCATTCCA-ATCTTTGTGCTAAACGTACCC
CBS5557_wtf3*_exon2                 ATAAAACTGCTAATAT-CATTCACTTCA-ATCATTCTATTCAATGCTCCA
CBS5557_wtf4_exon2                  ATTCACATCCAAATATATATTCCCTTCTGAGACTACTAATATCAGTTCTT
CBS5557_wtf5_exon2                  ATAATACTGCTAATAT-CATTCACTTCA-ATCATTCTATTCAATGCTCCA
CBS5557_wtf6_exon2                  ATAAAACTGCTAATAT-CATTCACACCA-ATCTATGTACTGAATGTACTC
CBS5557_wtf8_exon2                  ATTAAACTACTAATAT-CATTCACTCCA-ATCGTTCTACTCAATGCTCTA
CBS5557_wtf9_exon2                  ATAAAACTGCTAATAT-CATTCACTTCA-ATCATTCTATTCAATGCTCCA
CBS5557_wtf10_exon2                 AAAAAAGCATTTTTAT-CATTCATTCCA-ATCTTTGTGCTAAACGTACCC
CBS5557_wtf12*_exon2                ATTTACATCCAAATATATATTTCCTTCTGAGACTACTAATAGCAGTTCTT
CBS5557_wtf13_exon2                 AAAAAAGCATTTTTAT-CATTCATTCCA-ATCTTTGTGCTAAACGTACCC
CBS5557_wtf16*_exon2                ATAAAACTGCTAATAT-CATTCACTTCA-ATCATTCTATTCAATGCTCCA
CBS5557_wtf17_exon2                 ATTAAACTACTAATAT-CATTCACACCA-ATCTATGTACTGAATGTACTC
CBS5557_wtf18_exon2                 ATTCACATCCAAATATATATTCCCTTCTGAGACTACTAATATCAGTTCTT
CBS5557_wtf19_exon2                 ATTCACATCCAAATATATATTCCCTTCTGAGACTACTAATATCAGTTCTT
CBS5557_wtf20_exon2                 ATAAAACTGCTAATAT-CATTCACACCA-ATTGATGTACTGAATGTACTC
CBS5557_wtf21_exon2                 ATAAAACTGCTAATAT-CATTCATTCCA-ATCTTTGTGCTAAACGTACCC
CBS5557_wtf22_exon2                 ATTAAACTACTAATAT-CATTCACTCCA-ATCGTTCTACTCAATGCTCTA
CBS5557_wtf23_exon2                 ATTCACATCCATATATATATTTCCTTCTGAGACTACTAATATCAGTTCTT
CBS5557_wtf24_exon2                 AAAAAAGCATTTTTAT-CATTCATTCCA-ATCTTTGTGCTAAACGTACCC
CBS5557_wtf25_exon2                 ATAAAACTGCTAATAT-CATTCACACCA-ATCTATGTACTGAATGTACTC
CBS5557_wtf27_exon2                 ATTAAACTACTAATAT-CATTCACTCCA-ATCGTTCTACTCAATGCTCTA
CBS5557_wtf28_exon2                 AAAAAAGCATTTTTAT-CATTCATTCCA-ATCTTTGTGCTAAACGTACCC
CBS5557_wtf29_exon2                 ATAAAACTGCTAATAT-CATTCATTCCA-ATCTTTGTGCTAAACGTACCC
CBS5557_wtf30(or31)_exon2           ATTCACATCCATATATATATTTCCTTCTGAGACTACTAATATCATTTCTT
CBS5557_wtf32_exon2                 AAAAAAGCATTTTTAT-CATTCATTCCA-ATCTATGTACTGAATGTACTC
CBS5557_wtf33_exon2                 ATAAAACTGCTAATAT-CATTCACTTCA-ATCATTCTATTCAATGCTCCA
CBS5557_wtf35_exon2                 ATTCACATCCAAATATATATTCCCTTCTGAGACTACTAATATCAGTTCTT
FY29033_wtf2_exon2                  ATAAAACTGCTAATAT-CATTCATTCCA-ATCTTTGTGCTAAACGTACCC
FY29033_wtf4_exon2                  ATTCACATCCAAATATATATTCCCTTCTGAGACTACTAATATCAGTTCTT
FY29033_wtf6_exon2                  ATAAAACTGCTAATAT-CATTCACTTCA-ATCATTCTATTCAATGCTCCA
FY29033_wtf28_exon2                 ATTAAACTACTAATAT-CATTCACTCCA-ATCGTTCTACTCAATGCTCTA
FY29033_wtf8_exon2                  AAAAAAGCAATTTTAT-CATTCATTCCA-ATCTTTGTGCTAAACGTATCC
FY29033_wtf9_exon2                  ATTCACATCCAAATATATATTCCCTTCTGAGACTACTAATATCAGTTCTT
FY29033_wtf12*_exon2                ATTTACATCCAAATATATATTCCCTTCTGAGACTACTAATAGCAGTTCTT
FY29033_wtf13_exon2                 ATTCACATCCATATATATATTTCCTTCTGAGACTACTAATATCAGTTCTT
FY29033_wtf16_exon2                 AAAAAAGCATTTTTAT-CATTCATTCCA-ATCTTTGTGCTAAACGTATCC
FY29033_wtf39_exon2                 ATAAAACTGCTAATAT-CATTCATTCCA-ATCTTTGTGCTAAACGTACCC
FY29033_wtf17_exon2                 ATTAAACTACTAATAT-CATTCACACCA-ATCTATGTACTGAATGTACTC
FY29033_wtf18_exon2                 ATTCACATCCAAATATATATTCCCTTCTGAGACTACTAATATCAGTTCTT
FY29033_wtf19_exon2                 ATAAAACTACTAATAT-CATTCATTCCA-ATCTTTGTGCTAAACGTACCC
FY29033_wtf20_exon2                 ATTAAACTACTAATAT-CATTCACTCCA-ATCGTTCTACTCAATGCTCTA
FY29033_wtf22_exon2                 ATTCACATCCATATATATATTTCCTTCTGAGACTACTAATATCAGTTCTT
FY29033_wtf23_exon2                 ATAAAACTACTAATAT-CATTCACTCCA-ATCGTTCTACTCAATGCTCTA
FY29033_wtf25_exon2                 ATAAAACTGCTAATAT-CATTCACACCA-ATCTATGTACTGAATGTACTC
FY29033_wtf21*_exon2                AAAAAAGCATTTTTAT-CATTCATTTCA-ATCGTTGTGCTAAACGTACCC
FY29033_wtf26_exon2                 ATAAAACTGCTAATAT-CATTCACTCCA-ATCGTTCTACTCAATGCTCCA
FY29033_wtf10_exon2                 ATAAAACTGCTAATAT-CATTCACACCA-ATTGATGTACTGAATGTACTC
FY29033_wtf30_exon2                 ATAAAACTTCTAATAT-CATTCATTCCA-ATCTTTGTGCTAAACGTACCC
FY29033_wtf31_exon2                 ATTCACATCCAAATATATATTCCCTTCTGAGACTACTAATATCAGTTCTT
FY29033_wtf33_exon2                 AAAAAAGCAGTTTTAT-CATTCATTCCA-ATCTTTGTGCTAAACGTACCC
FY29033_wtf35_exon2                 ATAAAACTGCTAATAT-CATTCACTTCA-ATCATTCTATTCAATGCTCCA
FY29033_wtf37_exon2                 ATAAAACTACTAATAT-CATTCACT-CAAATTATTCTACTCAATGCTCTA
FY29033_wtf1_exon2                  ATAAAACTGCTAATAT-CATTCACTTCA-ATCATTCTATTCAATGCTCCA
FY29033_wtf36_exon2                 ATAAAACTGCTAATAT-CATTCACTCCA-ATCGTTCTACTCAATGCTCCA
FY29033_wtf5_exon2                  ATAAAACTACTAATAT-CATTCACACCA-ATCTTTGTGCTAAACGTACCC
FY29033_wtf38_exon2                 ATAAAACTGCTAATAT-CATTCATTCCA-ATCTTTGTGCTAAACGTACCC
FY29033_wtf27_exon2                 ATTAAACTACTAATAT-CATTCACTCCA-ATCGTTCTACTCAATGCTCTA
FY29033_wtf40_exon2                 ATTCACATCCATATATATATTTCCTTCTGAGACTACTAATATCAGTTCTT
FY29033_wtf24_exon2                 ATTAAACTACTAATAT-CATTCACTCCA-ATCGTTCTACTCAATGCTCTA
FY29033_wtf41_exon2                 ATAAAACTGCTAATAT-CATTCATTCCT-ATCTTTGTGCTAAACGTACCC
FY29033_wtf42_exon2                 ATAAAACTGCTAATAT-CATTCACTCCA-ATCGTTCTACTCAATGCTCCA
Sk_wtf1*_exon2                      ATAAAACTGCTAATAT-CATTCACACCA-ATCTATGTACTGAATGTACTT
Sk_wtf4_exon2                       ATTCACATCCAAATATATATTCCCTTCTGAGACTACTAATATCAGTTCTT
Sk_wtf5_exon2                       ATAAAACTGCTAATAT-CATTCACTTCA-ATCATTCTATTCAATGCTCCA
Sk_wtf6_exon2                       ATAAAACTGCTAATAT-CATTCACTTCA-ATCATTCTATTCAATGCTCCA
Sk_wtf28_exon2                      ATAAAACTAATAATAT-CATTCACACCA-ATCTTTGTGCTAAACGTACCC
Sk_wtf9_exon2                       ATTCACATCCAAATATATATTCCCTTCTGAGACTACTAATATCAGTTCTT
Sk_wtf12*_exon2                     ATTTACATCCAAATATATATTTCCTTCTGAGACTACTAATAGCAGTTCTT
Sk_wtf32_exon2                      AAAAAAGCATTTTTAT-CATTCATTCCA-ATCTATGTACTGAATGTACTC
Sk_wtf13_exon2                      ATTCACATCCAAATATATATTCCCTTCTGAGACTACTAATATCAGTTCTT
Sk_wtf16_exon2                      AAAAAAGCATTTTTAT-CATTCATTCCA-ATCTTTGTGCTAAACGTATCC
Sk_wtf17*_exon2                     ATTAAACTACTAATAT-CATTCACACCA-ATCTATGTACTGAATGTACTC
Sk_wtf18_exon2                      ATTCACATCCAAATATATATTTCCTTCTGAGACTACTAATATCAGTTCTT
Sk_wtf19_exon2                      ATAAAACTACTAATAT-CATTCATTCCA-ATCTTTGTGCTAAACGTACCC
Sk_wtf20_exon2                      ATTAAACTACTAATAT-CATTCACTCCA-ATCGTTCTACTCAATGCTCTA
Sk_wtf21*_exon2                     AAAAAAGCATTTTTAT-CATTCATTTCA-ATCGTTGTGCTAAACGTACCC
Sk_wtf26_exon2                      ATTAAACTATTAATAT-CATTCACTCCA-ATCGTTCTACTCAATGCTCTA
Sk_wtf22_exon2                      ATTAAACTACTAATAT-CATTCACTCCA-ATCGTCCTACTCAATGCTCTA
Sk_wtf23_exon2                      ATTAAACTACTAATAT-CATTCACTCCA-ATCGTTCTACTCAATGCTCTA
Sk_wtf24_exon2                      ATAAAACTGCTAATAT-CATTCACTCCA-ATCGTTCTACTCAATGCTCCA
Sk_wtf25_exon2                      ATAAAACTGCTAATAT-CATTCACACCA-ATCTATGTACTGAATGTACTC
Sk_wtf27_exon2                      ATAAAACTACTAATAT-CATTCACTCCA-ATCGTTCTACTCAATGCTCTA
Sk_wtf8_exon2                       ATTAAACTACTAATAT-CATTCACTCCA-ATCGTTCTACTCAATGCTCTA
Sk_wtf29_exon2                      ATAAAACTGCTAATAT-CATTCATTCCA-ATCTTTGTGCTAAACGTACCC
Sk_wtf10_exon2                      ATAAAACTGCTAATAT-CATTCACACCA-ATTGATGTACTGAATGTACTC
Sk_wtf30_exon2                      ATAAAACTTCTAATAT-CATTCATTCCA-ATCTTTGTGCTAAACGTACCC
Sk_wtf31_exon2                      ATTCACATCCAAATATATATTCCCTTCTGAGACTACTAATATCAGTTCTT
Sk_wtf33_exon2                      AAAAAAGCAATTTTAT-CATTCATTCCA-ATCTTTGTGCTAAACGTATCC
Sk_wtf2_exon2                       ATAAAACTACTAATAT-CATTCACACCA-ATCTATGTACTGAATGTACTC
Sk_wtf34_exon2                      ATAAAACTGCTAATAT-CATTCATTCCT-ATCTTTGTGCTAAACGTACCC
Sk_wtf35_exon2                      ATTCACATCCAAATATATATTCCCTTCTGAGACTACTAATATCAGTTCTT
Sp_wtf1_exon2                       ATAAAACTGCTAATAT-CATTCACACCA-ATCTATGTACTGAATGTACTT
Sp_wtf3*_exon2                      ATAAAACTGCTAATAT-CATTCACTTCA-ATCATTCTATTCAATGCTCCA
Sp_wtf4-2_exon2                     ATTCACATCCAAATATATATTCCCTTCTGAGACTACTAATATCAGTTCTT
Sp_wtf4_exon2                       ATTCACATCCAAATATATATTCCCTTCTGAGACTACTAATATCAGTTCTT
Sp_wtf5_exon2                       ATAATACTGCTAATAT-CATTCACTTCA-ATCATTCTATTCAATGCTCCA
Sp_wtf6*_exon2                      ATAAAACTGCTAATAT-CATTCACTTCA-ATCATTCTATTCAATGCTCCA
Sp_wtf8*_exon2                      ATTAAACTACTAATAT-CATTCACTCCA-ATCGTTCTACTCAATGCTCTA
Sp_wtf9_exon2                       ATAAAACTGCTAATAT-CATTCACTTCA-ATCATTCTATTCAATGCTCCA
Sp_wtf10_exon2                      ATAAAACTGCTAATAT-CATTCACTTCA-ATCATTCTATTCAATGCTCCA
Sp_wtf12*_exon2                     ATTTGCATCCAAATATATATTCCCTTCTGAGACTACTAATAGCAGTTCTA
Sp_wtf13_exon2                      ATTCACATCCAAATATATATTCCCTTCTGAGACTACTAATATCAGTTCTT
Sp_wtf16_exon2                      ATAAAACTGCTAATAT-CATTCACACCA-ATCTATGTACTGAATGTACTC
Sp_wtf17*_exon2                     ATTAAACTACTAATAT-CATTCACACCA-ATCTATGTACTGAATGTACTC
Sp_wtf18a_exon2                     ATTCACATCCAAATATATATTTCCTTCTGAGACTACTAATATCAGTTCTT
Sp_wtf18_exon2                      ATTCACATCCAAATATATATTTCCTTCTGAGACTACTAATATCAGTTCTT
Sp_wtf19_exon2                      AAAAAAGCATTTTTAT-CATTCATTTCA-ATCTTTGTGCTAAACGTACCC
Sp_wtf20_exon2                      ATTCACATCCAAATATATATTTCCTTCTGAGACTACTAATATCAGTTCTT
Sp_wtf21_exon2                      ATAAAACTGCTAATAT-CATTCACACCA-ATCTATGTACTGAATGTACTC
Sp_wtf22*_exon2                     AAAAAAGCATTTTTAT-CATTCATTTCA-ATCTTTGTGCTAAACGTACCC
Sp_wtf23_exon2                      AAAAAAGCATTTTTAT-CATTCATTTCA-ATCTTTGTGCTAAACGTACCC
Sp_wtf24*_exon2                     AAAAAAGAATTTTTAT-CATTCATTTCA-ATCTTTGTGCTAAACGTACCC
Sp_wtf25_exon2                      ATAATACTGCTAATAT-CATTCACTTCA-ATCATTCTATTCAATGCTCCA

CBS5557_wtf1_exon2                  GCAATT--TGTTATCTAAAGTATAAGAACGCTTTCTTTAAAAATTATGGT
CBS5557_wtf2_exon2                  GCAGTT--TGTTATCTAACGTATAAGGACGCTCTCTTTAAAGATTATGGC
CBS5557_wtf3*_exon2                 GCAGTT--TGTTATCTAAAGTATAAGGACGCTTTTTTTAAAAATTATGGT
CBS5557_wtf4_exon2                  GCAGTTATTGTTGTCTTTTTTACTGCATGGGTTTGTGTAAACCCGTTGGA
CBS5557_wtf5_exon2                  GCAGTT--TGTTATCTAAAGTATAAGGACGCTTTTTTTAAAAATTATGGT
CBS5557_wtf6_exon2                  GCAATT--TGTTATCTAAAGTATAATGACGCTTTCTTTAAAAATTATGGT
CBS5557_wtf8_exon2                  GCAGTT--TGTTATCTAAAGTATAAAGACGCTTTCTTTAAAAATTATGGT
CBS5557_wtf9_exon2                  GCAGTT--TGTTATCTAAAGTATAAGGACGCTTTCTTTAAAAATTATGGT
CBS5557_wtf10_exon2                 GCAGTT--TGTTATCTAACGTATAAGGCCGCTCTCTTTAAGGATTATGGC
CBS5557_wtf12*_exon2                GCAGTTAGTGTCGTCTTTTTTACTGCATGGGGTTGTGTAAACCCGTTGGA
CBS5557_wtf13_exon2                 GCAGTT--TGTTATCTAACGTATAAGGACGCTCTCTTTAAAGATTATGGC
CBS5557_wtf16*_exon2                GCAGTT--TGTTATCTAAAGTATAAGGACGCTTTCTTTAAGGATTATGGT
CBS5557_wtf17_exon2                 GCAATT--TGTTATCTAAAGTATAAGGACGCTTTTTTTGAGACTTATGGC
CBS5557_wtf18_exon2                 GCAGTTAGTGTTGTCTTTTTTACTGCATGGGTTTGTGTAAACCCGTTGGA
CBS5557_wtf19_exon2                 GCAGTTAGTGTTGTCTTTTTTACTGCATGGGTTTGTGTAAACCCGTTGGA
CBS5557_wtf20_exon2                 GCAATT--TGTTATCTAAAGTATAAAGACGCTTTCTTTAAAAATTATGGT
CBS5557_wtf21_exon2                 GCAGTT--TGTTATCTAACGTATAAGGACGCTCTCTTTAAAGATTATGGC
CBS5557_wtf22_exon2                 GCAGTT--TGTTATCTAAAGTATAAAGACGCTTTCTTTAAAAATTATGGT
CBS5557_wtf23_exon2                 GCAGTTAGTGTTGTCTTTTTTACTGCATGGGTTTGTGTAAACCCGTTGGA
CBS5557_wtf24_exon2                 GCAGTT--TGTTATCTAACGTATAAGGACGCTCTCTTTAAAGATTATGGC
CBS5557_wtf25_exon2                 GCAATT--TGTTATCTAACGTATAAGGATGCTTTCTTTAAGGATTATGGT
CBS5557_wtf27_exon2                 GCAGTT--TGTTATCTAAAGTATAAGGACGCTTTCTTTAAAAATTATGGT
CBS5557_wtf28_exon2                 GCAGTT--TGTTATTTAACGTATAAGGACGCTCTCTTTAAAGATTATGGC
CBS5557_wtf29_exon2                 GCAGTT--TGTTATCTAACGTATAAGGACGCTCTCTTTAAAGATTATGGC
CBS5557_wtf30(or31)_exon2           GCAGTTAGTGTTGTCTTTTTTACTGCATGGGTTTGTGTAAACCCGTTGGA
CBS5557_wtf32_exon2                 GCAATT--TGTTATCTAACGTATAAGGACGCTTTCTTTAAGGATTATGGT
CBS5557_wtf33_exon2                 GCAGTT--TGTTATCTAAAGTATAAGGACGCTTTCTTTAAAAATTATGGC
CBS5557_wtf35_exon2                 GCAGTTAGTGTTGTGTTTTTTACTGCATGGGTTTGTGTAAACCCGTTGGA
FY29033_wtf2_exon2                  GCAGTT--TGTTATCTAACGTATAAGGACGCTCTCTTTAAAGATTATGGC
FY29033_wtf4_exon2                  GCAGTTATTGTTGTCTTTTTTACTGCATGGGTTTGTGTAAACCCGTTGGA
FY29033_wtf6_exon2                  GCAGTT--TGTTATCTAAAGTATAAGGACGCTTTCTTTAAAAATTATGGT
FY29033_wtf28_exon2                 GCAGTT--TGTTATCTAAAGTATAAGGATGCTTTCTTTAAAAATTATGGT
FY29033_wtf8_exon2                  GCAGTT--TGTTATCTAACGTATAAGGACGCTCTCTTTAAAGATTATGGC
FY29033_wtf9_exon2                  GCAGTTATTGTTGTCTTTTTTACTGCATGGGTTTGTGTAAACCCGTTGGA
FY29033_wtf12*_exon2                GCAGTTAGTGTTGTCTTTTTTACTGCATGGGGTTGTGTAAACCCGTTGGA
FY29033_wtf13_exon2                 GCAGTTAGTGTTGTCTTTTTTACTGCATGGGTTTGTGTAAACCCGTTGGA
FY29033_wtf16_exon2                 GCAGTT--TGTTATCTAACGTATAAGGACGCTCTCTTTAAGGATTATGGC
FY29033_wtf39_exon2                 ACAGTT--TGTTATCTAACGTATAAGGACGCTCTCTTTAAGGATTATGGC
FY29033_wtf17_exon2                 GCAATT--TGTTATCTAAAGTATAAGGACGCTTTTTTTGAGAATTATGGC
FY29033_wtf18_exon2                 GCAGTTATTGTTGTCTTTTTTACTGCATGGGTTTGTGTAAACCCGTTGGA
FY29033_wtf19_exon2                 GCAGTT--TGTTATCTAACGTATAAGGACGCTCTCTTTAAGGATTATGGC
FY29033_wtf20_exon2                 GCAGTT--TGTTATCTAAATTTTAAGAACGCTTTCTTTAAAAATTATGGT
FY29033_wtf22_exon2                 GCAGTTAGTGTTGTCTTTTTTACTGCATGGGTTTGTGTAAACCCGTTGGA
FY29033_wtf23_exon2                 GCAGTT--TGTTATCTAAAGTATAAAGACGTTTTCTTTAAAAATTATGGT
FY29033_wtf25_exon2                 GCAATT--TGCTATTTAAAGTATAATGACGCTTTCTTTAAAAATTATGGT
FY29033_wtf21*_exon2                GCAATT--TGTTATCTAACGTATAAGGACGCTCTCTTTAAGGATTATGGC
FY29033_wtf26_exon2                 GCAGTT--TGTTATCTAAAGTATAAGGACGCTTTCTTTAAAAATTATGGT
FY29033_wtf10_exon2                 GCAATT--TGTTATCTAAAGTATAAGGACGCTTTCTTTAAGGATTATGGT
FY29033_wtf30_exon2                 GCAGTT--TGTTATCTAACGTATAAGGACGCTCTCTTTAAGGATTATGGC
FY29033_wtf31_exon2                 GCAGTTATTGTTGTCTTTTTTACTGCATGGGTTTGTGTAAACCCGTTGGA
FY29033_wtf33_exon2                 GCAGTT--TGTTATCTAACGTATAAGGACGCTCTCTTTAAGGATTATGGC
FY29033_wtf35_exon2                 GCAGTT--TGTTATCTAAAGTATAAGGACGCTTTCTTTAAAAATTATGGC
FY29033_wtf37_exon2                 GCCGTT--TGTTATCTAAAGTATAAGAACGCTTTCTTTAAAAATTATGGT
FY29033_wtf1_exon2                  GCAGTT--TGTTATCTAAAGTATAAGGACGCTTTCTTTAAAAATTATGGC
FY29033_wtf36_exon2                 GCAGTT--TGTTATCTAAAGTATAAGGACGCTTTCTTTAAAAATTATGGT
FY29033_wtf5_exon2                  GCAGTT--TGTTATCTAACGTATAAGGACGCTCTATTTAAAGATTATGGC
FY29033_wtf38_exon2                 GCAGTT--TGTTATCTAACGTATAAGGACGCTCTCTTTAAAGATTATGGC
FY29033_wtf27_exon2                 GCAGTT--TGTTATCTAACGTATAAGGATGCTTTCTTTAAGGATTATGGT
FY29033_wtf40_exon2                 GCAGTTAGTGTTGTCTTTTTTACTGCATGGGTTTGTGTAAACCCGTTGGA
FY29033_wtf24_exon2                 GCAGTT--TGTTATCTAAAGTATAAGGACGCTTTCTTTAAAAATTATGGT
FY29033_wtf41_exon2                 GCAGTT--TGTTATCTAACGTATAAGGACGCTCTCTTTAAAGATTATGGC
FY29033_wtf42_exon2                 GCAGTT--TGTTATCTAAAGTATAAGGACGCTTTCTTTAAAAATTATGGT
Sk_wtf1*_exon2                      GCAATT--TGTTATCTAAAGTATAAGAACGCTTTCTTTAAAAATTATGGT
Sk_wtf4_exon2                       GCAGTTATTGTTGTCTTTTTTACTGCATGGGTTTGTGTAAACCCGTTGGA
Sk_wtf5_exon2                       GCAGTT--TGTTATCTAAAGTATAAGGACGCTTTTTTTAAAAATTATGGT
Sk_wtf6_exon2                       GCAGTT--TGTTATCTAAAGTATAAGGACGCTTTCTTTAAAAATTATGGT
Sk_wtf28_exon2                      GCAGTT--TGTTATCTAACGTATAAGGACGCTCTCTTTAAGGATTATGGC
Sk_wtf9_exon2                       GCAGTTATTGTTGTCTTTTTTACTGCATGGGTTTGTGTAAACCCGTTGGA
Sk_wtf12*_exon2                     GCAGTTAGTGTCGTCTTTTTTACTGCATGGGGTTGTGTAAACCCGTTGGA
Sk_wtf32_exon2                      GCAATT--TGTTATCTAACGTATAAGGACGCTTTCTTTAAGGATTATGGT
Sk_wtf13_exon2                      GCAGTTATTGTTGTCTTTTTTACTGCATGGGTTTGTGTAAACCCGTTGGA
Sk_wtf16_exon2                      GCAGTT--TGTTATCTAACGTATAAGGACGCTCTCTTTAAGGATTATGGC
Sk_wtf17*_exon2                     GCAATT--TGTTATCTAAAGTATAAGGACGCTTTTTTTGAGAATTATGGC
Sk_wtf18_exon2                      GCAGTTAGTGTTGTCTTTTTTACTGCATGGGTTTGTGTAAACCCGTTGGA
Sk_wtf19_exon2                      GCAGTT--TGTTATCTAACGTATAAGGACGCTCTCTTTAAGGATTATGGC
Sk_wtf20_exon2                      GCAGTT--TGTTATCTAAATTTTAAGAACGCTTTCTTTAAAAATTATGGT
Sk_wtf21*_exon2                     GCAATT--TGTTATCTAACGTATAAGGACGCTCTCTTTAAGGATTATGGC
Sk_wtf26_exon2                      GCAGTT--TGTTATCTAACGTATAAGGATGCTTTCTTTAAGGATTATGGT
Sk_wtf22_exon2                      GCAGTT--TGTTATCTAAAGTATAAGGACGCTTTTTTTGAGAATTATGGC
Sk_wtf23_exon2                      GCAGTT--TGGTATCTAAAGTATAAAGACGCTTTCTTTAAAAATTATGGC
Sk_wtf24_exon2                      GCAGTT--TGTTATCTAAAGTATAAGGACGCTTTCTTTAAAAATTATGGT
Sk_wtf25_exon2                      GCAATT--TGTTATCTAACGTATAAGGATGCTTTCTTTAAGGATTATGGT
Sk_wtf27_exon2                      GCAGTT--TGTTATCTAAAGTATAAAGACGCTTTCTTTAAAAATTATGGT
Sk_wtf8_exon2                       GCAGTT--TGTTATCTAAAGTATAAAGACGCTTTCTTTAAAAATTATGGT
Sk_wtf29_exon2                      GCAGTT--TGTTATCTAACGTATAAGGACGCTCTCTTTAAAGATTATGGC
Sk_wtf10_exon2                      GCAATT--TGTTATCTAAAGTATAAGGACGCTTTCTTTAAGGATTATGGT
Sk_wtf30_exon2                      GCAGTT--TGTTATCTAACGTATAAGGACGCTCTCTTTAAGGATTATGGC
Sk_wtf31_exon2                      ACAGTTATTGTTGTCTTTTTTACTGCATGGGTTTGTGTAAACCCGTTGGA
Sk_wtf33_exon2                      GCAGTT--TGTTATCTAACGTATAAGGACGCTCTCTTTAAGGATTATGGC
Sk_wtf2_exon2                       GCAATT--TGTTATCTAAAGTATAATGACGCTTTCTTTAAAAATTATGGT
Sk_wtf34_exon2                      GCAGTT--TGTTATCTAACGTATAAGGACGCTCTCTTTAAAGATTATGGC
Sk_wtf35_exon2                      GCAGTTAGTGTTGTGTTTTTTACTGCATGGGTTTGTGTAAACCCGTTGGA
Sp_wtf1_exon2                       GCAATT--TGTTATCTAAAGTATAAGAACGCTTTCTTTAAAAATTATGGT
Sp_wtf3*_exon2                      GCAGTT--TGTTATCTAAAGTATAAGGACGCTTTTTTTAAAAATTATGGT
Sp_wtf4-2_exon2                     GCAGTTATTGTTGTCTTTTTTACTGCATGGGTTTGTGTAAACCCGTTGGA
Sp_wtf4_exon2                       GCAGTTATTGTTGTCTTTTTTACTGCATGGGTTTGTGTAAACCCGTTGGA
Sp_wtf5_exon2                       GAAGTT--TGTTATCTAAAGTATAAGGACGCTTTTTTTAAAAATTATGGT
Sp_wtf6*_exon2                      GCAGTT--TGTTATCTAAAGTATAAGGACGCTTTTTTTAAAAATTATGGT
Sp_wtf8*_exon2                      GCAGTT--TGTTATCTAAAGTATAAAGACGCTTTCTTTAAAAATTATGGT
Sp_wtf9_exon2                       GCAGTT--TGTTATCTAAAGTATAAGGACGCTTTTTTTAAAAATTATGGT
Sp_wtf10_exon2                      GCAGTT--TGTTATCTAAAGTATAAGGACGCTTTTTTTAAAAATTATGGT
Sp_wtf12*_exon2                     GCAGTTAGTGTTGTCTTTTTTACTGCATGGGGTTGTGTAAACCCGTTGGA
Sp_wtf13_exon2                      GCAGTTATTGTTGTCTTTTTTACTGCATGGGTTTGTGTAAACCCGTTGGA
Sp_wtf16_exon2                      GCAATT--TGTTATCTAAAGTATAAGGACGCTTTCTTTAAAAATTATGGT
Sp_wtf17*_exon2                     GCAATT--TGTTATCTAAAGTATAAGGACGCTTTTTTTGAGACTTATGGC
Sp_wtf18a_exon2                     GCAGTTAGTGTTGTCTTTTTTACTGCATGGGTTTGTGTAAACCCGTTGGA
Sp_wtf18_exon2                      GCAGTTAGTGTTGTCTTTTTTACTGCATGGGTTTGTGTAAACCCGTTGGA
Sp_wtf19_exon2                      GCAGTT--TGTTATCTAACGTATAAGGACGCTCTCTTTAAAGATTATGGC
Sp_wtf20_exon2                      GCAGTTAGTGTTGTCTTTTTTACTGCATGGGTTTGTGTAAACCCGTTGGA
Sp_wtf21_exon2                      GCAATT--TGTTATCTAACGTATAAGGACGCTTTCTTTAAGGATTATGGT
Sp_wtf22*_exon2                     GCAGTT--TGTTATCTAACGTATAAGGACGCTCTCTTTAAAGATTATGGC
Sp_wtf23_exon2                      GCAGTT--TGTTATCTAACGTATAAGGACGCTCTCTTTAAAGATTATGGC
Sp_wtf24*_exon2                     GCAATT--TGTTATCTAACGTATAAGGACGCTCTCTTTAAAGATTATGGC
Sp_wtf25_exon2                      GCATTT--TGTTATCTAAAGTATAAGGACGCTTTTTTTAAAAATTATGGT

CBS5557_wtf1_exon2                  GCAGCGGAA--TGGAC-ATTATTTGGATTTTGGTGTCTTGTTTGCACTTT
CBS5557_wtf2_exon2                  AAAGATGAA--TGGG-TATATTTTGGAGTGTGGTGTGCTATTTGCCTAAT
CBS5557_wtf3*_exon2                 GCAGCGGAA--TGGAC-ATTATTTGGATTTTGGTGTCTTGTTTGCACTTT
CBS5557_wtf4_exon2                  GAAGTCGATATTCGGC---AAGGTAGCTTTCTCCGTCACAATTGGTATAA
CBS5557_wtf5_exon2                  GCAGCGGAA--TGGAC-ATTATTTGGATTTTGGTGTCTTGTTTGCACTTT
CBS5557_wtf6_exon2                  GCAGCGGAA--TGGAC-ATTATTTGGATTTTGGTGTCTTGTTTGCACTTT
CBS5557_wtf8_exon2                  GCAGCGGAA--TGGA-TATTATTTGGATTTTGGTGTCTTATTTGCACTTT
CBS5557_wtf9_exon2                  GCAGCGGAA--TGGAC-ATTGTTTGGATTTTGGTGTCTTGTTTGCACTTT
CBS5557_wtf10_exon2                 AAAGATGAA--TGGG-TATATTTTGGAGTGTGGTGTGCTAGTTGCCTGAT
CBS5557_wtf12*_exon2                GAAGTCGACGTTTGGC---AAAATAGCATTCTTTGTTTTAATTGGCTTAA
CBS5557_wtf13_exon2                 AAAGATGAA--TGGG-TATATTTTGGAGTGTGGTGTGCTAGTTGCCTGAT
CBS5557_wtf16*_exon2                GCAGCGGAA--TAGAC-ATTATTTGGGTTTTGGTGTCTTGTTTGCACTTT
CBS5557_wtf17_exon2                 GCAGCGGAA--TGGAC-ATTATTTGGATTTTGGTGTCTTGTTTGCACTTT
CBS5557_wtf18_exon2                 GAAGTCGATATTCGGC---AAGGTAGCTTTCTCCGTCACAATTGGTATAA
CBS5557_wtf19_exon2                 GAAGTCGATATTCGGC---AAGGTAGCTTTCTCCGTCACAATTGGTATAA
CBS5557_wtf20_exon2                 GCAGCGGAA--TGGAC-ATTATTTGGATTTTGGTGTCTTGTTTGCACTTT
CBS5557_wtf21_exon2                 AAAGATGAA--TGGG-TATATTTTGGAGTGTGGTGTGCTAGTTGCCTGAT
CBS5557_wtf22_exon2                 GCAGCGGAA--TGGAC-GTTATTTGGATTTTGGTGTCTTGTTTGCACTTT
CBS5557_wtf23_exon2                 GAAGTCGATATTCGGC---AAGGTAGCTTTCTCCGTCACAATTGGTATAA
CBS5557_wtf24_exon2                 AAAGATGAA--TGGG-TATATTTTGGAGTGTGGTGTGCTATTTGCCTAAT
CBS5557_wtf25_exon2                 GCAGCGGAA--TGGAC-ATTATTTGGATTTTGGTGTCTTGTTTGCACTTT
CBS5557_wtf27_exon2                 GCAGCGGAA--TGGAC-ATTGTTTGGATTTTGGTGTCTTGTTTGCACTTT
CBS5557_wtf28_exon2                 AAAGATGAA--TGGG-TATATTTTGGAGTGTGGTGTGCTAGTTGCCTGAT
CBS5557_wtf29_exon2                 AAAGATGAA--TGGG-TATATTTTGGAGTGTGGTGTGCTATTTGCCTAAT
CBS5557_wtf30(or31)_exon2           GAAGTCGATATTCGGC---AAGGTAGCTTTCTTCGTCACAATTGGTATAA
CBS5557_wtf32_exon2                 GCAGCAGAA--TGGAC-ATTATTTGGAATGTGGTGTGCTAGTTGCCTGAT
CBS5557_wtf33_exon2                 GCAGCGGAA--TGGACTCTAA-TTGGATTTTGGTGTGCTAGTTCCCTGAT
CBS5557_wtf35_exon2                 GAAGTCGATATTCGGC---AAGGTAGCTTTCTCCGTCACAATTGGTATAA
FY29033_wtf2_exon2                  AAAGATGAA--TGGG-TATATTTTGGAGTGTGGTGTGCTAGTTGCCTGAT
FY29033_wtf4_exon2                  GAAGTCGATATTCGGC---AAGGCAGCTTTCTTCGTCACAATTGGTATAA
FY29033_wtf6_exon2                  GCAGCGGAA--TGGAC-ATTATTTGGATTTTGGTGTGCTATTTGCCTGAT
FY29033_wtf28_exon2                 GCAGCGGAA--TGGAC-ATTGTTTGGATTTTGGTGTCTTGTTTGCACTTT
FY29033_wtf8_exon2                  AAAGATGAA--TGGG-TATATTTTGGAGTGTGGTGTGCTATTTGCCTAAT
FY29033_wtf9_exon2                  GAAGTCGATATTCGGC---AAGGTAGCTTTCTTCGTCACAATTGGTATAA
FY29033_wtf12*_exon2                GAAGTCGACGTTTGGC---AAAATAGCATTCTTTGTTTTAATTGGCTTAA
FY29033_wtf13_exon2                 GAAGTCGATATTCGGC---AAGGTAGCTTTCTCCGTCACAATTGGTATAA
FY29033_wtf16_exon2                 AAAGATGAA--TGGG-TATATTTTGGAATGTGGTGTGCTAGTTGCCTGAT
FY29033_wtf39_exon2                 AAAGATGAA--TGGG-TATATTTTGGAATGTGGTGTGCTAGTTGCCTGAT
FY29033_wtf17_exon2                 GCAGCGGAA--TGGAC-ATTATTTGGATTTTGGTGTCTTGTTTGCACTTT
FY29033_wtf18_exon2                 GAAGTCGATATTCGGC---AAGGTAGCTTTCTTCGTCACAATTGGTATAA
FY29033_wtf19_exon2                 AAAGATGAA--TGGG-TGTATTTTGGAGTGTGGTGTGCTATTTGCCTGAT
FY29033_wtf20_exon2                 GCAACGGAA--TGGAC-ATTATTTGGATTTTGGTGTCTTGTTTGCACTTT
FY29033_wtf22_exon2                 GAAGTCGATATTCGGC---AAGGTAGCTTTCTCCGTCACAATTGGTATAA
FY29033_wtf23_exon2                 GCAGCGGAA--TGGAC-GTTATTTGGATTTTGGTGTCTTGTTTGCACTTT
FY29033_wtf25_exon2                 GCAGCGGAA--TGGAC-ATTGTTTGGATTTTGGTGTCTTGTTTGCACTTT
FY29033_wtf21*_exon2                AAAGATGAA--TGGG-TATATTTTGGAGTGTGGTGTGCTAGTTGCCTGAT
FY29033_wtf26_exon2                 GCAGCGGAA--TGGAC-ATTGTTTGGATTTTGGTGTCTTGTTTGCACTTT
FY29033_wtf10_exon2                 GCAGCGGAA--TGGAC-ATTATTTGGATTTTGGTGTCTTGTTTGCACTTT
FY29033_wtf30_exon2                 AAAGATGAA--TGGG-TATATTTTGGAATGTGGTGTGCTAGTTGCCTGAT
FY29033_wtf31_exon2                 GAAGTCGATATTCGGC---AAGGTAGCTTTCTCCGTCACAATTGGTATAA
FY29033_wtf33_exon2                 AAAGATGAA--TGGG-TGTATTTTGGAGTGTGGTGTGCTATTTGCCTGAT
FY29033_wtf35_exon2                 GCAGCGGAA--TGGACTCTAA-TTGGATTTTGGTGTGCTAGTTCCCTGAT
FY29033_wtf37_exon2                 GCAGCGGAA--TGGAC-ATTATTTGGATTTTGGTGTCTTGTTTGCACTTT
FY29033_wtf1_exon2                  GCAGCGGAA--TGGACTCTAA-TTGGATTTTGGTGTGCTAGTTCCCTGAT
FY29033_wtf36_exon2                 GCAGCGGAA--TGGAC-ATTGTTTGGATTTTGGTGTCTTGTTTGCACTTT
FY29033_wtf5_exon2                  AAAGATGAA--TGGG-TATATTTTGGAGTGTGGTGTGCTAGTTGCCTGAT
FY29033_wtf38_exon2                 AAAGATGAA--TGGG-TATATTTTGGAGTGTGGTGTGCTATTTGCCTAAT
FY29033_wtf27_exon2                 GCAGCGGAA--TGGAC-ATTATTTGGATTTTGGTGTCTTGTTTGCACTTT
FY29033_wtf40_exon2                 GAAGTCGATATTCGGC---AAGGTAGCTTTCTCCGTCACAATTGGTATAA
FY29033_wtf24_exon2                 GCAGCGGAA--TGGAC-ATTATTTGGATTTTGGTGTCTTGTTTGCACTTT
FY29033_wtf41_exon2                 AAAGATGAA--TGGG-TATATTTTGGAGTGTGGTGTGCTATTTGCCTAAT
FY29033_wtf42_exon2                 GCAGCGGAA--TGGAC-ATTATTTGGATTTTGGTGTCTTGTTTGCACTTT
Sk_wtf1*_exon2                      GCAGCGGAA--TGGAC-ATTATTTGGATTTTGGTGTCTTGTTTGCACTTT
Sk_wtf4_exon2                       GAAGTCGATATTCGGC---AAGGTAGCTTTCTTCGTCACAATTGGTATAA
Sk_wtf5_exon2                       GCAGCGGAA--TGGAC-ATTATTTGGATTTTGGTGTCTTGTTTGCACTTT
Sk_wtf6_exon2                       GCAGCGGAA--TGGAC-ATTGTTTGGATTTTGGTGTCTTGTTTGCACTTT
Sk_wtf28_exon2                      AAAGATGAA--TGGG-TATATTTTGGAGTGTGGTGTGCTATTTGCCTAAT
Sk_wtf9_exon2                       GAAGTCGATATTCGGC---AAGGTAGCTTTCTTCGTCACAATTGGTATAA
Sk_wtf12*_exon2                     GAAGTCGACGTTTGGC---AAAATAGCATTCTTTGTTTTAATTGGCTTAA
Sk_wtf32_exon2                      GCAGCAGAA--TGGAC-ATTATTTGGAATGTGGTGTGCTAGTTGCCTGAT
Sk_wtf13_exon2                      GAAGTCGATATTCGGC---AAGGTAGCTTTCTCCGTCACAATTGGTATAA
Sk_wtf16_exon2                      AAAGATGAA--TGGG-TATATTTTGGAATGTGGTGTGCTATTTGCCTAAT
Sk_wtf17*_exon2                     GCAGCGGAA--TGGAC-ATTATTTGGATTTTGGTGTCTTGTTTGCACTTT
Sk_wtf18_exon2                      GAAGTCGATATTCGGC---AAGGTAGCTTTCTCCGTCACAATTGGTATAA
Sk_wtf19_exon2                      AAAGATGAA--TGGG-TGTATTTTGGAGTGTGGTGTGCTATTTGCCTGAT
Sk_wtf20_exon2                      GCAACGGAA--TGGA-TATTATTTGGATTTTGGTGTCTTGTTTGCACTTT
Sk_wtf21*_exon2                     AAAGATGAA--TGGG-TATATTTTGGAGTGTGGTGTGCTAGTTGCCTGAT
Sk_wtf26_exon2                      GCAGCGGAA--TGGAC-ATTGTTTGGATTTTGGTGTCTTGTTTGCACTTT
Sk_wtf22_exon2                      GCAGCGGAA--TGGAC-ATTATTTGGATTTTGGTGTCTTGTTTGCACTTT
Sk_wtf23_exon2                      GCAGCGGAA--TGGAC-ATTATTTGGATTTTGGTGTCTTGTTTGCACTTT
Sk_wtf24_exon2                      GCAGCGGAA--TGGAC-ATTATTTGGATTTTGGTGTCTTGTTTGCACTTT
Sk_wtf25_exon2                      GCAGCGGAA--TGGAC-ATTATTTGGATTTTGGTGTCTTGTTTGCACTTT
Sk_wtf27_exon2                      GCAGCGGAA--TGGAC-GTTATTTGGATTTTGGTGTCTTGTTTGCACTTT
Sk_wtf8_exon2                       GCAGCGGAA--TGGA-TATTATTTGGATTTTGGTGTCTTATTTGCACTTT
Sk_wtf29_exon2                      AAAGATGAA--TGGG-TATATTTTGGAGTGTGGTGTGCTATTTGCCTAAT
Sk_wtf10_exon2                      GCAGCGGAA--TGGAC-ATTATTTGGATTTTGGTGTCTTGTTTGCACTTT
Sk_wtf30_exon2                      AAAGATGAA--TGGG-TATATTTTGGAATGTGGTGTGCTAGTTGCCTGAT
Sk_wtf31_exon2                      GAAGTCGATATTCGGC---AAGGTAGCTTTCTCCGTCACAATTGGTATAA
Sk_wtf33_exon2                      AAAGATGAA--TGGG-TATATTTTGGAATGTGGTGTGCTAGTTGCCTGAT
Sk_wtf2_exon2                       GCAGCGGAA--TGGAC-ATTATTTGGATTTTGGTGTCTTGTTTGCACTTT
Sk_wtf34_exon2                      AAAGATGAA--TGGG-TATATTTTGGAGTGTGGTGTGCTATTTGCCTAAT
Sk_wtf35_exon2                      GAAGTCGATATTCGGC---AAGGTAGCTTTCTCCGTCACAATTGGTATAA
Sp_wtf1_exon2                       GCAGCGGAA--TGGAC-ATTATTTGGATTTTGGTGTCTTGTTTGCACTTT
Sp_wtf3*_exon2                      GCAGCGGAA--TGGAC-ATTATTTGGATTTTGGTGTCTTGTTTGCACTTT
Sp_wtf4-2_exon2                     GAAGTCGATATTCGGC---AAGGTAGCTTTCTCCGTCACAATTGGTATAA
Sp_wtf4_exon2                       GAAGTCGATATTCGGC---AAGGTAGCTTTCTCCGTCACAATTGGTATAA
Sp_wtf5_exon2                       GCAGCGGAA--TGGAC-ATTATTTGGATTTTGGTGTCTTGTTTGCACTTT
Sp_wtf6*_exon2                      GCAGCGGAA--TGGAC-ATTATTTGGATTTTGGTGTCTTGTTTGCACTTT
Sp_wtf8*_exon2                      GCAGCGGAA--TGGAC-GTTATTTGGATTTTGGTGTCTTGTTTGCACTTT
Sp_wtf9_exon2                       GCAGTGGAA--TGGAC-ATTATTTGGATTTTGGTGTTTTGTTTGCACTTT
Sp_wtf10_exon2                      GCAGCGGAA--TGGAC-ATTATTTGGATTTTGGTGTCTTGTTTGCACTTT
Sp_wtf12*_exon2                     GAAGTCGACGTTTGGC---AAAATAGCATTCTTTGTTTTAATTGGCTTAA
Sp_wtf13_exon2                      GAAGTCGATATTCGGC---AAGGTAGCTTTCTCCGTCACAATTGGTATAA
Sp_wtf16_exon2                      GCAGCGGAA--TGGAC-ATTATTTGGATTTTGGTGTCTTGTTTGCACTTT
Sp_wtf17*_exon2                     GCAGCGGAA--TGGAC-ATTATTTGGATTTTGGTGTCTTGTTTGCACTTT
Sp_wtf18a_exon2                     GAAGTCGATATTCGGC---AAGGTAGCTTTCTCCGTCACAATTGGTATAA
Sp_wtf18_exon2                      GAAGTCGATATTCGGC---AAGGTAGCTTTCTCCGTCACAATTGGTATAA
Sp_wtf19_exon2                      AAAGATGAA--TGGG-TATATTTTGCAGTGTGGTGTGCTAGTTGCCTAAT
Sp_wtf20_exon2                      GAAGTCGATATTCGGC---AAGGTAGCTTTCTCCGTCACAATTGGTATAA
Sp_wtf21_exon2                      GCAGCAGAA--TGGAC-ATTATTTGGATTTTGGTGTCTTGTTTGCACTTT
Sp_wtf22*_exon2                     AAAGATGAA--TGGG-TATATTTTGGAGTGTGGTATGCTATTTGCCTAAT
Sp_wtf23_exon2                      AAAGATGAA--TGGG-TATATTTTGGAGTGTGGTGTGCTATTTGCCTAAT
Sp_wtf24*_exon2                     AAAGATGAA--TGGG-TATATTTTGGAGTGTGGTGTGCTATTTGCCTGAT
Sp_wtf25_exon2                      GCAGCGGAA--TGGAC-ATTATTTGGATTTTGGTGTCTTGTTTGCACTTT

CBS5557_wtf1_exon2                  GGC-TTTAATATTC-TTGACT---------T
CBS5557_wtf2_exon2                  GA-GTTTTAT-TTC-TTTAT--------GGT
CBS5557_wtf3*_exon2                 GGC-TTTAATATTC-TTGACT---------T
CBS5557_wtf4_exon2                  CATGTCCAATAGTG-TTTATTGTTATTTTCT
CBS5557_wtf5_exon2                  GGC-TTTAATATTC-TTGACT---------T
CBS5557_wtf6_exon2                  GGC-TTTAATATTC-TTGACT---------T
CBS5557_wtf8_exon2                  GGC-TTTAATATTC-TTGACT---------T
CBS5557_wtf9_exon2                  GGC-TTTGTTATTC-TTGACT---------T
CBS5557_wtf10_exon2                 GAT-TTTTAT-TTC-TTTAT--------GGT
CBS5557_wtf12*_exon2                CATGTTTAATCCTA-TTGATTACTATGATTT
CBS5557_wtf13_exon2                 GAT-TTTTAT-TTC-TTTAT--------GGT
CBS5557_wtf16*_exon2                GGC-TTTAATATTC-TTGACT---------T
CBS5557_wtf17_exon2                 GGT-TTTAATAATC-TTGACT---------T
CBS5557_wtf18_exon2                 CATGTCCAATAGTG-TTTATTGCTATTTTTT
CBS5557_wtf19_exon2                 CATGTCCAATAGTG-TTTATTGCTATTTTCT
CBS5557_wtf20_exon2                 GGC-TTTAATATTC-TTGACT---------T
CBS5557_wtf21_exon2                 GAT-TTTTAT-TTC-TTTAT--------GGT
CBS5557_wtf22_exon2                 GGC-TTTAATATTC-TTGACT---------T
CBS5557_wtf23_exon2                 CATGTCCAATATTG-TTTATTGCTATTTTCT
CBS5557_wtf24_exon2                 GAT-TTTTAT-TTC-TTTAT--------GGT
CBS5557_wtf25_exon2                 GGC-TTTAATATTC-TTGACT---------T
CBS5557_wtf27_exon2                 GGC-TTTGTTATTC-TTGACT---------T
CBS5557_wtf28_exon2                 GAT-TTTTAT-TTC-TTTAT--------GGT
CBS5557_wtf29_exon2                 GAT-TTTTAT-TTC-TTTAT--------GGT
CBS5557_wtf30(or31)_exon2           CATGTCCAATATTGCTT-ATTACTATTTTCT
CBS5557_wtf32_exon2                 GA---TTGCTATTCTTTTAT--------GGT
CBS5557_wtf33_exon2                 AATTTTTACT-TT--TTCAT--------GGT
CBS5557_wtf35_exon2                 CATGTCCAATATTG-TTTATTGCTATTTTCT
FY29033_wtf2_exon2                  GAT-TTTTAT-TTC-TTTAT--------GGT
FY29033_wtf4_exon2                  CATGTCCAATATTGCTT-ATTACTATTTTCT
FY29033_wtf6_exon2                  GAT-TTCTATTTT--TTTAT--------GGT
FY29033_wtf28_exon2                 GGC-TTTGTTATTC-TTGACT---------T
FY29033_wtf8_exon2                  GAT-TCTTAT-TTC-TTTAT--------GGT
FY29033_wtf9_exon2                  CATGTCCAATATTGCTT-ATTACTATTTTCT
FY29033_wtf12*_exon2                CATGTTTAATCCTA-TTGATTACTATGATTT
FY29033_wtf13_exon2                 CATGTCCAATAGTG-TTTATTGCTATTTTCT
FY29033_wtf16_exon2                 GAT-TCTTAT-TTC-TTTAT--------GGT
FY29033_wtf39_exon2                 GAT-TCTTAT-TTC-TTTAT--------GGT
FY29033_wtf17_exon2                 GGT-TTTAATAATC-TTGACT---------T
FY29033_wtf18_exon2                 CATGTCCAATATTGCTT-ATTACTATTTTCT
FY29033_wtf19_exon2                 GAT-TTTTAT-TTC-TTTAT--------GGT
FY29033_wtf20_exon2                 GGC-TTTAATATTC-TTGACT---------T
FY29033_wtf22_exon2                 CATGTCCAATATTG-TTTATTGCTATTTTCT
FY29033_wtf23_exon2                 GGC-TTTAATAATC-TTGACT---------T
FY29033_wtf25_exon2                 GGC-TTTAATATTC-TTGACT---------T
FY29033_wtf21*_exon2                GATTTT---TATTTGTTTAT--------GGT
FY29033_wtf26_exon2                 GGC-TTTAATATTC-TTGACT---------T
FY29033_wtf10_exon2                 GGC-TTTAATATTC-TTGACT---------T
FY29033_wtf30_exon2                 GAT-TTTTAT-TTC-TTTAT--------GGT
FY29033_wtf31_exon2                 CATGTCCAATAGTG-TTTATTGCTATTTTCT
FY29033_wtf33_exon2                 GAT-TTTTAT-TTC-TTTAT--------GGT
FY29033_wtf35_exon2                 AATTTTTACT-TT--TTCAT--------GGT
FY29033_wtf37_exon2                 GGC-TTTAATATTC-TTGACT---------T
FY29033_wtf1_exon2                  AATTTTTACT-TT--TTCAT--------GGT
FY29033_wtf36_exon2                 GGC-TTTAATATTC-TTGACT---------T
FY29033_wtf5_exon2                  GAT-TTTTATTTT--TTTAT--------GGT
FY29033_wtf38_exon2                 GAT-TTTTAT-TTC-TTTAT--------GGT
FY29033_wtf27_exon2                 GGC-TTTAATAATC-TTGACT---------T
FY29033_wtf40_exon2                 CATGTCCAATATTGCTT-ATTACTATTTTCT
FY29033_wtf24_exon2                 GGC-TTTAATAATC-TTGACT---------T
FY29033_wtf41_exon2                 GA-GTTTTAT-TTC-TTTAT--------GGT
FY29033_wtf42_exon2                 GGC-TTTAATATTC-TTGACT---------T
Sk_wtf1*_exon2                      GGC-TTTAATATTC-TTGACT---------T
Sk_wtf4_exon2                       CATGTCCAATATTGCTT-ATTACTATTTTCT
Sk_wtf5_exon2                       GGC-TTTAATATTC-TTGACT---------T
Sk_wtf6_exon2                       GGC-TTTAATA-TCCTTGACT---------T
Sk_wtf28_exon2                      GA-GTTTTAT-TTC-TTTAT--------GGT
Sk_wtf9_exon2                       CATGTCCAATATTGCTT-ATTACTATTTTCT
Sk_wtf12*_exon2                     CATGTTTAATCCTA-TTGATTACTATGATTT
Sk_wtf32_exon2                      GA---TTGCTATTCTTTTAT--------GGT
Sk_wtf13_exon2                      CATGTCCAATAGTG-TTTATTGCTATTTTCT
Sk_wtf16_exon2                      GAT-TTTTAT-TTC-TTTAT--------GGT
Sk_wtf17*_exon2                     GGT-TTTAATAATC-TTGACT---------T
Sk_wtf18_exon2                      CATGTCCAATATTG-TTTATTGCTACTTTCT
Sk_wtf19_exon2                      GAT-TTTTAT-TTC-TTTAT--------GGT
Sk_wtf20_exon2                      GGC-TTTAATATTC-TTGACT---------T
Sk_wtf21*_exon2                     GATTTT---TATTTGTTTAT--------GGT
Sk_wtf26_exon2                      GGC-TTTAATAATC-TTGACT---------T
Sk_wtf22_exon2                      GGC-TTTGTTATTC-TTGACT---------T
Sk_wtf23_exon2                      GGTAT-TAATAATC-TTGACT---------T
Sk_wtf24_exon2                      GGC-TTTAATATTC-TTGACT---------T
Sk_wtf25_exon2                      GGC-TTTAATATTC-TTGACT---------T
Sk_wtf27_exon2                      GGC-TTTAATAATC-TTGACT---------T
Sk_wtf8_exon2                       GGC-TTTAATATTC-TTGACT---------T
Sk_wtf29_exon2                      GAT-TTTTAT-TTC-TTTAT--------GGT
Sk_wtf10_exon2                      GGC-TTTAATATTC-TTGACT---------T
Sk_wtf30_exon2                      GAT-TTTTAT-TTC-TTTAT--------GGT
Sk_wtf31_exon2                      CATGTCCAATAGTG-TTTATTGCTATTTTCT
Sk_wtf33_exon2                      GAT-TCTTAT-TTC-TTTAT--------GGT
Sk_wtf2_exon2                       GGC-TTTAATATTC-TTGACT---------T
Sk_wtf34_exon2                      GA-GTTTTAT-TTC-TTTAT--------GGT
Sk_wtf35_exon2                      CATGTCCAATATTG-TTTATTGCTATTTTCT
Sp_wtf1_exon2                       GGC-TTTAATATTC-TTGACT---------T
Sp_wtf3*_exon2                      GGC-TTTAATATTC-TTGACT---------T
Sp_wtf4-2_exon2                     CATGTCCAATAGTG-TTTATTGTTATTTTCT
Sp_wtf4_exon2                       CATGTCCAATAGTG-TTTATTGTTATTTTCT
Sp_wtf5_exon2                       GGC-TTTAATATTC-TTGACT---------T
Sp_wtf6*_exon2                      GGC-TTTAATATTC-TTGACT---------T
Sp_wtf8*_exon2                      GGC-TTTAATATTC-TTGACT---------T
Sp_wtf9_exon2                       GGC-TTTAATATTC-TTGACT---------T
Sp_wtf10_exon2                      GGC-TTTAATATTC-TTGACT---------T
Sp_wtf12*_exon2                     CATGTTTAATCCTA-TTGATTACTATGATTT
Sp_wtf13_exon2                      CATGTCCAATAGTG-TTTATTGCTATTTTCT
Sp_wtf16_exon2                      GGC-TTTAATATTC-TTGACT---------T
Sp_wtf17*_exon2                     GGT-TTTAATAATC-TTGACT---------T
Sp_wtf18a_exon2                     CATGTCCAATATTG-TTTATTGCTACTTTCT
Sp_wtf18_exon2                      CATGTCCAATATTG-TTTATTGCTACTTTCT
Sp_wtf19_exon2                      GAT-TTTTAT-TTC-TTTAT--------GGT
Sp_wtf20_exon2                      CATGTCCAATATTG-TTTATTGCTATTTTCT
Sp_wtf21_exon2                      GGC-TTTAATATTC-TTGACT---------T
Sp_wtf22*_exon2                     GAT-TTTTAT-TTC-TTTAT--------GGT
Sp_wtf23_exon2                      GAT-TTTTAT-TTC-TTTAT--------GGT
Sp_wtf24*_exon2                     GAT-TTTTAT-TTC-TTTAT--------GGT
Sp_wtf25_exon2                      GGC-TTTAATATTC-TTGACT---------T
