# Supplementary material for: Killer Meiotic Drive and Dynamic Evolution of the wtf Gene Family
Source: Mol Biol Evol. 2019 Apr 16;36(6):1201–14. doi: 10.1093/molbev/msz052 (PMC6526906; doi:10.1093/molbev/msz052)
Supplement: Supplementary_Material_msz052 [file supplementary_material_msz052.zip › exon2_nucleotide_alignment_sequential.txt]

>CBS5557_wtf1_exon2
A------------------TC--------ACG---------------C-----------------ACTTGTAAATAATCC
TCC---TAA------CA------------------------------------------CACATAGAGAAA--ACAATCC
TTCCAGGTCGACAGAT---AATTCTTCC-CCTTTC--TTGATAAAACTGCTAATAT-CATTCACACCA-ATCTATGTACT
GAATGTACTTGCAATT--TGTTATCTAAAGTATAAGAACGCTTTCTTTAAAAATTATGGTGCAGCGGAA--TGGAC-ATT
ATTTGGATTTTGGTGTCTTGTTTGCACTTTGGC-TTTAATATTC-TTGACT---------T
>CBS5557_wtf2_exon2
A------------------TC--------ATG---------------C-----------------ACGTTTAAGCAATCC
TCC---TAA------CA------------------------------------------CACATAGAGAAA--ACCATTC
TTCCGGGACGGCAGAT---AATTCTTCT-CCTTGG--TTTATAAAACTGCTAATAT-CATTCATTCCA-ATCTTTGTGCT
AAACGTACCCGCAGTT--TGTTATCTAACGTATAAGGACGCTCTCTTTAAAGATTATGGCAAAGATGAA--TGGG-TATA
TTTTGGAGTGTGGTGTGCTATTTGCCTAATGA-GTTTTAT-TTC-TTTAT--------GGT
>CBS5557_wtf3*_exon2
A------------------TC--------ATG---------------C-----------------ACGTTTAAGCAATTC
TCC---TAA------CA------------------------------------------CACATAGAGAAA--ACAATCC
TTCCAGGTCGACAGAT---AATTCTTCC-CCTTTG--TTGATAAAACTGCTAATAT-CATTCACTTCA-ATCATTCTATT
CAATGCTCCAGCAGTT--TGTTATCTAAAGTATAAGGACGCTTTTTTTAAAAATTATGGTGCAGCGGAA--TGGAC-ATT
ATTTGGATTTTGGTGTCTTGTTTGCACTTTGGC-TTTAATATTC-TTGACT---------T
>CBS5557_wtf4_exon2
AAA--------T-------TTGGAAATATATT---------------AA----------------AACTGTATCTGAGGA
TTCAAGTA-------CA----------------------G-------------------GACCTACAGAAATTGCAAATC
C-CAATGTCGAAAGAAGACAAGAATTCAA---------AGATTCACATCCAAATATATATTCCCTTCTGAGACTACTAAT
ATCAGTTCTTGCAGTTATTGTTGTCTTTTTTACTGCATGGGTTTGTGTAAACCCGTTGGAGAAGTCGATATTCGGC---A
AGGTAGCTTTCTCCGTCACAATTGGTATAACATGTCCAATAGTG-TTTATTGTTATTTTCT
>CBS5557_wtf5_exon2
A------------------TC--------ATG---------------C-----------------ACTTGTAAATAATCC
TCC---TAA------CA------------------------------------------CACATAGAGAAA--ACCATTC
TTATGGGACGACAGAT---AATTCTTCC-CCTTTG--TTGATAATACTGCTAATAT-CATTCACTTCA-ATCATTCTATT
CAATGCTCCAGCAGTT--TGTTATCTAAAGTATAAGGACGCTTTTTTTAAAAATTATGGTGCAGCGGAA--TGGAC-ATT
ATTTGGATTTTGGTGTCTTGTTTGCACTTTGGC-TTTAATATTC-TTGACT---------T
>CBS5557_wtf6_exon2
A------------------TC--------ATG---------------C-----------------ACGTTTAAGCAATCC
TCC---TAA------CA------------------------------------------CACATAGAGAAA--ACAATCC
TTCCAGGTCGACAGAT---AATTCTTCC-CCTTTT--TTGATAAAACTGCTAATAT-CATTCACACCA-ATCTATGTACT
GAATGTACTCGCAATT--TGTTATCTAAAGTATAATGACGCTTTCTTTAAAAATTATGGTGCAGCGGAA--TGGAC-ATT
ATTTGGATTTTGGTGTCTTGTTTGCACTTTGGC-TTTAATATTC-TTGACT---------T
>CBS5557_wtf8_exon2
A------------------TT--------ATG---------------C-----------------ACGTTTAAGCAATCC
ACC---TAA------CA------------------------------------------CACATAGAGAAA--ACCATTC
TTCCGGGACGACAGAT---GATTCTTCC-CCTTTT--TTGATTAAACTACTAATAT-CATTCACTCCA-ATCGTTCTACT
CAATGCTCTAGCAGTT--TGTTATCTAAAGTATAAAGACGCTTTCTTTAAAAATTATGGTGCAGCGGAA--TGGA-TATT
ATTTGGATTTTGGTGTCTTATTTGCACTTTGGC-TTTAATATTC-TTGACT---------T
>CBS5557_wtf9_exon2
A---------TTTAAACAATCCCAAACAAATGGGTCAGAATATTACTAAATTATTCAATTGGAACAAGTCTACG-ACTCC
TCCAGATTATGATGAAAATCGTCTTCCTATTACAGACGAAGGAAACAATCCTCCTAACACACATAGAGAAA--ACCATTC
TTCTGGGACGACAGAT---AATTCTTCC-CCTTTC--TTGATAAAACTGCTAATAT-CATTCACTTCA-ATCATTCTATT
CAATGCTCCAGCAGTT--TGTTATCTAAAGTATAAGGACGCTTTCTTTAAAAATTATGGTGCAGCGGAA--TGGAC-ATT
GTTTGGATTTTGGTGTCTTGTTTGCACTTTGGC-TTTGTTATTC-TTGACT---------T
>CBS5557_wtf10_exon2
A------------------TC--------ATG---------------C-----------------ACATGTGAATAATAC
GCCT--TA-------CA------------------------------------------CACATAGAGAAA--ACCATTC
TTCCGGGACGGCAGAA---AATTCTTCTACCTCTCCGTTGAAAAAAGCATTTTTAT-CATTCATTCCA-ATCTTTGTGCT
AAACGTACCCGCAGTT--TGTTATCTAACGTATAAGGCCGCTCTCTTTAAGGATTATGGCAAAGATGAA--TGGG-TATA
TTTTGGAGTGTGGTGTGCTAGTTGCCTGATGAT-TTTTAT-TTC-TTTAT--------GGT
>CBS5557_wtf12*_exon2
ACA--------T-------TTCGAAACTTGCT---------------AA----------T------CTTGTACCTGAGGA
TTCAATTA-------CA----------------------G-------------------GACCTACAGAAACTGCAAATC
C-CAATGTCGAAAGAAGACAAGAATTCAA---------AGATTTACATCCAAATATATATTTCCTTCTGAGACTACTAAT
AGCAGTTCTTGCAGTTAGTGTCGTCTTTTTTACTGCATGGGGTTGTGTAAACCCGTTGGAGAAGTCGACGTTTGGC---A
AAATAGCATTCTTTGTTTTAATTGGCTTAACATGTTTAATCCTA-TTGATTACTATGATTT
>CBS5557_wtf13_exon2
A------------------TC--------ATG---------------C-----------------ACATGTAAATAATAC
GCCT--TA-------CA------------------------------------------CACATAGAGAAA--ACCATTC
TTCCGGGACGACAGAT---AATTCTTCTACCTCTCGGTTGAAAAAAGCATTTTTAT-CATTCATTCCA-ATCTTTGTGCT
AAACGTACCCGCAGTT--TGTTATCTAACGTATAAGGACGCTCTCTTTAAAGATTATGGCAAAGATGAA--TGGG-TATA
TTTTGGAGTGTGGTGTGCTAGTTGCCTGATGAT-TTTTAT-TTC-TTTAT--------GGT
>CBS5557_wtf16*_exon2
A------------------TC--------ATG---------------C-----------------ACGTTTAAAAAATCC
TCCT--TA-------CA------------------------------------------CACATAGAGAAA--AAAATCC
TTCCAGGTCGACAGAT---AATTCTTCC-CCTTTG--TTGATAAAACTGCTAATAT-CATTCACTTCA-ATCATTCTATT
CAATGCTCCAGCAGTT--TGTTATCTAAAGTATAAGGACGCTTTCTTTAAGGATTATGGTGCAGCGGAA--TAGAC-ATT
ATTTGGGTTTTGGTGTCTTGTTTGCACTTTGGC-TTTAATATTC-TTGACT---------T
>CBS5557_wtf17_exon2
A------------------TC--------ACG---------------C-----------------ACGTGTAAGCAATCC
TCC---TAACG----C--------------------------------------------ACATAGAGAAA--ACCATTC
TTCCGGGACGACAGAT---GATTCTTCC-CCTTTT--TTGATTAAACTACTAATAT-CATTCACACCA-ATCTATGTACT
GAATGTACTCGCAATT--TGTTATCTAAAGTATAAGGACGCTTTTTTTGAGACTTATGGCGCAGCGGAA--TGGAC-ATT
ATTTGGATTTTGGTGTCTTGTTTGCACTTTGGT-TTTAATAATC-TTGACT---------T
>CBS5557_wtf18_exon2
AAA--------T-------TTGGAAAAATATT---------------AA----------------AACTGTATCTGAGGA
TTCAAGTA-------CA----------------------G-------------------GACCTACAGAAACTACAAATC
C-CAATGTCGAAAGAAGACAAGAATTCAA---------AGATTCACATCCAAATATATATTCCCTTCTGAGACTACTAAT
ATCAGTTCTTGCAGTTAGTGTTGTCTTTTTTACTGCATGGGTTTGTGTAAACCCGTTGGAGAAGTCGATATTCGGC---A
AGGTAGCTTTCTCCGTCACAATTGGTATAACATGTCCAATAGTG-TTTATTGCTATTTTTT
>CBS5557_wtf19_exon2
ACA--------T-------TTCGAAACTTGCT---------------AA----------T------CCTGTACCTGAGGA
TTCAAGTA-------CA----------------------G-------------------GACCTACAGAAACTACAAATC
C-CAATGTCGAAAGAAGACAAGAATTCAA---------AGATTCACATCCAAATATATATTCCCTTCTGAGACTACTAAT
ATCAGTTCTTGCAGTTAGTGTTGTCTTTTTTACTGCATGGGTTTGTGTAAACCCGTTGGAGAAGTCGATATTCGGC---A
AGGTAGCTTTCTCCGTCACAATTGGTATAACATGTCCAATAGTG-TTTATTGCTATTTTCT
>CBS5557_wtf20_exon2
A------------------TC--------ACG---------------C-----------------ACGTGTAAGCAATCC
TCC---TAA------CA------------------------------------------CACATAGAGAAA--ACCATTC
TTCCGGGACGGCAGAT---AATTCTTCC-CCTTTC--TGGATAAAACTGCTAATAT-CATTCACACCA-ATTGATGTACT
GAATGTACTCGCAATT--TGTTATCTAAAGTATAAAGACGCTTTCTTTAAAAATTATGGTGCAGCGGAA--TGGAC-ATT
ATTTGGATTTTGGTGTCTTGTTTGCACTTTGGC-TTTAATATTC-TTGACT---------T
>CBS5557_wtf21_exon2
A---------TTTAAACAATCCCAAACAAATGGGTCAGAATATTACTAAATTATTCAATTGGAACAAGTCTACG-ACTCC
TCCAGATTATGATGAAAATCGTCTTCTTATTACAGACGAAGGAAACAATCCTCCTAACACACATAGAGAAA--ACCATTC
TTCCGGGACGGCAGAT---AATTCTTCTCC---TCGGTTTATAAAACTGCTAATAT-CATTCATTCCA-ATCTTTGTGCT
AAACGTACCCGCAGTT--TGTTATCTAACGTATAAGGACGCTCTCTTTAAAGATTATGGCAAAGATGAA--TGGG-TATA
TTTTGGAGTGTGGTGTGCTAGTTGCCTGATGAT-TTTTAT-TTC-TTTAT--------GGT
>CBS5557_wtf22_exon2
AAAATTTAAATTTAAAGGATCCCAAACAAATGGGTCAGAATATTACTAAATTATTCAATTGGAACAAGTCTACG-ACTCC
TCCAGATTATGATGAAAATCGTCTTCTTATTACAGACGAAGGAAACAATCCTCCTAACACACATAGAGAAA--ACCATTC
TTCCGGGACGACAGAT---GATTCTTC--CCTTTTT-TTGATTAAACTACTAATAT-CATTCACTCCA-ATCGTTCTACT
CAATGCTCTAGCAGTT--TGTTATCTAAAGTATAAAGACGCTTTCTTTAAAAATTATGGTGCAGCGGAA--TGGAC-GTT
ATTTGGATTTTGGTGTCTTGTTTGCACTTTGGC-TTTAATATTC-TTGACT---------T
>CBS5557_wtf23_exon2
AAA--------T-------TTGGAAATATATT---------------AA----------------AACTGTATCTGAGGA
TTCAAGTA-------CA----------------------G-------------------GACCTACAGAAACTACAAATC
C-CAATGTCGAAAGAAGACAAGAATTCAA---------AGATTCACATCCATATATATATTTCCTTCTGAGACTACTAAT
ATCAGTTCTTGCAGTTAGTGTTGTCTTTTTTACTGCATGGGTTTGTGTAAACCCGTTGGAGAAGTCGATATTCGGC---A
AGGTAGCTTTCTCCGTCACAATTGGTATAACATGTCCAATATTG-TTTATTGCTATTTTCT
>CBS5557_wtf24_exon2
A------------------TC--------ATG---------------C-----------------ACATGTAAATAATAC
GCCT--TA-------CA------------------------------------------CACATAGAGAAA--ACCATTC
TTCCGGGACGGCAGAT---AATTCTTCTACCTCTTCGTCGAAAAAAGCATTTTTAT-CATTCATTCCA-ATCTTTGTGCT
AAACGTACCCGCAGTT--TGTTATCTAACGTATAAGGACGCTCTCTTTAAAGATTATGGCAAAGATGAA--TGGG-TATA
TTTTGGAGTGTGGTGTGCTATTTGCCTAATGAT-TTTTAT-TTC-TTTAT--------GGT
>CBS5557_wtf25_exon2
A------------------TC--------ACG---------------C-----------------ACGTGTAAGCAATCC
TCC---TAA------CA------------------------------------------CACATAGAGAAA--ACAATCC
TTCCAGGTCGACAGAT---AATTCTTCC-CCTTTC--TTGATAAAACTGCTAATAT-CATTCACACCA-ATCTATGTACT
GAATGTACTCGCAATT--TGTTATCTAACGTATAAGGATGCTTTCTTTAAGGATTATGGTGCAGCGGAA--TGGAC-ATT
ATTTGGATTTTGGTGTCTTGTTTGCACTTTGGC-TTTAATATTC-TTGACT---------T
>CBS5557_wtf27_exon2
A------------------TC--------ACG---------------C-----------------ACTTGTAAATAATCC
TCC---TAA------CA------------------------------------------CACATAGAGAAA--ACCATTC
TTCCGGGACGACAGAT---GATTCTTCC-CCTTTT--TTGATTAAACTACTAATAT-CATTCACTCCA-ATCGTTCTACT
CAATGCTCTAGCAGTT--TGTTATCTAAAGTATAAGGACGCTTTCTTTAAAAATTATGGTGCAGCGGAA--TGGAC-ATT
GTTTGGATTTTGGTGTCTTGTTTGCACTTTGGC-TTTGTTATTC-TTGACT---------T
>CBS5557_wtf28_exon2
A------------------TC--------ATG---------------C-----------------ACGTTTAAGCAATTT
TCC---TAA------CA------------------------------------------CACATAGAGAAA--ACCATTC
TTCCGGGACGGCAGAT---AATACTTCTACCTCTAGGTTGAAAAAAGCATTTTTAT-CATTCATTCCA-ATCTTTGTGCT
AAACGTACCCGCAGTT--TGTTATTTAACGTATAAGGACGCTCTCTTTAAAGATTATGGCAAAGATGAA--TGGG-TATA
TTTTGGAGTGTGGTGTGCTAGTTGCCTGATGAT-TTTTAT-TTC-TTTAT--------GGT
>CBS5557_wtf29_exon2
AAAATTTAAGTTTAAAGGATCCCAAACAAATGGGAGCTAACGACCCTAACTTATTTAATACGGACGAGTCTACG-ACTCC
TCCGGATTATGGTGAAGACAGCCTTTCTAATA-------C--------------------ACATAGAGAAA--ACCATTC
TTCCGGGACGGCAGAT---AATTCTTCTACCTCTCGGTCGATAAAACTGCTAATAT-CATTCATTCCA-ATCTTTGTGCT
AAACGTACCCGCAGTT--TGTTATCTAACGTATAAGGACGCTCTCTTTAAAGATTATGGCAAAGATGAA--TGGG-TATA
TTTTGGAGTGTGGTGTGCTATTTGCCTAATGAT-TTTTAT-TTC-TTTAT--------GGT
>CBS5557_wtf30(or31)_exon2
ACA--------T-------TTCGAAACTTGCT---------------AA----------T------CCTGTACCTGAGGA
TTCAAGTA-------CA----------------------G-------------------GACCTACAGAAACTACAAATC
C-CAATGTCGAAAGAAGACAAGAATTCAA---------AGATTCACATCCATATATATATTTCCTTCTGAGACTACTAAT
ATCATTTCTTGCAGTTAGTGTTGTCTTTTTTACTGCATGGGTTTGTGTAAACCCGTTGGAGAAGTCGATATTCGGC---A
AGGTAGCTTTCTTCGTCACAATTGGTATAACATGTCCAATATTGCTT-ATTACTATTTTCT
>CBS5557_wtf32_exon2
A------------------TC--------ACG---------------C-----------------ACGTGTAAGCAATCC
TCC---TAA------CA------------------------------------------CACATAGAGAAA--ACAATCC
TTCCAGGTCGACAGAT---AATTCTTCTACCTCTCGGTTGAAAAAAGCATTTTTAT-CATTCATTCCA-ATCTATGTACT
GAATGTACTCGCAATT--TGTTATCTAACGTATAAGGACGCTTTCTTTAAGGATTATGGTGCAGCAGAA--TGGAC-ATT
ATTTGGAATGTGGTGTGCTAGTTGCCTGATGA---TTGCTATTCTTTTAT--------GGT
>CBS5557_wtf33_exon2
AAAATTTAAATTTAAAGGATCCCAAACAAATGGGTCAGAGTATTACTAAATTATTCAATTGGAACAAGTCTACG-ACTCC
TCCAGATTATGATGAAAATCGTCTTCTTATTACAGACGAAGGAAACAATCCTCCTAACACACATAGAGAAA--ACCATTC
TTCCGGGACGACAGAT---AATTCTTCC-CCTTTC--TTGATAAAACTGCTAATAT-CATTCACTTCA-ATCATTCTATT
CAATGCTCCAGCAGTT--TGTTATCTAAAGTATAAGGACGCTTTCTTTAAAAATTATGGCGCAGCGGAA--TGGACTCTA
A-TTGGATTTTGGTGTGCTAGTTCCCTGATAATTTTTACT-TT--TTCAT--------GGT
>CBS5557_wtf35_exon2
ACA--------T-------TTCGAAACTTGCT---------------AA----------------AACTGTACCTGAGGA
TTCAAGTA-------CA----------------------G-------------------GACCTACAGAAACTGCAAATC
C-CAATGTCGAAAGAAGACAAGGATTCAA---------AGATTCACATCCAAATATATATTCCCTTCTGAGACTACTAAT
ATCAGTTCTTGCAGTTAGTGTTGTGTTTTTTACTGCATGGGTTTGTGTAAACCCGTTGGAGAAGTCGATATTCGGC---A
AGGTAGCTTTCTCCGTCACAATTGGTATAACATGTCCAATATTG-TTTATTGCTATTTTCT
>FY29033_wtf2_exon2
A---------TTTAAACAATCCCAAACAAATGGGTCAGAATATTACTAAATTATTCAATTGGAACAAGTCTACG-ACTCC
TCCAGATTATGATGAAAATCGTCTTCATATTACAGACGAAGGAAACAATCCTCCTAACACACATAGAGAAA--ACCATTC
TTCCGGGACGGCAGAT---AATTCTTCT-CCTTGG--TTTATAAAACTGCTAATAT-CATTCATTCCA-ATCTTTGTGCT
AAACGTACCCGCAGTT--TGTTATCTAACGTATAAGGACGCTCTCTTTAAAGATTATGGCAAAGATGAA--TGGG-TATA
TTTTGGAGTGTGGTGTGCTAGTTGCCTGATGAT-TTTTAT-TTC-TTTAT--------GGT
>FY29033_wtf4_exon2
AAA--------T-------TTGGAAATATATT---------------AA----------------AACTGTATCTGAGGA
TTCAAGTA-------CA----------------------G-------------------GACCTACAGAAACTACAAATC
C-CAATGTCGAAAGAAGACAAGAATTCAA---------AGATTCACATCCAAATATATATTCCCTTCTGAGACTACTAAT
ATCAGTTCTTGCAGTTATTGTTGTCTTTTTTACTGCATGGGTTTGTGTAAACCCGTTGGAGAAGTCGATATTCGGC---A
AGGCAGCTTTCTTCGTCACAATTGGTATAACATGTCCAATATTGCTT-ATTACTATTTTCT
>FY29033_wtf6_exon2
A------------------TC--------ATG---------------C-----------------ACGTTTAAAAAATCC
TCCT--TA-------CA------------------------------------------CACATAGAGAAA--AAAATCC
TTCCAGGTCGACAGAT---AATTCTTCC-CCTTTC--TTGATAAAACTGCTAATAT-CATTCACTTCA-ATCATTCTATT
CAATGCTCCAGCAGTT--TGTTATCTAAAGTATAAGGACGCTTTCTTTAAAAATTATGGTGCAGCGGAA--TGGAC-ATT
ATTTGGATTTTGGTGTGCTATTTGCCTGATGAT-TTCTATTTT--TTTAT--------GGT
>FY29033_wtf28_exon2
A------------------TC--------ATG---------------C-----------------ACGTTTAAGCAATCC
TCC---TAA------CA------------------------------------------CACATAGAGAAA--ACCATTC
TTCCGGGACGACAGAT---GATTCTTCC-CCTTTT--TTGATTAAACTACTAATAT-CATTCACTCCA-ATCGTTCTACT
CAATGCTCTAGCAGTT--TGTTATCTAAAGTATAAGGATGCTTTCTTTAAAAATTATGGTGCAGCGGAA--TGGAC-ATT
GTTTGGATTTTGGTGTCTTGTTTGCACTTTGGC-TTTGTTATTC-TTGACT---------T
>FY29033_wtf8_exon2
AAAATTTAAATTTAAAGGATCCCAAACAAATGGGAGCTAACAACCCTAACTTATTTAATACGGACGAGTCTACG-ACTCC
TCCGGATTATGGTGAAGATAGTCTTTCTACTA-------C--------------------ACATAGAGAAA--ACCATTC
TTCCGGGACGGCAGAT---AATTCTTGTGCCTCTACGTTGAAAAAAGCAATTTTAT-CATTCATTCCA-ATCTTTGTGCT
AAACGTATCCGCAGTT--TGTTATCTAACGTATAAGGACGCTCTCTTTAAAGATTATGGCAAAGATGAA--TGGG-TATA
TTTTGGAGTGTGGTGTGCTATTTGCCTAATGAT-TCTTAT-TTC-TTTAT--------GGT
>FY29033_wtf9_exon2
AAA--------T-------TTGGAAATATATT---------------AA----------------AACTGTATCTGAGGA
TTCAAGTA-------CA----------------------G-------------------GACCTACAGAAACTACAAATC
C-CAATGTCGAAAGAAGACAAGAATTCAA---------AGATTCACATCCAAATATATATTCCCTTCTGAGACTACTAAT
ATCAGTTCTTGCAGTTATTGTTGTCTTTTTTACTGCATGGGTTTGTGTAAACCCGTTGGAGAAGTCGATATTCGGC---A
AGGTAGCTTTCTTCGTCACAATTGGTATAACATGTCCAATATTGCTT-ATTACTATTTTCT
>FY29033_wtf12*_exon2
ACA--------T-------TTCGAAACTTGCT---------------AA----------T------CTTGTACCTGAGGA
TTCAAGTA-------CA----------------------G-------------------GACCTACAGAAACTGCAAATC
C-CAATGTCGAAAGAAGACAAGAATTCAA---------AGATTTACATCCAAATATATATTCCCTTCTGAGACTACTAAT
AGCAGTTCTTGCAGTTAGTGTTGTCTTTTTTACTGCATGGGGTTGTGTAAACCCGTTGGAGAAGTCGACGTTTGGC---A
AAATAGCATTCTTTGTTTTAATTGGCTTAACATGTTTAATCCTA-TTGATTACTATGATTT
>FY29033_wtf13_exon2
ACA--------T-------TTCGAAACTTGCT---------------AA----------T------CCTGTACCTGAGGA
TTCAAGTA-------CA----------------------G-------------------GACCTACAGAAACTACAAATC
C-CAATGTCGAAAGAAGACAAGAATTCAA---------AGATTCACATCCATATATATATTTCCTTCTGAGACTACTAAT
ATCAGTTCTTGCAGTTAGTGTTGTCTTTTTTACTGCATGGGTTTGTGTAAACCCGTTGGAGAAGTCGATATTCGGC---A
AGGTAGCTTTCTCCGTCACAATTGGTATAACATGTCCAATAGTG-TTTATTGCTATTTTCT
>FY29033_wtf16_exon2
A------------------TC--------AT----------------A-----------C-----ACGTTTAAAAAATCC
TCCT--TA-------CA------------------------------------------CACATAGAGAAA--ACCATTC
TTCCGGGACGACAGAT---AATTCTTCTACCTCTTCGTCGAAAAAAGCATTTTTAT-CATTCATTCCA-ATCTTTGTGCT
AAACGTATCCGCAGTT--TGTTATCTAACGTATAAGGACGCTCTCTTTAAGGATTATGGCAAAGATGAA--TGGG-TATA
TTTTGGAATGTGGTGTGCTAGTTGCCTGATGAT-TCTTAT-TTC-TTTAT--------GGT
>FY29033_wtf39_exon2
A---------TTTAAACAATCCCAAACAAATGGGTCAGAATATTACTAAATTATTCAATTGGAACAAGTCTACG-ACTCC
TCCTGATTATGATGAAAATCGTCTTCATATTACAGACGAAGGAAACAATCCTCCTAACACACATAGAGAAA--ACCATTC
TTCCGGGACGGCAGAT---AATTCTTCTCC---TCGGTTTATAAAACTGCTAATAT-CATTCATTCCA-ATCTTTGTGCT
AAACGTACCCACAGTT--TGTTATCTAACGTATAAGGACGCTCTCTTTAAGGATTATGGCAAAGATGAA--TGGG-TATA
TTTTGGAATGTGGTGTGCTAGTTGCCTGATGAT-TCTTAT-TTC-TTTAT--------GGT
>FY29033_wtf17_exon2
A------------------TC--------ACG---------------C-----------------ACGTGTAAGCAATCC
TCC---TAACG----C--------------------------------------------ACATAGAGAAA--ACCATTC
TTCCGGGACGACAGAT---GATTCTTCC-CCTTTT--TTGATTAAACTACTAATAT-CATTCACACCA-ATCTATGTACT
GAATGTACTCGCAATT--TGTTATCTAAAGTATAAGGACGCTTTTTTTGAGAATTATGGCGCAGCGGAA--TGGAC-ATT
ATTTGGATTTTGGTGTCTTGTTTGCACTTTGGT-TTTAATAATC-TTGACT---------T
>FY29033_wtf18_exon2
AAA--------T-------TTGGAAATATATT---------------AA----------------AACTGTATCTGAGGA
TTCAAGTA-------CA----------------------G-------------------GACCTACAGAAACTACAAATC
C-CAATGTCGAAAGAAGACAAGAATTCAA---------AGATTCACATCCAAATATATATTCCCTTCTGAGACTACTAAT
ATCAGTTCTTGCAGTTATTGTTGTCTTTTTTACTGCATGGGTTTGTGTAAACCCGTTGGAGAAGTCGATATTCGGC---A
AGGTAGCTTTCTTCGTCACAATTGGTATAACATGTCCAATATTGCTT-ATTACTATTTTCT
>FY29033_wtf19_exon2
AAAATTTAAATTTAAAGGATCCCAAACAAATGGGAGCTAACAACCCTAACTTATTTAATACGGACGAGTCTACG-ACTCC
TCCGGATTATGGTGAAGACAGTCTTTCTAATA-------C--------------------ACATAGAGAAA--ACCATTC
TTCCGGGACGGCAGAT---AATTCTTCC-CCTTTC--TTGATAAAACTACTAATAT-CATTCATTCCA-ATCTTTGTGCT
AAACGTACCCGCAGTT--TGTTATCTAACGTATAAGGACGCTCTCTTTAAGGATTATGGCAAAGATGAA--TGGG-TGTA
TTTTGGAGTGTGGTGTGCTATTTGCCTGATGAT-TTTTAT-TTC-TTTAT--------GGT
>FY29033_wtf20_exon2
A------------------TC--------ATG---------------C-----------------ACGTGTAAGCAATCC
TCC---TAA------CA------------------------------------------CACATAGAGAAA--ACCATTC
TTCCGGGACGACAGAT---GATTCTTCC-CCTTTT--TTGATTAAACTACTAATAT-CATTCACTCCA-ATCGTTCTACT
CAATGCTCTAGCAGTT--TGTTATCTAAATTTTAAGAACGCTTTCTTTAAAAATTATGGTGCAACGGAA--TGGAC-ATT
ATTTGGATTTTGGTGTCTTGTTTGCACTTTGGC-TTTAATATTC-TTGACT---------T
>FY29033_wtf22_exon2
AAA--------T-------TTGGAAATATATT---------------AA----------------AACTGTATCTGAGGA
TTCAAGTA-------CA----------------------G-------------------GACCTACAGAAACTACAAATC
C-CAATGTCGAAAGAAGACAAGAATTCAA---------AGATTCACATCCATATATATATTTCCTTCTGAGACTACTAAT
ATCAGTTCTTGCAGTTAGTGTTGTCTTTTTTACTGCATGGGTTTGTGTAAACCCGTTGGAGAAGTCGATATTCGGC---A
AGGTAGCTTTCTCCGTCACAATTGGTATAACATGTCCAATATTG-TTTATTGCTATTTTCT
>FY29033_wtf23_exon2
A------------------TC--------ATG---------------C-----------------ACATGTAAATAATAC
GCCT--TA-------CA------------------------------------------CACATAGAGAAA--ACCATTC
TTCCGGGACGACAGAT---GATTCTTCC-CCTTTT--TTGATAAAACTACTAATAT-CATTCACTCCA-ATCGTTCTACT
CAATGCTCTAGCAGTT--TGTTATCTAAAGTATAAAGACGTTTTCTTTAAAAATTATGGTGCAGCGGAA--TGGAC-GTT
ATTTGGATTTTGGTGTCTTGTTTGCACTTTGGC-TTTAATAATC-TTGACT---------T
>FY29033_wtf25_exon2
A------------------TC--------ATG---------------C-----------------ACGTTTAAGCAATCC
TCC---TAA------CA------------------------------------------CACATGGAGAAA--ACCATTT
TTCCGGGACGACAGAT---AATTCTTCC-CCTTTT--TTGATAAAACTGCTAATAT-CATTCACACCA-ATCTATGTACT
GAATGTACTCGCAATT--TGCTATTTAAAGTATAATGACGCTTTCTTTAAAAATTATGGTGCAGCGGAA--TGGAC-ATT
GTTTGGATTTTGGTGTCTTGTTTGCACTTTGGC-TTTAATATTC-TTGACT---------T
>FY29033_wtf21*_exon2
A------------------TC--------ACG---------------C-----------------ACTTGTAAATAATCC
TCC---TAA------CA------------------------------------------CACATAGAGAAA--ACCATTC
TTCCGGGACGGCAGAT---AATTCTTCTACCTCTCCGTTGAAAAAAGCATTTTTAT-CATTCATTTCA-ATCGTTGTGCT
AAACGTACCCGCAATT--TGTTATCTAACGTATAAGGACGCTCTCTTTAAGGATTATGGCAAAGATGAA--TGGG-TATA
TTTTGGAGTGTGGTGTGCTAGTTGCCTGATGATTTT---TATTTGTTTAT--------GGT
>FY29033_wtf26_exon2
A------------------TC--------ACG---------------C-----------------ACGTGTAAGCAATCC
TCC---TAA------CA------------------------------------------CACATAGAGAAA--ACCATTC
TTCCGGGACGGCAGAT---AATTCTTCC-CCTTTT--TTGATAAAACTGCTAATAT-CATTCACTCCA-ATCGTTCTACT
CAATGCTCCAGCAGTT--TGTTATCTAAAGTATAAGGACGCTTTCTTTAAAAATTATGGTGCAGCGGAA--TGGAC-ATT
GTTTGGATTTTGGTGTCTTGTTTGCACTTTGGC-TTTAATATTC-TTGACT---------T
>FY29033_wtf10_exon2
A------------------TC--------ATG---------------C-----------------ACGTTTAAGCAATTC
TCC---TAA------CA------------------------------------------CACATAGAGAAA--ACAATCC
TTCCAGGTCGACAGAT---AATTCTTCC-CCTTTC--TTGATAAAACTGCTAATAT-CATTCACACCA-ATTGATGTACT
GAATGTACTCGCAATT--TGTTATCTAAAGTATAAGGACGCTTTCTTTAAGGATTATGGTGCAGCGGAA--TGGAC-ATT
ATTTGGATTTTGGTGTCTTGTTTGCACTTTGGC-TTTAATATTC-TTGACT---------T
>FY29033_wtf30_exon2
AAAATTTAAAGTTAAAGGATCCCAAACAAATGGGAGCTAACAACCCTAACTTATTTAATACGGACGAGTCTACG-ACTCC
TCCGGATTATGGTGAAGACAGTCTTT-------------C--------------------ACATAGAGAAA--ACCATTC
TTCCGGGACGACAGAT---AATTCTTCC-CCTTTC--TTGATAAAACTTCTAATAT-CATTCATTCCA-ATCTTTGTGCT
AAACGTACCCGCAGTT--TGTTATCTAACGTATAAGGACGCTCTCTTTAAGGATTATGGCAAAGATGAA--TGGG-TATA
TTTTGGAATGTGGTGTGCTAGTTGCCTGATGAT-TTTTAT-TTC-TTTAT--------GGT
>FY29033_wtf31_exon2
AAA--------T-------TTGGAAATATATT---------------AA----------------AACTGTATCTGAGGA
TTCAAGTA-------CA----------------------G-------------------GACCTACAGAAATTGCAAATC
C-CAATGTCGAAAGAAGACAAGAATTCAA---------AGATTCACATCCAAATATATATTCCCTTCTGAGACTACTAAT
ATCAGTTCTTGCAGTTATTGTTGTCTTTTTTACTGCATGGGTTTGTGTAAACCCGTTGGAGAAGTCGATATTCGGC---A
AGGTAGCTTTCTCCGTCACAATTGGTATAACATGTCCAATAGTG-TTTATTGCTATTTTCT
>FY29033_wtf33_exon2
A------------------TC--------ATG---------------C-----------------ACGTTTAAGCAATCC
TCC---TAA------CA------------------------------------------CACATAGAGAAA--ACCATTC
TTCCGGGACGGCAGAT---AATTCTTCTACCTCTCGGTTGAAAAAAGCAGTTTTAT-CATTCATTCCA-ATCTTTGTGCT
AAACGTACCCGCAGTT--TGTTATCTAACGTATAAGGACGCTCTCTTTAAGGATTATGGCAAAGATGAA--TGGG-TGTA
TTTTGGAGTGTGGTGTGCTATTTGCCTGATGAT-TTTTAT-TTC-TTTAT--------GGT
>FY29033_wtf35_exon2
A---------TTTAAACAATCCCAAACAAATGGGTCAGAATATTACTAAATTATTCAATTGGAACAAGTCTACG-ACTCC
TCCAGATTATGATGAAAATCGTCTTCCTATTACAGACGAAGGAAACAATCCTCCTAACACACATAGAGAAA--ACCATTC
TTCTGGGACGACAGAT---AATTCTTCC-CCTTTC--TTGATAAAACTGCTAATAT-CATTCACTTCA-ATCATTCTATT
CAATGCTCCAGCAGTT--TGTTATCTAAAGTATAAGGACGCTTTCTTTAAAAATTATGGCGCAGCGGAA--TGGACTCTA
A-TTGGATTTTGGTGTGCTAGTTCCCTGATAATTTTTACT-TT--TTCAT--------GGT
>FY29033_wtf37_exon2
A------------------TC--------ACG---------------C-----------------ACGTGTAAGCAATCC
TCC---TAA------CA------------------------------------------CACATAGAGAAA--ACAATCC
TTCCAGGTCGACAGAT---AATTCTTCC-CCTTTC--TTGATAAAACTACTAATAT-CATTCACT-CAAATTATTCTACT
CAATGCTCTAGCCGTT--TGTTATCTAAAGTATAAGAACGCTTTCTTTAAAAATTATGGTGCAGCGGAA--TGGAC-ATT
ATTTGGATTTTGGTGTCTTGTTTGCACTTTGGC-TTTAATATTC-TTGACT---------T
>FY29033_wtf1_exon2
A------------------TC--------ACG---------------C-----------------ACGTGTAAGCAATCC
TCC---TAA------CA------------------------------------------CACATAGAGAAA--ACCATTC
TTCCGGGACGACAGAT---AATTCTTCC-CCTTTT--TTGATAAAACTGCTAATAT-CATTCACTTCA-ATCATTCTATT
CAATGCTCCAGCAGTT--TGTTATCTAAAGTATAAGGACGCTTTCTTTAAAAATTATGGCGCAGCGGAA--TGGACTCTA
A-TTGGATTTTGGTGTGCTAGTTCCCTGATAATTTTTACT-TT--TTCAT--------GGT
>FY29033_wtf36_exon2
A---------TTTAAACAATCCCAAACAAATGGGTCAGAACATTACTAAATTATTCAATTGGAACAAGTCTACG-ACTCC
TCCAGATTATGATGAAAATCGTCTTCATATTACAGACGAAGGAAACAATCCTCCTAACACACATAGAGAAA--ACCATTC
TTCCGGGACGGCAGAT---AATTCTTCC-CCTTTT--TTGATAAAACTGCTAATAT-CATTCACTCCA-ATCGTTCTACT
CAATGCTCCAGCAGTT--TGTTATCTAAAGTATAAGGACGCTTTCTTTAAAAATTATGGTGCAGCGGAA--TGGAC-ATT
GTTTGGATTTTGGTGTCTTGTTTGCACTTTGGC-TTTAATATTC-TTGACT---------T
>FY29033_wtf5_exon2
A------------------TC--------ATG---------------C-----------------ACATGTAAATAATAC
GCCT--TA-------CA------------------------------------------CACATAGAGAAA--ACCATTC
TTCCGGGACGACAGAT---AATTCTTCT-CCTTGG--TTTATAAAACTACTAATAT-CATTCACACCA-ATCTTTGTGCT
AAACGTACCCGCAGTT--TGTTATCTAACGTATAAGGACGCTCTATTTAAAGATTATGGCAAAGATGAA--TGGG-TATA
TTTTGGAGTGTGGTGTGCTAGTTGCCTGATGAT-TTTTATTTT--TTTAT--------GGT
>FY29033_wtf38_exon2
AAAATTTAAGTTTAAAGGATCCCAAACAAATGGGAGCTAACGACCCTAACTTATTTAATACGGACGAGTCTACG-ACTCC
TCCGGATTATGGTGAAGACAGCCTTTCTAATA-------C--------------------ACATAGAGAAA--ACCATTC
TTCCGGGACGGCAGAT---AATTCTTCTACCTCTCGGTCGATAAAACTGCTAATAT-CATTCATTCCA-ATCTTTGTGCT
AAACGTACCCGCAGTT--TGTTATCTAACGTATAAGGACGCTCTCTTTAAAGATTATGGCAAAGATGAA--TGGG-TATA
TTTTGGAGTGTGGTGTGCTATTTGCCTAATGAT-TTTTAT-TTC-TTTAT--------GGT
>FY29033_wtf27_exon2
A------------------TC--------ATG---------------C-----------------ACGTTTAAGCAATCC
TCC---TAA------CA------------------------------------------CACATAGAGAAA--ACCATTC
TTCTGGGACGAAAGAT---GATTCTTC--CCTTTTT-TTGATTAAACTACTAATAT-CATTCACTCCA-ATCGTTCTACT
CAATGCTCTAGCAGTT--TGTTATCTAACGTATAAGGATGCTTTCTTTAAGGATTATGGTGCAGCGGAA--TGGAC-ATT
ATTTGGATTTTGGTGTCTTGTTTGCACTTTGGC-TTTAATAATC-TTGACT---------T
>FY29033_wtf40_exon2
ACA--------T-------TTCGAAACTTGCT---------------AA----------T------CCTGTACCTAAAGA
TTCAAGTA-------CA----------------------G-------------------GACCTACAGAAACTACAAGTC
C-CAATGTCGAAAGAAGACAAGAATTCAA---------AGATTCACATCCATATATATATTTCCTTCTGAGACTACTAAT
ATCAGTTCTTGCAGTTAGTGTTGTCTTTTTTACTGCATGGGTTTGTGTAAACCCGTTGGAGAAGTCGATATTCGGC---A
AGGTAGCTTTCTCCGTCACAATTGGTATAACATGTCCAATATTGCTT-ATTACTATTTTCT
>FY29033_wtf24_exon2
A------------------TC--------ACG---------------C-----------------ACGTGTAAGCAATCC
TCC---TAA------CA------------------------------------------CACATAGAGAAA--ACCATTC
TTCCGGGACGACAGAT---GATTCTTCC-CCTTTT--TTGATTAAACTACTAATAT-CATTCACTCCA-ATCGTTCTACT
CAATGCTCTAGCAGTT--TGTTATCTAAAGTATAAGGACGCTTTCTTTAAAAATTATGGTGCAGCGGAA--TGGAC-ATT
ATTTGGATTTTGGTGTCTTGTTTGCACTTTGGC-TTTAATAATC-TTGACT---------T
>FY29033_wtf41_exon2
A---------TTTAAACAATCCCAAACAAATGGGTCAGAATATTACTAAATTATTCAATTGGAACAAGTCTACG-ACTCC
TCCAGATTATGATGAAAATCGTCTTCATATTACAGACGAAGGAAACAATCCTCCTAACACACATAGAGAAA--ACCATTC
TTCCGGGACGGCAGAT---AATTCTTCT-CCTTGG--TTTATAAAACTGCTAATAT-CATTCATTCCT-ATCTTTGTGCT
AAACGTACCCGCAGTT--TGTTATCTAACGTATAAGGACGCTCTCTTTAAAGATTATGGCAAAGATGAA--TGGG-TATA
TTTTGGAGTGTGGTGTGCTATTTGCCTAATGA-GTTTTAT-TTC-TTTAT--------GGT
>FY29033_wtf42_exon2
A------------------TC--------ATG---------------C-----------------ACGTTTAAGCAATTC
TCC---TAA------CA------------------------------------------CACATAGAGAAA--ACCATTC
TTCTGGGACGACAGAT---AATTCTTCC-CCTTTT--TTGATAAAACTGCTAATAT-CATTCACTCCA-ATCGTTCTACT
CAATGCTCCAGCAGTT--TGTTATCTAAAGTATAAGGACGCTTTCTTTAAAAATTATGGTGCAGCGGAA--TGGAC-ATT
ATTTGGATTTTGGTGTCTTGTTTGCACTTTGGC-TTTAATATTC-TTGACT---------T
>Sk_wtf1*_exon2
A------------------TC--------ACG---------------C-----------------ACTTGTAAATAATCC
TCC---TAA------CA------------------------------------------CACATAGAGAAA--ACAATCC
TTCCAGGTCGACAGAT---AATTCTTCC-CCTTTC--TTGATAAAACTGCTAATAT-CATTCACACCA-ATCTATGTACT
GAATGTACTTGCAATT--TGTTATCTAAAGTATAAGAACGCTTTCTTTAAAAATTATGGTGCAGCGGAA--TGGAC-ATT
ATTTGGATTTTGGTGTCTTGTTTGCACTTTGGC-TTTAATATTC-TTGACT---------T
>Sk_wtf4_exon2
AAA--------T-------TTGGAAATATATT---------------AA----------------AACTGTATCTGAGGA
TTCAAGTA-------CA----------------------G-------------------GACCTACAGAAACTACAAATC
C-CAATGTCGAAAGAAGACAAGAATTCAA---------AGATTCACATCCAAATATATATTCCCTTCTGAGACTACTAAT
ATCAGTTCTTGCAGTTATTGTTGTCTTTTTTACTGCATGGGTTTGTGTAAACCCGTTGGAGAAGTCGATATTCGGC---A
AGGTAGCTTTCTTCGTCACAATTGGTATAACATGTCCAATATTGCTT-ATTACTATTTTCT
>Sk_wtf5_exon2
A------------------TC--------ATG---------------C-----------------ACTTGTAAATAATCC
TCC---TAA------CA------------------------------------------CACATAGAGAAA--ACCATTC
TTATAGGACGACAGAT---AATTCTTCC-CCTTTG--TTGATAAAACTGCTAATAT-CATTCACTTCA-ATCATTCTATT
CAATGCTCCAGCAGTT--TGTTATCTAAAGTATAAGGACGCTTTTTTTAAAAATTATGGTGCAGCGGAA--TGGAC-ATT
ATTTGGATTTTGGTGTCTTGTTTGCACTTTGGC-TTTAATATTC-TTGACT---------T
>Sk_wtf6_exon2
A------------------TC--------ATG---------------C-----------------ACGTTTAAAAAATCC
TCCT--TA-------CA------------------------------------------CACATAGAGAAA--AAAATCC
TTCCAGGTCGACAGAT---AATTCTTCC-CCTTTC--TTGATAAAACTGCTAATAT-CATTCACTTCA-ATCATTCTATT
CAATGCTCCAGCAGTT--TGTTATCTAAAGTATAAGGACGCTTTCTTTAAAAATTATGGTGCAGCGGAA--TGGAC-ATT
GTTTGGATTTTGGTGTCTTGTTTGCACTTTGGC-TTTAATA-TCCTTGACT---------T
>Sk_wtf28_exon2
AAAATATAAATTTAAAGGATCCCAAACAAATGGGTCAGAATATTACTAAATTATTCAATTGGAACAAGTCTACG-ACTCC
TCCAGATTATGATGAAAATCGTCTTCCTATTACAGACGAAGGAAACAATCCTCCTAACACACATAGAGAAA--ACCATTC
TTCCGGGACGGCAGAT---AATTCTTCC-CCTTTC--TTGATAAAACTAATAATAT-CATTCACACCA-ATCTTTGTGCT
AAACGTACCCGCAGTT--TGTTATCTAACGTATAAGGACGCTCTCTTTAAGGATTATGGCAAAGATGAA--TGGG-TATA
TTTTGGAGTGTGGTGTGCTATTTGCCTAATGA-GTTTTAT-TTC-TTTAT--------GGT
>Sk_wtf9_exon2
AAA--------T-------TTGGAAATATATT---------------AA----------------AACTGTATCTGAGGA
TTCAAGTA-------CA----------------------G-------------------GACCTACAGAAACTACAAATC
C-CAATGTCGAAAGAAGACAAGAATTCAA---------AGATTCACATCCAAATATATATTCCCTTCTGAGACTACTAAT
ATCAGTTCTTGCAGTTATTGTTGTCTTTTTTACTGCATGGGTTTGTGTAAACCCGTTGGAGAAGTCGATATTCGGC---A
AGGTAGCTTTCTTCGTCACAATTGGTATAACATGTCCAATATTGCTT-ATTACTATTTTCT
>Sk_wtf12*_exon2
ACA--------T-------TTCGAAACTTGCT---------------AA----------T------CTTGTACCTGAGGA
TTCAATTA-------CA----------------------G-------------------GACCTACAGAAACTGCAAATC
C-CAATGTCGAAAGAAGACAAGAATTCAA---------AGATTTACATCCAAATATATATTTCCTTCTGAGACTACTAAT
AGCAGTTCTTGCAGTTAGTGTCGTCTTTTTTACTGCATGGGGTTGTGTAAACCCGTTGGAGAAGTCGACGTTTGGC---A
AAATAGCATTCTTTGTTTTAATTGGCTTAACATGTTTAATCCTA-TTGATTACTATGATTT
>Sk_wtf32_exon2
A------------------TC--------ACG---------------C-----------------ACGTGTAAGCAATCC
TCC---TAA------CA------------------------------------------CACATAGAGAAA--ACAATCC
TTCCAGGTCGACAGAT---AATTCTTCTACCTCTCGGTTGAAAAAAGCATTTTTAT-CATTCATTCCA-ATCTATGTACT
GAATGTACTCGCAATT--TGTTATCTAACGTATAAGGACGCTTTCTTTAAGGATTATGGTGCAGCAGAA--TGGAC-ATT
ATTTGGAATGTGGTGTGCTAGTTGCCTGATGA---TTGCTATTCTTTTAT--------GGT
>Sk_wtf13_exon2
ACA--------T-------TTCGAAACTTGCT---------------AA----------T------CCTGTACCTGAGGA
TTCAAGTA-------CAG---------------------G--------------------ACCTACAGAAACTACAAATC
C-CAATGTCGAAAGAAGACAAGAATTCAA---------AGATTCACATCCAAATATATATTCCCTTCTGAGACTACTAAT
ATCAGTTCTTGCAGTTATTGTTGTCTTTTTTACTGCATGGGTTTGTGTAAACCCGTTGGAGAAGTCGATATTCGGC---A
AGGTAGCTTTCTCCGTCACAATTGGTATAACATGTCCAATAGTG-TTTATTGCTATTTTCT
>Sk_wtf16_exon2
A------------------TC--------AT----------------A-----------C-----ACGTTTAAAAAATCC
TCCT--TA-------CA------------------------------------------CACATAGAGAAA--ACCATTC
TTCCGGGACGACAGAT---AATTCTTCTACCTCTTCGTCGAAAAAAGCATTTTTAT-CATTCATTCCA-ATCTTTGTGCT
AAACGTATCCGCAGTT--TGTTATCTAACGTATAAGGACGCTCTCTTTAAGGATTATGGCAAAGATGAA--TGGG-TATA
TTTTGGAATGTGGTGTGCTATTTGCCTAATGAT-TTTTAT-TTC-TTTAT--------GGT
>Sk_wtf17*_exon2
A------------------TC--------ACG---------------C-----------------ACGTGTAAGCAATCC
TCC---TAACG----C--------------------------------------------ACATAGAGAAA--ACCATTC
TTCCGGGACGACAGAT---GATTCTTCC-CCTTTT--TTGATTAAACTACTAATAT-CATTCACACCA-ATCTATGTACT
GAATGTACTCGCAATT--TGTTATCTAAAGTATAAGGACGCTTTTTTTGAGAATTATGGCGCAGCGGAA--TGGAC-ATT
ATTTGGATTTTGGTGTCTTGTTTGCACTTTGGT-TTTAATAATC-TTGACT---------T
>Sk_wtf18_exon2
ACA--------T-------TTCGAAACTTGCT---------------AA----------T------CCTGTACCTGAGGA
TTCAAGTA-------CAG---------------------G--------------------ACCTACAGAAATTGCGAATC
C-CAATGTCGAAAGAAGACAAGAATTCAA---------AGATTCACATCCAAATATATATTTCCTTCTGAGACTACTAAT
ATCAGTTCTTGCAGTTAGTGTTGTCTTTTTTACTGCATGGGTTTGTGTAAACCCGTTGGAGAAGTCGATATTCGGC---A
AGGTAGCTTTCTCCGTCACAATTGGTATAACATGTCCAATATTG-TTTATTGCTACTTTCT
>Sk_wtf19_exon2
AAAATTTAAATTTAAAGGATCCCAAACAAATGGGAGCTAACAACCCTAACTTATTTAATACGGACGAGTCTACG-ACTCC
TCCGGATTATGGTGAAGACAGTCTTTCTAATA-------C--------------------ACATAGAGAAA--ACCATTC
TTCCGGGACGGCAGAT---AATTCTTCC-CCTTTC--TTGATAAAACTACTAATAT-CATTCATTCCA-ATCTTTGTGCT
AAACGTACCCGCAGTT--TGTTATCTAACGTATAAGGACGCTCTCTTTAAGGATTATGGCAAAGATGAA--TGGG-TGTA
TTTTGGAGTGTGGTGTGCTATTTGCCTGATGAT-TTTTAT-TTC-TTTAT--------GGT
>Sk_wtf20_exon2
A------------------TC--------ATG---------------C-----------------ACGTGTAAGCAATCC
TCC---TAA------CA------------------------------------------CACATAGAGAAA--ACCATTC
TTCCGGGACGACAGAT---GATTCTTCC-CCTTTT--TTGATTAAACTACTAATAT-CATTCACTCCA-ATCGTTCTACT
CAATGCTCTAGCAGTT--TGTTATCTAAATTTTAAGAACGCTTTCTTTAAAAATTATGGTGCAACGGAA--TGGA-TATT
ATTTGGATTTTGGTGTCTTGTTTGCACTTTGGC-TTTAATATTC-TTGACT---------T
>Sk_wtf21*_exon2
A------------------TC--------ACG---------------C-----------------ACTTGTAAATAATCC
TCC---TAA------CA------------------------------------------CACATAGAGAAA--ACCATTC
TTCCGGGACGGCAGAT---AATTCTTCTACCTCTCCGTTGAAAAAAGCATTTTTAT-CATTCATTTCA-ATCGTTGTGCT
AAACGTACCCGCAATT--TGTTATCTAACGTATAAGGACGCTCTCTTTAAGGATTATGGCAAAGATGAA--TGGG-TATA
TTTTGGAGTGTGGTGTGCTAGTTGCCTGATGATTTT---TATTTGTTTAT--------GGT
>Sk_wtf26_exon2
A------------------TC--------ATG---------------C-----------------ACGTTCAAGCAATCC
TCC---TAA------CA------------------------------------------CACATAGAGAAA--ACCATTC
TTCTGGGACGACAGAT---GATTCTTCC-CCTTTT--TTGATTAAACTATTAATAT-CATTCACTCCA-ATCGTTCTACT
CAATGCTCTAGCAGTT--TGTTATCTAACGTATAAGGATGCTTTCTTTAAGGATTATGGTGCAGCGGAA--TGGAC-ATT
GTTTGGATTTTGGTGTCTTGTTTGCACTTTGGC-TTTAATAATC-TTGACT---------T
>Sk_wtf22_exon2
A------------------TC--------ACG---------------C-----------------ACGTGTAAGCAATCC
TCC---TAA------CA------------------------------------------CACATAGAGAAA--ACCATTC
TTCCGGGACGGCAGAT---AATTCTTCC-CCTTTT--TTGATTAAACTACTAATAT-CATTCACTCCA-ATCGTCCTACT
CAATGCTCTAGCAGTT--TGTTATCTAAAGTATAAGGACGCTTTTTTTGAGAATTATGGCGCAGCGGAA--TGGAC-ATT
ATTTGGATTTTGGTGTCTTGTTTGCACTTTGGC-TTTGTTATTC-TTGACT---------T
>Sk_wtf23_exon2
A------------------TC--------ATG---------------C-----------------ACGTGTAAGCAATCC
TCC---TAA------CA------------------------------------------CACATAGAGAAA--ACCATTC
TTCCGGGACGACAGAT---GATTCTTCC-CCTTTT--TTGATTAAACTACTAATAT-CATTCACTCCA-ATCGTTCTACT
CAATGCTCTAGCAGTT--TGGTATCTAAAGTATAAAGACGCTTTCTTTAAAAATTATGGCGCAGCGGAA--TGGAC-ATT
ATTTGGATTTTGGTGTCTTGTTTGCACTTTGGTAT-TAATAATC-TTGACT---------T
>Sk_wtf24_exon2
A------------------TC--------ACG---------------C-----------------ACGCGTAAGCAATCC
TCC---TAA------CA------------------------------------------CACATAGAGAAA--ACCATTC
TTCCGGGACGGCAGAT---AATTCTTCC-CCTTTT--TTGATAAAACTGCTAATAT-CATTCACTCCA-ATCGTTCTACT
CAATGCTCCAGCAGTT--TGTTATCTAAAGTATAAGGACGCTTTCTTTAAAAATTATGGTGCAGCGGAA--TGGAC-ATT
ATTTGGATTTTGGTGTCTTGTTTGCACTTTGGC-TTTAATATTC-TTGACT---------T
>Sk_wtf25_exon2
A------------------TC--------ACG---------------C-----------------ACGTGTAAGCAATCC
TCC---TAA------CA------------------------------------------CACATAGAGAAA--ACAATCC
TTCCAGGTCGACAGAT---AATTCTTCC-CCTTTC--TTGATAAAACTGCTAATAT-CATTCACACCA-ATCTATGTACT
GAATGTACTCGCAATT--TGTTATCTAACGTATAAGGATGCTTTCTTTAAGGATTATGGTGCAGCGGAA--TGGAC-ATT
ATTTGGATTTTGGTGTCTTGTTTGCACTTTGGC-TTTAATATTC-TTGACT---------T
>Sk_wtf27_exon2
AAAATTTAAATTTAAAGGATCCCAAACAAATGGGTCAGAATATTACTAAATTATTGAATTGGAACAAGTCTACG-ACTCC
TCCAGATTATGATGAAAATCGTCTTCTTATTACAGACGAAGGAAACAATCCTCCTAACACACATAGAGAAA--ACCATTC
TTCCGGGACGACAGAT---GATTCTTCC-CCTTTT--TTGATAAAACTACTAATAT-CATTCACTCCA-ATCGTTCTACT
CAATGCTCTAGCAGTT--TGTTATCTAAAGTATAAAGACGCTTTCTTTAAAAATTATGGTGCAGCGGAA--TGGAC-GTT
ATTTGGATTTTGGTGTCTTGTTTGCACTTTGGC-TTTAATAATC-TTGACT---------T
>Sk_wtf8_exon2
A------------------TC--------ACG---------------C-----------------ACGTGTAAGCAATCC
ACC---TAA------CA------------------------------------------CACATAGAGAAA--ACCATTC
TTCCGGGACGACAGAT---GATTCTTCC-CCTTTT--TTGATTAAACTACTAATAT-CATTCACTCCA-ATCGTTCTACT
CAATGCTCTAGCAGTT--TGTTATCTAAAGTATAAAGACGCTTTCTTTAAAAATTATGGTGCAGCGGAA--TGGA-TATT
ATTTGGATTTTGGTGTCTTATTTGCACTTTGGC-TTTAATATTC-TTGACT---------T
>Sk_wtf29_exon2
AAAATTTAAGTTTAAAGGATCCCAAACAAATGGGAGCTAACGACCCTAACTTATTTAATACGGACGAGTCTACG-ACTCC
TCCGGATTATGGTGAAGACAGCCTTTCTAATA-------C--------------------ACATAGAGAAA--ACCATTC
TTCCGGGACGGCAGAT---AATTCTTCTACCTCTCGGTCGATAAAACTGCTAATAT-CATTCATTCCA-ATCTTTGTGCT
AAACGTACCCGCAGTT--TGTTATCTAACGTATAAGGACGCTCTCTTTAAAGATTATGGCAAAGATGAA--TGGG-TATA
TTTTGGAGTGTGGTGTGCTATTTGCCTAATGAT-TTTTAT-TTC-TTTAT--------GGT
>Sk_wtf10_exon2
A------------------TC--------ATG---------------C-----------------ACGTTTAAGCAATTC
TCC---TAA------CA------------------------------------------CACATAGAGAAA--ACAATCC
TTCCAGGTCGACAGAT---AATTCTTCC-CCTTTC--TTGATAAAACTGCTAATAT-CATTCACACCA-ATTGATGTACT
GAATGTACTCGCAATT--TGTTATCTAAAGTATAAGGACGCTTTCTTTAAGGATTATGGTGCAGCGGAA--TGGAC-ATT
ATTTGGATTTTGGTGTCTTGTTTGCACTTTGGC-TTTAATATTC-TTGACT---------T
>Sk_wtf30_exon2
AAAATTTAAAGTTAAAGGATCCCAAACAAATGGGAGCTAACAACCCTAACTTATTTAATACGGACGAGTCTACG-ACTCC
TCCGGATTATGGTGAAGACAGTCTTT-------------C--------------------ACATAGAGAAA--ACCATTC
TTCCGGGACGACAGAT---AATTCTTCC-CCTTTC--TTGATAAAACTTCTAATAT-CATTCATTCCA-ATCTTTGTGCT
AAACGTACCCGCAGTT--TGTTATCTAACGTATAAGGACGCTCTCTTTAAGGATTATGGCAAAGATGAA--TGGG-TATA
TTTTGGAATGTGGTGTGCTAGTTGCCTGATGAT-TTTTAT-TTC-TTTAT--------GGT
>Sk_wtf31_exon2
AAA--------T-------TTGGAAATATATT---------------AA----------------AACTGTATCTGAGGA
TTCAAGTA-------CAG---------------------G--------------------ACCTACAGAAATTGCAAATC
C-CAATGTCGAAAGAAGACAAGAATTCAA---------AGATTCACATCCAAATATATATTCCCTTCTGAGACTACTAAT
ATCAGTTCTTACAGTTATTGTTGTCTTTTTTACTGCATGGGTTTGTGTAAACCCGTTGGAGAAGTCGATATTCGGC---A
AGGTAGCTTTCTCCGTCACAATTGGTATAACATGTCCAATAGTG-TTTATTGCTATTTTCT
>Sk_wtf33_exon2
AAAATTTAAATTTAAAGGATCCCAAACAAATGGGAGCTAACAACCCTAACTTATTTAATACGGACGAGTCTACG-ACTCC
TCCGGATTATGGTGAAGATAGTCTTTCTACTA-------C--------------------ACATAGAGAAA--ACCATTC
TTCCGGGACGGCAGAT---AATTCTTGTGCCTCTACGTTGAAAAAAGCAATTTTAT-CATTCATTCCA-ATCTTTGTGCT
AAACGTATCCGCAGTT--TGTTATCTAACGTATAAGGACGCTCTCTTTAAGGATTATGGCAAAGATGAA--TGGG-TATA
TTTTGGAATGTGGTGTGCTAGTTGCCTGATGAT-TCTTAT-TTC-TTTAT--------GGT
>Sk_wtf2_exon2
A------------------TC--------ATG---------------C-----------------ACGTTTAAGCAATTC
TCC---TAA------CA------------------------------------------CACATAGAGAAA--ACAATCC
TTCCAGGTCGACAGAT---AATTCTTCC-CCTTTC--TTGATAAAACTACTAATAT-CATTCACACCA-ATCTATGTACT
GAATGTACTCGCAATT--TGTTATCTAAAGTATAATGACGCTTTCTTTAAAAATTATGGTGCAGCGGAA--TGGAC-ATT
ATTTGGATTTTGGTGTCTTGTTTGCACTTTGGC-TTTAATATTC-TTGACT---------T
>Sk_wtf34_exon2
A---------TTTAAACAATCCCAAACAAATGGGTCAGAATATTACTAAATTATTCAATTGGAACAAGTCTACG-ACTCC
TCCAGATTATGATGAAAATCGTCTTCATATTACAGACGAAGGAAACAATCCTCCTAACACACATAGAGAAA--ACCATTC
TTCCGGGACGGCAGAT---AATTCTTCT-CCTTGG--TTTATAAAACTGCTAATAT-CATTCATTCCT-ATCTTTGTGCT
AAACGTACCCGCAGTT--TGTTATCTAACGTATAAGGACGCTCTCTTTAAAGATTATGGCAAAGATGAA--TGGG-TATA
TTTTGGAGTGTGGTGTGCTATTTGCCTAATGA-GTTTTAT-TTC-TTTAT--------GGT
>Sk_wtf35_exon2
ACA--------T-------TTCGAAACTTGCT---------------AA----------------AACTGTACCTGAGGA
TTCAAGTA-------CA----------------------G-------------------GACCTACAGAAACTGCAAATC
C-CAATGTCGAAAGAAGACAAGGATTCAA---------AGATTCACATCCAAATATATATTCCCTTCTGAGACTACTAAT
ATCAGTTCTTGCAGTTAGTGTTGTGTTTTTTACTGCATGGGTTTGTGTAAACCCGTTGGAGAAGTCGATATTCGGC---A
AGGTAGCTTTCTCCGTCACAATTGGTATAACATGTCCAATATTG-TTTATTGCTATTTTCT
>Sp_wtf1_exon2
A------------------TC--------ACG---------------C-----------------ACTTGTAAATAATCC
TCC---TAA------CA------------------------------------------CACATAGAGAAA--ACAATCC
TTCCAGGTCGACAGAT---AATTCTTCC-CCTTTC--TTGATAAAACTGCTAATAT-CATTCACACCA-ATCTATGTACT
GAATGTACTTGCAATT--TGTTATCTAAAGTATAAGAACGCTTTCTTTAAAAATTATGGTGCAGCGGAA--TGGAC-ATT
ATTTGGATTTTGGTGTCTTGTTTGCACTTTGGC-TTTAATATTC-TTGACT---------T
>Sp_wtf3*_exon2
A------------------TC--------ATG---------------C-----------------ACGTTTAAGCAATTC
TCC---TAA------CA------------------------------------------CACATAGAGAAA--ACAATCC
TTCCAGGTCGACAGAT---AATTCTTCC-CCTTTG--TTGATAAAACTGCTAATAT-CATTCACTTCA-ATCATTCTATT
CAATGCTCCAGCAGTT--TGTTATCTAAAGTATAAGGACGCTTTTTTTAAAAATTATGGTGCAGCGGAA--TGGAC-ATT
ATTTGGATTTTGGTGTCTTGTTTGCACTTTGGC-TTTAATATTC-TTGACT---------T
>Sp_wtf4-2_exon2
AAA--------T-------TTGGAAATATATT---------------AA----------------AACTGTATCTGAGGA
TTCAAGTA-------CA----------------------G-------------------GACCTACAGAAATTGCAAATC
C-CAATGTCGAAAGAAGACAAGAATTCAA---------AGATTCACATCCAAATATATATTCCCTTCTGAGACTACTAAT
ATCAGTTCTTGCAGTTATTGTTGTCTTTTTTACTGCATGGGTTTGTGTAAACCCGTTGGAGAAGTCGATATTCGGC---A
AGGTAGCTTTCTCCGTCACAATTGGTATAACATGTCCAATAGTG-TTTATTGTTATTTTCT
>Sp_wtf4_exon2
AAA--------T-------TTGGAAATATATT---------------AA----------------AACTGTATCTGAGGA
TTCAAGTA-------CA----------------------G-------------------GACCTACAGAAATTGCAAATC
C-CAATGTCGAAAGAAGACAAGAATTCAA---------AGATTCACATCCAAATATATATTCCCTTCTGAGACTACTAAT
ATCAGTTCTTGCAGTTATTGTTGTCTTTTTTACTGCATGGGTTTGTGTAAACCCGTTGGAGAAGTCGATATTCGGC---A
AGGTAGCTTTCTCCGTCACAATTGGTATAACATGTCCAATAGTG-TTTATTGTTATTTTCT
>Sp_wtf5_exon2
A------------------TC--------ATG---------------C-----------------ACTTGTAAATAATCC
TCC---TAA------CA------------------------------------------CACATAGAGAAA--ACCATTC
TTATGGGACGACAGAT---AATTCTTCC-CCTTTG--TTGATAATACTGCTAATAT-CATTCACTTCA-ATCATTCTATT
CAATGCTCCAGAAGTT--TGTTATCTAAAGTATAAGGACGCTTTTTTTAAAAATTATGGTGCAGCGGAA--TGGAC-ATT
ATTTGGATTTTGGTGTCTTGTTTGCACTTTGGC-TTTAATATTC-TTGACT---------T
>Sp_wtf6*_exon2
A------------------TC--------ATG---------------C-----------------ACGTTTAAGCAATTC
TCC---TAA------CA------------------------------------------CACATAGAGAAA--ACAATCC
TTCCAGGTCGACAGAT---AATTCTTCC-CCTTTG--TTGATAAAACTGCTAATAT-CATTCACTTCA-ATCATTCTATT
CAATGCTCCAGCAGTT--TGTTATCTAAAGTATAAGGACGCTTTTTTTAAAAATTATGGTGCAGCGGAA--TGGAC-ATT
ATTTGGATTTTGGTGTCTTGTTTGCACTTTGGC-TTTAATATTC-TTGACT---------T
>Sp_wtf8*_exon2
A------------------TT--------ACG---------------C-----------------ACGTGTAAGCAATCC
TCC---TAA------CA------------------------------------------TACATAGAGAAA--ACCATTC
TTCCGGGACGACAGAT---GATTCTTCC-CCTTTT--TTGATTAAACTACTAATAT-CATTCACTCCA-ATCGTTCTACT
CAATGCTCTAGCAGTT--TGTTATCTAAAGTATAAAGACGCTTTCTTTAAAAATTATGGTGCAGCGGAA--TGGAC-GTT
ATTTGGATTTTGGTGTCTTGTTTGCACTTTGGC-TTTAATATTC-TTGACT---------T
>Sp_wtf9_exon2
A------------------TC--------ACG---------------C-----------------ACTTGTAAATAATCC
TCC---TAA------CA------------------------------------------CACATAGAGAAA--ACCATTC
TTCTGGGACGACAGAT---AATTCTTCC-CCTTTG--TTGATAAAACTGCTAATAT-CATTCACTTCA-ATCATTCTATT
CAATGCTCCAGCAGTT--TGTTATCTAAAGTATAAGGACGCTTTTTTTAAAAATTATGGTGCAGTGGAA--TGGAC-ATT
ATTTGGATTTTGGTGTTTTGTTTGCACTTTGGC-TTTAATATTC-TTGACT---------T
>Sp_wtf10_exon2
A------------------TC--------ATG---------------C-----------------ACGTTTAAGCAATTC
TCC---TAA------CA------------------------------------------CACATAGAGAAA--ACAATCC
TTCCAGGTCGACAGAT---AATTCTTCC-CCTTTG--TTGATAAAACTGCTAATAT-CATTCACTTCA-ATCATTCTATT
CAATGCTCCAGCAGTT--TGTTATCTAAAGTATAAGGACGCTTTTTTTAAAAATTATGGTGCAGCGGAA--TGGAC-ATT
ATTTGGATTTTGGTGTCTTGTTTGCACTTTGGC-TTTAATATTC-TTGACT---------T
>Sp_wtf12*_exon2
ACA--------T-------TTCGAAACTTGCT---------------AA----------T------CTTGTACCTGAGGA
TTCAAGTA-------CAG--------------------G---------------------ACCTACAGAAACTGCAAATC
C-CAATGTCGAAAGAAGACAAGAATTCAA---------AGATTTGCATCCAAATATATATTCCCTTCTGAGACTACTAAT
AGCAGTTCTAGCAGTTAGTGTTGTCTTTTTTACTGCATGGGGTTGTGTAAACCCGTTGGAGAAGTCGACGTTTGGC---A
AAATAGCATTCTTTGTTTTAATTGGCTTAACATGTTTAATCCTA-TTGATTACTATGATTT
>Sp_wtf13_exon2
AAA--------T-------TTGGAAATATATT---------------AA----------------AACTGTATCTGAGGA
TTCAAGTA-------CA----------------------G-------------------GACCTACAGAAATTGCAAATC
C-CAATGTCGAAAGAAGACAAGAATTCAA---------AGATTCACATCCAAATATATATTCCCTTCTGAGACTACTAAT
ATCAGTTCTTGCAGTTATTGTTGTCTTTTTTACTGCATGGGTTTGTGTAAACCCGTTGGAGAAGTCGATATTCGGC---A
AGGTAGCTTTCTCCGTCACAATTGGTATAACATGTCCAATAGTG-TTTATTGCTATTTTCT
>Sp_wtf16_exon2
A------------------TC--------ACG---------------C-----------------ACGTGTAAGCAATTC
TCC---TAA------CA------------------------------------------CACATAGAGAAA--ACAATCC
TTCCAGGTCGACAGAT---AATTCTTCC-CCTTTC--TTGATAAAACTGCTAATAT-CATTCACACCA-ATCTATGTACT
GAATGTACTCGCAATT--TGTTATCTAAAGTATAAGGACGCTTTCTTTAAAAATTATGGTGCAGCGGAA--TGGAC-ATT
ATTTGGATTTTGGTGTCTTGTTTGCACTTTGGC-TTTAATATTC-TTGACT---------T
>Sp_wtf17*_exon2
A------------------TC--------ACG---------------C-----------------ACGTGTAAGCAATCC
TCC---TAACG----C--------------------------------------------ACATAGAGAAA--ACCATTC
TTCCGGGACGACAGAT---GATTCTTCC-CCTTTT--TTGATTAAACTACTAATAT-CATTCACACCA-ATCTATGTACT
GAATGTACTCGCAATT--TGTTATCTAAAGTATAAGGACGCTTTTTTTGAGACTTATGGCGCAGCGGAA--TGGAC-ATT
ATTTGGATTTTGGTGTCTTGTTTGCACTTTGGT-TTTAATAATC-TTGACT---------T
>Sp_wtf18a_exon2
ACA--------T-------TTCGAAACTTGCT---------------AA----------T------CCTGTACCTGAGGA
TTCAAGTA-------CAG---------------------G--------------------ACCTACAGAAATTGCGAATC
C-CAATGTCGAAAGAAGACAAGAATTCAA---------AGATTCACATCCAAATATATATTTCCTTCTGAGACTACTAAT
ATCAGTTCTTGCAGTTAGTGTTGTCTTTTTTACTGCATGGGTTTGTGTAAACCCGTTGGAGAAGTCGATATTCGGC---A
AGGTAGCTTTCTCCGTCACAATTGGTATAACATGTCCAATATTG-TTTATTGCTACTTTCT
>Sp_wtf18_exon2
ACA--------T-------TTCGAAACTTGCT---------------AA----------T------CCTGTACCTGAGGA
TTCAAGTA-------CAG---------------------G--------------------ACCTACAGAAATTGCGAATC
C-CAATGTCGAAAGAAGACAAGAATTCAA---------AGATTCACATCCAAATATATATTTCCTTCTGAGACTACTAAT
ATCAGTTCTTGCAGTTAGTGTTGTCTTTTTTACTGCATGGGTTTGTGTAAACCCGTTGGAGAAGTCGATATTCGGC---A
AGGTAGCTTTCTCCGTCACAATTGGTATAACATGTCCAATATTG-TTTATTGCTACTTTCT
>Sp_wtf19_exon2
AAAATATAAATTTAAAGGATCCCAAACAAATGGGAGCTAACAACCCTAACTTATTTAATACGGACGAGTCTACG-ACTCC
TCCGGATTATGGTGAAGACAGTCTTTCTATTA------C---------------------ACATAGAGAAA--ACCATTC
TTCCGGGACGGCAGAT---AATTCTTCTACCTCTCCGTTGAAAAAAGCATTTTTAT-CATTCATTTCA-ATCTTTGTGCT
AAACGTACCCGCAGTT--TGTTATCTAACGTATAAGGACGCTCTCTTTAAAGATTATGGCAAAGATGAA--TGGG-TATA
TTTTGCAGTGTGGTGTGCTAGTTGCCTAATGAT-TTTTAT-TTC-TTTAT--------GGT
>Sp_wtf20_exon2
ACA--------T-------TTCGAAACTTGCT---------------AA----------T------CCTGTACCTGAGGA
TTCAAGTA-------CAG--------------------G---------------------ACCTACAGAAATTGCGAATC
C-CAATGTCGAAAGAAGACAAGAATTCAA---------AGATTCACATCCAAATATATATTTCCTTCTGAGACTACTAAT
ATCAGTTCTTGCAGTTAGTGTTGTCTTTTTTACTGCATGGGTTTGTGTAAACCCGTTGGAGAAGTCGATATTCGGC---A
AGGTAGCTTTCTCCGTCACAATTGGTATAACATGTCCAATATTG-TTTATTGCTATTTTCT
>Sp_wtf21_exon2
A------------------TC--------ACG---------------C-----------------ACTTGTAAATAATCC
TCC---TAA------CA------------------------------------------CACATAGAGAAA--ACAATCC
TTCCAGGTCGACAGAT---AATTCTTCC-CCTTTC--TTGATAAAACTGCTAATAT-CATTCACACCA-ATCTATGTACT
GAATGTACTCGCAATT--TGTTATCTAACGTATAAGGACGCTTTCTTTAAGGATTATGGTGCAGCAGAA--TGGAC-ATT
ATTTGGATTTTGGTGTCTTGTTTGCACTTTGGC-TTTAATATTC-TTGACT---------T
>Sp_wtf22*_exon2
A------------------TC--------ACG---------------C-----------------ACTTGTAAATAATCC
TCC---TAA------CA------------------------------------------CACATAGAGAAA--ACCATTC
TTCCGGGACGGCAGAT---AATTCTTCTACCTCTCCGTTGAAAAAAGCATTTTTAT-CATTCATTTCA-ATCTTTGTGCT
AAACGTACCCGCAGTT--TGTTATCTAACGTATAAGGACGCTCTCTTTAAAGATTATGGCAAAGATGAA--TGGG-TATA
TTTTGGAGTGTGGTATGCTATTTGCCTAATGAT-TTTTAT-TTC-TTTAT--------GGT
>Sp_wtf23_exon2
AAAATATAAATTTAAAGGATCCCAAACAAATGGGAGCTAACAACCCTAACTTATTTAATACGGACGAGTCTACG-ACTCC
TCCGGATTATGGTGAAGACAGTCTTTCTATTA------C---------------------ACATAGAGAAA--ACCATTC
TTCCGGGACGGCAGAT---AATTCTTCTACCTCTCCGTTGAAAAAAGCATTTTTAT-CATTCATTTCA-ATCTTTGTGCT
AAACGTACCCGCAGTT--TGTTATCTAACGTATAAGGACGCTCTCTTTAAAGATTATGGCAAAGATGAA--TGGG-TATA
TTTTGGAGTGTGGTGTGCTATTTGCCTAATGAT-TTTTAT-TTC-TTTAT--------GGT
>Sp_wtf24*_exon2
A------------------TC--------ACG---------------C-----------------ACGTGTAAGCAATCC
TCC---TAA------CA------------------------------------------CACATAGAGAAA--ACCATTC
TTCCGGGACGGCAGAT---AATTCTTCTACCTCTCCGTTGAAAAAAGAATTTTTAT-CATTCATTTCA-ATCTTTGTGCT
AAACGTACCCGCAATT--TGTTATCTAACGTATAAGGACGCTCTCTTTAAAGATTATGGCAAAGATGAA--TGGG-TATA
TTTTGGAGTGTGGTGTGCTATTTGCCTGATGAT-TTTTAT-TTC-TTTAT--------GGT
>Sp_wtf25_exon2
A------------------TC--------ATG---------------C-----------------ACTTGTAAATAATCC
TCT---TAA------CA------------------------------------------CACATAGAGAAA--ACCATTC
TTATGGGACGACAGAT---AATTCTTCC-CCTTTG--TTGATAATACTGCTAATAT-CATTCACTTCA-ATCATTCTATT
CAATGCTCCAGCATTT--TGTTATCTAAAGTATAAGGACGCTTTTTTTAAAAATTATGGTGCAGCGGAA--TGGAC-ATT
ATTTGGATTTTGGTGTCTTGTTTGCACTTTGGC-TTTAATATTC-TTGACT---------T
