# Supplementary material for: Killer Meiotic Drive and Dynamic Evolution of the wtf Gene Family
Source: Mol Biol Evol. 2019 Apr 16;36(6):1201–14. doi: 10.1093/molbev/msz052 (PMC6526906; doi:10.1093/molbev/msz052)
Supplement: Supplementary_Material_msz052 [file supplementary_material_msz052.zip › exon3_nucleotide_alignment_interleaved.txt]

CBS5557_wtf1_exon3_(after_repe      AAGCACTTTTT-AGAAAAGTGGAGAAACATACCTATGGCT--TTTAGTGA
CBS5557_wtf2_exon3_(after_repe      AAGCACTTTTTGA-AAAAGTGGGAAAACATGCCTATGGCT--TTCAGTGA
CBS5557_wtf3*_exon3_(after_rep      AAGCACTTTTTAA-AGAAGTGGAGAAACATGTTTTTTGCTT-TTTGTAAA
CBS5557_wtf4_exon3_(after_repe      TATAACTCAAAAAAAGATTTGG-TGGTTACAA-TCTGGCTCGCATGG-GT
CBS5557_wtf5_exon3_(after_repe      AAGCACTTTTTAA-AGAAGTGGGAAAACATGCCTATGGCT--TTCAGTGA
CBS5557_wtf6_exon3_(after_repe      AAGCACTTTTTAA-AAAAGTGGAGAAACATGATTTTTGCTT-TTTGTAAA
CBS5557_wtf8_exon3_(after_repe      TTCAACATAAGAAGAGAGAT-GATGATTATAA-TTTGGATACTCTGG-TT
CBS5557_wtf9_exon3_(after_repe      TACAACTCAAGG-GAAAAATGGGTAGTAATAA-TTTGGCTATTATGG-GT
CBS5557_wtf10_exon3_(after_rep      AAGCACTTTTTAA-AAAAGTGGAGAAACGTGCCTATGGCT--TTCGCCGA
CBS5557_wtf12*_exon3_(after_re      G-CAATTTCTTGA--AAAGTGGGAAACCATGCGTCTGGTT--TTCGCAGA
CBS5557_wtf13_exon3_(after_rep      AAGCACTTTTTAA-AAAAGTGGAGAAACATGTTTTTTGCTT-TTTGTAAA
CBS5557_wtf16*_exon3_(after_re      TACAACTCAAGG-GAAAAATGGGTAGTAATAA-TCTGGTTATTATGG-GT
CBS5557_wtf17_exon3_(after_rep      AAGCACTTTTTGA-AAAAGTGGAGAAACATGATTTTTGCTT-TTTGTAAA
CBS5557_wtf18_exon3_(after_rep      TATAACTCAAAAAAAGATTTGG-TGGTTACAA-TCTGGCTCGCATGG-GT
CBS5557_wtf19_exon3_(after_rep      TTCAACATAAGAAGAGAGAT-GATGATTATAA-TTTGGATACTCTGG-TT
CBS5557_wtf20_exon3_(after_rep      AAGCACTTTTTAA-AAAAGTGGAGAAACATGATTTTTGCTT-TTTGTAAA
CBS5557_wtf21_exon3_(after_rep      TATAACTCAAAAAAAGATTTGG-TGGTTACAA-TCTGGCTCGCATGG-GT
CBS5557_wtf22_exon3_(after_rep      TATAGCTCAAAAAAAGATTTGG-TGGTTACAAC-CTGGCTCACATGG-GT
CBS5557_wtf23_exon3_(after_rep      AAGCACTTTTTAA-AAAAGTGGAGAAACATGTTTTTTGCTT-TTTGTAAA
CBS5557_wtf24_exon3_(after_rep      TTCAACATAAGAAGAGAGAT-GATGATTATAA-TTTGGATACTCTGG-TT
CBS5557_wtf25_exon3_(after_rep      AAGCACTTTTTGA-AAAAGTGGAGAAACATGATTTTTGCTT-TTTGTAAA
CBS5557_wtf27_exon3_(after_rep      TTCAACATAAGAAGAGAGAT-GATGATTATAA-TTTGGATACTCTGG-TT
CBS5557_wtf28_exon3_(after_rep      TACAACTCAAGG-GAAAAATGGGTAGTAATAA-TTTGGCTATTATGG-GT
CBS5557_wtf29_exon3_(after_rep      TTCAACATAAGAAGAGAAAT-GATGATTATAA-TTTGGTTACTCTGG-TT
CBS5557_wtf30(or31)_exon3_(aft      TACAACTCAAGG-GAAAAATGGGTAGTAATAA-TTTGGCTATTATGG-GT
CBS5557_wtf32_exon3_(after_rep      TTCAACATAAGAAGAGAGAT-GATGATTATAA-TTTGGATACTCTGG-TT
CBS5557_wtf33_exon3_(after_rep      TTCAACATAAGAAGAGAGAT-GATGATTATAA-TTTGGATACTCTGG-TT
CBS5557_wtf35_exon3_(after_rep      AAGCACTTTTTAA-AGAAGTGGGAAAACATGCCTATGGCT--TTCAGTGA
FY29033_wtf2_exon3_(after_repe      TATAACTCAAAAAAAGATTTGG-TGGTTACAA-TTTGGCTCGCATGG-GT
FY29033_wtf4_exon3_(after_repe      TACAACTCAAGG-GAAAAATGGGTAGTAATAA-TTTGGCTATTATGG-GT
FY29033_wtf6_exon3_(after_repe      AAGCACTTTTTAA-AAAAGTGGAGAAACGTGCCTATGGCT--TTCGCCGA
FY29033_wtf28_exon3_(after_rep      TATAACTCAAAAAAAGATTTGG-TGGTTACAA-TTTGGCTCGCATGG-GT
FY29033_wtf8_exon3_(after_repe      TTCAACATAAGAAGAGAGAT-GATGATTATAA-TTTGGATACTCTGG-TT
FY29033_wtf9_exon3_(after_repe      TACAACTCAAGG-GAAAAATGGGTAGTAATAA-TTTGGCTATTATGG-GT
FY29033_wtf12*_exon3_(after_re      G-CAATTTCTTGA--AAAGTGGGAAACCATGCGTCTGGTT--TTCGCAGA
FY29033_wtf13_exon3_(after_rep      TATAACTCAAAAAAAGATTTGG-TGGTTACAA-TCTGGCTCGCATGG-GT
FY29033_wtf16_exon3_(after_rep      TTCAACATAAGAAGAGAGAT-GATGATTATAA-TTTGGATACTCTGG-TT
FY29033_wtf39_exon3_(after_rep      TATAACTCAAAAAAAGATTTGG-TGGTTACAA-TCTGGCTCGCATGG-GT
FY29033_wtf17_exon3_(after_rep      AAGCACTTTTTGA-AAAAGTGGAGAAACATGATTTTTGCTT-TTTGTAAA
FY29033_wtf18_exon3_(after_rep      TATAACTCAAAAAAAGATTTGG-TGGTTACAA-TCTGGCTCGCATGG-GT
FY29033_wtf19_exon3_(after_rep      TTCAACATAAGAAGAGAGAT-GATGATTATAA-TTTGGATACTCTGG-TT
FY29033_wtf20_exon3_(after_rep      AAGCACTTTTTAA-AAAATTGGAGAAACATGATTTTTGCTT-TTTGTAAA
FY29033_wtf22_exon3_(after_rep      TACAACTCAAGG-GAAAAATGGGTAGTAATAA-TTTGGCTATTATGG-GT
FY29033_wtf23_exon3_(after_rep      TTCAACATAAGAAGAGAGAT-GATGATTATAA-TTTGGATACTCTGG-TT
FY29033_wtf25_exon3_(after_rep      AAGCACTTTTTAA-AAAAGTGGAGAAACATGATTTTTGCTT-TTTGTAAA
FY29033_wtf21*_exon3_(after_re      TTCAACATAAGAAGAGAGAT-GATGATTATAA-TTTGTATACTCTGG-GT
FY29033_wtf26_exon3_(after_rep      TATAACTCAAAAAAAGATTTGG-TGGTTACAA-TATGGCTCGCATGG-GT
FY29033_wtf10_exon3_(after_rep      AAGCACTTTTTGA-AAAAGTGGAGAAACATGATTTTTGCTT-TTTGTAAA
FY29033_wtf30_exon3_(after_rep      TTCAACATAAGAAGAGAGAT-GATGATTATAA-TTTGGATACTCTGG-CT
FY29033_wtf31_exon3_(after_rep      TACAACTCAAGGA-AAAAGTGGGTAGTAATAA-TTTGGCTATTATGG-GT
FY29033_wtf33_exon3_(after_rep      TTCAACATAAGAAGAGAGAT-GATGATTATAA-TTTGGATACTCTGG-TT
FY29033_wtf35_exon3_(after_rep      AAGCACTTTTTGA-AAAAGTGGAGAAACATACCTATGGCT--TTTAGTGA
FY29033_wtf37_exon3_(after_rep      TACAACTCAAGG-GAAAAATGGGTAGTAATAA-TCTGGTTATTATGG-GT
FY29033_wtf1_exon3_(after_repe      AAGCACTTTTTGA-AAAAGTGGAGAAACATACCTATGGCT--TTTAGTGA
FY29033_wtf36_exon3_(after_rep      TACAACTCAAGG-GAAAAATGGGTAGTAATAA-TTTGGCTATTATGG-GT
FY29033_wtf5_exon3_(after_repe      AAGCACTTTTTGA-AAAAGTGGGAAAACATGCCTATGGCT--TTCGCCGA
FY29033_wtf38_exon3_(after_rep      TTCAACATAAGAAGAGAGAT-GATGATTATAA-TTTGGTTACTCTGG-TT
FY29033_wtf27_exon3_(after_rep      TTCAACATAAGAAGAGAGAT-GATGATTATAA-TTTGGATACTCTGG-TT
FY29033_wtf40_exon3_(after_rep      AAGCACTTTTTAA-AAAAGTGGAGAAACATGTTTTTTGCTT-TTTGTAAA
FY29033_wtf24_exon3_(after_rep      TACAACTCAAGGA-AAAAGTGGGTAGTAATAA-TTTGGCTATTATGG-GT
FY29033_wtf41_exon3_(after_rep      TACAACTCAAGG-GAAAAATGGGTAGTAATAA-TCTGGTTATTATGG-GT
FY29033_wtf42_exon3_(after_rep      AAACACTTTTTAA-AGAAGTGGAGAAACATGTTTTTTGCTT-TTTGTAAA
Sk_wtf1*_exon3_(after_repeats)      AAGCACTTTTT-AGAAAAGTGGAGAAACATACCTATGGCT--TTTAGTGA
Sk_wtf4_exon3_(after_repeats)       TACAACTCAAGG-GAAAAATGGGTAGTAATAA-TTTGGCTATTATGG-GT
Sk_wtf5_exon3_(after_repeats)       AAGCACTTTTTAA-AGAAGTGGGAAAACATGCCTATGGCT--TTCAGTGA
Sk_wtf6_exon3_(after_repeats)       AAGCACTTTTTAA-AAAATTGGAGAAACATGATTTTTGCTT-TTTGTAAA
Sk_wtf28_exon3_(after_repeats)      TATAACTCAAAAAAAGATTTGG-TGGTTACAA-TTTGGCTCGCATGG-GT
Sk_wtf9_exon3_(after_repeats)       TACAACTCAAGG-GAAAAATGGGTAGTAATAA-TTTGGCTATTATGG-GT
Sk_wtf12*_exon3_(after_repeats      G-CAATTTCTTGA--AAAGTGGGAAACCATGCGTCTGGTT--TTCGCAGA
Sk_wtf32_exon3_(after_repeats)      TTCAACATAAGAAGAGAGAT-GATGATTATAA-TTTGGATACTCTGG-TT
Sk_wtf13_exon3_(after_repeats)      TATAACTCAAAAAAAGATTTGG-TGGTTACAA-TTTGGCTCGCATGG-GT
Sk_wtf16_exon3_(after_repeats)      TTCAACATAAGAAGAGAGAT-GATGATTATAA-TTTGGATACTCTGG-TT
Sk_wtf17*_exon3_(after_repeats      AAGCACTTTTTGA-AAAAGTGGAGAAACATGATTTTTGCTTTTTTGTAAA
Sk_wtf18_exon3_(after_repeats)      TATAACTCAAAAAAAGATTTGG-TGGTTACAA-TCTGGCTCGCATGG-GT
Sk_wtf19_exon3_(after_repeats)      TTCAACATAAGAAGAGAGAT-GATGATTATAA-TTTGGATACTCTGG-TT
Sk_wtf20_exon3_(after_repeats)      AAGCACTTTTTAA-AAAATTGGAGAAACATGATTTTTGCTT-TTTGTAAA
Sk_wtf21*_exon3_(after_repeats      TTCAACATAAGAAGAGAGAT-GATGATTATAA-TTTGTATACTCTGG-GT
Sk_wtf26_exon3_(after_repeats)      TTCAATATAAGAAGAGAGAT-GATGATTATAA-TTTGGATACTCTGG-TT
Sk_wtf22_exon3_(after_repeats)      TATAACTCAAAAAAAGATTTGG-TGGTTACAA-TATGGCTCGCATGG-GT
Sk_wtf23_exon3_(after_repeats)      TTCAACATAAGAAGAGAGAT-GATGATTATAA-TTTGGATACTCTGG-TT
Sk_wtf24_exon3_(after_repeats)      AAGCACTTTTTGA-AAAAGTGGAGAAACATGATTTTTGCTT-TTTGTAAA
Sk_wtf25_exon3_(after_repeats)      AAGCACTTTTTGA-AAAAGTGGAGAAACATGATTTTTGCTT-TTTGTAAA
Sk_wtf27_exon3_(after_repeats)      TTCAACATAAGAAGAGAGAT-GATGATTATAA-TTTGGATACTCTGG-TT
Sk_wtf8_exon3_(after_repeats)       TTCAACATAAGAAGAGAGAT-GATGATTATAA-TTTGGATACTCTGG-TT
Sk_wtf29_exon3_(after_repeats)      TTCAACATAAGAAGAGAAAT-GATGATTATAA-TTTGGTTACTCTGG-TT
Sk_wtf10_exon3_(after_repeats)      AAGCACTTTTTGA-AAAAGTGGAGAAACATGATTTTTGCTT-TTTGTAAA
Sk_wtf30_exon3_(after_repeats)      TTCAACATAAGAAGAGAGAT-GATGATTATAA-TTTGGATACTCTGG-CT
Sk_wtf31_exon3_(after_repeats)      TACAACTCAAGGA-AAAAGTGGGTAGTAATAA-TTTGGCTATTATGG-GT
Sk_wtf33_exon3_(after_repeats)      TTCAACATAAGAAGAGAGAT-GATGATTATAA-TTTGGATACTCTGG-TT
Sk_wtf2_exon3_(after_repeats)       AAGCACTTTTTGA-AAAAGTGGGAAAACATGCCTATGGCT--TTCAGTGA
Sk_wtf34_exon3_(after_repeats)      TACAACTCAAGG-GAAAAATGGGTAGTAATAA-TCTGGTTATTATGG-GT
Sk_wtf35_exon3_(after_repeats)      AAGCACTTTTTAA-AGAAGTGGGAAAACATGCCTATGGCT--TTCAGTGA
Sp_wtf1*_exon3_(after_repeats)      AAGCACTTTTT-AGAAAAGTGGAGAAACATACCTATGGCT--TTTAGTGA
Sp_wtf3*_exon3_(after_repeats)      AAGCACTTTTTAA-AGAAGTGGAGAAACATGTTTTTTGCTT-TTTGTAAA
Sp_wtf4-2_exon3_(after_repeats      TATAACTCAAAAAAAGATTTGG-TGGTTACAA-TCTGGCTCGCATGG-GT
Sp_wtf4_exon3_(after_repeats)       TATAACTCAAAAAAAGATTTGG-TGGTTACAA-TCTGGCTCGCATGG-GT
Sp_wtf5_exon3_(after_repeats)       AAGCACTTTTTAA-AGAAGTGGGAAAACATGCCTATGGCT--TTCAGTGA
Sp_wtf6*_exon3_(after_repeats)      AAGCACTTTTTAA-AGAAGTGGGAAAACATGCCTATGGCT--TTCAGTGA
Sp_wtf8*_exon3_(after_repeats)      TACAACTCAAGG-GAAAAATGGGTAGTAATAA-TTTGGCTATTATGG-GT
Sp_wtf9_exon3_(after_repeats)       TACAACTCAAGG-GAAAAATGGGTAGTAATAA-TTTGGCTATTATGG-GT
Sp_wtf10_exon3_(after_repeats)      AAGCACTTTTTGA-AAAAGTGGGAAAACATGCCTATGGCT--TTCAGTGA
Sp_wtf12*_exon3_(after_repeats      G-CAATTTCTTGA--AAAGTGGGAAACCATGCGTCTGGTT--TTCGCAGA
Sp_wtf13_exon3_(after_repeats)      TATAACTCAAAAAAAGATTTGG-TGGTTACAA-TCTGGCTCGCATGG-GT
Sp_wtf16_exon3_(after_repeats)      TACAACTCAAGGA-AAAAATGGGTAGTAATAA-TCTGGTTATTATGG-GT
Sp_wtf17*_exon3_(after_repeats      AAGCACTTTTTGA-AAAAGTGGAGAAACATGATTTTTGCTT-TTTGTAAA
Sp_wtf18-2_exon3_(after_repeat      TATAACTCAAAAAAAGATTTGG-TGGTTACAA-TCTGGCTCGCATGG-GT
Sp_wtf18_exon3_(after_repeats)      TATAACTCAAAAAAAGATTTGG-TGGTTACAA-TCTGGCTCGCATGG-GT
Sp_wtf19_exon3_(after_repeats)      TTCAACATAAGAAGAGAAAT-GATGATTATAA-TTTGGTTACTCTGG-TT
Sp_wtf20_exon3_(after_repeats)      AAGCACTTTTTAA-AAAAGTGGAGAAACATGTTTTTTACTT-TTTGTAAA
Sp_wtf21_exon3_(after_repeats)      TTCAACATAAGAAGAGAGAT-GATGATTATAA-TTTGGATACTCTGG-CT
Sp_wtf22*_exon3_(after_repeats      TATAACTCAAAAAAAGATTTAG-TGGTTACAA-TCTGGTTCGCATGG-GT
Sp_wtf23_exon3_(after_repeats)      TTCAACATAAGAAGAGAAAT-GATGATTATAA-TTTGGTTACTCTGG-TT
Sp_wtf24*_exon3_(after_repeats      TACAACTCAAGG-GAAAAATGGGTTGTAATAA-TCTGGTTATTATGG-GT
Sp_wtf25_exon3_(after_repeats)      AAGCACTTTTTAA-AAAATTGGAGAAACATGATTTTTGCTT-TTTGTAAA

CBS5557_wtf1_exon3_(after_repe      AGTCTTTTTATTTAA---CATACTTGTTGGATCACCACGAGTGGCTTTAA
CBS5557_wtf2_exon3_(after_repe      AGTATTTTTATTTAA---CATACTTGTCGGATCACCAAGAATGAATTTAA
CBS5557_wtf3*_exon3_(after_rep      AGTTCTATTTTTTG----CTTGGTTTTATTAAAAGGTGTAAACAAATTGA
CBS5557_wtf4_exon3_(after_repe      AGTCATTTGTTTTA------TACTCTTTGG------TTGCGTCAAGGATG
CBS5557_wtf5_exon3_(after_repe      AGTCTTTTTATTTAA---CATACTTGTCGGATCACCAAGAATGAATTTAA
CBS5557_wtf6_exon3_(after_repe      AGTTCTTTATTTTG----CTTGGTTTTATTAAAAGCTGAAAACAAATTGA
CBS5557_wtf8_exon3_(after_repe      AATCATTTGTTGTA------TACTCTTTGG------TTGCGTCAAATTTG
CBS5557_wtf9_exon3_(after_repe      AGTCATTTGCTATA------CACTTTTTCT------TCGCTCCAAATTCG
CBS5557_wtf10_exon3_(after_rep      AGTCCTTGCATTTAATATTATAATCGGCGGATTATCACGAATGAATTTAA
CBS5557_wtf12*_exon3_(after_re      AGTCTTTTTATTTAA---CATACTTGCTGGATCACCACGATTGAATTTAA
CBS5557_wtf13_exon3_(after_rep      AGTTCTTTATTTTG----CTTGGTTTTATTAAAAGCTGAAAACAAATTGA
CBS5557_wtf16*_exon3_(after_re      AGTCATTTGTTTTG------TACTCTTTGG------TTGCGTCAAATTCG
CBS5557_wtf17_exon3_(after_rep      AGTTCTTTATTTTG----CTTGGTTTTATTAAAAGCTGAAAACAAATTGA
CBS5557_wtf18_exon3_(after_rep      AGTCATTTGTTTTA------TACTCTTTGG------TTGCGTCAAGGATG
CBS5557_wtf19_exon3_(after_rep      AATCATTTGTTGTA------TACTCTTTGG------TTGCGTCAAGGATG
CBS5557_wtf20_exon3_(after_rep      AGTTCTTTATTTTG----CTTGGTTTTATTAAAAGCTGAAAATAAATTGA
CBS5557_wtf21_exon3_(after_rep      AGTCATTTGTTTTA------TACTCTTTGG------TTGCGTCAAGGATG
CBS5557_wtf22_exon3_(after_rep      AGTCATTTGTTTTA------TACTCTTTGG------TTGCGTCAAGGATG
CBS5557_wtf23_exon3_(after_rep      AGTTCTATTTTTTG----CTTGGTTTTATTAAAAGCTGAAAACAAATTGA
CBS5557_wtf24_exon3_(after_rep      AATCATTTGTTGTA------TACTCTTTGG------TTGCGTCAAGGATG
CBS5557_wtf25_exon3_(after_rep      AGTTCTTTATTTTG----CTTGGTTTTATTAAAAGCTGAAAATAAATTGA
CBS5557_wtf27_exon3_(after_rep      AATCATTTGTTGTA------TACTCTTTGG------TTGCGTCAAGGATG
CBS5557_wtf28_exon3_(after_rep      AGTCATTTGCTATA------CACTTTTTCT------TCGCTCCAAATTCG
CBS5557_wtf29_exon3_(after_rep      AATCATTTGTTGTA------TACTCTTTGG------TTGCGTCAAATTTG
CBS5557_wtf30(or31)_exon3_(aft      AGTCATTTGCTATA------CACTTTTTCT------TCGCTCCAAATTCG
CBS5557_wtf32_exon3_(after_rep      AATCATTTGTTGTA------TACTCTTCGT------TTACATCAAATCCG
CBS5557_wtf33_exon3_(after_rep      AATCATTTGTTGTA------TACTCTTTGG------TTGCGTCAAGGATG
CBS5557_wtf35_exon3_(after_rep      AGTATTTTTATTTAA---CATACTTGTCGGATCACCAAGAATGAATTTAA
FY29033_wtf2_exon3_(after_repe      AGTCATTTGTTTTA------TACTCTTTGG------TTGCGTCAAGGATG
FY29033_wtf4_exon3_(after_repe      AGTCATTTGCTATA------CACTTTTTCT------TCGCTCCAAATTCG
FY29033_wtf6_exon3_(after_repe      AGTCCTTGCATTTAATATTATAATCGGCGGATTATCACGAATGAATTTAA
FY29033_wtf28_exon3_(after_rep      AGTCATTTGTTTTA------TACTCTTTGG------TTGCGTCAAGGATG
FY29033_wtf8_exon3_(after_repe      AATCATTTGTTGTG------TACTCTTTGG------TTGCGTCAAATCTG
FY29033_wtf9_exon3_(after_repe      AGTCATTTGCTATA------CACTTTTTCT------TCGCTCCAAGTTCG
FY29033_wtf12*_exon3_(after_re      AGTCTTTTTATTTAA---CATACTTGCTGGATCACCACGATTGAATTTAA
FY29033_wtf13_exon3_(after_rep      AGTCATTTGTTTTA------TACTCTTTGG------TTGCGTCAAGGATG
FY29033_wtf16_exon3_(after_rep      AATCATTTGTTGTA------TACTCTTTGG------TTGCGTCAAGGATG
FY29033_wtf39_exon3_(after_rep      AGTCATTTGTTTTA------TACTCTTTGG------TTGCGTCAAGGATG
FY29033_wtf17_exon3_(after_rep      AGTTCTTTATTTTG----CTTGGTTTTATTAAAAGCTGAAAACAAATTGA
FY29033_wtf18_exon3_(after_rep      AGTCATTTGTTTTA------TACTCTTTGG------TTGCGTCAAGGATG
FY29033_wtf19_exon3_(after_rep      AATCATTTGTTGTA------TACTCTTTGG------TTGCGTCAAGGATG
FY29033_wtf20_exon3_(after_rep      AGTTCTTTATTTTG----CTTGGTTTTATTAAAAGCTGAAAACAAATTGA
FY29033_wtf22_exon3_(after_rep      AGTCATTTGCTATA------CACTTTTTCT------TCGCTCCAAATTCG
FY29033_wtf23_exon3_(after_rep      AATCATTTGTTTTA------TACTCTTTGG------TTGCGTCAAGGATG
FY29033_wtf25_exon3_(after_rep      AGTTCTTTATTTTG----CTTGGTTTTATTAAAAGCTGAAAATAAATTGA
FY29033_wtf21*_exon3_(after_re      AATCATTTGTTGTA------TACTTTTTTT------TTGCGTCAAATCCA
FY29033_wtf26_exon3_(after_rep      AGTCATTTGTTTTA------TACTCTTTGG------TTGCGTCAAGGATG
FY29033_wtf10_exon3_(after_rep      AGTTCTTTATTTTG----CTTGGTTTTATTAAAAGCTGAAAATAAATTGA
FY29033_wtf30_exon3_(after_rep      AATCATTTGTTGTA------TACTCTTCGT------TTACATCAAATCCG
FY29033_wtf31_exon3_(after_rep      AGTCATTTGTTTTG------TACTCTTTGG------TTGCGTCAAATTCG
FY29033_wtf33_exon3_(after_rep      AATCATTTGTTGTA------TACTCTTTGG------TTGCGTCAAGGATG
FY29033_wtf35_exon3_(after_rep      AGTCTTTTTATTTAA---CATACTTGTTGGATCACCACGAGTGGCTTTAA
FY29033_wtf37_exon3_(after_rep      AGTCATTTGTTTTG------TACTCTTTGG------TTGCGTCAAATTCG
FY29033_wtf1_exon3_(after_repe      AGTCTTTTTATTTAA---CATACTTGTTGGATCACCACGAGTGACTTTAA
FY29033_wtf36_exon3_(after_rep      AGTCATTTGCTATA------CACTTTTTCT------TCGCTCCAAATTCG
FY29033_wtf5_exon3_(after_repe      AGTCCTTGCATTTAATATTATAATCGGCGGATTATCACGAATGAATTTAA
FY29033_wtf38_exon3_(after_rep      AATCATTTGTTGTA------TACTCTTTGG------TTGCGTCAAATCTG
FY29033_wtf27_exon3_(after_rep      AATCATTTGTTGTA------TACTCTTTGG------TTGCGTCAAGGATG
FY29033_wtf40_exon3_(after_rep      AGTTCAATTTTTTG----CTTGGTTTTATTGAAAGGTGAAAACAAATTGA
FY29033_wtf24_exon3_(after_rep      AGTCATTTGTTTTG------TACTCTTTGG------TTGCGTCAAATTCG
FY29033_wtf41_exon3_(after_rep      AGTCATTTGTTTTG------TACTCTTTGG------TTGCGTCAAATTCG
FY29033_wtf42_exon3_(after_rep      AGTTCTATTTTTTG----CTTGGTTTTATTAAAAGCTGAAAACAAATTGA
Sk_wtf1*_exon3_(after_repeats)      AGTCTTTTTATTTAA---CATACTTGTTGGATCACCACGAGTGGCTTTAA
Sk_wtf4_exon3_(after_repeats)       AGTCATTTGCTATA------CACTTTTTCT------TCGCTCCAAATTCG
Sk_wtf5_exon3_(after_repeats)       AGTCTTTTTATTTAA---CATACTTGTCGGATCACCAAGAATGAATTTAA
Sk_wtf6_exon3_(after_repeats)       AGTTCTTTATTTTG----CTTGGTTTTATTAAAAGCTGAAAATGAATTGA
Sk_wtf28_exon3_(after_repeats)      AGTCATTTGTTTTA------TACTCTTTGG------TTGCGTCAAGGATG
Sk_wtf9_exon3_(after_repeats)       AGTCATTTGCTATA------CACTTTTTCT------TCGCTCCAAGTTCG
Sk_wtf12*_exon3_(after_repeats      AGTCTTTTTATTTAA---CATACTTGCTGGATCACCACGATTGAATTTAA
Sk_wtf32_exon3_(after_repeats)      AATCATTTGTTGTA------TACTCTTCGT------TTACATCAAATCCG
Sk_wtf13_exon3_(after_repeats)      AGTCATTTGTTTTA------TACTCTTTGG------TTGCGTCAAGGATG
Sk_wtf16_exon3_(after_repeats)      AATCATTTGTTGTA------TACTCTTTGG------TTGCGTCAAGGATG
Sk_wtf17*_exon3_(after_repeats      AGTTCTTTATTTTG----CTTGGTTTTATTAAAAGCTGAAAACAAATTGA
Sk_wtf18_exon3_(after_repeats)      AGTCATTTGTTTTA------TACTCTTTGG------TTGCGTCAAGGATG
Sk_wtf19_exon3_(after_repeats)      AATCATTTGTTGTA------TACTCTTTGG------TTGCGTCAAGGATG
Sk_wtf20_exon3_(after_repeats)      AGTTCTTTATTTTG----CTTGGTTTTATTAAAAGCTGAAAACAAATTGA
Sk_wtf21*_exon3_(after_repeats      AATCATTTGTTGTA------TACTTTTTTT------TTGCGTCAAATCCA
Sk_wtf26_exon3_(after_repeats)      AATCATTTGTTGTA------TACTCTTTGG------TTGCGTCAAGGATG
Sk_wtf22_exon3_(after_repeats)      AGTCATTTGTTTTA------TACTCTTTGG------TTGCGTCAAGGATG
Sk_wtf23_exon3_(after_repeats)      AATCATTTGTTGTA------TACTCTTTGG------TTGCGTCAAGGATG
Sk_wtf24_exon3_(after_repeats)      AGTTCTTTATTTTG----CTTGGTTTTATTAAAAGCTGAAAATAAATTGA
Sk_wtf25_exon3_(after_repeats)      AGTTCTTTATTTTG----CTTGGTTTTATTAAAAGCTGAAAATAAATTGA
Sk_wtf27_exon3_(after_repeats)      AATCATTTGTTGTA------TACTCTTTGG------TTGCGTCAAGGATG
Sk_wtf8_exon3_(after_repeats)       AATCATTTGTTGTA------TACTCTTTGG------TTGCGTCAAATTTG
Sk_wtf29_exon3_(after_repeats)      AATCATTTGTTGTA------TACTCTTTGG------TTGCGTCAAATTTG
Sk_wtf10_exon3_(after_repeats)      AGTTCTTTATTTTG----CTTGGTTTTATTAAAAGCTGAAAATAAATTGA
Sk_wtf30_exon3_(after_repeats)      AATCATTTGTTGTA------TACTCTTCGT------TTACATCAAATCCG
Sk_wtf31_exon3_(after_repeats)      AGTCATTTGTTTTG------TACTCTTTGG------TTGCGTCAAATTCG
Sk_wtf33_exon3_(after_repeats)      AATCATTTGTTGTA------TACTCTTTGG------TTGCGTCAAGGATG
Sk_wtf2_exon3_(after_repeats)       AGTATTTTTATTTAA---CATACTTGTCGGATCACCAAGAATGAATTTAA
Sk_wtf34_exon3_(after_repeats)      AGTCATTTGTTTTG------TACTCTTTGG------TTGCGTCAAATTCG
Sk_wtf35_exon3_(after_repeats)      AGTATTTTTATTTAA---CATACTTGTCGGATCACCAAGAATGAATTTAA
Sp_wtf1*_exon3_(after_repeats)      AGTCTTTTTATTTAA---CATACTTGTTGGATCACCACGAGTGGCTTTAA
Sp_wtf3*_exon3_(after_repeats)      AGTTCTATTTTTTG----CTTGGTTTTATTAAAAGGTGTAAACAAATTGA
Sp_wtf4-2_exon3_(after_repeats      AGTCATTTGTTTTA------TACTCTTTGG------TTGCGTCAAGGATG
Sp_wtf4_exon3_(after_repeats)       AGTCATTTGTTTTA------TACTCTTTGG------TTGCGTCAAGGATG
Sp_wtf5_exon3_(after_repeats)       AGTCTTTTTATTTAA---CATACTTGTCGGATCACCAAGAATGAATTTAA
Sp_wtf6*_exon3_(after_repeats)      AGTCTTTTTATTTAA---CATACTTGTCAGATCACCAAGAATGAATTTAA
Sp_wtf8*_exon3_(after_repeats)      AGTCATTTGCTATA------CACTTTTTCT------TCGCGCCAAATTCG
Sp_wtf9_exon3_(after_repeats)       AGTCATTTGCTATA------CACTTTTTCT------TCGCGCCAAATTCG
Sp_wtf10_exon3_(after_repeats)      AGTCTTTTTATTTAA---CATATTTGGTGGAGCATTGCGAAT-AATTTCA
Sp_wtf12*_exon3_(after_repeats      AGTCTTTTTATTTAA---CATACTTGCTGGATCACCACGATTGAATTTAA
Sp_wtf13_exon3_(after_repeats)      AGTCATTTGTTTTA------TACTCTTTGG------TTGCGTCAAGGATG
Sp_wtf16_exon3_(after_repeats)      AGTCATTTGTTTTG------TACTCTTTGG------TTGCATCAAATTCG
Sp_wtf17*_exon3_(after_repeats      AGTTCTTTATTTTG----CTTGGTTTTATTAAAAGCTGAAAACAAATTGA
Sp_wtf18-2_exon3_(after_repeat      AGTCATTTGTTTTA------TACTCTTTGG------TTGCGTCAAGGATG
Sp_wtf18_exon3_(after_repeats)      AGTCATTTGTTTTA------TACTCTTTGG------TTGCGTCAAGGATG
Sp_wtf19_exon3_(after_repeats)      AATCATTTGTTGTA------TACTCTTTGG------TTGCGTCAAATCTG
Sp_wtf20_exon3_(after_repeats)      AGTCCTATTTTTTG----CTTGGTTTTATTAAAAGCTGAAAACAAATTGA
Sp_wtf21_exon3_(after_repeats)      AATCATTTGTTGTA------TACTCTTCGT------TTACATCAAATCCG
Sp_wtf22*_exon3_(after_repeats      AGTCATTTGTTTTA------TACTCTTTGG------TTGCGTCAAGGATG
Sp_wtf23_exon3_(after_repeats)      AATCATTTGTTGTA------TACTCTTTGG------TTGCGTCAAATCTG
Sp_wtf24*_exon3_(after_repeats      AGTCATTTGTTTTG------TACTCTTTGG------TTGCGTCAAATTCG
Sp_wtf25_exon3_(after_repeats)      AGTTCTTTATTTTG----CTTGGTTTTATTAAAAGCTGAAAACAAATTGA

CBS5557_wtf1_exon3_(after_repe      G-ACACATTTCTGGCGAG---AGATGGGGAT-TGAAATGTTCTTTGGCTG
CBS5557_wtf2_exon3_(after_repe      GAT-ACATTTTTGGCGAC---AGATGGGGAT-TGAAATGTTCTTTGGCTG
CBS5557_wtf3*_exon3_(after_rep      GTTCACATTT-AGGTGATCAACAATGGGGAT-GGAAATGCTCGGCATCCG
CBS5557_wtf4_exon3_(after_repe      GTAGAC--------TAAACTTAAATAAGGCACTCATCTGTTC--------
CBS5557_wtf5_exon3_(after_repe      GAT-ACATTTTTGGCGAC---AGATGGGGAT-TGAAATGTTCTTTGGCTG
CBS5557_wtf6_exon3_(after_repe      GTTCACATTT-AGGTGATCAACAATGGGGAT-GGAAATGCTCGGCATCCG
CBS5557_wtf8_exon3_(after_repe      GCGATC--------TGAACTTAAATAAGGCTCTCATATGTTC--------
CBS5557_wtf9_exon3_(after_repe      GTAACC--------TGAACTTAAACAAGGCTCTCATCTGTTC--------
CBS5557_wtf10_exon3_(after_rep      GAT-ACATTTTTGGCGA---TAGATGGGGAT-TCAAATGTTCTTTGGCTG
CBS5557_wtf12*_exon3_(after_re      GAT-ACATTTCTGGCGAG---AGATGAGGAT-TCAAATGCTCTTTGGCTA
CBS5557_wtf13_exon3_(after_rep      GTTCAGATTT-AGGTGATCAACAATGGGGAT-GGAAATGCTCGGCATCCG
CBS5557_wtf16*_exon3_(after_re      GTAACC--------TGAACTTAGACAAGGCTCTCATCTGTTC--------
CBS5557_wtf17_exon3_(after_rep      GTTCACATTT-AGGTGATCAACAATGGGGAT-GGAAATGCTCGGCATCCG
CBS5557_wtf18_exon3_(after_rep      GTAGAC--------TAAACTTAAATAAGGCACTCATCTGTTC--------
CBS5557_wtf19_exon3_(after_rep      GTAGAC--------TAAACTTAAATAAGGCACTCATCTGTTC--------
CBS5557_wtf20_exon3_(after_rep      GTTCACATTT-GGGTGATCAACGATGGGGGT-GGAAATGCTCGGCATCCG
CBS5557_wtf21_exon3_(after_rep      GTAGAC--------TAAACTTAAATAAGGCACTCATCTGTTC--------
CBS5557_wtf22_exon3_(after_rep      GTAGAC--------TAAACTTAAATAAGGCACTCATCTGTTC--------
CBS5557_wtf23_exon3_(after_rep      GTTCACATTT-AGGTGATCAACAATGGGGAT-GGAAATGCTCGGCATCCG
CBS5557_wtf24_exon3_(after_rep      GTAGAC--------TAAACTTAAATAAGGCTCTCATCTATTC--------
CBS5557_wtf25_exon3_(after_rep      GTTCACATTT-GGGTGATCAACGATGGGGGT-GGAAATGCTCGGCAGCCG
CBS5557_wtf27_exon3_(after_rep      GTGGAC--------TAAACTTAAATAAGGCTCTCATATGTTC--------
CBS5557_wtf28_exon3_(after_rep      GTAACC--------TGAACTTAAACAAGGCTCTCATCTGTTC--------
CBS5557_wtf29_exon3_(after_rep      GCGATC--------TGAACTTAAATAAGGCTCTCATCTATTC--------
CBS5557_wtf30(or31)_exon3_(aft      GTAACC--------TGAACTTAAACAAGGCTCTCATCTGTTC--------
CBS5557_wtf32_exon3_(after_rep      GCGATC--------TAATCTTAAACAAGGCTCTCATATGTTC--------
CBS5557_wtf33_exon3_(after_rep      GTAGAC--------TAAACTTAAATAAGGCTCTCATATGTTC--------
CBS5557_wtf35_exon3_(after_rep      GAT-ACATTTTTGGCGAC---AGATGGGGAT-TGAAATGTTCTTTGGCTG
FY29033_wtf2_exon3_(after_repe      GTAGAC--------TAAACTTAAATAAGGCACTCATCTGTTC--------
FY29033_wtf4_exon3_(after_repe      GTAACC--------TGAACTTAAACAAGGCTCTCATCTGTTC--------
FY29033_wtf6_exon3_(after_repe      GAT-ACATTTTTGGCGAG---AGATGGGGAT-TCAAATGTTCTTTGGCTG
FY29033_wtf28_exon3_(after_rep      GTAGAC--------TAAACTTAAATAAGGCACTCATCTGTTC--------
FY29033_wtf8_exon3_(after_repe      GCGATC--------TGAACTTAAATAAGGCTCTCATCTATTC--------
FY29033_wtf9_exon3_(after_repe      GTAACC--------TGAACTTAAACAAGGCTCTCATCTGTTC--------
FY29033_wtf12*_exon3_(after_re      GAT-ACATTTCTGGCGAG---AGATGAGGAT-TCAAATGCTCTTTGGCTA
FY29033_wtf13_exon3_(after_rep      GTAGAC--------TAAACTTAAATAAGGCACTCATCTGTTC--------
FY29033_wtf16_exon3_(after_rep      GTAGAC--------TAAACTTAAATAAGGCTCTCATATGTTC--------
FY29033_wtf39_exon3_(after_rep      GTAGAC--------TAAACTTAAATAAGGCACTCATCTGTTC--------
FY29033_wtf17_exon3_(after_rep      GTTCACATTT-AGGTGATCAACAATGGGGAT-GGAAATGCTCGGCATCCG
FY29033_wtf18_exon3_(after_rep      GTAGAC--------TAAACTTAAATAAGGCACTCATCTGTTC--------
FY29033_wtf19_exon3_(after_rep      GTAGAC--------TAAACTTTAATAAGGCTCTCATATGTTC--------
FY29033_wtf20_exon3_(after_rep      GTTCACATTT-GGGTGATCAACGATGGGGGT-GGAAATGCTCGGCATCCG
FY29033_wtf22_exon3_(after_rep      GTAACC--------TGAACTTAAACAAGGCTCTCATCTGTTC--------
FY29033_wtf23_exon3_(after_rep      GTAGAC--------TAAACTTAAATAAGGCACTCATCTGTTC--------
FY29033_wtf25_exon3_(after_rep      GTTCACATTT-GGGTGATCAACGATGGGGGT-GGAAATGCTCGGCATCCG
FY29033_wtf21*_exon3_(after_re      GTTGTC--------TAAGCTTAAACAAGACTCTCTTGTATTC--------
FY29033_wtf26_exon3_(after_rep      GTAGAC--------TAAACTTAAATAAGGCACTCATCTGTTC--------
FY29033_wtf10_exon3_(after_rep      GTTTACATTT-GGGTGATCAACGATGGGGGT-GGAAATGCTCGGCATCCG
FY29033_wtf30_exon3_(after_rep      GCGATC--------TGAACTTAAATAAGGCTCTCATCTATTC--------
FY29033_wtf31_exon3_(after_rep      GTAATT--------TGAACTTAGACAAGGCTCTCATCTGTTC--------
FY29033_wtf33_exon3_(after_rep      GTAGAC--------TAAACTTAAATAAGGCACTCATCTGTTC--------
FY29033_wtf35_exon3_(after_rep      G-ACACATTTCTGGCGAG---AGATGGGGAT-TGAAATGTTCTTTGGCTG
FY29033_wtf37_exon3_(after_rep      GTAATT--------TGAACTTAGACAAGGCTCTCATCTGTTC--------
FY29033_wtf1_exon3_(after_repe      G-ACACATTTCTGGCGAG---AGATGGGGAT-TGAAATGTTCTTTGGCTG
FY29033_wtf36_exon3_(after_rep      GTAACC--------TGAACTTAAACAAGGCTCTCATCTGTTC--------
FY29033_wtf5_exon3_(after_repe      GAT-ACATTTTTGGCGAG---AGATGGGGAT-TCAAATGTTCTTTGGCTG
FY29033_wtf38_exon3_(after_rep      GCGATC--------TGAACTTAAATAAGGCTCTCATCTATTC--------
FY29033_wtf27_exon3_(after_rep      GTAGAC--------TAAACTTAAATAAGGCTCTCATCTATTC--------
FY29033_wtf40_exon3_(after_rep      GTTCACATTT-AGGTGATCAACAATGGGGAT-GGAAATGCTCGGCATCCG
FY29033_wtf24_exon3_(after_rep      GTAATT--------TGAACTTAGACAAGGCTCTCATATGTTC--------
FY29033_wtf41_exon3_(after_rep      GTAATT--------TGAACTTAGACAAGACTCTCATCTGTTC--------
FY29033_wtf42_exon3_(after_rep      GTTCACATTT-AGGTGATCAACAATGGGGAT-GGAAATGCTCGGCATCCG
Sk_wtf1*_exon3_(after_repeats)      G-ACACATTTCTGGCGAG---AGATGGGGAT-TGAAATGTTCTTTGGCTG
Sk_wtf4_exon3_(after_repeats)       GTAACC--------TGAACTTAAACAAGGCTCTCATCTGTTC--------
Sk_wtf5_exon3_(after_repeats)       GAT-ACATTTTTGGCGAC---AGATGGGGAT-TGAAATGTTCTTTGGCTG
Sk_wtf6_exon3_(after_repeats)       GTTCACATTT-AGGTGATCAACAATGGGGAT-GGAAATGCTCGGCATCCG
Sk_wtf28_exon3_(after_repeats)      GTAGAC--------TAAACTTAAATAAGGCACTCATCTGTTC--------
Sk_wtf9_exon3_(after_repeats)       GTAACC--------TGAACTTAAACAAGGCTCTCATCTGTTC--------
Sk_wtf12*_exon3_(after_repeats      GAT-ACATTTCTGGCGAG---AGATGAGGAT-TCAAATGCTCTTTGGCTA
Sk_wtf32_exon3_(after_repeats)      GCGATC--------TAATCTTAAACAAGGCTCTCATATGTTC--------
Sk_wtf13_exon3_(after_repeats)      GTAGAC--------TAAACTTAAATAAGGCACTCATCTGTTC--------
Sk_wtf16_exon3_(after_repeats)      GTAGAC--------TAAACTTAAATAAGGCTCTCATATGTTC--------
Sk_wtf17*_exon3_(after_repeats      GTTCACATTT-AGGTGATCAACAATGGGGAT-GGAAATGCTCGGCATCCG
Sk_wtf18_exon3_(after_repeats)      GTAGAC--------TAAACTTAAATAAGGCACTCATCTGTTC--------
Sk_wtf19_exon3_(after_repeats)      GTAGAC--------TAAACTTTAATAAGGCTCTCATATGTTC--------
Sk_wtf20_exon3_(after_repeats)      GTTCACATTT-GGGTGATCAACGATGGGGGT-GGAAATGCTCGGCATCCG
Sk_wtf21*_exon3_(after_repeats      GTTGTC--------TAAGCTTAAACAAGACTCTCTTGTATTC--------
Sk_wtf26_exon3_(after_repeats)      GTAGAC--------TAAACTTAAATAAGGCTCTCATCTATTC--------
Sk_wtf22_exon3_(after_repeats)      GTAGAC--------TAAACTTAAATAAGGCACTCATCTGTTC--------
Sk_wtf23_exon3_(after_repeats)      GTAGAC--------TAAACTTTAATAAGGCTCTCATATGTTC--------
Sk_wtf24_exon3_(after_repeats)      GTTCACATTT-GGGTGATCAACGATGGGGGT-GGAAATGCTCGGCATCCG
Sk_wtf25_exon3_(after_repeats)      GTTCACATTT-GGGTGATCAACGATGGGGGT-GGAAATGCTCGGCAGCCG
Sk_wtf27_exon3_(after_repeats)      GTAGAC--------TAAACTTAAATAAGGCTCTCATCTATTC--------
Sk_wtf8_exon3_(after_repeats)       GCGATC--------TGAACTTAAATAAGGCTCTCATATGTTC--------
Sk_wtf29_exon3_(after_repeats)      GCGATC--------TGAACTTAAATAAGGCTCTCATCTATTC--------
Sk_wtf10_exon3_(after_repeats)      GTTTACATTT-GGGTGATCAACGATGGGGGT-GGAAATGCTCGGCATCCG
Sk_wtf30_exon3_(after_repeats)      GCGATC--------TGAACTTAAATAAGGCTCTCATCTATTC--------
Sk_wtf31_exon3_(after_repeats)      GTAATT--------TGAACTTAGACAAGGCTCTCATCTGTTC--------
Sk_wtf33_exon3_(after_repeats)      GTAGAC--------TAAACTTTAATAAGGCTCTCATATGTTC--------
Sk_wtf2_exon3_(after_repeats)       GAT-ACATTTTTGGCGAC---AGATGGGGAT-TGAAATGGTCTTTGGCTG
Sk_wtf34_exon3_(after_repeats)      GTAATT--------TGAACTTAGACAAGACTCTCATCTGTTC--------
Sk_wtf35_exon3_(after_repeats)      GAT-ACATTTTTGGCGAC---AGATGGGGAT-TGAAATGTTCTTTGGCTG
Sp_wtf1*_exon3_(after_repeats)      G-ACACATTTCTGGCGAG---AGATGGGGAT-TGAAATGTTCTTTGGCTG
Sp_wtf3*_exon3_(after_repeats)      GTTCACATTT-AGGTGATCAACAATGGGGAT-GGAAATGCTCGGCATCCG
Sp_wtf4-2_exon3_(after_repeats      GTAGAC--------TAAACTTAAATAAGGCACTCATCTGTTC--------
Sp_wtf4_exon3_(after_repeats)       GTAGAC--------TAAACTTAAATAAGGCACTCATCTGTTC--------
Sp_wtf5_exon3_(after_repeats)       GAT-ACATTTTTGGCGAC---AGATGGGGAT-TGAAATGTTCTTTGGCTG
Sp_wtf6*_exon3_(after_repeats)      GAT-ACATTTTTGGCGAC---AGATGGGGAT-TGAAATGTTCTTTGGCTG
Sp_wtf8*_exon3_(after_repeats)      GTAACC--------TGAACTTATACAAGGCTCTCATCTGTTC--------
Sp_wtf9_exon3_(after_repeats)       GTAATT--------TGAACTTAGACAAGGCTCTCATCTGTTC--------
Sp_wtf10_exon3_(after_repeats)      AGACACTTTTTTGGCAAG---AGATGGGGAT-TGAAATGTTCTTTGGCTG
Sp_wtf12*_exon3_(after_repeats      GAT-ACATTTCTGGCGAG---AGATGAGGAT-TCAAATGCTCTTTGGCTA
Sp_wtf13_exon3_(after_repeats)      GTAGAC--------TAAACTTAAATAAGGCACTCATCTGTTC--------
Sp_wtf16_exon3_(after_repeats)      GTAACC--------TGAACTTAGACAAGGCTCTCATCTGTTC--------
Sp_wtf17*_exon3_(after_repeats      GTTCACATTT-AGGTGATCAACAATGGGGAT-GGAAATGCTCGGCATCCG
Sp_wtf18-2_exon3_(after_repeat      GTAGAC--------TAAACTTAAATAAGGCACTCATCTGTTC--------
Sp_wtf18_exon3_(after_repeats)      GTAGAC--------TAAACTTAAATAAGGCACTCATCTGTTC--------
Sp_wtf19_exon3_(after_repeats)      GCGATC--------TGAACTTAAATAAGGCTCTCATCTATTC--------
Sp_wtf20_exon3_(after_repeats)      GTTCACATTT-AGGTGATCAACAATGGGGAT-GGAAATGCTCGGCATCCG
Sp_wtf21_exon3_(after_repeats)      GCGATC--------TAATCTTAAACAAGGCACTCATCTGTTC--------
Sp_wtf22*_exon3_(after_repeats      GTAGAC--------TAAACTTAAATAAGGCACTCATCTGTTC--------
Sp_wtf23_exon3_(after_repeats)      GCGATC--------TGAACTTAAATAAGGCTCTCATCTATTC--------
Sp_wtf24*_exon3_(after_repeats      GTAAT--------GTGAACTTAGACAAGACTCTCATCTGTTC--------
Sp_wtf25_exon3_(after_repeats)      GTTCACATTT-GGGTGATCAACGATGGGGGT-GGAAATGCTCGGCATCCG

CBS5557_wtf1_exon3_(after_repe      ATCACATTATCTTTGCTATA-TTGAGCATCCTTGTTTTTATTGTCGAAAC
CBS5557_wtf2_exon3_(after_repe      AGCACATTACCTTTGTTGTA-TTGAGCATCCTTGTTTTTATTGCTGAAAC
CBS5557_wtf3*_exon3_(after_rep      CTTTCACTTTCATGGCTGTA-TCAAGCATTCTCATATTCATTGCTGAAAC
CBS5557_wtf4_exon3_(after_repe      --CACAT-------GCAGTATTTCGGCTGCTTTATTTTTCATTTTATTGC
CBS5557_wtf5_exon3_(after_repe      ATCACATTATCTTTGTTGTA-TTGAGCATCCTTGTTTTTATTGCTGAAAC
CBS5557_wtf6_exon3_(after_repe      CTTTCACTTTCATGGCTGTA-TCAAGCATTCTCATATTCATTGCTGAAAC
CBS5557_wtf8_exon3_(after_repe      --CACAT-------GCACTATTTCGGCTGTTTTATTTTTAATTGTATCAT
CBS5557_wtf9_exon3_(after_repe      --TACAT-------GCAGTATTTCAGCTGCTTTACTTTTATTTTTATTAT
CBS5557_wtf10_exon3_(after_rep      ATCACATTATCTTTGCTATA-TTGAGCATCCTTGTTTTTATTGCTGAAAC
CBS5557_wtf12*_exon3_(after_re      ATAATGTTATCTTTGCTGTAAT-GAGCGTCCCCG-TTTTATTGCTGAAAC
CBS5557_wtf13_exon3_(after_rep      CTTTCACTTTCATGGCTGTA-TCAAGCATTCTCATATTCATTGCTGAAAC
CBS5557_wtf16*_exon3_(after_re      --TACAT-------GCAGTATTTCAGCTGCTTTACTTTTATTTTTATTAT
CBS5557_wtf17_exon3_(after_rep      CTTTCACTTTCATGGCTGTA-TCAAGCATTCTCATATTCATTGCTGAAAC
CBS5557_wtf18_exon3_(after_rep      --CACAT-------GCAGTATTTCGGCTGCTTTATTTTTCATTTTATTGC
CBS5557_wtf19_exon3_(after_rep      --CACAA-------GCAGTATTTCGGCTGCTTTATTTTTCATTTTATTGC
CBS5557_wtf20_exon3_(after_rep      CTTTCACTTTCATGGCTGTA-TCAAGCATTCTCATATTCATTGCTGAAAC
CBS5557_wtf21_exon3_(after_rep      --CACAA-------GCAGTATTTCGGCTGCTTTATTTTTCATTTTATTGC
CBS5557_wtf22_exon3_(after_rep      --CACAA-------GCAGTATTTCGGCTGCTTTATTTTTCATTTTATTGC
CBS5557_wtf23_exon3_(after_rep      CTTTCACTTTCATGGCTGTA-TCAAGCATTCTCATATTCATTGCTGAAAC
CBS5557_wtf24_exon3_(after_rep      --CACAT-------GCACTATTTCGGCTGTTTTATTTTTAATTGTATCAT
CBS5557_wtf25_exon3_(after_rep      CTTTCACTTTCATGGCTGTA-TCAAGCATTCTCATATTCATTGCTGAAAC
CBS5557_wtf27_exon3_(after_rep      --CACAT-------GCACTATTTCGGCTGTTTTATTTTTAATTGTATCAT
CBS5557_wtf28_exon3_(after_rep      --TACAT-------GCAGTATTTCAGCTGCCTTACTTTTATTTTTATTAT
CBS5557_wtf29_exon3_(after_rep      --CACAT-------GCACTATTTCGGCTGTTTTACTTTTAATTGTATCAT
CBS5557_wtf30(or31)_exon3_(aft      --TACAT-------GCAGTATTTCAGCTGCTTTACTTTTATTTTTATTAT
CBS5557_wtf32_exon3_(after_rep      --CACAT-------GCACTATTTCGGCTGTTTTATTTTTAATTGTATCAT
CBS5557_wtf33_exon3_(after_rep      --CACAT-------GCACTATTTCGGCTGTTTTATTTTTAATTGTATCAT
CBS5557_wtf35_exon3_(after_rep      AGCACATTACCTTTGTTGTA-TTGAGCATCCTTGTTTTTATTGCTGAAAC
FY29033_wtf2_exon3_(after_repe      --CACAA-------GCAGTATTTCGGCTGCTTTATTTTTCATTTTATTGC
FY29033_wtf4_exon3_(after_repe      --TACAT-------GCAGTATTTCAGCTGCTTTACTTTTATTTTTATTAT
FY29033_wtf6_exon3_(after_repe      ATCACATTATCTTTGCTATA-TTGAGCATCCTTGTTTTTATTGCTGAAAC
FY29033_wtf28_exon3_(after_rep      --CACAA-------GCAGTATTTCGGCTGCTTTATTTTTCATTTTATTGC
FY29033_wtf8_exon3_(after_repe      --CACAT-------GCACTATTTCGGCTGTTTTACTTTTAATTGTATCAT
FY29033_wtf9_exon3_(after_repe      --TACAT-------GCAGTATTTCAGCTGCTTTACTTTTATTTTTATTAT
FY29033_wtf12*_exon3_(after_re      ATAACGTTATCTTTGCTGTAAT-GAGCGTCCCCG-TTTTATTGCTGAAAC
FY29033_wtf13_exon3_(after_rep      --CACAT-------GCAGTATTTCGGCTGCTTTATTTTTCATTTTATTGC
FY29033_wtf16_exon3_(after_rep      --CACAT-------GCACTATTTCGGCTGTTTTATTTTTAATTGTATCAT
FY29033_wtf39_exon3_(after_rep      --CACAA-------GCAGTATTTCGGCTGCTTTATTTTTCATTTTATTGC
FY29033_wtf17_exon3_(after_rep      CTTTCACTTTCATGGCTGTA-TCAAGCATTCTCATATTCATTGCTGAAAC
FY29033_wtf18_exon3_(after_rep      --CACAT-------GCAGTATTTCGGCTGCTTTATTTTTCATTTTATTGC
FY29033_wtf19_exon3_(after_rep      --CACAT-------GCACTATTTCGGCTGTTTTATTTTTAATTGTATCAT
FY29033_wtf20_exon3_(after_rep      CTTTCACTTTCATGGCTGTA-TCAAGCATTCTCATATTCATTGCTGAAAC
FY29033_wtf22_exon3_(after_rep      --TACAT-------GCAGTATTTCAGCTGCTTTACTTTTATTTTTATTAT
FY29033_wtf23_exon3_(after_rep      --CACAA-------GCACTATTTCGGCTGTTTTATTTTTAACTGTATCAT
FY29033_wtf25_exon3_(after_rep      CTTTCACTTTCATGGCTGTA-TCAAGCATTCTCATATTCATTGCTGAAAC
FY29033_wtf21*_exon3_(after_re      --CACAT-------GTAGTATTTCAATTGTTTTACTTCTAGTTGTATCAT
FY29033_wtf26_exon3_(after_rep      --CACAA-------GCAGTATTTCGGCTGCTTTATTTTTCATTTTATTGC
FY29033_wtf10_exon3_(after_rep      CTTTCACTTTCATGGCTGTA-TCAAGCATTCTCATATTCATTGCTGAAAC
FY29033_wtf30_exon3_(after_rep      --CACAT-------GCACTATTTCGGCTGTTTTACTTTTAATTGTATCAT
FY29033_wtf31_exon3_(after_rep      --TACAT-------GCAGTATTTCAGCTGCTTTACTTTTATTTTTATTAT
FY29033_wtf33_exon3_(after_rep      --CACAT-------GCACTATTTCGGCTGTTTTATTTTTAATTGTATCAT
FY29033_wtf35_exon3_(after_rep      ATCACATTATCTTTGCTATA-TTGAGCATCCTTGTTTTTATTGTCGAAAC
FY29033_wtf37_exon3_(after_rep      --TACAT-------GCAGTATTTCAGCTGCTTTACTTTTATTTTTATTAT
FY29033_wtf1_exon3_(after_repe      ATCACATTATCTTTGCTATA-TTGAGCATCCTTGTTTTTATTGTCGAAAC
FY29033_wtf36_exon3_(after_rep      --TACAT-------GCAGTATTTCAGCTGCTTTACTTTTATTTTTATTAT
FY29033_wtf5_exon3_(after_repe      ATCACATTATCTTTGCTATA-TTGAGCATCCTTGTTTTTATTGCTGAAAC
FY29033_wtf38_exon3_(after_rep      --CACAT-------GCACTATTTCGGCTGTTTTACTTTTAATTGTATCAT
FY29033_wtf27_exon3_(after_rep      --CACAT-------GCACTATTTCGGCTGTTTTACTTTTAATTGTATCAT
FY29033_wtf40_exon3_(after_rep      CTTTCACTTTCATGGCTGTA-TCAAGCATTCTCATATTCATTGCTGAAAC
FY29033_wtf24_exon3_(after_rep      --TACAT-------GCAGTATTTCAGCTGCTTTACTTTTATTTTTATTAT
FY29033_wtf41_exon3_(after_rep      --TACAT-------GCAGTATTTCAGCTGCTTTACTTTTATTTTTATTAT
FY29033_wtf42_exon3_(after_rep      CTTTCACTTTCCTGGCTGTA-TTAAGCATTCTCATATTCATTGCTGAAAC
Sk_wtf1*_exon3_(after_repeats)      ATCACATTATCTTTGCTATA-TTGAGCATCCTTGTTTTTATTGTCGAAAC
Sk_wtf4_exon3_(after_repeats)       --TACAT-------GCAGTATTTCAGCTGCTTTACTTTTATTTTTATTAT
Sk_wtf5_exon3_(after_repeats)       ATCACATTATCTTTGTTGTA-TTGAGCATCCTTGTTTTTATTGCTGAAAC
Sk_wtf6_exon3_(after_repeats)       CTTTCACTTTCATGGCTGTA-TCAAGTATTCTCATATTCATTGCTGAAAC
Sk_wtf28_exon3_(after_repeats)      --CACAA-------GCAGTATTTCGGCTGCTTTATTTTTCATTTTATTGC
Sk_wtf9_exon3_(after_repeats)       --TACAT-------GCAGTATTTCAGCTGCTTTACTTTTATTTTTATTAT
Sk_wtf12*_exon3_(after_repeats      ATAATGTTATCTTTGCTGTAAT-GAGCGTCCCCG-TTTTATTGCTGAAAC
Sk_wtf32_exon3_(after_repeats)      --CACAT-------GCACTATTTCGGCTGTTTTATTTTTAATTGTATCAT
Sk_wtf13_exon3_(after_repeats)      --CACAA-------GCAGTATTTCGGCTGCTTTATTTTTCATTTTATTGC
Sk_wtf16_exon3_(after_repeats)      --CACAT-------GCACTATTTCGGCTGTTTTATTTTTAATTGTATCAT
Sk_wtf17*_exon3_(after_repeats      CTTTCACTTTCATGGCTGTA-TCAAGCATTCTCATATTCATTGCTGAAAC
Sk_wtf18_exon3_(after_repeats)      --CACAT-------GCAGTATTTCGGCTGCTTTATTTTTCATTTTATTGC
Sk_wtf19_exon3_(after_repeats)      --CACAT-------GCACTATTTCGGCTGTTTTATTTTTAATTGTATCAT
Sk_wtf20_exon3_(after_repeats)      CTTTCACTTTCATGGCTGTA-TCAAGCATTCTCATATTCATTGCTGAAAC
Sk_wtf21*_exon3_(after_repeats      --CACAT-------GTAGTATTTCAATTGTTTTACTTCTAGTTGTATCAT
Sk_wtf26_exon3_(after_repeats)      --CACAT-------GCACTATTTCGGCTGTTTTATTTTTAATTGTATCAT
Sk_wtf22_exon3_(after_repeats)      --CACAA-------GCAGTATTTCGGCTGCTTTATTTTTCATTTTATTGC
Sk_wtf23_exon3_(after_repeats)      --CACAT-------GCACTATTTCGGCTGTTTTATTTTTAATTGTATCAT
Sk_wtf24_exon3_(after_repeats)      CTTTCACTTTCATGGCTGTA-TCAAGCATTCTCATATTCATTGCTGAAAC
Sk_wtf25_exon3_(after_repeats)      CTTTCACTTTCATGGCTGTA-TCAAGCATTCTCATATTCATTGCTGAAAC
Sk_wtf27_exon3_(after_repeats)      --CACAT-------GCACTATTTCGGCTGTTTTACTTTTAATTGTATCAT
Sk_wtf8_exon3_(after_repeats)       --CACAT-------GCACTATTTCGGCTGTTTTATTTTTAATTGTATCAT
Sk_wtf29_exon3_(after_repeats)      --CACAT-------GCACTATTTCGGCTGTTTTACTTTTAATTGTATCAT
Sk_wtf10_exon3_(after_repeats)      CTTTCACTTTCATGGCTGTA-TCAAGCATTCTCATATTCATTGCTGAAAC
Sk_wtf30_exon3_(after_repeats)      --CACAT-------GCACTATTTCGGCTGTTTTACTTTTAATTGTATCAT
Sk_wtf31_exon3_(after_repeats)      --TACAT-------GCAGTATTTCAGCTGCTTTACTTTTATTTTTATTAT
Sk_wtf33_exon3_(after_repeats)      --CACAT-------GCACTATTTCGGCTGTTTTATTTTTAATTGTATCAT
Sk_wtf2_exon3_(after_repeats)       AGCACATTACCTTTGTTGTA-TTGAGCATCCTTGTTTTTATTGCTGAAAC
Sk_wtf34_exon3_(after_repeats)      --TACAT-------GCAGTATTTCAGCTGCTTTACTTTTATTTTTATTAT
Sk_wtf35_exon3_(after_repeats)      AGCACATTACCTTTGTTGTA-TTGAGCATCCTTGTTTTTATTGCTGAAAC
Sp_wtf1*_exon3_(after_repeats)      ATCACATTATCTTTGCTATA-TTGAGCATCCTTGTTTTTATTGTCGAAAC
Sp_wtf3*_exon3_(after_repeats)      CTTTCACTTTCATGGCTGTA-TCAAGCATTCTCATATTCATTGCTGAAAC
Sp_wtf4-2_exon3_(after_repeats      --CACAT-------GCAGTATTTCGGCTGCTTTATTTTTCATTTTATTGC
Sp_wtf4_exon3_(after_repeats)       --CACAT-------GCAGTATTTCGGCTGCTTTATTTTTCATTTTATTGC
Sp_wtf5_exon3_(after_repeats)       ATCACATTATCTTTGTTGTA-TTGAGCATCCTTGTTTTTATTGCTGAAAC
Sp_wtf6*_exon3_(after_repeats)      ATCACATTATCTTTGTTGTATTTGAGCATCCTTGTTTTTATTGCTGAAAC
Sp_wtf8*_exon3_(after_repeats)      --TACAT-------GCAGTATTTCAGCTGCTTTACTTTTATTTTTACTAT
Sp_wtf9_exon3_(after_repeats)       --TACAT-------GCAGTATTTCAGCTGCTTTACTTTTATTTTTACTAT
Sp_wtf10_exon3_(after_repeats)      ATCACATTATCTTTGCTATA-TTGAGCATCCTTGTTTTTATTGCTGAAAC
Sp_wtf12*_exon3_(after_repeats      ATAACGTTATCTTTGCTGTAAT-GAGCGTCCCCG-TTTTATTGCTGAAAC
Sp_wtf13_exon3_(after_repeats)      --CACAT-------GCAGTATTTCGGCTGCTTTATTTTTCATTTTATTGC
Sp_wtf16_exon3_(after_repeats)      --TACAT-------GCAGTATTTCAGCTGCTTTACTTTTATTTTTATTAT
Sp_wtf17*_exon3_(after_repeats      CTTTCACTTTCATGGCTGTA-TCAAGCATTCTCATATTCATTGCTGAAAC
Sp_wtf18-2_exon3_(after_repeat      --CACAT-------GCAGTATTTCGGCTGCTTTATTTTTCATTTTATTGC
Sp_wtf18_exon3_(after_repeats)      --CACAT-------GCAGTATTTCGGCTGCTTTATTTTTCATTTTATTGC
Sp_wtf19_exon3_(after_repeats)      --CACAT-------GCACTATTTCGGCTGTTTTACTTTTAATTGTATCAT
Sp_wtf20_exon3_(after_repeats)      CTTTCACTTTCATGGCTGTA-TCAAGCATTCTCATATTCATTGCTGAAAC
Sp_wtf21_exon3_(after_repeats)      --TACAT-------GCACTATTTCGGCTGTTTTACTTTTAATTGTATCAT
Sp_wtf22*_exon3_(after_repeats      --CACAT-------GCAGTATTTCGGCTGCTTTATTTTTCATTTTATTGC
Sp_wtf23_exon3_(after_repeats)      --CACAT-------GCACTATTTCGGCTGTTTTACTTTTAATTGTATCAT
Sp_wtf24*_exon3_(after_repeats      --TACAT-------GCAGTATTTCAGCTGCTTTACTTTTATTTTTATTAT
Sp_wtf25_exon3_(after_repeats)      CTTTCACTTTCATGGCTGTA-TCAAGCATTCTCATATTCATTGCTGAAAC

CBS5557_wtf1_exon3_(after_repe      A-G
CBS5557_wtf2_exon3_(after_repe      A-G
CBS5557_wtf3*_exon3_(after_rep      A-G
CBS5557_wtf4_exon3_(after_repe      TTG
CBS5557_wtf5_exon3_(after_repe      A-G
CBS5557_wtf6_exon3_(after_repe      A-G
CBS5557_wtf8_exon3_(after_repe      CTG
CBS5557_wtf9_exon3_(after_repe      ATG
CBS5557_wtf10_exon3_(after_rep      A-G
CBS5557_wtf12*_exon3_(after_re      A-G
CBS5557_wtf13_exon3_(after_rep      A-G
CBS5557_wtf16*_exon3_(after_re      ATG
CBS5557_wtf17_exon3_(after_rep      A-G
CBS5557_wtf18_exon3_(after_rep      TTG
CBS5557_wtf19_exon3_(after_rep      TTG
CBS5557_wtf20_exon3_(after_rep      A-G
CBS5557_wtf21_exon3_(after_rep      TTG
CBS5557_wtf22_exon3_(after_rep      TTG
CBS5557_wtf23_exon3_(after_rep      A-G
CBS5557_wtf24_exon3_(after_rep      CTG
CBS5557_wtf25_exon3_(after_rep      A-G
CBS5557_wtf27_exon3_(after_rep      CTG
CBS5557_wtf28_exon3_(after_rep      ATG
CBS5557_wtf29_exon3_(after_rep      CTG
CBS5557_wtf30(or31)_exon3_(aft      ATG
CBS5557_wtf32_exon3_(after_rep      CTG
CBS5557_wtf33_exon3_(after_rep      CTG
CBS5557_wtf35_exon3_(after_rep      A-G
FY29033_wtf2_exon3_(after_repe      TTG
FY29033_wtf4_exon3_(after_repe      ATG
FY29033_wtf6_exon3_(after_repe      A-G
FY29033_wtf28_exon3_(after_rep      TTG
FY29033_wtf8_exon3_(after_repe      CTG
FY29033_wtf9_exon3_(after_repe      ATG
FY29033_wtf12*_exon3_(after_re      A-G
FY29033_wtf13_exon3_(after_rep      TTG
FY29033_wtf16_exon3_(after_rep      CTG
FY29033_wtf39_exon3_(after_rep      TTG
FY29033_wtf17_exon3_(after_rep      A-G
FY29033_wtf18_exon3_(after_rep      TTG
FY29033_wtf19_exon3_(after_rep      CTG
FY29033_wtf20_exon3_(after_rep      A-G
FY29033_wtf22_exon3_(after_rep      ATG
FY29033_wtf23_exon3_(after_rep      CTG
FY29033_wtf25_exon3_(after_rep      A-G
FY29033_wtf21*_exon3_(after_re      CTG
FY29033_wtf26_exon3_(after_rep      TTG
FY29033_wtf10_exon3_(after_rep      A-G
FY29033_wtf30_exon3_(after_rep      CTG
FY29033_wtf31_exon3_(after_rep      ATG
FY29033_wtf33_exon3_(after_rep      CTG
FY29033_wtf35_exon3_(after_rep      A-G
FY29033_wtf37_exon3_(after_rep      ATG
FY29033_wtf1_exon3_(after_repe      A-G
FY29033_wtf36_exon3_(after_rep      ATG
FY29033_wtf5_exon3_(after_repe      A-G
FY29033_wtf38_exon3_(after_rep      CTG
FY29033_wtf27_exon3_(after_rep      CTG
FY29033_wtf40_exon3_(after_rep      A-G
FY29033_wtf24_exon3_(after_rep      ATG
FY29033_wtf41_exon3_(after_rep      ATG
FY29033_wtf42_exon3_(after_rep      A-G
Sk_wtf1*_exon3_(after_repeats)      A-G
Sk_wtf4_exon3_(after_repeats)       ATG
Sk_wtf5_exon3_(after_repeats)       A-G
Sk_wtf6_exon3_(after_repeats)       A-G
Sk_wtf28_exon3_(after_repeats)      TTG
Sk_wtf9_exon3_(after_repeats)       ATG
Sk_wtf12*_exon3_(after_repeats      A-G
Sk_wtf32_exon3_(after_repeats)      CTG
Sk_wtf13_exon3_(after_repeats)      TTG
Sk_wtf16_exon3_(after_repeats)      CTG
Sk_wtf17*_exon3_(after_repeats      A-G
Sk_wtf18_exon3_(after_repeats)      TTG
Sk_wtf19_exon3_(after_repeats)      CTG
Sk_wtf20_exon3_(after_repeats)      A-G
Sk_wtf21*_exon3_(after_repeats      CTG
Sk_wtf26_exon3_(after_repeats)      CTG
Sk_wtf22_exon3_(after_repeats)      TTG
Sk_wtf23_exon3_(after_repeats)      CTG
Sk_wtf24_exon3_(after_repeats)      A-G
Sk_wtf25_exon3_(after_repeats)      A-G
Sk_wtf27_exon3_(after_repeats)      CTG
Sk_wtf8_exon3_(after_repeats)       CTG
Sk_wtf29_exon3_(after_repeats)      CTG
Sk_wtf10_exon3_(after_repeats)      A-G
Sk_wtf30_exon3_(after_repeats)      CTG
Sk_wtf31_exon3_(after_repeats)      ATG
Sk_wtf33_exon3_(after_repeats)      CTG
Sk_wtf2_exon3_(after_repeats)       A-G
Sk_wtf34_exon3_(after_repeats)      ATG
Sk_wtf35_exon3_(after_repeats)      A-G
Sp_wtf1*_exon3_(after_repeats)      A-G
Sp_wtf3*_exon3_(after_repeats)      A-G
Sp_wtf4-2_exon3_(after_repeats      TTG
Sp_wtf4_exon3_(after_repeats)       TTG
Sp_wtf5_exon3_(after_repeats)       A-G
Sp_wtf6*_exon3_(after_repeats)      A-G
Sp_wtf8*_exon3_(after_repeats)      ATG
Sp_wtf9_exon3_(after_repeats)       ATG
Sp_wtf10_exon3_(after_repeats)      A-G
Sp_wtf12*_exon3_(after_repeats      A-G
Sp_wtf13_exon3_(after_repeats)      TTG
Sp_wtf16_exon3_(after_repeats)      ATG
Sp_wtf17*_exon3_(after_repeats      A-G
Sp_wtf18-2_exon3_(after_repeat      TTG
Sp_wtf18_exon3_(after_repeats)      TTG
Sp_wtf19_exon3_(after_repeats)      CTG
Sp_wtf20_exon3_(after_repeats)      A-G
Sp_wtf21_exon3_(after_repeats)      CTG
Sp_wtf22*_exon3_(after_repeats      TTG
Sp_wtf23_exon3_(after_repeats)      CTG
Sp_wtf24*_exon3_(after_repeats      ATG
Sp_wtf25_exon3_(after_repeats)      A-G
