# Supplementary material for: Killer Meiotic Drive and Dynamic Evolution of the wtf Gene Family
Source: Mol Biol Evol. 2019 Apr 16;36(6):1201–14. doi: 10.1093/molbev/msz052 (PMC6526906; doi:10.1093/molbev/msz052)
Supplement: Supplementary_Material_msz052 [file supplementary_material_msz052.zip › exon3_nucleotide_alignment_sequential.txt]

>CBS5557_wtf1_exon3_(after_repeats)
AAGCACTTTTT-AGAAAAGTGGAGAAACATACCTATGGCT--TTTAGTGAAGTCTTTTTATTTAA---CATACTTGTTGG
ATCACCACGAGTGGCTTTAAG-ACACATTTCTGGCGAG---AGATGGGGAT-TGAAATGTTCTTTGGCTGATCACATTAT
CTTTGCTATA-TTGAGCATCCTTGTTTTTATTGTCGAAACA-G
>CBS5557_wtf2_exon3_(after_repeats)
AAGCACTTTTTGA-AAAAGTGGGAAAACATGCCTATGGCT--TTCAGTGAAGTATTTTTATTTAA---CATACTTGTCGG
ATCACCAAGAATGAATTTAAGAT-ACATTTTTGGCGAC---AGATGGGGAT-TGAAATGTTCTTTGGCTGAGCACATTAC
CTTTGTTGTA-TTGAGCATCCTTGTTTTTATTGCTGAAACA-G
>CBS5557_wtf3*_exon3_(after_repeats)
AAGCACTTTTTAA-AGAAGTGGAGAAACATGTTTTTTGCTT-TTTGTAAAAGTTCTATTTTTTG----CTTGGTTTTATT
AAAAGGTGTAAACAAATTGAGTTCACATTT-AGGTGATCAACAATGGGGAT-GGAAATGCTCGGCATCCGCTTTCACTTT
CATGGCTGTA-TCAAGCATTCTCATATTCATTGCTGAAACA-G
>CBS5557_wtf4_exon3_(after_repeats)
TATAACTCAAAAAAAGATTTGG-TGGTTACAA-TCTGGCTCGCATGG-GTAGTCATTTGTTTTA------TACTCTTTGG
------TTGCGTCAAGGATGGTAGAC--------TAAACTTAAATAAGGCACTCATCTGTTC----------CACAT---
----GCAGTATTTCGGCTGCTTTATTTTTCATTTTATTGCTTG
>CBS5557_wtf5_exon3_(after_repeats)
AAGCACTTTTTAA-AGAAGTGGGAAAACATGCCTATGGCT--TTCAGTGAAGTCTTTTTATTTAA---CATACTTGTCGG
ATCACCAAGAATGAATTTAAGAT-ACATTTTTGGCGAC---AGATGGGGAT-TGAAATGTTCTTTGGCTGATCACATTAT
CTTTGTTGTA-TTGAGCATCCTTGTTTTTATTGCTGAAACA-G
>CBS5557_wtf6_exon3_(after_repeats)
AAGCACTTTTTAA-AAAAGTGGAGAAACATGATTTTTGCTT-TTTGTAAAAGTTCTTTATTTTG----CTTGGTTTTATT
AAAAGCTGAAAACAAATTGAGTTCACATTT-AGGTGATCAACAATGGGGAT-GGAAATGCTCGGCATCCGCTTTCACTTT
CATGGCTGTA-TCAAGCATTCTCATATTCATTGCTGAAACA-G
>CBS5557_wtf8_exon3_(after_repeats)
TTCAACATAAGAAGAGAGAT-GATGATTATAA-TTTGGATACTCTGG-TTAATCATTTGTTGTA------TACTCTTTGG
------TTGCGTCAAATTTGGCGATC--------TGAACTTAAATAAGGCTCTCATATGTTC----------CACAT---
----GCACTATTTCGGCTGTTTTATTTTTAATTGTATCATCTG
>CBS5557_wtf9_exon3_(after_repeats)
TACAACTCAAGG-GAAAAATGGGTAGTAATAA-TTTGGCTATTATGG-GTAGTCATTTGCTATA------CACTTTTTCT
------TCGCTCCAAATTCGGTAACC--------TGAACTTAAACAAGGCTCTCATCTGTTC----------TACAT---
----GCAGTATTTCAGCTGCTTTACTTTTATTTTTATTATATG
>CBS5557_wtf10_exon3_(after_repeats)
AAGCACTTTTTAA-AAAAGTGGAGAAACGTGCCTATGGCT--TTCGCCGAAGTCCTTGCATTTAATATTATAATCGGCGG
ATTATCACGAATGAATTTAAGAT-ACATTTTTGGCGA---TAGATGGGGAT-TCAAATGTTCTTTGGCTGATCACATTAT
CTTTGCTATA-TTGAGCATCCTTGTTTTTATTGCTGAAACA-G
>CBS5557_wtf12*_exon3_(after_repeats)
G-CAATTTCTTGA--AAAGTGGGAAACCATGCGTCTGGTT--TTCGCAGAAGTCTTTTTATTTAA---CATACTTGCTGG
ATCACCACGATTGAATTTAAGAT-ACATTTCTGGCGAG---AGATGAGGAT-TCAAATGCTCTTTGGCTAATAATGTTAT
CTTTGCTGTAAT-GAGCGTCCCCG-TTTTATTGCTGAAACA-G
>CBS5557_wtf13_exon3_(after_repeats)
AAGCACTTTTTAA-AAAAGTGGAGAAACATGTTTTTTGCTT-TTTGTAAAAGTTCTTTATTTTG----CTTGGTTTTATT
AAAAGCTGAAAACAAATTGAGTTCAGATTT-AGGTGATCAACAATGGGGAT-GGAAATGCTCGGCATCCGCTTTCACTTT
CATGGCTGTA-TCAAGCATTCTCATATTCATTGCTGAAACA-G
>CBS5557_wtf16*_exon3_(after_repeats)
TACAACTCAAGG-GAAAAATGGGTAGTAATAA-TCTGGTTATTATGG-GTAGTCATTTGTTTTG------TACTCTTTGG
------TTGCGTCAAATTCGGTAACC--------TGAACTTAGACAAGGCTCTCATCTGTTC----------TACAT---
----GCAGTATTTCAGCTGCTTTACTTTTATTTTTATTATATG
>CBS5557_wtf17_exon3_(after_repeats)
AAGCACTTTTTGA-AAAAGTGGAGAAACATGATTTTTGCTT-TTTGTAAAAGTTCTTTATTTTG----CTTGGTTTTATT
AAAAGCTGAAAACAAATTGAGTTCACATTT-AGGTGATCAACAATGGGGAT-GGAAATGCTCGGCATCCGCTTTCACTTT
CATGGCTGTA-TCAAGCATTCTCATATTCATTGCTGAAACA-G
>CBS5557_wtf18_exon3_(after_repeats)
TATAACTCAAAAAAAGATTTGG-TGGTTACAA-TCTGGCTCGCATGG-GTAGTCATTTGTTTTA------TACTCTTTGG
------TTGCGTCAAGGATGGTAGAC--------TAAACTTAAATAAGGCACTCATCTGTTC----------CACAT---
----GCAGTATTTCGGCTGCTTTATTTTTCATTTTATTGCTTG
>CBS5557_wtf19_exon3_(after_repeats)
TTCAACATAAGAAGAGAGAT-GATGATTATAA-TTTGGATACTCTGG-TTAATCATTTGTTGTA------TACTCTTTGG
------TTGCGTCAAGGATGGTAGAC--------TAAACTTAAATAAGGCACTCATCTGTTC----------CACAA---
----GCAGTATTTCGGCTGCTTTATTTTTCATTTTATTGCTTG
>CBS5557_wtf20_exon3_(after_repeats)
AAGCACTTTTTAA-AAAAGTGGAGAAACATGATTTTTGCTT-TTTGTAAAAGTTCTTTATTTTG----CTTGGTTTTATT
AAAAGCTGAAAATAAATTGAGTTCACATTT-GGGTGATCAACGATGGGGGT-GGAAATGCTCGGCATCCGCTTTCACTTT
CATGGCTGTA-TCAAGCATTCTCATATTCATTGCTGAAACA-G
>CBS5557_wtf21_exon3_(after_repeats)
TATAACTCAAAAAAAGATTTGG-TGGTTACAA-TCTGGCTCGCATGG-GTAGTCATTTGTTTTA------TACTCTTTGG
------TTGCGTCAAGGATGGTAGAC--------TAAACTTAAATAAGGCACTCATCTGTTC----------CACAA---
----GCAGTATTTCGGCTGCTTTATTTTTCATTTTATTGCTTG
>CBS5557_wtf22_exon3_(after_repeats)
TATAGCTCAAAAAAAGATTTGG-TGGTTACAAC-CTGGCTCACATGG-GTAGTCATTTGTTTTA------TACTCTTTGG
------TTGCGTCAAGGATGGTAGAC--------TAAACTTAAATAAGGCACTCATCTGTTC----------CACAA---
----GCAGTATTTCGGCTGCTTTATTTTTCATTTTATTGCTTG
>CBS5557_wtf23_exon3_(after_repeats)
AAGCACTTTTTAA-AAAAGTGGAGAAACATGTTTTTTGCTT-TTTGTAAAAGTTCTATTTTTTG----CTTGGTTTTATT
AAAAGCTGAAAACAAATTGAGTTCACATTT-AGGTGATCAACAATGGGGAT-GGAAATGCTCGGCATCCGCTTTCACTTT
CATGGCTGTA-TCAAGCATTCTCATATTCATTGCTGAAACA-G
>CBS5557_wtf24_exon3_(after_repeats)
TTCAACATAAGAAGAGAGAT-GATGATTATAA-TTTGGATACTCTGG-TTAATCATTTGTTGTA------TACTCTTTGG
------TTGCGTCAAGGATGGTAGAC--------TAAACTTAAATAAGGCTCTCATCTATTC----------CACAT---
----GCACTATTTCGGCTGTTTTATTTTTAATTGTATCATCTG
>CBS5557_wtf25_exon3_(after_repeats)
AAGCACTTTTTGA-AAAAGTGGAGAAACATGATTTTTGCTT-TTTGTAAAAGTTCTTTATTTTG----CTTGGTTTTATT
AAAAGCTGAAAATAAATTGAGTTCACATTT-GGGTGATCAACGATGGGGGT-GGAAATGCTCGGCAGCCGCTTTCACTTT
CATGGCTGTA-TCAAGCATTCTCATATTCATTGCTGAAACA-G
>CBS5557_wtf27_exon3_(after_repeats)
TTCAACATAAGAAGAGAGAT-GATGATTATAA-TTTGGATACTCTGG-TTAATCATTTGTTGTA------TACTCTTTGG
------TTGCGTCAAGGATGGTGGAC--------TAAACTTAAATAAGGCTCTCATATGTTC----------CACAT---
----GCACTATTTCGGCTGTTTTATTTTTAATTGTATCATCTG
>CBS5557_wtf28_exon3_(after_repeats)
TACAACTCAAGG-GAAAAATGGGTAGTAATAA-TTTGGCTATTATGG-GTAGTCATTTGCTATA------CACTTTTTCT
------TCGCTCCAAATTCGGTAACC--------TGAACTTAAACAAGGCTCTCATCTGTTC----------TACAT---
----GCAGTATTTCAGCTGCCTTACTTTTATTTTTATTATATG
>CBS5557_wtf29_exon3_(after_repeats)
TTCAACATAAGAAGAGAAAT-GATGATTATAA-TTTGGTTACTCTGG-TTAATCATTTGTTGTA------TACTCTTTGG
------TTGCGTCAAATTTGGCGATC--------TGAACTTAAATAAGGCTCTCATCTATTC----------CACAT---
----GCACTATTTCGGCTGTTTTACTTTTAATTGTATCATCTG
>CBS5557_wtf30(or31)_exon3_(after_repeats)
TACAACTCAAGG-GAAAAATGGGTAGTAATAA-TTTGGCTATTATGG-GTAGTCATTTGCTATA------CACTTTTTCT
------TCGCTCCAAATTCGGTAACC--------TGAACTTAAACAAGGCTCTCATCTGTTC----------TACAT---
----GCAGTATTTCAGCTGCTTTACTTTTATTTTTATTATATG
>CBS5557_wtf32_exon3_(after_repeats)
TTCAACATAAGAAGAGAGAT-GATGATTATAA-TTTGGATACTCTGG-TTAATCATTTGTTGTA------TACTCTTCGT
------TTACATCAAATCCGGCGATC--------TAATCTTAAACAAGGCTCTCATATGTTC----------CACAT---
----GCACTATTTCGGCTGTTTTATTTTTAATTGTATCATCTG
>CBS5557_wtf33_exon3_(after_repeats)
TTCAACATAAGAAGAGAGAT-GATGATTATAA-TTTGGATACTCTGG-TTAATCATTTGTTGTA------TACTCTTTGG
------TTGCGTCAAGGATGGTAGAC--------TAAACTTAAATAAGGCTCTCATATGTTC----------CACAT---
----GCACTATTTCGGCTGTTTTATTTTTAATTGTATCATCTG
>CBS5557_wtf35_exon3_(after_repeats)
AAGCACTTTTTAA-AGAAGTGGGAAAACATGCCTATGGCT--TTCAGTGAAGTATTTTTATTTAA---CATACTTGTCGG
ATCACCAAGAATGAATTTAAGAT-ACATTTTTGGCGAC---AGATGGGGAT-TGAAATGTTCTTTGGCTGAGCACATTAC
CTTTGTTGTA-TTGAGCATCCTTGTTTTTATTGCTGAAACA-G
>FY29033_wtf2_exon3_(after_repeats)
TATAACTCAAAAAAAGATTTGG-TGGTTACAA-TTTGGCTCGCATGG-GTAGTCATTTGTTTTA------TACTCTTTGG
------TTGCGTCAAGGATGGTAGAC--------TAAACTTAAATAAGGCACTCATCTGTTC----------CACAA---
----GCAGTATTTCGGCTGCTTTATTTTTCATTTTATTGCTTG
>FY29033_wtf4_exon3_(after_repeats)
TACAACTCAAGG-GAAAAATGGGTAGTAATAA-TTTGGCTATTATGG-GTAGTCATTTGCTATA------CACTTTTTCT
------TCGCTCCAAATTCGGTAACC--------TGAACTTAAACAAGGCTCTCATCTGTTC----------TACAT---
----GCAGTATTTCAGCTGCTTTACTTTTATTTTTATTATATG
>FY29033_wtf6_exon3_(after_repeats)
AAGCACTTTTTAA-AAAAGTGGAGAAACGTGCCTATGGCT--TTCGCCGAAGTCCTTGCATTTAATATTATAATCGGCGG
ATTATCACGAATGAATTTAAGAT-ACATTTTTGGCGAG---AGATGGGGAT-TCAAATGTTCTTTGGCTGATCACATTAT
CTTTGCTATA-TTGAGCATCCTTGTTTTTATTGCTGAAACA-G
>FY29033_wtf28_exon3_(after_repeats)
TATAACTCAAAAAAAGATTTGG-TGGTTACAA-TTTGGCTCGCATGG-GTAGTCATTTGTTTTA------TACTCTTTGG
------TTGCGTCAAGGATGGTAGAC--------TAAACTTAAATAAGGCACTCATCTGTTC----------CACAA---
----GCAGTATTTCGGCTGCTTTATTTTTCATTTTATTGCTTG
>FY29033_wtf8_exon3_(after_repeats)
TTCAACATAAGAAGAGAGAT-GATGATTATAA-TTTGGATACTCTGG-TTAATCATTTGTTGTG------TACTCTTTGG
------TTGCGTCAAATCTGGCGATC--------TGAACTTAAATAAGGCTCTCATCTATTC----------CACAT---
----GCACTATTTCGGCTGTTTTACTTTTAATTGTATCATCTG
>FY29033_wtf9_exon3_(after_repeats)
TACAACTCAAGG-GAAAAATGGGTAGTAATAA-TTTGGCTATTATGG-GTAGTCATTTGCTATA------CACTTTTTCT
------TCGCTCCAAGTTCGGTAACC--------TGAACTTAAACAAGGCTCTCATCTGTTC----------TACAT---
----GCAGTATTTCAGCTGCTTTACTTTTATTTTTATTATATG
>FY29033_wtf12*_exon3_(after_repeats)
G-CAATTTCTTGA--AAAGTGGGAAACCATGCGTCTGGTT--TTCGCAGAAGTCTTTTTATTTAA---CATACTTGCTGG
ATCACCACGATTGAATTTAAGAT-ACATTTCTGGCGAG---AGATGAGGAT-TCAAATGCTCTTTGGCTAATAACGTTAT
CTTTGCTGTAAT-GAGCGTCCCCG-TTTTATTGCTGAAACA-G
>FY29033_wtf13_exon3_(after_repeats)
TATAACTCAAAAAAAGATTTGG-TGGTTACAA-TCTGGCTCGCATGG-GTAGTCATTTGTTTTA------TACTCTTTGG
------TTGCGTCAAGGATGGTAGAC--------TAAACTTAAATAAGGCACTCATCTGTTC----------CACAT---
----GCAGTATTTCGGCTGCTTTATTTTTCATTTTATTGCTTG
>FY29033_wtf16_exon3_(after_repeats)
TTCAACATAAGAAGAGAGAT-GATGATTATAA-TTTGGATACTCTGG-TTAATCATTTGTTGTA------TACTCTTTGG
------TTGCGTCAAGGATGGTAGAC--------TAAACTTAAATAAGGCTCTCATATGTTC----------CACAT---
----GCACTATTTCGGCTGTTTTATTTTTAATTGTATCATCTG
>FY29033_wtf39_exon3_(after_repeats)
TATAACTCAAAAAAAGATTTGG-TGGTTACAA-TCTGGCTCGCATGG-GTAGTCATTTGTTTTA------TACTCTTTGG
------TTGCGTCAAGGATGGTAGAC--------TAAACTTAAATAAGGCACTCATCTGTTC----------CACAA---
----GCAGTATTTCGGCTGCTTTATTTTTCATTTTATTGCTTG
>FY29033_wtf17_exon3_(after_repeats)
AAGCACTTTTTGA-AAAAGTGGAGAAACATGATTTTTGCTT-TTTGTAAAAGTTCTTTATTTTG----CTTGGTTTTATT
AAAAGCTGAAAACAAATTGAGTTCACATTT-AGGTGATCAACAATGGGGAT-GGAAATGCTCGGCATCCGCTTTCACTTT
CATGGCTGTA-TCAAGCATTCTCATATTCATTGCTGAAACA-G
>FY29033_wtf18_exon3_(after_repeats)
TATAACTCAAAAAAAGATTTGG-TGGTTACAA-TCTGGCTCGCATGG-GTAGTCATTTGTTTTA------TACTCTTTGG
------TTGCGTCAAGGATGGTAGAC--------TAAACTTAAATAAGGCACTCATCTGTTC----------CACAT---
----GCAGTATTTCGGCTGCTTTATTTTTCATTTTATTGCTTG
>FY29033_wtf19_exon3_(after_repeats)
TTCAACATAAGAAGAGAGAT-GATGATTATAA-TTTGGATACTCTGG-TTAATCATTTGTTGTA------TACTCTTTGG
------TTGCGTCAAGGATGGTAGAC--------TAAACTTTAATAAGGCTCTCATATGTTC----------CACAT---
----GCACTATTTCGGCTGTTTTATTTTTAATTGTATCATCTG
>FY29033_wtf20_exon3_(after_repeats)
AAGCACTTTTTAA-AAAATTGGAGAAACATGATTTTTGCTT-TTTGTAAAAGTTCTTTATTTTG----CTTGGTTTTATT
AAAAGCTGAAAACAAATTGAGTTCACATTT-GGGTGATCAACGATGGGGGT-GGAAATGCTCGGCATCCGCTTTCACTTT
CATGGCTGTA-TCAAGCATTCTCATATTCATTGCTGAAACA-G
>FY29033_wtf22_exon3_(after_repeats)
TACAACTCAAGG-GAAAAATGGGTAGTAATAA-TTTGGCTATTATGG-GTAGTCATTTGCTATA------CACTTTTTCT
------TCGCTCCAAATTCGGTAACC--------TGAACTTAAACAAGGCTCTCATCTGTTC----------TACAT---
----GCAGTATTTCAGCTGCTTTACTTTTATTTTTATTATATG
>FY29033_wtf23_exon3_(after_repeats)
TTCAACATAAGAAGAGAGAT-GATGATTATAA-TTTGGATACTCTGG-TTAATCATTTGTTTTA------TACTCTTTGG
------TTGCGTCAAGGATGGTAGAC--------TAAACTTAAATAAGGCACTCATCTGTTC----------CACAA---
----GCACTATTTCGGCTGTTTTATTTTTAACTGTATCATCTG
>FY29033_wtf25_exon3_(after_repeats)
AAGCACTTTTTAA-AAAAGTGGAGAAACATGATTTTTGCTT-TTTGTAAAAGTTCTTTATTTTG----CTTGGTTTTATT
AAAAGCTGAAAATAAATTGAGTTCACATTT-GGGTGATCAACGATGGGGGT-GGAAATGCTCGGCATCCGCTTTCACTTT
CATGGCTGTA-TCAAGCATTCTCATATTCATTGCTGAAACA-G
>FY29033_wtf21*_exon3_(after_repeats)
TTCAACATAAGAAGAGAGAT-GATGATTATAA-TTTGTATACTCTGG-GTAATCATTTGTTGTA------TACTTTTTTT
------TTGCGTCAAATCCAGTTGTC--------TAAGCTTAAACAAGACTCTCTTGTATTC----------CACAT---
----GTAGTATTTCAATTGTTTTACTTCTAGTTGTATCATCTG
>FY29033_wtf26_exon3_(after_repeats)
TATAACTCAAAAAAAGATTTGG-TGGTTACAA-TATGGCTCGCATGG-GTAGTCATTTGTTTTA------TACTCTTTGG
------TTGCGTCAAGGATGGTAGAC--------TAAACTTAAATAAGGCACTCATCTGTTC----------CACAA---
----GCAGTATTTCGGCTGCTTTATTTTTCATTTTATTGCTTG
>FY29033_wtf10_exon3_(after_repeats)
AAGCACTTTTTGA-AAAAGTGGAGAAACATGATTTTTGCTT-TTTGTAAAAGTTCTTTATTTTG----CTTGGTTTTATT
AAAAGCTGAAAATAAATTGAGTTTACATTT-GGGTGATCAACGATGGGGGT-GGAAATGCTCGGCATCCGCTTTCACTTT
CATGGCTGTA-TCAAGCATTCTCATATTCATTGCTGAAACA-G
>FY29033_wtf30_exon3_(after_repeats)
TTCAACATAAGAAGAGAGAT-GATGATTATAA-TTTGGATACTCTGG-CTAATCATTTGTTGTA------TACTCTTCGT
------TTACATCAAATCCGGCGATC--------TGAACTTAAATAAGGCTCTCATCTATTC----------CACAT---
----GCACTATTTCGGCTGTTTTACTTTTAATTGTATCATCTG
>FY29033_wtf31_exon3_(after_repeats)
TACAACTCAAGGA-AAAAGTGGGTAGTAATAA-TTTGGCTATTATGG-GTAGTCATTTGTTTTG------TACTCTTTGG
------TTGCGTCAAATTCGGTAATT--------TGAACTTAGACAAGGCTCTCATCTGTTC----------TACAT---
----GCAGTATTTCAGCTGCTTTACTTTTATTTTTATTATATG
>FY29033_wtf33_exon3_(after_repeats)
TTCAACATAAGAAGAGAGAT-GATGATTATAA-TTTGGATACTCTGG-TTAATCATTTGTTGTA------TACTCTTTGG
------TTGCGTCAAGGATGGTAGAC--------TAAACTTAAATAAGGCACTCATCTGTTC----------CACAT---
----GCACTATTTCGGCTGTTTTATTTTTAATTGTATCATCTG
>FY29033_wtf35_exon3_(after_repeats)
AAGCACTTTTTGA-AAAAGTGGAGAAACATACCTATGGCT--TTTAGTGAAGTCTTTTTATTTAA---CATACTTGTTGG
ATCACCACGAGTGGCTTTAAG-ACACATTTCTGGCGAG---AGATGGGGAT-TGAAATGTTCTTTGGCTGATCACATTAT
CTTTGCTATA-TTGAGCATCCTTGTTTTTATTGTCGAAACA-G
>FY29033_wtf37_exon3_(after_repeats)
TACAACTCAAGG-GAAAAATGGGTAGTAATAA-TCTGGTTATTATGG-GTAGTCATTTGTTTTG------TACTCTTTGG
------TTGCGTCAAATTCGGTAATT--------TGAACTTAGACAAGGCTCTCATCTGTTC----------TACAT---
----GCAGTATTTCAGCTGCTTTACTTTTATTTTTATTATATG
>FY29033_wtf1_exon3_(after_repeats)
AAGCACTTTTTGA-AAAAGTGGAGAAACATACCTATGGCT--TTTAGTGAAGTCTTTTTATTTAA---CATACTTGTTGG
ATCACCACGAGTGACTTTAAG-ACACATTTCTGGCGAG---AGATGGGGAT-TGAAATGTTCTTTGGCTGATCACATTAT
CTTTGCTATA-TTGAGCATCCTTGTTTTTATTGTCGAAACA-G
>FY29033_wtf36_exon3_(after_repeats)
TACAACTCAAGG-GAAAAATGGGTAGTAATAA-TTTGGCTATTATGG-GTAGTCATTTGCTATA------CACTTTTTCT
------TCGCTCCAAATTCGGTAACC--------TGAACTTAAACAAGGCTCTCATCTGTTC----------TACAT---
----GCAGTATTTCAGCTGCTTTACTTTTATTTTTATTATATG
>FY29033_wtf5_exon3_(after_repeats)
AAGCACTTTTTGA-AAAAGTGGGAAAACATGCCTATGGCT--TTCGCCGAAGTCCTTGCATTTAATATTATAATCGGCGG
ATTATCACGAATGAATTTAAGAT-ACATTTTTGGCGAG---AGATGGGGAT-TCAAATGTTCTTTGGCTGATCACATTAT
CTTTGCTATA-TTGAGCATCCTTGTTTTTATTGCTGAAACA-G
>FY29033_wtf38_exon3_(after_repeats)
TTCAACATAAGAAGAGAGAT-GATGATTATAA-TTTGGTTACTCTGG-TTAATCATTTGTTGTA------TACTCTTTGG
------TTGCGTCAAATCTGGCGATC--------TGAACTTAAATAAGGCTCTCATCTATTC----------CACAT---
----GCACTATTTCGGCTGTTTTACTTTTAATTGTATCATCTG
>FY29033_wtf27_exon3_(after_repeats)
TTCAACATAAGAAGAGAGAT-GATGATTATAA-TTTGGATACTCTGG-TTAATCATTTGTTGTA------TACTCTTTGG
------TTGCGTCAAGGATGGTAGAC--------TAAACTTAAATAAGGCTCTCATCTATTC----------CACAT---
----GCACTATTTCGGCTGTTTTACTTTTAATTGTATCATCTG
>FY29033_wtf40_exon3_(after_repeats)
AAGCACTTTTTAA-AAAAGTGGAGAAACATGTTTTTTGCTT-TTTGTAAAAGTTCAATTTTTTG----CTTGGTTTTATT
GAAAGGTGAAAACAAATTGAGTTCACATTT-AGGTGATCAACAATGGGGAT-GGAAATGCTCGGCATCCGCTTTCACTTT
CATGGCTGTA-TCAAGCATTCTCATATTCATTGCTGAAACA-G
>FY29033_wtf24_exon3_(after_repeats)
TACAACTCAAGGA-AAAAGTGGGTAGTAATAA-TTTGGCTATTATGG-GTAGTCATTTGTTTTG------TACTCTTTGG
------TTGCGTCAAATTCGGTAATT--------TGAACTTAGACAAGGCTCTCATATGTTC----------TACAT---
----GCAGTATTTCAGCTGCTTTACTTTTATTTTTATTATATG
>FY29033_wtf41_exon3_(after_repeats)
TACAACTCAAGG-GAAAAATGGGTAGTAATAA-TCTGGTTATTATGG-GTAGTCATTTGTTTTG------TACTCTTTGG
------TTGCGTCAAATTCGGTAATT--------TGAACTTAGACAAGACTCTCATCTGTTC----------TACAT---
----GCAGTATTTCAGCTGCTTTACTTTTATTTTTATTATATG
>FY29033_wtf42_exon3_(after_repeats)
AAACACTTTTTAA-AGAAGTGGAGAAACATGTTTTTTGCTT-TTTGTAAAAGTTCTATTTTTTG----CTTGGTTTTATT
AAAAGCTGAAAACAAATTGAGTTCACATTT-AGGTGATCAACAATGGGGAT-GGAAATGCTCGGCATCCGCTTTCACTTT
CCTGGCTGTA-TTAAGCATTCTCATATTCATTGCTGAAACA-G
>Sk_wtf1*_exon3_(after_repeats)
AAGCACTTTTT-AGAAAAGTGGAGAAACATACCTATGGCT--TTTAGTGAAGTCTTTTTATTTAA---CATACTTGTTGG
ATCACCACGAGTGGCTTTAAG-ACACATTTCTGGCGAG---AGATGGGGAT-TGAAATGTTCTTTGGCTGATCACATTAT
CTTTGCTATA-TTGAGCATCCTTGTTTTTATTGTCGAAACA-G
>Sk_wtf4_exon3_(after_repeats)
TACAACTCAAGG-GAAAAATGGGTAGTAATAA-TTTGGCTATTATGG-GTAGTCATTTGCTATA------CACTTTTTCT
------TCGCTCCAAATTCGGTAACC--------TGAACTTAAACAAGGCTCTCATCTGTTC----------TACAT---
----GCAGTATTTCAGCTGCTTTACTTTTATTTTTATTATATG
>Sk_wtf5_exon3_(after_repeats)
AAGCACTTTTTAA-AGAAGTGGGAAAACATGCCTATGGCT--TTCAGTGAAGTCTTTTTATTTAA---CATACTTGTCGG
ATCACCAAGAATGAATTTAAGAT-ACATTTTTGGCGAC---AGATGGGGAT-TGAAATGTTCTTTGGCTGATCACATTAT
CTTTGTTGTA-TTGAGCATCCTTGTTTTTATTGCTGAAACA-G
>Sk_wtf6_exon3_(after_repeats)
AAGCACTTTTTAA-AAAATTGGAGAAACATGATTTTTGCTT-TTTGTAAAAGTTCTTTATTTTG----CTTGGTTTTATT
AAAAGCTGAAAATGAATTGAGTTCACATTT-AGGTGATCAACAATGGGGAT-GGAAATGCTCGGCATCCGCTTTCACTTT
CATGGCTGTA-TCAAGTATTCTCATATTCATTGCTGAAACA-G
>Sk_wtf28_exon3_(after_repeats)
TATAACTCAAAAAAAGATTTGG-TGGTTACAA-TTTGGCTCGCATGG-GTAGTCATTTGTTTTA------TACTCTTTGG
------TTGCGTCAAGGATGGTAGAC--------TAAACTTAAATAAGGCACTCATCTGTTC----------CACAA---
----GCAGTATTTCGGCTGCTTTATTTTTCATTTTATTGCTTG
>Sk_wtf9_exon3_(after_repeats)
TACAACTCAAGG-GAAAAATGGGTAGTAATAA-TTTGGCTATTATGG-GTAGTCATTTGCTATA------CACTTTTTCT
------TCGCTCCAAGTTCGGTAACC--------TGAACTTAAACAAGGCTCTCATCTGTTC----------TACAT---
----GCAGTATTTCAGCTGCTTTACTTTTATTTTTATTATATG
>Sk_wtf12*_exon3_(after_repeats)
G-CAATTTCTTGA--AAAGTGGGAAACCATGCGTCTGGTT--TTCGCAGAAGTCTTTTTATTTAA---CATACTTGCTGG
ATCACCACGATTGAATTTAAGAT-ACATTTCTGGCGAG---AGATGAGGAT-TCAAATGCTCTTTGGCTAATAATGTTAT
CTTTGCTGTAAT-GAGCGTCCCCG-TTTTATTGCTGAAACA-G
>Sk_wtf32_exon3_(after_repeats)
TTCAACATAAGAAGAGAGAT-GATGATTATAA-TTTGGATACTCTGG-TTAATCATTTGTTGTA------TACTCTTCGT
------TTACATCAAATCCGGCGATC--------TAATCTTAAACAAGGCTCTCATATGTTC----------CACAT---
----GCACTATTTCGGCTGTTTTATTTTTAATTGTATCATCTG
>Sk_wtf13_exon3_(after_repeats)
TATAACTCAAAAAAAGATTTGG-TGGTTACAA-TTTGGCTCGCATGG-GTAGTCATTTGTTTTA------TACTCTTTGG
------TTGCGTCAAGGATGGTAGAC--------TAAACTTAAATAAGGCACTCATCTGTTC----------CACAA---
----GCAGTATTTCGGCTGCTTTATTTTTCATTTTATTGCTTG
>Sk_wtf16_exon3_(after_repeats)
TTCAACATAAGAAGAGAGAT-GATGATTATAA-TTTGGATACTCTGG-TTAATCATTTGTTGTA------TACTCTTTGG
------TTGCGTCAAGGATGGTAGAC--------TAAACTTAAATAAGGCTCTCATATGTTC----------CACAT---
----GCACTATTTCGGCTGTTTTATTTTTAATTGTATCATCTG
>Sk_wtf17*_exon3_(after_repeats)
AAGCACTTTTTGA-AAAAGTGGAGAAACATGATTTTTGCTTTTTTGTAAAAGTTCTTTATTTTG----CTTGGTTTTATT
AAAAGCTGAAAACAAATTGAGTTCACATTT-AGGTGATCAACAATGGGGAT-GGAAATGCTCGGCATCCGCTTTCACTTT
CATGGCTGTA-TCAAGCATTCTCATATTCATTGCTGAAACA-G
>Sk_wtf18_exon3_(after_repeats)
TATAACTCAAAAAAAGATTTGG-TGGTTACAA-TCTGGCTCGCATGG-GTAGTCATTTGTTTTA------TACTCTTTGG
------TTGCGTCAAGGATGGTAGAC--------TAAACTTAAATAAGGCACTCATCTGTTC----------CACAT---
----GCAGTATTTCGGCTGCTTTATTTTTCATTTTATTGCTTG
>Sk_wtf19_exon3_(after_repeats)
TTCAACATAAGAAGAGAGAT-GATGATTATAA-TTTGGATACTCTGG-TTAATCATTTGTTGTA------TACTCTTTGG
------TTGCGTCAAGGATGGTAGAC--------TAAACTTTAATAAGGCTCTCATATGTTC----------CACAT---
----GCACTATTTCGGCTGTTTTATTTTTAATTGTATCATCTG
>Sk_wtf20_exon3_(after_repeats)
AAGCACTTTTTAA-AAAATTGGAGAAACATGATTTTTGCTT-TTTGTAAAAGTTCTTTATTTTG----CTTGGTTTTATT
AAAAGCTGAAAACAAATTGAGTTCACATTT-GGGTGATCAACGATGGGGGT-GGAAATGCTCGGCATCCGCTTTCACTTT
CATGGCTGTA-TCAAGCATTCTCATATTCATTGCTGAAACA-G
>Sk_wtf21*_exon3_(after_repeats)
TTCAACATAAGAAGAGAGAT-GATGATTATAA-TTTGTATACTCTGG-GTAATCATTTGTTGTA------TACTTTTTTT
------TTGCGTCAAATCCAGTTGTC--------TAAGCTTAAACAAGACTCTCTTGTATTC----------CACAT---
----GTAGTATTTCAATTGTTTTACTTCTAGTTGTATCATCTG
>Sk_wtf26_exon3_(after_repeats)
TTCAATATAAGAAGAGAGAT-GATGATTATAA-TTTGGATACTCTGG-TTAATCATTTGTTGTA------TACTCTTTGG
------TTGCGTCAAGGATGGTAGAC--------TAAACTTAAATAAGGCTCTCATCTATTC----------CACAT---
----GCACTATTTCGGCTGTTTTATTTTTAATTGTATCATCTG
>Sk_wtf22_exon3_(after_repeats)
TATAACTCAAAAAAAGATTTGG-TGGTTACAA-TATGGCTCGCATGG-GTAGTCATTTGTTTTA------TACTCTTTGG
------TTGCGTCAAGGATGGTAGAC--------TAAACTTAAATAAGGCACTCATCTGTTC----------CACAA---
----GCAGTATTTCGGCTGCTTTATTTTTCATTTTATTGCTTG
>Sk_wtf23_exon3_(after_repeats)
TTCAACATAAGAAGAGAGAT-GATGATTATAA-TTTGGATACTCTGG-TTAATCATTTGTTGTA------TACTCTTTGG
------TTGCGTCAAGGATGGTAGAC--------TAAACTTTAATAAGGCTCTCATATGTTC----------CACAT---
----GCACTATTTCGGCTGTTTTATTTTTAATTGTATCATCTG
>Sk_wtf24_exon3_(after_repeats)
AAGCACTTTTTGA-AAAAGTGGAGAAACATGATTTTTGCTT-TTTGTAAAAGTTCTTTATTTTG----CTTGGTTTTATT
AAAAGCTGAAAATAAATTGAGTTCACATTT-GGGTGATCAACGATGGGGGT-GGAAATGCTCGGCATCCGCTTTCACTTT
CATGGCTGTA-TCAAGCATTCTCATATTCATTGCTGAAACA-G
>Sk_wtf25_exon3_(after_repeats)
AAGCACTTTTTGA-AAAAGTGGAGAAACATGATTTTTGCTT-TTTGTAAAAGTTCTTTATTTTG----CTTGGTTTTATT
AAAAGCTGAAAATAAATTGAGTTCACATTT-GGGTGATCAACGATGGGGGT-GGAAATGCTCGGCAGCCGCTTTCACTTT
CATGGCTGTA-TCAAGCATTCTCATATTCATTGCTGAAACA-G
>Sk_wtf27_exon3_(after_repeats)
TTCAACATAAGAAGAGAGAT-GATGATTATAA-TTTGGATACTCTGG-TTAATCATTTGTTGTA------TACTCTTTGG
------TTGCGTCAAGGATGGTAGAC--------TAAACTTAAATAAGGCTCTCATCTATTC----------CACAT---
----GCACTATTTCGGCTGTTTTACTTTTAATTGTATCATCTG
>Sk_wtf8_exon3_(after_repeats)
TTCAACATAAGAAGAGAGAT-GATGATTATAA-TTTGGATACTCTGG-TTAATCATTTGTTGTA------TACTCTTTGG
------TTGCGTCAAATTTGGCGATC--------TGAACTTAAATAAGGCTCTCATATGTTC----------CACAT---
----GCACTATTTCGGCTGTTTTATTTTTAATTGTATCATCTG
>Sk_wtf29_exon3_(after_repeats)
TTCAACATAAGAAGAGAAAT-GATGATTATAA-TTTGGTTACTCTGG-TTAATCATTTGTTGTA------TACTCTTTGG
------TTGCGTCAAATTTGGCGATC--------TGAACTTAAATAAGGCTCTCATCTATTC----------CACAT---
----GCACTATTTCGGCTGTTTTACTTTTAATTGTATCATCTG
>Sk_wtf10_exon3_(after_repeats)
AAGCACTTTTTGA-AAAAGTGGAGAAACATGATTTTTGCTT-TTTGTAAAAGTTCTTTATTTTG----CTTGGTTTTATT
AAAAGCTGAAAATAAATTGAGTTTACATTT-GGGTGATCAACGATGGGGGT-GGAAATGCTCGGCATCCGCTTTCACTTT
CATGGCTGTA-TCAAGCATTCTCATATTCATTGCTGAAACA-G
>Sk_wtf30_exon3_(after_repeats)
TTCAACATAAGAAGAGAGAT-GATGATTATAA-TTTGGATACTCTGG-CTAATCATTTGTTGTA------TACTCTTCGT
------TTACATCAAATCCGGCGATC--------TGAACTTAAATAAGGCTCTCATCTATTC----------CACAT---
----GCACTATTTCGGCTGTTTTACTTTTAATTGTATCATCTG
>Sk_wtf31_exon3_(after_repeats)
TACAACTCAAGGA-AAAAGTGGGTAGTAATAA-TTTGGCTATTATGG-GTAGTCATTTGTTTTG------TACTCTTTGG
------TTGCGTCAAATTCGGTAATT--------TGAACTTAGACAAGGCTCTCATCTGTTC----------TACAT---
----GCAGTATTTCAGCTGCTTTACTTTTATTTTTATTATATG
>Sk_wtf33_exon3_(after_repeats)
TTCAACATAAGAAGAGAGAT-GATGATTATAA-TTTGGATACTCTGG-TTAATCATTTGTTGTA------TACTCTTTGG
------TTGCGTCAAGGATGGTAGAC--------TAAACTTTAATAAGGCTCTCATATGTTC----------CACAT---
----GCACTATTTCGGCTGTTTTATTTTTAATTGTATCATCTG
>Sk_wtf2_exon3_(after_repeats)
AAGCACTTTTTGA-AAAAGTGGGAAAACATGCCTATGGCT--TTCAGTGAAGTATTTTTATTTAA---CATACTTGTCGG
ATCACCAAGAATGAATTTAAGAT-ACATTTTTGGCGAC---AGATGGGGAT-TGAAATGGTCTTTGGCTGAGCACATTAC
CTTTGTTGTA-TTGAGCATCCTTGTTTTTATTGCTGAAACA-G
>Sk_wtf34_exon3_(after_repeats)
TACAACTCAAGG-GAAAAATGGGTAGTAATAA-TCTGGTTATTATGG-GTAGTCATTTGTTTTG------TACTCTTTGG
------TTGCGTCAAATTCGGTAATT--------TGAACTTAGACAAGACTCTCATCTGTTC----------TACAT---
----GCAGTATTTCAGCTGCTTTACTTTTATTTTTATTATATG
>Sk_wtf35_exon3_(after_repeats)
AAGCACTTTTTAA-AGAAGTGGGAAAACATGCCTATGGCT--TTCAGTGAAGTATTTTTATTTAA---CATACTTGTCGG
ATCACCAAGAATGAATTTAAGAT-ACATTTTTGGCGAC---AGATGGGGAT-TGAAATGTTCTTTGGCTGAGCACATTAC
CTTTGTTGTA-TTGAGCATCCTTGTTTTTATTGCTGAAACA-G
>Sp_wtf1*_exon3_(after_repeats)
AAGCACTTTTT-AGAAAAGTGGAGAAACATACCTATGGCT--TTTAGTGAAGTCTTTTTATTTAA---CATACTTGTTGG
ATCACCACGAGTGGCTTTAAG-ACACATTTCTGGCGAG---AGATGGGGAT-TGAAATGTTCTTTGGCTGATCACATTAT
CTTTGCTATA-TTGAGCATCCTTGTTTTTATTGTCGAAACA-G
>Sp_wtf3*_exon3_(after_repeats)
AAGCACTTTTTAA-AGAAGTGGAGAAACATGTTTTTTGCTT-TTTGTAAAAGTTCTATTTTTTG----CTTGGTTTTATT
AAAAGGTGTAAACAAATTGAGTTCACATTT-AGGTGATCAACAATGGGGAT-GGAAATGCTCGGCATCCGCTTTCACTTT
CATGGCTGTA-TCAAGCATTCTCATATTCATTGCTGAAACA-G
>Sp_wtf4-2_exon3_(after_repeats)
TATAACTCAAAAAAAGATTTGG-TGGTTACAA-TCTGGCTCGCATGG-GTAGTCATTTGTTTTA------TACTCTTTGG
------TTGCGTCAAGGATGGTAGAC--------TAAACTTAAATAAGGCACTCATCTGTTC----------CACAT---
----GCAGTATTTCGGCTGCTTTATTTTTCATTTTATTGCTTG
>Sp_wtf4_exon3_(after_repeats)
TATAACTCAAAAAAAGATTTGG-TGGTTACAA-TCTGGCTCGCATGG-GTAGTCATTTGTTTTA------TACTCTTTGG
------TTGCGTCAAGGATGGTAGAC--------TAAACTTAAATAAGGCACTCATCTGTTC----------CACAT---
----GCAGTATTTCGGCTGCTTTATTTTTCATTTTATTGCTTG
>Sp_wtf5_exon3_(after_repeats)
AAGCACTTTTTAA-AGAAGTGGGAAAACATGCCTATGGCT--TTCAGTGAAGTCTTTTTATTTAA---CATACTTGTCGG
ATCACCAAGAATGAATTTAAGAT-ACATTTTTGGCGAC---AGATGGGGAT-TGAAATGTTCTTTGGCTGATCACATTAT
CTTTGTTGTA-TTGAGCATCCTTGTTTTTATTGCTGAAACA-G
>Sp_wtf6*_exon3_(after_repeats)
AAGCACTTTTTAA-AGAAGTGGGAAAACATGCCTATGGCT--TTCAGTGAAGTCTTTTTATTTAA---CATACTTGTCAG
ATCACCAAGAATGAATTTAAGAT-ACATTTTTGGCGAC---AGATGGGGAT-TGAAATGTTCTTTGGCTGATCACATTAT
CTTTGTTGTATTTGAGCATCCTTGTTTTTATTGCTGAAACA-G
>Sp_wtf8*_exon3_(after_repeats)
TACAACTCAAGG-GAAAAATGGGTAGTAATAA-TTTGGCTATTATGG-GTAGTCATTTGCTATA------CACTTTTTCT
------TCGCGCCAAATTCGGTAACC--------TGAACTTATACAAGGCTCTCATCTGTTC----------TACAT---
----GCAGTATTTCAGCTGCTTTACTTTTATTTTTACTATATG
>Sp_wtf9_exon3_(after_repeats)
TACAACTCAAGG-GAAAAATGGGTAGTAATAA-TTTGGCTATTATGG-GTAGTCATTTGCTATA------CACTTTTTCT
------TCGCGCCAAATTCGGTAATT--------TGAACTTAGACAAGGCTCTCATCTGTTC----------TACAT---
----GCAGTATTTCAGCTGCTTTACTTTTATTTTTACTATATG
>Sp_wtf10_exon3_(after_repeats)
AAGCACTTTTTGA-AAAAGTGGGAAAACATGCCTATGGCT--TTCAGTGAAGTCTTTTTATTTAA---CATATTTGGTGG
AGCATTGCGAAT-AATTTCAAGACACTTTTTTGGCAAG---AGATGGGGAT-TGAAATGTTCTTTGGCTGATCACATTAT
CTTTGCTATA-TTGAGCATCCTTGTTTTTATTGCTGAAACA-G
>Sp_wtf12*_exon3_(after_repeats)
G-CAATTTCTTGA--AAAGTGGGAAACCATGCGTCTGGTT--TTCGCAGAAGTCTTTTTATTTAA---CATACTTGCTGG
ATCACCACGATTGAATTTAAGAT-ACATTTCTGGCGAG---AGATGAGGAT-TCAAATGCTCTTTGGCTAATAACGTTAT
CTTTGCTGTAAT-GAGCGTCCCCG-TTTTATTGCTGAAACA-G
>Sp_wtf13_exon3_(after_repeats)
TATAACTCAAAAAAAGATTTGG-TGGTTACAA-TCTGGCTCGCATGG-GTAGTCATTTGTTTTA------TACTCTTTGG
------TTGCGTCAAGGATGGTAGAC--------TAAACTTAAATAAGGCACTCATCTGTTC----------CACAT---
----GCAGTATTTCGGCTGCTTTATTTTTCATTTTATTGCTTG
>Sp_wtf16_exon3_(after_repeats)
TACAACTCAAGGA-AAAAATGGGTAGTAATAA-TCTGGTTATTATGG-GTAGTCATTTGTTTTG------TACTCTTTGG
------TTGCATCAAATTCGGTAACC--------TGAACTTAGACAAGGCTCTCATCTGTTC----------TACAT---
----GCAGTATTTCAGCTGCTTTACTTTTATTTTTATTATATG
>Sp_wtf17*_exon3_(after_repeats)
AAGCACTTTTTGA-AAAAGTGGAGAAACATGATTTTTGCTT-TTTGTAAAAGTTCTTTATTTTG----CTTGGTTTTATT
AAAAGCTGAAAACAAATTGAGTTCACATTT-AGGTGATCAACAATGGGGAT-GGAAATGCTCGGCATCCGCTTTCACTTT
CATGGCTGTA-TCAAGCATTCTCATATTCATTGCTGAAACA-G
>Sp_wtf18-2_exon3_(after_repeats)
TATAACTCAAAAAAAGATTTGG-TGGTTACAA-TCTGGCTCGCATGG-GTAGTCATTTGTTTTA------TACTCTTTGG
------TTGCGTCAAGGATGGTAGAC--------TAAACTTAAATAAGGCACTCATCTGTTC----------CACAT---
----GCAGTATTTCGGCTGCTTTATTTTTCATTTTATTGCTTG
>Sp_wtf18_exon3_(after_repeats)
TATAACTCAAAAAAAGATTTGG-TGGTTACAA-TCTGGCTCGCATGG-GTAGTCATTTGTTTTA------TACTCTTTGG
------TTGCGTCAAGGATGGTAGAC--------TAAACTTAAATAAGGCACTCATCTGTTC----------CACAT---
----GCAGTATTTCGGCTGCTTTATTTTTCATTTTATTGCTTG
>Sp_wtf19_exon3_(after_repeats)
TTCAACATAAGAAGAGAAAT-GATGATTATAA-TTTGGTTACTCTGG-TTAATCATTTGTTGTA------TACTCTTTGG
------TTGCGTCAAATCTGGCGATC--------TGAACTTAAATAAGGCTCTCATCTATTC----------CACAT---
----GCACTATTTCGGCTGTTTTACTTTTAATTGTATCATCTG
>Sp_wtf20_exon3_(after_repeats)
AAGCACTTTTTAA-AAAAGTGGAGAAACATGTTTTTTACTT-TTTGTAAAAGTCCTATTTTTTG----CTTGGTTTTATT
AAAAGCTGAAAACAAATTGAGTTCACATTT-AGGTGATCAACAATGGGGAT-GGAAATGCTCGGCATCCGCTTTCACTTT
CATGGCTGTA-TCAAGCATTCTCATATTCATTGCTGAAACA-G
>Sp_wtf21_exon3_(after_repeats)
TTCAACATAAGAAGAGAGAT-GATGATTATAA-TTTGGATACTCTGG-CTAATCATTTGTTGTA------TACTCTTCGT
------TTACATCAAATCCGGCGATC--------TAATCTTAAACAAGGCACTCATCTGTTC----------TACAT---
----GCACTATTTCGGCTGTTTTACTTTTAATTGTATCATCTG
>Sp_wtf22*_exon3_(after_repeats)
TATAACTCAAAAAAAGATTTAG-TGGTTACAA-TCTGGTTCGCATGG-GTAGTCATTTGTTTTA------TACTCTTTGG
------TTGCGTCAAGGATGGTAGAC--------TAAACTTAAATAAGGCACTCATCTGTTC----------CACAT---
----GCAGTATTTCGGCTGCTTTATTTTTCATTTTATTGCTTG
>Sp_wtf23_exon3_(after_repeats)
TTCAACATAAGAAGAGAAAT-GATGATTATAA-TTTGGTTACTCTGG-TTAATCATTTGTTGTA------TACTCTTTGG
------TTGCGTCAAATCTGGCGATC--------TGAACTTAAATAAGGCTCTCATCTATTC----------CACAT---
----GCACTATTTCGGCTGTTTTACTTTTAATTGTATCATCTG
>Sp_wtf24*_exon3_(after_repeats)
TACAACTCAAGG-GAAAAATGGGTTGTAATAA-TCTGGTTATTATGG-GTAGTCATTTGTTTTG------TACTCTTTGG
------TTGCGTCAAATTCGGTAAT--------GTGAACTTAGACAAGACTCTCATCTGTTC----------TACAT---
----GCAGTATTTCAGCTGCTTTACTTTTATTTTTATTATATG
>Sp_wtf25_exon3_(after_repeats)
AAGCACTTTTTAA-AAAATTGGAGAAACATGATTTTTGCTT-TTTGTAAAAGTTCTTTATTTTG----CTTGGTTTTATT
AAAAGCTGAAAACAAATTGAGTTCACATTT-GGGTGATCAACGATGGGGGT-GGAAATGCTCGGCATCCGCTTTCACTTT
CATGGCTGTA-TCAAGCATTCTCATATTCATTGCTGAAACA-G
