# Supplementary material for: Killer Meiotic Drive and Dynamic Evolution of the wtf Gene Family
Source: Mol Biol Evol. 2019 Apr 16;36(6):1201–14. doi: 10.1093/molbev/msz052 (PMC6526906; doi:10.1093/molbev/msz052)
Supplement: Supplementary_Material_msz052 [file supplementary_material_msz052.zip › exon4_nucleotide_alignment_interleaved.txt]

CBS5557_wtf4_exon4                  TTTGTATTCCAATTTGGACACTCAAGCATATGCTTTTTGGTTTGTTTCAA
CBS5557_wtf8_exon4                  TTTGTATTCCAATTTGGACACTTTGCCGTGCATTATCTGGGATGCTACAA
CBS5557_wtf9_exon4                  TTCGTCTTCCATTCTGGACACTCAAGCATATGTTTTCTGGTTTGTTTCAA
CBS5557_wtf16*_exon4                TTCGTCTTCCATTCTGGACACTCAAGCATATGTTTTCTGGTTTGTTTCAA
CBS5557_wtf18_exon4                 TTTGTATTCCAATTTGGACACTCAAGCATATGCTTTTTGGTTTGTTTCAA
CBS5557_wtf19_exon4                 TTTGTATTCCAATTTGGACACTCAAGCATATGCTTTTTGGTTTGTTTCAA
CBS5557_wtf21_exon4                 TTTGTATTCCAATTTGGACACTTTGGCGTGCATTATCTGGGATGCTACAA
CBS5557_wtf22_exon4                 TTTGTATTCCAATTTGGACACTCAAGCATATGCTTTTTGGTTTGTTTCAA
CBS5557_wtf24_exon4                 TTTGTATTCCATTTTGGACATTCGAGCGTACGTTAGCTAAGTTGGCAAAA
CBS5557_wtf27_exon4                 TTTGTATTCCAATTTGGACACTTTGGCGTGCATTATCTGGGATGCTACAA
CBS5557_wtf28_exon4                 TTCGTCTTCCATTCTGGACACTCAAGCATATGTTTTCTGGTTTGTTTCAA
CBS5557_wtf29_exon4                 TTTGTATTCCATTTTGGACATTCGAGCGTACGTTAGCTAAGTTGGCAAAA
CBS5557_wtf30(or31)_exon4           TTCGTCTTCCATTCTGGACACTCAAGCATATGTTTTCTGGTTTGTTTCAA
CBS5557_wtf32_exon4                 TTTGTATTCCAATTTGGACACTTTGCCGTGCATTATCTGGGATGCTACAA
CBS5557_wtf33_exon4                 TTTGTATTCCAATTTGGACACTTTGGCGTGCATTATCTGGGATGCTACAA
FY29033_wtf2_exon4                  TTTGTATTCCAATTTGGACACTCAAGCATATGCTTTTTGGTTTGTTTCAA
FY29033_wtf4_exon4                  TTCGTCTTCCATTCTGGACACTCAAGCATATGTTTTCTGGTTTGTTTCAA
FY29033_wtf8_exon4                  TTTGTATTCCATTTTGGACATTCGAGCGTACGTTAGCTAAGTTGGCAAAA
FY29033_wtf9_exon4                  TTCGTCTTCCATTCTGGACACTCAAGCATATGTTTTCTGGTTTGTTTCAA
FY29033_wtf13_exon4                 TTTGTATTCCAATTTGGACACTCAAGCATATGCTTTTTGGTTTGTTTCAA
FY29033_wtf16_exon4                 TTTGTATTCCAATTTGGACACTTTGCCGTGCATTATCTGGGATGCTACAA
FY29033_wtf18_exon4                 TTTGTATTCCAATTTGGACACTCAAGCATATGCTTTTTGGTTTGTTTCAA
FY29033_wtf19_exon4                 TTTGTATTCCAATTTGGACACTTTGGCGTGCATTATCTGGGATGCTACAA
FY29033_wtf21*_exon4                TTTGTATTCCA-TTTAGATATTTGATCGTACGCTAGCTCAGTTGGCA-AA
FY29033_wtf22_exon4                 TTCGTCTTCCATTCTGGACACTCAAGCATATGTTTTCTGGTTTGTTTCAA
FY29033_wtf23_exon4                 TTTGTATTCCAATTTGGACACTTTGGCGTGCATTATCTGGGATGCTACAA
FY29033_wtf24_exon4                 TTCGTCTTCCATTTTGGACACTCAAGCATATGTTTTCTGGTTTTTTTCAA
FY29033_wtf26_exon4                 TTTGTATTCCAATTTGGACACTTTGCCGTGCATTATCTGGGATGCTACAA
FY29033_wtf27_exon4                 TTTGTATTCCATTTTGGACATTCGAGCGTACGTTAGCTAAGTTGGCAAAA
FY29033_wtf28_exon4                 TTTGTATTCCAATTTGGACACTCAAGCATATGCTTTTTGGTTTGTTTCAA
FY29033_wtf30_exon4                 TTTGTATTCCATTTTGGACATTCGAGCGTACGTTAGCTAAGTTGGCAAAA
FY29033_wtf31_exon4                 TTCGTCTTCCATTTTGGACACTCAAGCATATGTTTTCTGGTTTTTTTCAA
FY29033_wtf33_exon4                 TTTGTATTCCAATTTGGACACTTTGCCGTGCATTATCTGGGATGCTACAA
FY29033_wtf36_exon4                 TTCGTCTTCCATTCTGGACACTCAAGCATATGTTTTCTGGTTTGTTTCAA
FY29033_wtf37_exon4                 TTCGTCTTCCATTCTGGACACTCAAGCATATGTTTTCTGGTTTGTTTCAA
FY29033_wtf38_exon4                 TTTGTATTCCATTTTGGACATTCGAGCGTACGTTGGCTAAGTTGGCAAAA
FY29033_wtf39_exon4                 TTTGTATTCCAATTTGGACACTTTGGCGTGCATTATCTGGGATGCTACAA
FY29033_wtf41_exon4                 TTCGTCTTCCATTCTGGACACTCAAGCATATGTTTTCTGGTTTGTTTCAA
Sk_wtf4_exon4                       TTCGTCTTCCATTCTGGACACTCAAGCATATGTTTTCTGGTTTGTTTCAA
Sk_wtf8_exon4                       TTTGTATTCCAATTTGGACACTTTGCCGTGCATTATCTGGGATGCTACAA
Sk_wtf9_exon4                       TTCGTCTTCCATTCTGGACACTCAAGCATATGTTTTCTGGTTTGTTTCAA
Sk_wtf13_exon4                      TTTGTATTCCAATTTGGACACTCAAGCATATGCTTTTTGGTTTGTTTCAA
Sk_wtf16_exon4                      TTTGTATTCCAATTTGGACACTTTGCCGTGCATTATCTGGGATGCTACAA
Sk_wtf18_exon4                      TTTGTATTCCAATTTGGACACTCAAGCATATGCTTTTTGGTTTGTTTCAA
Sk_wtf19_exon4                      TTTGTATTCCAATTTGGACACTTTGGCGTGCATTATCTGGGATGCTACAA
Sk_wtf21*_exon4                     TTTGTATTCCA-TTTAGATATTTGATCGTACGCTAGCTCAGTTGGCA-AA
Sk_wtf22_exon4                      TTTGTATTCCAATTTGGACACTTTGCCGTGCATTATCTGGGATGCTACAA
Sk_wtf23_exon4                      TTTGTATTCCAATTTGGACACTTTGGCGTGCATTATCTGGGATGCTACAA
Sk_wtf26_exon4                      TTTGTATTCCAATGTGGACACTTTGGCGTGCATTATCTGGGATGCTACAA
Sk_wtf27_exon4                      TTTGTATTCCATTTTGGACATTCGAGCGTACGTTAGCTAAGTTGGCAAAA
Sk_wtf28_exon4                      TTTGTATTCCAATTTGGACACTCAAGCATATGCTTTTTGGTTTGTTTCAA
Sk_wtf29_exon4                      TTTGTATTCCATTTTGGACATTCGAGCGTACGTTAGCTAAGTTGGCAAAA
Sk_wtf30_exon4                      TTTGTATTCCATTTTGGACATTCGAGCGTACGTTAGCTAAGTTGGCAAAA
Sk_wtf31_exon4                      TTCGTCTTCCATTTTGGACACTCAAGCATATGTTTTCTGGTTTTTTTCAA
Sk_wtf32_exon4                      TTTGTATTCCAATTTGGACACTTTGCCGTGCATTATCTGGGATGCTACAA
Sk_wtf33_exon4                      TTTGTATTCCAATTTGGACACTTTGGCGTGCATTATCTGGGATGCTACAA
Sk_wtf34_exon4                      TTCGTCTTCCATTCTGGACACTCAAGCATATGTTTTCTGGTTTGTTTCAA
Sp_wtf4-2_exon4                     TTTGTATTCCAATTTGGACACTCAAGCATATGCTTTTTGGTTTGTTTCAA
Sp_wtf4_exon4                       TTTGTATTCCAATTTGGACACTCAAGCATATGCTTTTTGGTTTGTTTCAA
Sp_wtf8*_exon4                      TTCGTCTTCCATTTTGGACACTCAAGCATATGCTTTTTGGTTTGTTTCAA
Sp_wtf9_exon4                       TTCGTCTTCCATTTTGGACACTCAAGCATATGTTTTCTGGTTTGTTTCAA
Sp_wtf13_exon4                      TTTGTATTCCAATTTGGACACTCAAGCATATGCTTTTTGGTTTGTTTCAA
Sp_wtf16_exon4                      TTCGTCTTCCATTCTGGACACTCAAGCATATGTTTTCTGGTTTGTTTCAA
Sp_wtf18-2_exon4                    TTTGTATTCCAATTTGGACACTCAAGCATATGCTTTTTGGTTTGTTTCAA
Sp_wtf18_exon4                      TTTGTATTCCAATTTGGACACTCAAGCATATGCTTTTTGGTTTGTTTCAA
Sp_wtf19_exon4                      TTTGTATTCCATTTTGGACATTCGAGCGTACGTTAGCTAAGTTGGCAAAA
Sp_wtf21_exon4                      TTTGTATTCCATTTTGGACATTCGAGCGTACGTTGGCTAAGTTGGCAAAA
Sp_wtf22*_exon4                     TTTGTATTCCAATTTGGACACTTTGCCGTGCATTATCTGGGATGCTACAA
Sp_wtf23_exon4                      TTTGTATTCCATTTTGGACATTCGAGCGTACGTTAGCTAAGTTGGCAAAA
Sp_wtf24*_exon4                     TTCGTCTTCCATTCTGGACACTTAAGCATATGTTTTCTGGGTTTTTTCAA

CBS5557_wtf4_exon4                  GTGCTGGGTGTACAAAGTTGTGTCGTTATTGTAACGAAAGGTTTGATGTA
CBS5557_wtf8_exon4                  GTGTTGGGTATACATGGCATTATCGCACTATTAGTAAACGGTTCAATGTC
CBS5557_wtf9_exon4                  GTGCTGGGTGTACAAAGTTGTGTCGTTATTGTAACGAAAGGTTTGATGCA
CBS5557_wtf16*_exon4                GTGCTGGGTGTACAAAGTTGTGTCGTTATTGTAACGAAAGGTTTGATGTA
CBS5557_wtf18_exon4                 GTGCTGGGTGTACAAAGTTGTGTCGTTATTGTAACGAAAGGTTTGATGTA
CBS5557_wtf19_exon4                 GTGCTGGGTGTACAAAGTTGTGTCGTTATTGTAACGAAAGGTTTGATGTA
CBS5557_wtf21_exon4                 GTGTTGGGTATACATGGCATTATCGCAGTATTAGTAAACGGTTTAATGTC
CBS5557_wtf22_exon4                 GTGCTGGGTGTACAAAGTTGTGTCGTTATTGTAACGAAAGGTTTGATGTA
CBS5557_wtf24_exon4                 GTGTTTTTGTTACAAAGTGGTATCGTGTTGGTACTAAACGGTACGATGTT
CBS5557_wtf27_exon4                 GTGTTGGGTATACATGGCATTATCGCAGTATTAGTAAACGGTTTAATGTC
CBS5557_wtf28_exon4                 GTGCTGGGTGTACAAAGTTGTGTCGTTATTGTAACGAAAGGTTTGATGCA
CBS5557_wtf29_exon4                 GTGTTTTTGTTACAAAGTGGTATCGTGTTGGTACTAAACGGTACGATGTT
CBS5557_wtf30(or31)_exon4           GTGCTGGGTGTACAAAGTTGTGTCGTTATTGTAACGAAAGGTTTGACGTA
CBS5557_wtf32_exon4                 GTGTCGGGTATACATGGCATTATCGCACTATTAGTAAACGGTTCAATGTC
CBS5557_wtf33_exon4                 GTGTTGGGTATACATGGCATTATCGCACTATTAGTAAACGGTTTAATGTC
FY29033_wtf2_exon4                  GTGCTGGGTGTACAAAGTTGTGTCGTTATTGTAACGAAAGGTTTGATGTA
FY29033_wtf4_exon4                  GTGCTGGGTGTACAAAGTTGTGTCGTTATTGTAACGAAAGGTTTGACGTA
FY29033_wtf8_exon4                  GTGTTTTTGTTACAAAGTGGTATCGTGTTGGTACTAAACGGTACGATGTT
FY29033_wtf9_exon4                  GTTCTGGGTGTACAAAGTTGTGTCGTTATTGTAACGAAAGGTTTGATGCA
FY29033_wtf13_exon4                 GTGCTGGGTGTACAAAGTTGTGTCGTTATTGTAACGAAAGGTTTGATGTA
FY29033_wtf16_exon4                 GTGTTTTTGTTACAAAGCGGTATCGTGTTGGTCCTAAACGGTACGATGTT
FY29033_wtf18_exon4                 GTGCTGGGTGTACAAAGTTGTGTCGTTATTGTAACGAAAGGTTTGATGTA
FY29033_wtf19_exon4                 GTGTTGGGTATACATGGCATTATCGCAGTATTAGTAAACGGTTCAATGTC
FY29033_wtf21*_exon4                GTGTTATGTTTACAAGGCATTATCGCACTATTAGTAAACGGTTCAATGTC
FY29033_wtf22_exon4                 GTGCTGGGTGTACAAAGTTGTGTCGTTATTGTAACGAAAGGTTTGATGCA
FY29033_wtf23_exon4                 GTGTTGGGTATACATGGCATTATCGCAGTATTAGTAAACGGTTTAATGTC
FY29033_wtf24_exon4                 GTGCTAGGTGTACAAAGTTGTGTCGTTATTGTAACGAAAGGTTTGATGTA
FY29033_wtf26_exon4                 GTGTTGGGTATACATGGCATTATCGCACTATTAGTAAACGGTTTAATGTC
FY29033_wtf27_exon4                 GTGTTTTTGTTACAAAGTGGTATCGTGTTGGTACTAAACGGTACGATGTT
FY29033_wtf28_exon4                 GTGCTGGGTGTACAAAGTTGTGTCGTTATTGTAACGAAAGGTTTGATGTA
FY29033_wtf30_exon4                 GTGTTTTTGTTACAAAGTGGTATCGTGTTGGTACTAAACGGTACGATGTT
FY29033_wtf31_exon4                 GTGCTAGGTGTACAAAGTTGTGTCGTTATTGTAACGAAAGGTTTGATGTA
FY29033_wtf33_exon4                 GTGTTGGGTATACATGGCATTATCGCAGTATTAGTAAACGGTTTAATGTC
FY29033_wtf36_exon4                 GTGCTGGGTGTACAAAGTTGTGTCGTTATTGTAACGAAAGGTTTGACGTA
FY29033_wtf37_exon4                 GTGCTGGGTGTACAAAGTTGTGTCGTTATTGTAACGAAAGGTTTGATGCA
FY29033_wtf38_exon4                 GTGTTTTTGTTACAAAGCGGTTTCGTGTTGGTACTAAACGGTACGATGTT
FY29033_wtf39_exon4                 GTGTTGGGTATACATGGCATTATCGCAGTATTAGTAAACGGTTTAATGTC
FY29033_wtf41_exon4                 GTGCTGGGTGTACAAAGTTGTGTCGTTATTGTAACGAAAGGTTTGATGCA
Sk_wtf4_exon4                       GTGCTGGGTGTACAAAGTTGTGTCGTTATTGTAACGAAAGGTTTGACGTA
Sk_wtf8_exon4                       GTGTTGGGTATACATGGCATTATCGCACTATTAGTAAACGGTTCAATGTC
Sk_wtf9_exon4                       GTTCTGGGTGTACAAAGTTGTGTCGTTATTGTAACGAAAGGTTTGATGCA
Sk_wtf13_exon4                      GTGCTGGGTGTACAAAGTTGTGTCGTTATTGTAACGAAAGGTTTGATGTA
Sk_wtf16_exon4                      GTGTTTTTGTTACAAAGCGGTATCGTGTTGGTACTAAACGGTACGATGTT
Sk_wtf18_exon4                      GTGCTGGGTGTACAAAGTTGTGTCGTTATTGTAACGAAAGGTTTGATGTA
Sk_wtf19_exon4                      GTGTTGGGTATACATGGCATTATCGCAGTATTAGTAAACGGTTTAATGTC
Sk_wtf21*_exon4                     GTGTTATGTTTACAAGGCATTATCGCACTATTAGTAAACGGTTCAATGTC
Sk_wtf22_exon4                      GTGTTGGGTATACATGGCATTATCGCACTATTAGTAAACGGTTTAATGTC
Sk_wtf23_exon4                      GTGTTGGGTATACATGGCATTATCGCAGTATTAGTAAACGGTTCAATGTC
Sk_wtf26_exon4                      GTGTTGGGTATACATGGCATTATCGCACTATTAGTAAACGGTTCAATGTC
Sk_wtf27_exon4                      GTGTTTTTGTTACAAAGTGGTATCGTGTTGGTACTAAACGGTACGATGTT
Sk_wtf28_exon4                      GTGCTGGGTGTACAAAGTTGTGTCGTTATTGTAACGAAAGGTTTGATGTA
Sk_wtf29_exon4                      GTGTTTTTGTTACAAAGTGGTATCGTGTTGGTACTAAACGGTACGATGTT
Sk_wtf30_exon4                      GTGTTTTTGTTACAAAGTGGTATCGTGTTGGTACTAAACGGTACGATGTT
Sk_wtf31_exon4                      GTGCTAGGTGTACAAAGTTGTGTCGTTATTGTAACGAAAGGTTTGATGTA
Sk_wtf32_exon4                      GTGTCGGGTATACATGGCATTATCGCACTATTAGTAAACGGTTCAATGTC
Sk_wtf33_exon4                      GTGTTGGGTATACATGGCATTATCGCAGTATTAGTAAACGGTTCAATGTC
Sk_wtf34_exon4                      GTGCTGGGTGTACAAAGTTGTGTCGTTATTGTAACGAAAGGTTTGATGCA
Sp_wtf4-2_exon4                     GTGCTGGGTGTACAAAGTTGTGTCGTTATTGTAACGAAAGGTTTGATGTA
Sp_wtf4_exon4                       GTGCTGGGTGTACAAAGTTGTGTCGTTATTGTAACGAAAGGTTTGATGTA
Sp_wtf8*_exon4                      ATGCTGGGTGTACAAAGTTGTGTCGTTATTGTACAGAAAGGTTTGATGCA
Sp_wtf9_exon4                       GTACTGGGTGTACAAAGTTGTGTCGTTATTGTACAGAAAGGTTTGATGCA
Sp_wtf13_exon4                      GTGCTGGGTGTACAAAGTTGTGTCGTTATTGTAACGAAAGGTTTGATGTA
Sp_wtf16_exon4                      GTGCTGGGTGTACAAAGTTGTGTCGTTATTGTAACGAAAGGTTTGATGTA
Sp_wtf18-2_exon4                    GTGCTGGGTGTACAAAGTTGTGTCGTTATTGTAACGAAAGGTTTGATGTA
Sp_wtf18_exon4                      GTGCTGGGTGTACAAAGTTGTGTCGTTATTGTAACGAAAGGTTTGATGTA
Sp_wtf19_exon4                      GTGTTTTTGTTACAAAGTGGTATCGTGTTGGTACTAAACGGTACGATGTT
Sp_wtf21_exon4                      GTGCTTTTGTTACAAAGTGGTATCGTGTTGGTACTAAACGGTACGATGTT
Sp_wtf22*_exon4                     GTGTTGGGTATACATGGCATTATCGCACTATTAGTAAACGGTTCAATGTC
Sp_wtf23_exon4                      GTGTTTTTGTTACAAAGTGGTATCGTGTTGGTACTAAACGGTACGATGTT
Sp_wtf24*_exon4                     GTTCTAGGTGTACAAAGTTGTGTCGTTATTGTAACGAAAGGTTTGATGCA

CBS5557_wtf4_exon4                  TTTATTTGATAAACATATCGACGCGACAGGCTACGAAATTGAAGCCTCTT
CBS5557_wtf8_exon4                  TTTATTTGGTAAAAATTTTGAATGGACAGGTTGTGAAATTGAAGCCTCTG
CBS5557_wtf9_exon4                  TTTATTTGATAAACATATCGACGCGACAGGCTACGAAATTGAAGTCTCTT
CBS5557_wtf16*_exon4                TTTATTTGATAAACATATCGACGCGACAGGCTACGAAATTGAAGCCACTT
CBS5557_wtf18_exon4                 TTTATTTGATAAACATATCGACGCGACAGGCTACGAAATTGAAGCCTCTT
CBS5557_wtf19_exon4                 TTTATTTGATAAACATATCGACGCGACAGGCTACGAAATTGAAGCCTCTT
CBS5557_wtf21_exon4                 TTTATTTGGTAAACATTTCGGATGGAGAGGCTACGAAATCGAAGGGTTTG
CBS5557_wtf22_exon4                 TTTATTTGATAAACATATCGACGCGACAGGCTACGAAATTGAAGCCTCTT
CBS5557_wtf24_exon4                 TTTACGTGGTAAACATTTTGAATGGACAGGTTGTGAAATTGAAGCCTCTG
CBS5557_wtf27_exon4                 TTTATTTGGTAAACATTTCGGATGGAGAGGCTACGAAATCGAAGGGTTTG
CBS5557_wtf28_exon4                 TTTATTTGATAAACATATCGACGCGACAGGCTACGAAATTGAAGCCTCTT
CBS5557_wtf29_exon4                 TTTACGTGGTAAACATTTTGAATGGACAGGTTGTGAAATTGAAGCCTCTG
CBS5557_wtf30(or31)_exon4           TTTATTTGATAAACATATCGACGCGACAGGCTACGAAATTGAAGCCTCTT
CBS5557_wtf32_exon4                 TTTATTTGGTAAACATTTCGAAAGGAGAGGCTACGAAATCGAAGGGTTTG
CBS5557_wtf33_exon4                 TTTATTTGGTAAACATTTCGGATGGAGAGGATACGAAATCGAAGGGTTTG
FY29033_wtf2_exon4                  TTTATTTGATAAACATATCGACGCGACAGGCTACGAAATTGAAGCCTCTT
FY29033_wtf4_exon4                  TTTATTTGATAAACATATCGACGTGACAGGCTACGAAATTGAAGCCTCTT
FY29033_wtf8_exon4                  TTTACGTGGTAAACATTTTGAATGGACAGGTTGTGAAATTGAAGCCTCTG
FY29033_wtf9_exon4                  TTTATTTGATAAACATATCGACGCGACAGGCTACGAAATTGAAGCCTCTT
FY29033_wtf13_exon4                 TTTATTTGATAAACATATCGACGCGACAGGCTACGAAATTGAAGCCTCTT
FY29033_wtf16_exon4                 TTTACGTGGTAAAACTTTTGAATGGACAGGTTGTGAAATAGAAGCCTCTG
FY29033_wtf18_exon4                 TTTATTTGATAAACATATCGACGCGACAGGCTACGAAATTGAAGCCTCTT
FY29033_wtf19_exon4                 TTTATTTGGTAAACATTTCGGATGGAGAGGCTACGAAATCGAAGGGTTTG
FY29033_wtf21*_exon4                TGTATTTGGTAAATATTTCGGATGGAGAGGCTACGAAATCGAAGGGTTTG
FY29033_wtf22_exon4                 TTTATTTGATAAACATATCGACGCGACAGGCTACGAAATTGAAGCCTCTT
FY29033_wtf23_exon4                 TTTATTTGGTAAACATTTCGGATGGAGAGGCTACGAAATCGAAGGGTTTG
FY29033_wtf24_exon4                 TTTATTTGATAAACATTTCGACGGGACAGGCTACGAAATTGTAGCCTCTT
FY29033_wtf26_exon4                 TTTATTTGGTAAACATTTCGGATGGAGAGGCTACGAAATCGAAGGGTTTG
FY29033_wtf27_exon4                 TTTACGTGGTAAACATTTTGAATGGACAGGTTGTGAAATTGAAGCCTCTG
FY29033_wtf28_exon4                 TTTATTTGATAAACATATCGACGCGACAGGCTACGAAATTGAAGCCTCTT
FY29033_wtf30_exon4                 TTTACGTGGTAAACATTTTGAATGGACAGGTTGTGAAATTGAAGCCTCTG
FY29033_wtf31_exon4                 TTTATTTGATAAACATTTCGACGGGACAGGCTACGAAATTGTAGCCTCTT
FY29033_wtf33_exon4                 TTTATTTGGTAAACATTTCGGATGGAGAGGCTACGAAATCGAAGGGTTTG
FY29033_wtf36_exon4                 TTTATTTGATAAACATATCGACGCGACAGGCTACGAAATTGAAGCCTCTT
FY29033_wtf37_exon4                 TTTATTTGATAAACATATCGACGGGACAGGCTACGAAATTGTAGCCTCTT
FY29033_wtf38_exon4                 TTTACGTGGTAAACATTTTGAATGGACAGGTTGTGAAATTGAAGCCTCTG
FY29033_wtf39_exon4                 TTTATTTGGTAAACATTTCGGATGGAGAGGCTACGAAATCGAAGGGTTTG
FY29033_wtf41_exon4                 TTTATTTGATAAACATATCGACGCGACAGGCTACGAAATTGAAGCCTCTT
Sk_wtf4_exon4                       TTTATTTGATAAACATATCGACGCGACAGGCTACGAAATTGAAGCCTCTT
Sk_wtf8_exon4                       TTTATTTGGTAAAAATTTCGGATGGAGAGGCTACGAAATCGAAGGGTTTG
Sk_wtf9_exon4                       TTTATTTGATAAACATATCGACGCGACAGGCTACGAAATTGAAGCCTCTT
Sk_wtf13_exon4                      TTTACTTGATAAACATATCGACGCGACAGGCTACGAAATTGAAGCCTCTT
Sk_wtf16_exon4                      TTTACGTGGTAAAACTTTTGAATGGACAGGTTGTGAAATAGAAGCCTCTG
Sk_wtf18_exon4                      TTTATTTGATAAACATATCGACGCGACAGGCTACGAAATTGAAGCCTCTT
Sk_wtf19_exon4                      TTTATTTGGTAAACATTTCGGATGGAGAGGCTACGAAATCGAAGGGTTTG
Sk_wtf21*_exon4                     TTTATTTGGTAAATATTTCGGATGGAGAGGCTACGAAATCGAAGGGTTTG
Sk_wtf22_exon4                      TTTATTTGGTAAACATTTCGGATGGAGAGGCTACGAAATCGAAGGGTTTG
Sk_wtf23_exon4                      TTTATTTGGTAAACATTTCGGATGGAGAGGCTACGAAATCGAAGGGTTTG
Sk_wtf26_exon4                      TTTATTTGGTAAACATTTCGGATGGAGAGGCTACGAAATCGAAGGGTTTG
Sk_wtf27_exon4                      TTTACGTGGTAAACATTTTGAATGGACAGGTTGTGAAATTGAGGCCTCTG
Sk_wtf28_exon4                      TTTATTTGATAAACATATCGACGCGACAGGCTACGAAATTGAAGCCTCTT
Sk_wtf29_exon4                      TTTACGTGGTAAACATTTTGAATGGACAGGTTGTGAAATTGAAGCCTCTG
Sk_wtf30_exon4                      TTTACGTGGTAAACATTTTGAATGGACAGGTTGTGAAATTGAAGCCTCTG
Sk_wtf31_exon4                      TTTATTTGATAAACATTTCGACGGGACAGGCTACGAAATTGTAGCCTCTT
Sk_wtf32_exon4                      TTTATTTGGTAAACATTTCGAAAGGAGAGGCTACGAAATCGAAGGGTTTG
Sk_wtf33_exon4                      TTTATTTGGTAAACATTTCGGATGGAGAGGCTACGAAATCGAAGGGTTTG
Sk_wtf34_exon4                      TTTATTTGATAAACATATCGACGCGACAGGCTACGAAATTGAAGCCTCTT
Sp_wtf4-2_exon4                     TTTATTTGATAAACATATCGACGCGACAGGCTACGAAATTGAAGCCTCTT
Sp_wtf4_exon4                       TTTATTTGATAAACATATCGACGCGACAGGCTACGAAATTGAAGCCTCTT
Sp_wtf8*_exon4                      TTCATTTGATAAACATATCGACGGGACAGGCTACGAAATTGAAGCCACTT
Sp_wtf9_exon4                       TTTATTTGATAAACATATCGACGGGACAGGCTACGAAATTGAAGCCTCTT
Sp_wtf13_exon4                      TTTATTTGATAAACATATCGACGCGACAGGCTACGAAATTGAAGCCTCTT
Sp_wtf16_exon4                      TTTATTTGATAAACATATCGACGCGACAGGCTACGAAATTGAAGCCACTT
Sp_wtf18-2_exon4                    TTTATTTGATAAACATATCGACGCGACAGGCTACGAAATTGAAGCCTCTT
Sp_wtf18_exon4                      TTTATTTGATAAACATATCGACGCGACAGGCTACGAAATTGAAGCCTCTT
Sp_wtf19_exon4                      TTTACGTGGTAAACATTTTGAATGGACAGGTTGTGAAATTGAAGCCTCTG
Sp_wtf21_exon4                      TTTACGTGGTAAACATTTTGAACGGATAGGTTGTGAAATTGAAGCCTCTG
Sp_wtf22*_exon4                     TTTATTTGGTAAATATTTCGGATGGAGAGGCTACGAAATCGAAGGGTTTG
Sp_wtf23_exon4                      TTTACGTGGTAAACATTTTGAATGGACAGGTTGTGAAATTGAAGCCTCTG
Sp_wtf24*_exon4                     TTTATTTGACAAACATATCGACGGGACAGGCTACGAAATTGTAGCCTCTT

CBS5557_wtf4_exon4                  CACTCTTTGTTATAGGAAATTTTCTTTTCTTTTACGAAATGG
CBS5557_wtf8_exon4                  TGCTATTTATTATGGGCAATGTTCTTTTTCTTTGCGAAATGG
CBS5557_wtf9_exon4                  CACTCTTTGTTATAGGAAATTTTCTTTTCTTTTACGAAATGG
CBS5557_wtf16*_exon4                CACTCTTTGTTATAGGCAATTTTTTTTTCTTTTACGAAATGG
CBS5557_wtf18_exon4                 CACTCTTTGTTATAGGAAATTTTCTTTTCTTTTACGAAATGG
CBS5557_wtf19_exon4                 CACTCTTTGTTATAGGAAATTTTCTTTTCTTTTACGAAATGG
CBS5557_wtf21_exon4                 TGCTCTTTTTCACTAGCAATGCTCTTTTTCTTTACGAAATGG
CBS5557_wtf22_exon4                 CACTCTTTGTTATAGGAAATTTTCTTTTCTTTTACGAAATGG
CBS5557_wtf24_exon4                 TGTTATTTATTATGGGCAATGTTCTTTTTCTTTGCGAAATGG
CBS5557_wtf27_exon4                 TGCTCTTTTTCACTAGCAGTGCTCTTTTTCTTTACGAAATGG
CBS5557_wtf28_exon4                 CACTCTTTGTTATAGGAAATTTTCTTTTCTTTTACGAAATGG
CBS5557_wtf29_exon4                 TGCTATTTATTATGGGCAATGTTCTTTTTCTTTGCGAAATGG
CBS5557_wtf30(or31)_exon4           CACTCTTTGTTATAGGAAATTTTCTTTTCTTTTACGAAATGG
CBS5557_wtf32_exon4                 TGCTCTTTTTCACGGGCAATGCTCTTTTTCTTTACGAAATGG
CBS5557_wtf33_exon4                 TGCTCTTTTTCACGGGCAATGCTCTTTTTCTTTACGAAATGG
FY29033_wtf2_exon4                  CACTCTTTGTTATAGGAAATTTTCTTTTCTTTTACGAAATGG
FY29033_wtf4_exon4                  CACTCTTTGTTATAGGAAATTTTCTTTTCTTTTACGAAATGG
FY29033_wtf8_exon4                  TGCTATTTATTATGGGCAATGTTCTTTTTCTTTGCGAAATGG
FY29033_wtf9_exon4                  CACTCTTTGTTATAGGAAATTTTCTTTTCTTTTACGAAATGG
FY29033_wtf13_exon4                 CACTCTTTGTTATAGGAAATTTTCTTTTCTTTTACGAAATGG
FY29033_wtf16_exon4                 TGCTATTTATTATGGGCAATGTTCTTTTTCTTTGCGAAATGG
FY29033_wtf18_exon4                 CACTCTTTGTTATAGGAAATTTTCTTTTCTTTTACGAAATGG
FY29033_wtf19_exon4                 TGCTCTTTTTCACTAGCAGTGCTCTTTTTCTTTACGAAATGG
FY29033_wtf21*_exon4                TGCTCTTT-------------------TTCTTTACGAAATGG
FY29033_wtf22_exon4                 CACTCTTTGTTATAGGAAATTTTCTTTTCTTTTACGAAATGG
FY29033_wtf23_exon4                 TGCTCTTTTTCACTAGCAGTGCTCTTTTTCTTTACGAAATGG
FY29033_wtf24_exon4                 CACTCTTTGTTATAGGAAATTTTCTTTTCTTTTACGAAATGG
FY29033_wtf26_exon4                 TGCTCTTTTTCACTAGCAGTGCTCTTTTTCTTTACGAAATGG
FY29033_wtf27_exon4                 TGCTATTTATTATGGGCAATGTTCTTTTTCTTTGCGAAATGG
FY29033_wtf28_exon4                 CACTTTTTGTTATAGGAAATTTTCTTTTCTTTTACGAAATGG
FY29033_wtf30_exon4                 TGCTATTTATTATGGGCAATGTTCTTTTTCTTTGCGAAATGG
FY29033_wtf31_exon4                 CACTCTTTGTTATAGGCAATTTTCTTTTCTTTTACGAAATGG
FY29033_wtf33_exon4                 TGCTCTTTTTCACTAGCAGTGCTCTTTTTCTTTACGAAATGG
FY29033_wtf36_exon4                 CACTCTTTGTTATAGGAAATTTTCTTTTCTTTTACGAAATGG
FY29033_wtf37_exon4                 CACTCTTTGTTATAGGCAATTTTCTTTTTTTTTACGAAATGG
FY29033_wtf38_exon4                 TGCTATTTATTATGGGCAATGTTCTTTTTCTTTGCGAAATGG
FY29033_wtf39_exon4                 TGCTCTTTTTCACTAGCAGTGCTCTTTTTCTTTACGAAATGG
FY29033_wtf41_exon4                 CACTCTTTGTTATAGGAAATTTTCTTTTCTTTTACGAAATGG
Sk_wtf4_exon4                       CACTCTTTGTTATAGGAAATTTTCTTTTCTTTTACGAAATGG
Sk_wtf8_exon4                       TGCTCTTTTTCACGGGCAATGCTCTCTTTCTTTACGAAATGG
Sk_wtf9_exon4                       CACTCTTTGTTATAGGAAATTTTCTTTTCTTTTACGAAATGG
Sk_wtf13_exon4                      CACTCTTTGTTATAGGAAATTTTCTTTTCTTTTACGAAATGG
Sk_wtf16_exon4                      TGCTATTTATTATGGGCAATGTTCTTTTTCTTTGCGAAATGG
Sk_wtf18_exon4                      CACTCTTTGTTATAGGAAATTTTCTTTTCTTTTACGAAATGG
Sk_wtf19_exon4                      TGCTCTTTTTCACTAGCAGTGCTCTTTTTCTTTACGAAATGG
Sk_wtf21*_exon4                     TGCTCTTT-------------------TTCTTTACGAAATGG
Sk_wtf22_exon4                      TGCTCTTTTTCACTAGCAGTGCTCTTTTTCTTTACGAAATGG
Sk_wtf23_exon4                      TGCTCTTTTTCACTAGCAATGCTCTTTTTCTTTACGAAATGG
Sk_wtf26_exon4                      TGCTCTTTTTCACGGGCAATGCTCTTTTTCTTTACGAAATGG
Sk_wtf27_exon4                      TGCTATTTATTATGGGCAATGTTCTTTTTCTTTGCGAAATGG
Sk_wtf28_exon4                      CACTTTTTGTTATAGGAAATTTTCTTTTCTTTTACGAAATGG
Sk_wtf29_exon4                      TGCTATTTATTATGGGCAATGTTCTTTTTCTTTGCGAAATGG
Sk_wtf30_exon4                      TGCTATTTATTATGGGCAATGTTCTTTTTCTTTGCGAAATGG
Sk_wtf31_exon4                      CACTCTTTGTTATAGGCAATTTTCTTTTCTTTTACGAAATGG
Sk_wtf32_exon4                      TGCTCTTTTTCACGGGCAATGCTCTTTTTCTTTACGAAATGG
Sk_wtf33_exon4                      TGCTCTTTTTCACTAGCAGTGCTCTTTTTCTTTACGAAATGG
Sk_wtf34_exon4                      CACTCTTTGTTATAGGAAATTTTCTTTTCTTTTACGAAATGG
Sp_wtf4-2_exon4                     CACTCTTTGTTATAGGAAATTTTCTTTTCTTTTACGAAATGG
Sp_wtf4_exon4                       CACTCTTTGTTATAGGAAATTTTCTTTTCTTTTACGAAATGG
Sp_wtf8*_exon4                      CACTCTTTGTTATAGGCAATTTTCTTTTCTTTTACGAAATGG
Sp_wtf9_exon4                       CACTCTTTGTTATAGGAAATTTTCTTTTCTTTTACGAAATGG
Sp_wtf13_exon4                      CACTCTTTGTTATAGGAAATTTTCTTTTCTTTTACGAAATGG
Sp_wtf16_exon4                      CACTCTTTGTTATAGGCAATTTTTTTTTCTTTTACGAAATGG
Sp_wtf18-2_exon4                    CACTCTTTGTTATAGGAAATTTTCTTTTCTTTTACGAAATGG
Sp_wtf18_exon4                      CACTCTTTGTTATAGGAAATTTTCTTTTCTTTTACGAAATGG
Sp_wtf19_exon4                      TGCTATTTATTATGGGCAATGTTCTTTTTCTTTGCGAAATGG
Sp_wtf21_exon4                      TGTTATTTATTATGGGCAATGTTCTTTTTCTTTGCGAAATGG
Sp_wtf22*_exon4                     TGCTCTTT-------------------TTCTTTACGAAATGG
Sp_wtf23_exon4                      TGCTATTTATTATGGGCAATGTTCTTTTTCTTTGCGAAATGG
Sp_wtf24*_exon4                     CACTCTTTGTTATAGGCAATTTTCTTTTCTTTTACGAAATGG
