# Supplementary material for: Killer Meiotic Drive and Dynamic Evolution of the wtf Gene Family
Source: Mol Biol Evol. 2019 Apr 16;36(6):1201–14. doi: 10.1093/molbev/msz052 (PMC6526906; doi:10.1093/molbev/msz052)
Supplement: Supplementary_Material_msz052 [file supplementary_material_msz052.zip › exon4_nucleotide_alignment_sequential.txt]

>CBS5557_wtf4_exon4
TTTGTATTCCAATTTGGACACTCAAGCATATGCTTTTTGGTTTGTTTCAAGTGCTGGGTGTACAAAGTTGTGTCGTTATT
GTAACGAAAGGTTTGATGTATTTATTTGATAAACATATCGACGCGACAGGCTACGAAATTGAAGCCTCTTCACTCTTTGT
TATAGGAAATTTTCTTTTCTTTTACGAAATGG
>CBS5557_wtf8_exon4
TTTGTATTCCAATTTGGACACTTTGCCGTGCATTATCTGGGATGCTACAAGTGTTGGGTATACATGGCATTATCGCACTA
TTAGTAAACGGTTCAATGTCTTTATTTGGTAAAAATTTTGAATGGACAGGTTGTGAAATTGAAGCCTCTGTGCTATTTAT
TATGGGCAATGTTCTTTTTCTTTGCGAAATGG
>CBS5557_wtf9_exon4
TTCGTCTTCCATTCTGGACACTCAAGCATATGTTTTCTGGTTTGTTTCAAGTGCTGGGTGTACAAAGTTGTGTCGTTATT
GTAACGAAAGGTTTGATGCATTTATTTGATAAACATATCGACGCGACAGGCTACGAAATTGAAGTCTCTTCACTCTTTGT
TATAGGAAATTTTCTTTTCTTTTACGAAATGG
>CBS5557_wtf16*_exon4
TTCGTCTTCCATTCTGGACACTCAAGCATATGTTTTCTGGTTTGTTTCAAGTGCTGGGTGTACAAAGTTGTGTCGTTATT
GTAACGAAAGGTTTGATGTATTTATTTGATAAACATATCGACGCGACAGGCTACGAAATTGAAGCCACTTCACTCTTTGT
TATAGGCAATTTTTTTTTCTTTTACGAAATGG
>CBS5557_wtf18_exon4
TTTGTATTCCAATTTGGACACTCAAGCATATGCTTTTTGGTTTGTTTCAAGTGCTGGGTGTACAAAGTTGTGTCGTTATT
GTAACGAAAGGTTTGATGTATTTATTTGATAAACATATCGACGCGACAGGCTACGAAATTGAAGCCTCTTCACTCTTTGT
TATAGGAAATTTTCTTTTCTTTTACGAAATGG
>CBS5557_wtf19_exon4
TTTGTATTCCAATTTGGACACTCAAGCATATGCTTTTTGGTTTGTTTCAAGTGCTGGGTGTACAAAGTTGTGTCGTTATT
GTAACGAAAGGTTTGATGTATTTATTTGATAAACATATCGACGCGACAGGCTACGAAATTGAAGCCTCTTCACTCTTTGT
TATAGGAAATTTTCTTTTCTTTTACGAAATGG
>CBS5557_wtf21_exon4
TTTGTATTCCAATTTGGACACTTTGGCGTGCATTATCTGGGATGCTACAAGTGTTGGGTATACATGGCATTATCGCAGTA
TTAGTAAACGGTTTAATGTCTTTATTTGGTAAACATTTCGGATGGAGAGGCTACGAAATCGAAGGGTTTGTGCTCTTTTT
CACTAGCAATGCTCTTTTTCTTTACGAAATGG
>CBS5557_wtf22_exon4
TTTGTATTCCAATTTGGACACTCAAGCATATGCTTTTTGGTTTGTTTCAAGTGCTGGGTGTACAAAGTTGTGTCGTTATT
GTAACGAAAGGTTTGATGTATTTATTTGATAAACATATCGACGCGACAGGCTACGAAATTGAAGCCTCTTCACTCTTTGT
TATAGGAAATTTTCTTTTCTTTTACGAAATGG
>CBS5557_wtf24_exon4
TTTGTATTCCATTTTGGACATTCGAGCGTACGTTAGCTAAGTTGGCAAAAGTGTTTTTGTTACAAAGTGGTATCGTGTTG
GTACTAAACGGTACGATGTTTTTACGTGGTAAACATTTTGAATGGACAGGTTGTGAAATTGAAGCCTCTGTGTTATTTAT
TATGGGCAATGTTCTTTTTCTTTGCGAAATGG
>CBS5557_wtf27_exon4
TTTGTATTCCAATTTGGACACTTTGGCGTGCATTATCTGGGATGCTACAAGTGTTGGGTATACATGGCATTATCGCAGTA
TTAGTAAACGGTTTAATGTCTTTATTTGGTAAACATTTCGGATGGAGAGGCTACGAAATCGAAGGGTTTGTGCTCTTTTT
CACTAGCAGTGCTCTTTTTCTTTACGAAATGG
>CBS5557_wtf28_exon4
TTCGTCTTCCATTCTGGACACTCAAGCATATGTTTTCTGGTTTGTTTCAAGTGCTGGGTGTACAAAGTTGTGTCGTTATT
GTAACGAAAGGTTTGATGCATTTATTTGATAAACATATCGACGCGACAGGCTACGAAATTGAAGCCTCTTCACTCTTTGT
TATAGGAAATTTTCTTTTCTTTTACGAAATGG
>CBS5557_wtf29_exon4
TTTGTATTCCATTTTGGACATTCGAGCGTACGTTAGCTAAGTTGGCAAAAGTGTTTTTGTTACAAAGTGGTATCGTGTTG
GTACTAAACGGTACGATGTTTTTACGTGGTAAACATTTTGAATGGACAGGTTGTGAAATTGAAGCCTCTGTGCTATTTAT
TATGGGCAATGTTCTTTTTCTTTGCGAAATGG
>CBS5557_wtf30(or31)_exon4
TTCGTCTTCCATTCTGGACACTCAAGCATATGTTTTCTGGTTTGTTTCAAGTGCTGGGTGTACAAAGTTGTGTCGTTATT
GTAACGAAAGGTTTGACGTATTTATTTGATAAACATATCGACGCGACAGGCTACGAAATTGAAGCCTCTTCACTCTTTGT
TATAGGAAATTTTCTTTTCTTTTACGAAATGG
>CBS5557_wtf32_exon4
TTTGTATTCCAATTTGGACACTTTGCCGTGCATTATCTGGGATGCTACAAGTGTCGGGTATACATGGCATTATCGCACTA
TTAGTAAACGGTTCAATGTCTTTATTTGGTAAACATTTCGAAAGGAGAGGCTACGAAATCGAAGGGTTTGTGCTCTTTTT
CACGGGCAATGCTCTTTTTCTTTACGAAATGG
>CBS5557_wtf33_exon4
TTTGTATTCCAATTTGGACACTTTGGCGTGCATTATCTGGGATGCTACAAGTGTTGGGTATACATGGCATTATCGCACTA
TTAGTAAACGGTTTAATGTCTTTATTTGGTAAACATTTCGGATGGAGAGGATACGAAATCGAAGGGTTTGTGCTCTTTTT
CACGGGCAATGCTCTTTTTCTTTACGAAATGG
>FY29033_wtf2_exon4
TTTGTATTCCAATTTGGACACTCAAGCATATGCTTTTTGGTTTGTTTCAAGTGCTGGGTGTACAAAGTTGTGTCGTTATT
GTAACGAAAGGTTTGATGTATTTATTTGATAAACATATCGACGCGACAGGCTACGAAATTGAAGCCTCTTCACTCTTTGT
TATAGGAAATTTTCTTTTCTTTTACGAAATGG
>FY29033_wtf4_exon4
TTCGTCTTCCATTCTGGACACTCAAGCATATGTTTTCTGGTTTGTTTCAAGTGCTGGGTGTACAAAGTTGTGTCGTTATT
GTAACGAAAGGTTTGACGTATTTATTTGATAAACATATCGACGTGACAGGCTACGAAATTGAAGCCTCTTCACTCTTTGT
TATAGGAAATTTTCTTTTCTTTTACGAAATGG
>FY29033_wtf8_exon4
TTTGTATTCCATTTTGGACATTCGAGCGTACGTTAGCTAAGTTGGCAAAAGTGTTTTTGTTACAAAGTGGTATCGTGTTG
GTACTAAACGGTACGATGTTTTTACGTGGTAAACATTTTGAATGGACAGGTTGTGAAATTGAAGCCTCTGTGCTATTTAT
TATGGGCAATGTTCTTTTTCTTTGCGAAATGG
>FY29033_wtf9_exon4
TTCGTCTTCCATTCTGGACACTCAAGCATATGTTTTCTGGTTTGTTTCAAGTTCTGGGTGTACAAAGTTGTGTCGTTATT
GTAACGAAAGGTTTGATGCATTTATTTGATAAACATATCGACGCGACAGGCTACGAAATTGAAGCCTCTTCACTCTTTGT
TATAGGAAATTTTCTTTTCTTTTACGAAATGG
>FY29033_wtf13_exon4
TTTGTATTCCAATTTGGACACTCAAGCATATGCTTTTTGGTTTGTTTCAAGTGCTGGGTGTACAAAGTTGTGTCGTTATT
GTAACGAAAGGTTTGATGTATTTATTTGATAAACATATCGACGCGACAGGCTACGAAATTGAAGCCTCTTCACTCTTTGT
TATAGGAAATTTTCTTTTCTTTTACGAAATGG
>FY29033_wtf16_exon4
TTTGTATTCCAATTTGGACACTTTGCCGTGCATTATCTGGGATGCTACAAGTGTTTTTGTTACAAAGCGGTATCGTGTTG
GTCCTAAACGGTACGATGTTTTTACGTGGTAAAACTTTTGAATGGACAGGTTGTGAAATAGAAGCCTCTGTGCTATTTAT
TATGGGCAATGTTCTTTTTCTTTGCGAAATGG
>FY29033_wtf18_exon4
TTTGTATTCCAATTTGGACACTCAAGCATATGCTTTTTGGTTTGTTTCAAGTGCTGGGTGTACAAAGTTGTGTCGTTATT
GTAACGAAAGGTTTGATGTATTTATTTGATAAACATATCGACGCGACAGGCTACGAAATTGAAGCCTCTTCACTCTTTGT
TATAGGAAATTTTCTTTTCTTTTACGAAATGG
>FY29033_wtf19_exon4
TTTGTATTCCAATTTGGACACTTTGGCGTGCATTATCTGGGATGCTACAAGTGTTGGGTATACATGGCATTATCGCAGTA
TTAGTAAACGGTTCAATGTCTTTATTTGGTAAACATTTCGGATGGAGAGGCTACGAAATCGAAGGGTTTGTGCTCTTTTT
CACTAGCAGTGCTCTTTTTCTTTACGAAATGG
>FY29033_wtf21*_exon4
TTTGTATTCCA-TTTAGATATTTGATCGTACGCTAGCTCAGTTGGCA-AAGTGTTATGTTTACAAGGCATTATCGCACTA
TTAGTAAACGGTTCAATGTCTGTATTTGGTAAATATTTCGGATGGAGAGGCTACGAAATCGAAGGGTTTGTGCTCTTT--
-----------------TTCTTTACGAAATGG
>FY29033_wtf22_exon4
TTCGTCTTCCATTCTGGACACTCAAGCATATGTTTTCTGGTTTGTTTCAAGTGCTGGGTGTACAAAGTTGTGTCGTTATT
GTAACGAAAGGTTTGATGCATTTATTTGATAAACATATCGACGCGACAGGCTACGAAATTGAAGCCTCTTCACTCTTTGT
TATAGGAAATTTTCTTTTCTTTTACGAAATGG
>FY29033_wtf23_exon4
TTTGTATTCCAATTTGGACACTTTGGCGTGCATTATCTGGGATGCTACAAGTGTTGGGTATACATGGCATTATCGCAGTA
TTAGTAAACGGTTTAATGTCTTTATTTGGTAAACATTTCGGATGGAGAGGCTACGAAATCGAAGGGTTTGTGCTCTTTTT
CACTAGCAGTGCTCTTTTTCTTTACGAAATGG
>FY29033_wtf24_exon4
TTCGTCTTCCATTTTGGACACTCAAGCATATGTTTTCTGGTTTTTTTCAAGTGCTAGGTGTACAAAGTTGTGTCGTTATT
GTAACGAAAGGTTTGATGTATTTATTTGATAAACATTTCGACGGGACAGGCTACGAAATTGTAGCCTCTTCACTCTTTGT
TATAGGAAATTTTCTTTTCTTTTACGAAATGG
>FY29033_wtf26_exon4
TTTGTATTCCAATTTGGACACTTTGCCGTGCATTATCTGGGATGCTACAAGTGTTGGGTATACATGGCATTATCGCACTA
TTAGTAAACGGTTTAATGTCTTTATTTGGTAAACATTTCGGATGGAGAGGCTACGAAATCGAAGGGTTTGTGCTCTTTTT
CACTAGCAGTGCTCTTTTTCTTTACGAAATGG
>FY29033_wtf27_exon4
TTTGTATTCCATTTTGGACATTCGAGCGTACGTTAGCTAAGTTGGCAAAAGTGTTTTTGTTACAAAGTGGTATCGTGTTG
GTACTAAACGGTACGATGTTTTTACGTGGTAAACATTTTGAATGGACAGGTTGTGAAATTGAAGCCTCTGTGCTATTTAT
TATGGGCAATGTTCTTTTTCTTTGCGAAATGG
>FY29033_wtf28_exon4
TTTGTATTCCAATTTGGACACTCAAGCATATGCTTTTTGGTTTGTTTCAAGTGCTGGGTGTACAAAGTTGTGTCGTTATT
GTAACGAAAGGTTTGATGTATTTATTTGATAAACATATCGACGCGACAGGCTACGAAATTGAAGCCTCTTCACTTTTTGT
TATAGGAAATTTTCTTTTCTTTTACGAAATGG
>FY29033_wtf30_exon4
TTTGTATTCCATTTTGGACATTCGAGCGTACGTTAGCTAAGTTGGCAAAAGTGTTTTTGTTACAAAGTGGTATCGTGTTG
GTACTAAACGGTACGATGTTTTTACGTGGTAAACATTTTGAATGGACAGGTTGTGAAATTGAAGCCTCTGTGCTATTTAT
TATGGGCAATGTTCTTTTTCTTTGCGAAATGG
>FY29033_wtf31_exon4
TTCGTCTTCCATTTTGGACACTCAAGCATATGTTTTCTGGTTTTTTTCAAGTGCTAGGTGTACAAAGTTGTGTCGTTATT
GTAACGAAAGGTTTGATGTATTTATTTGATAAACATTTCGACGGGACAGGCTACGAAATTGTAGCCTCTTCACTCTTTGT
TATAGGCAATTTTCTTTTCTTTTACGAAATGG
>FY29033_wtf33_exon4
TTTGTATTCCAATTTGGACACTTTGCCGTGCATTATCTGGGATGCTACAAGTGTTGGGTATACATGGCATTATCGCAGTA
TTAGTAAACGGTTTAATGTCTTTATTTGGTAAACATTTCGGATGGAGAGGCTACGAAATCGAAGGGTTTGTGCTCTTTTT
CACTAGCAGTGCTCTTTTTCTTTACGAAATGG
>FY29033_wtf36_exon4
TTCGTCTTCCATTCTGGACACTCAAGCATATGTTTTCTGGTTTGTTTCAAGTGCTGGGTGTACAAAGTTGTGTCGTTATT
GTAACGAAAGGTTTGACGTATTTATTTGATAAACATATCGACGCGACAGGCTACGAAATTGAAGCCTCTTCACTCTTTGT
TATAGGAAATTTTCTTTTCTTTTACGAAATGG
>FY29033_wtf37_exon4
TTCGTCTTCCATTCTGGACACTCAAGCATATGTTTTCTGGTTTGTTTCAAGTGCTGGGTGTACAAAGTTGTGTCGTTATT
GTAACGAAAGGTTTGATGCATTTATTTGATAAACATATCGACGGGACAGGCTACGAAATTGTAGCCTCTTCACTCTTTGT
TATAGGCAATTTTCTTTTTTTTTACGAAATGG
>FY29033_wtf38_exon4
TTTGTATTCCATTTTGGACATTCGAGCGTACGTTGGCTAAGTTGGCAAAAGTGTTTTTGTTACAAAGCGGTTTCGTGTTG
GTACTAAACGGTACGATGTTTTTACGTGGTAAACATTTTGAATGGACAGGTTGTGAAATTGAAGCCTCTGTGCTATTTAT
TATGGGCAATGTTCTTTTTCTTTGCGAAATGG
>FY29033_wtf39_exon4
TTTGTATTCCAATTTGGACACTTTGGCGTGCATTATCTGGGATGCTACAAGTGTTGGGTATACATGGCATTATCGCAGTA
TTAGTAAACGGTTTAATGTCTTTATTTGGTAAACATTTCGGATGGAGAGGCTACGAAATCGAAGGGTTTGTGCTCTTTTT
CACTAGCAGTGCTCTTTTTCTTTACGAAATGG
>FY29033_wtf41_exon4
TTCGTCTTCCATTCTGGACACTCAAGCATATGTTTTCTGGTTTGTTTCAAGTGCTGGGTGTACAAAGTTGTGTCGTTATT
GTAACGAAAGGTTTGATGCATTTATTTGATAAACATATCGACGCGACAGGCTACGAAATTGAAGCCTCTTCACTCTTTGT
TATAGGAAATTTTCTTTTCTTTTACGAAATGG
>Sk_wtf4_exon4
TTCGTCTTCCATTCTGGACACTCAAGCATATGTTTTCTGGTTTGTTTCAAGTGCTGGGTGTACAAAGTTGTGTCGTTATT
GTAACGAAAGGTTTGACGTATTTATTTGATAAACATATCGACGCGACAGGCTACGAAATTGAAGCCTCTTCACTCTTTGT
TATAGGAAATTTTCTTTTCTTTTACGAAATGG
>Sk_wtf8_exon4
TTTGTATTCCAATTTGGACACTTTGCCGTGCATTATCTGGGATGCTACAAGTGTTGGGTATACATGGCATTATCGCACTA
TTAGTAAACGGTTCAATGTCTTTATTTGGTAAAAATTTCGGATGGAGAGGCTACGAAATCGAAGGGTTTGTGCTCTTTTT
CACGGGCAATGCTCTCTTTCTTTACGAAATGG
>Sk_wtf9_exon4
TTCGTCTTCCATTCTGGACACTCAAGCATATGTTTTCTGGTTTGTTTCAAGTTCTGGGTGTACAAAGTTGTGTCGTTATT
GTAACGAAAGGTTTGATGCATTTATTTGATAAACATATCGACGCGACAGGCTACGAAATTGAAGCCTCTTCACTCTTTGT
TATAGGAAATTTTCTTTTCTTTTACGAAATGG
>Sk_wtf13_exon4
TTTGTATTCCAATTTGGACACTCAAGCATATGCTTTTTGGTTTGTTTCAAGTGCTGGGTGTACAAAGTTGTGTCGTTATT
GTAACGAAAGGTTTGATGTATTTACTTGATAAACATATCGACGCGACAGGCTACGAAATTGAAGCCTCTTCACTCTTTGT
TATAGGAAATTTTCTTTTCTTTTACGAAATGG
>Sk_wtf16_exon4
TTTGTATTCCAATTTGGACACTTTGCCGTGCATTATCTGGGATGCTACAAGTGTTTTTGTTACAAAGCGGTATCGTGTTG
GTACTAAACGGTACGATGTTTTTACGTGGTAAAACTTTTGAATGGACAGGTTGTGAAATAGAAGCCTCTGTGCTATTTAT
TATGGGCAATGTTCTTTTTCTTTGCGAAATGG
>Sk_wtf18_exon4
TTTGTATTCCAATTTGGACACTCAAGCATATGCTTTTTGGTTTGTTTCAAGTGCTGGGTGTACAAAGTTGTGTCGTTATT
GTAACGAAAGGTTTGATGTATTTATTTGATAAACATATCGACGCGACAGGCTACGAAATTGAAGCCTCTTCACTCTTTGT
TATAGGAAATTTTCTTTTCTTTTACGAAATGG
>Sk_wtf19_exon4
TTTGTATTCCAATTTGGACACTTTGGCGTGCATTATCTGGGATGCTACAAGTGTTGGGTATACATGGCATTATCGCAGTA
TTAGTAAACGGTTTAATGTCTTTATTTGGTAAACATTTCGGATGGAGAGGCTACGAAATCGAAGGGTTTGTGCTCTTTTT
CACTAGCAGTGCTCTTTTTCTTTACGAAATGG
>Sk_wtf21*_exon4
TTTGTATTCCA-TTTAGATATTTGATCGTACGCTAGCTCAGTTGGCA-AAGTGTTATGTTTACAAGGCATTATCGCACTA
TTAGTAAACGGTTCAATGTCTTTATTTGGTAAATATTTCGGATGGAGAGGCTACGAAATCGAAGGGTTTGTGCTCTTT--
-----------------TTCTTTACGAAATGG
>Sk_wtf22_exon4
TTTGTATTCCAATTTGGACACTTTGCCGTGCATTATCTGGGATGCTACAAGTGTTGGGTATACATGGCATTATCGCACTA
TTAGTAAACGGTTTAATGTCTTTATTTGGTAAACATTTCGGATGGAGAGGCTACGAAATCGAAGGGTTTGTGCTCTTTTT
CACTAGCAGTGCTCTTTTTCTTTACGAAATGG
>Sk_wtf23_exon4
TTTGTATTCCAATTTGGACACTTTGGCGTGCATTATCTGGGATGCTACAAGTGTTGGGTATACATGGCATTATCGCAGTA
TTAGTAAACGGTTCAATGTCTTTATTTGGTAAACATTTCGGATGGAGAGGCTACGAAATCGAAGGGTTTGTGCTCTTTTT
CACTAGCAATGCTCTTTTTCTTTACGAAATGG
>Sk_wtf26_exon4
TTTGTATTCCAATGTGGACACTTTGGCGTGCATTATCTGGGATGCTACAAGTGTTGGGTATACATGGCATTATCGCACTA
TTAGTAAACGGTTCAATGTCTTTATTTGGTAAACATTTCGGATGGAGAGGCTACGAAATCGAAGGGTTTGTGCTCTTTTT
CACGGGCAATGCTCTTTTTCTTTACGAAATGG
>Sk_wtf27_exon4
TTTGTATTCCATTTTGGACATTCGAGCGTACGTTAGCTAAGTTGGCAAAAGTGTTTTTGTTACAAAGTGGTATCGTGTTG
GTACTAAACGGTACGATGTTTTTACGTGGTAAACATTTTGAATGGACAGGTTGTGAAATTGAGGCCTCTGTGCTATTTAT
TATGGGCAATGTTCTTTTTCTTTGCGAAATGG
>Sk_wtf28_exon4
TTTGTATTCCAATTTGGACACTCAAGCATATGCTTTTTGGTTTGTTTCAAGTGCTGGGTGTACAAAGTTGTGTCGTTATT
GTAACGAAAGGTTTGATGTATTTATTTGATAAACATATCGACGCGACAGGCTACGAAATTGAAGCCTCTTCACTTTTTGT
TATAGGAAATTTTCTTTTCTTTTACGAAATGG
>Sk_wtf29_exon4
TTTGTATTCCATTTTGGACATTCGAGCGTACGTTAGCTAAGTTGGCAAAAGTGTTTTTGTTACAAAGTGGTATCGTGTTG
GTACTAAACGGTACGATGTTTTTACGTGGTAAACATTTTGAATGGACAGGTTGTGAAATTGAAGCCTCTGTGCTATTTAT
TATGGGCAATGTTCTTTTTCTTTGCGAAATGG
>Sk_wtf30_exon4
TTTGTATTCCATTTTGGACATTCGAGCGTACGTTAGCTAAGTTGGCAAAAGTGTTTTTGTTACAAAGTGGTATCGTGTTG
GTACTAAACGGTACGATGTTTTTACGTGGTAAACATTTTGAATGGACAGGTTGTGAAATTGAAGCCTCTGTGCTATTTAT
TATGGGCAATGTTCTTTTTCTTTGCGAAATGG
>Sk_wtf31_exon4
TTCGTCTTCCATTTTGGACACTCAAGCATATGTTTTCTGGTTTTTTTCAAGTGCTAGGTGTACAAAGTTGTGTCGTTATT
GTAACGAAAGGTTTGATGTATTTATTTGATAAACATTTCGACGGGACAGGCTACGAAATTGTAGCCTCTTCACTCTTTGT
TATAGGCAATTTTCTTTTCTTTTACGAAATGG
>Sk_wtf32_exon4
TTTGTATTCCAATTTGGACACTTTGCCGTGCATTATCTGGGATGCTACAAGTGTCGGGTATACATGGCATTATCGCACTA
TTAGTAAACGGTTCAATGTCTTTATTTGGTAAACATTTCGAAAGGAGAGGCTACGAAATCGAAGGGTTTGTGCTCTTTTT
CACGGGCAATGCTCTTTTTCTTTACGAAATGG
>Sk_wtf33_exon4
TTTGTATTCCAATTTGGACACTTTGGCGTGCATTATCTGGGATGCTACAAGTGTTGGGTATACATGGCATTATCGCAGTA
TTAGTAAACGGTTCAATGTCTTTATTTGGTAAACATTTCGGATGGAGAGGCTACGAAATCGAAGGGTTTGTGCTCTTTTT
CACTAGCAGTGCTCTTTTTCTTTACGAAATGG
>Sk_wtf34_exon4
TTCGTCTTCCATTCTGGACACTCAAGCATATGTTTTCTGGTTTGTTTCAAGTGCTGGGTGTACAAAGTTGTGTCGTTATT
GTAACGAAAGGTTTGATGCATTTATTTGATAAACATATCGACGCGACAGGCTACGAAATTGAAGCCTCTTCACTCTTTGT
TATAGGAAATTTTCTTTTCTTTTACGAAATGG
>Sp_wtf4-2_exon4
TTTGTATTCCAATTTGGACACTCAAGCATATGCTTTTTGGTTTGTTTCAAGTGCTGGGTGTACAAAGTTGTGTCGTTATT
GTAACGAAAGGTTTGATGTATTTATTTGATAAACATATCGACGCGACAGGCTACGAAATTGAAGCCTCTTCACTCTTTGT
TATAGGAAATTTTCTTTTCTTTTACGAAATGG
>Sp_wtf4_exon4
TTTGTATTCCAATTTGGACACTCAAGCATATGCTTTTTGGTTTGTTTCAAGTGCTGGGTGTACAAAGTTGTGTCGTTATT
GTAACGAAAGGTTTGATGTATTTATTTGATAAACATATCGACGCGACAGGCTACGAAATTGAAGCCTCTTCACTCTTTGT
TATAGGAAATTTTCTTTTCTTTTACGAAATGG
>Sp_wtf8*_exon4
TTCGTCTTCCATTTTGGACACTCAAGCATATGCTTTTTGGTTTGTTTCAAATGCTGGGTGTACAAAGTTGTGTCGTTATT
GTACAGAAAGGTTTGATGCATTCATTTGATAAACATATCGACGGGACAGGCTACGAAATTGAAGCCACTTCACTCTTTGT
TATAGGCAATTTTCTTTTCTTTTACGAAATGG
>Sp_wtf9_exon4
TTCGTCTTCCATTTTGGACACTCAAGCATATGTTTTCTGGTTTGTTTCAAGTACTGGGTGTACAAAGTTGTGTCGTTATT
GTACAGAAAGGTTTGATGCATTTATTTGATAAACATATCGACGGGACAGGCTACGAAATTGAAGCCTCTTCACTCTTTGT
TATAGGAAATTTTCTTTTCTTTTACGAAATGG
>Sp_wtf13_exon4
TTTGTATTCCAATTTGGACACTCAAGCATATGCTTTTTGGTTTGTTTCAAGTGCTGGGTGTACAAAGTTGTGTCGTTATT
GTAACGAAAGGTTTGATGTATTTATTTGATAAACATATCGACGCGACAGGCTACGAAATTGAAGCCTCTTCACTCTTTGT
TATAGGAAATTTTCTTTTCTTTTACGAAATGG
>Sp_wtf16_exon4
TTCGTCTTCCATTCTGGACACTCAAGCATATGTTTTCTGGTTTGTTTCAAGTGCTGGGTGTACAAAGTTGTGTCGTTATT
GTAACGAAAGGTTTGATGTATTTATTTGATAAACATATCGACGCGACAGGCTACGAAATTGAAGCCACTTCACTCTTTGT
TATAGGCAATTTTTTTTTCTTTTACGAAATGG
>Sp_wtf18-2_exon4
TTTGTATTCCAATTTGGACACTCAAGCATATGCTTTTTGGTTTGTTTCAAGTGCTGGGTGTACAAAGTTGTGTCGTTATT
GTAACGAAAGGTTTGATGTATTTATTTGATAAACATATCGACGCGACAGGCTACGAAATTGAAGCCTCTTCACTCTTTGT
TATAGGAAATTTTCTTTTCTTTTACGAAATGG
>Sp_wtf18_exon4
TTTGTATTCCAATTTGGACACTCAAGCATATGCTTTTTGGTTTGTTTCAAGTGCTGGGTGTACAAAGTTGTGTCGTTATT
GTAACGAAAGGTTTGATGTATTTATTTGATAAACATATCGACGCGACAGGCTACGAAATTGAAGCCTCTTCACTCTTTGT
TATAGGAAATTTTCTTTTCTTTTACGAAATGG
>Sp_wtf19_exon4
TTTGTATTCCATTTTGGACATTCGAGCGTACGTTAGCTAAGTTGGCAAAAGTGTTTTTGTTACAAAGTGGTATCGTGTTG
GTACTAAACGGTACGATGTTTTTACGTGGTAAACATTTTGAATGGACAGGTTGTGAAATTGAAGCCTCTGTGCTATTTAT
TATGGGCAATGTTCTTTTTCTTTGCGAAATGG
>Sp_wtf21_exon4
TTTGTATTCCATTTTGGACATTCGAGCGTACGTTGGCTAAGTTGGCAAAAGTGCTTTTGTTACAAAGTGGTATCGTGTTG
GTACTAAACGGTACGATGTTTTTACGTGGTAAACATTTTGAACGGATAGGTTGTGAAATTGAAGCCTCTGTGTTATTTAT
TATGGGCAATGTTCTTTTTCTTTGCGAAATGG
>Sp_wtf22*_exon4
TTTGTATTCCAATTTGGACACTTTGCCGTGCATTATCTGGGATGCTACAAGTGTTGGGTATACATGGCATTATCGCACTA
TTAGTAAACGGTTCAATGTCTTTATTTGGTAAATATTTCGGATGGAGAGGCTACGAAATCGAAGGGTTTGTGCTCTTT--
-----------------TTCTTTACGAAATGG
>Sp_wtf23_exon4
TTTGTATTCCATTTTGGACATTCGAGCGTACGTTAGCTAAGTTGGCAAAAGTGTTTTTGTTACAAAGTGGTATCGTGTTG
GTACTAAACGGTACGATGTTTTTACGTGGTAAACATTTTGAATGGACAGGTTGTGAAATTGAAGCCTCTGTGCTATTTAT
TATGGGCAATGTTCTTTTTCTTTGCGAAATGG
>Sp_wtf24*_exon4
TTCGTCTTCCATTCTGGACACTTAAGCATATGTTTTCTGGGTTTTTTCAAGTTCTAGGTGTACAAAGTTGTGTCGTTATT
GTAACGAAAGGTTTGATGCATTTATTTGACAAACATATCGACGGGACAGGCTACGAAATTGTAGCCTCTTCACTCTTTGT
TATAGGCAATTTTCTTTTCTTTTACGAAATGG
