# Supplementary material for: Killer Meiotic Drive and Dynamic Evolution of the wtf Gene Family
Source: Mol Biol Evol. 2019 Apr 16;36(6):1201–14. doi: 10.1093/molbev/msz052 (PMC6526906; doi:10.1093/molbev/msz052)
Supplement: Supplementary_Material_msz052 [file supplementary_material_msz052.zip › exon5_nucleotide_alignment_interleaved.txt]

CBS5557_wtf1_exon4                  TGGAACCTGGATCAAGCAAAA------TAAACA--TTATGGAAAGATTAA
CBS5557_wtf2_exon4                  TAAAACCTGGATCAATCAG------GGTCAACT--TGATCAGAA------
CBS5557_wtf3*_exon4                 TGGAACCGGGATCTTGCTCTA-----CGCATTTACTGACCAGACTTGCAA
CBS5557_wtf4_exon5                  AACGTCCAGGTGCTCTCAAAAGGATGCCCAAAT--TTATCGGGAATGGTA
CBS5557_wtf5_exon4                  TAAAACCTGGATCAATCAG------GGTCAACT--TGATCAGAA------
CBS5557_wtf6_exon4                  TGGAACCGGGATCTTGCTCTA-----CGCATTTACTGACCAGACTTGCAA
CBS5557_wtf8_exon5                  AATGCCCAGGAGCTCTCATAAGGACACGTAACT--CTATCAGGGATGTTA
CBS5557_wtf9_exon5                  AATGCCCAGGAGCTCTCAGAAGGATGCCCAAAT--CTATCAGGAATGGTA
CBS5557_wtf10_exon4                 TGGAACCTGGATCAATCAG------GGTCAACT--TGATCAGAA------
CBS5557_wtf12*_exon4a               TGGAACCTGGATTAATCGGAA------TAAATA--TTATGAAAAGATTAA
CBS5557_wtf13_exon4                 TGGAACCGGGATCTTGCTCTA------CAGATT--TGGTGAAAAGAGTAC
CBS5557_wtf16*_exon5                AATGTCCAGGTGCTCTCAAAAGGATGCCCAAAT--TTATCAGGAATGGTA
CBS5557_wtf17_exon4                 TGGAACCGGGATCTTGCTCTA------CAGATT--TGGTGAAAAGAACAC
CBS5557_wtf18_exon5                 AACGTCCAGGTGCTCTCAAAAGGATGCCCAAAT--TTATCGGGAATGGTA
CBS5557_wtf19_exon5                 AACGTCCAGGTGCTCTCAAAAGGATGCCCAAAT--TTATCGGGAATGGTA
CBS5557_wtf20_exon4                 TGGAACCGGGATCTTGCTCTA------CAGATT--TGGTGAAAAGAACAC
CBS5557_wtf21_exon5                 AATGCCCAGGAGCTCTCAGAAGGATGCCCAAAT--CTATCAGGAATGGTA
CBS5557_wtf22_exon5                 AACGTCCAGGTGCTCTCAAAAGGATGCCCAAAT--TTATCGGGAATGGTA
CBS5557_wtf23_exon4                 TGGAACCGGGATCTTGCTCTA------CAGATT--TGGTGAAAAGAGTAC
CBS5557_wtf24_exon5                 AATGCCCAGGAGCTCTCATAAGCTTACGAAACT--CTATCAGGAATGGTA
CBS5557_wtf25_exon4                 TGGAACCGGGATCTTGCTCTA------CAGATT--TGGTGAAAAGAACAC
CBS5557_wtf27_exon5                 AACGTCCAGGTGTACTCAAGAGGTTGCGCAACA--CTACTGGGAATGTTA
CBS5557_wtf28_exon5                 AATGTCCAGGAGCTCTCAGAAGGATGCCCAAAT--CTATCAGGAATGGTA
CBS5557_wtf29_exon5                 AATGCCCAGGAGCTCTCATAAGGACACGTAACT--CTATCAGGGATGGTA
CBS5557_wtf30(or31)_exon5           AATGTCCAGGTGCTCTCAAAAGGATGCCCAAAT--TTATCAGGAATGGTA
CBS5557_wtf32_exon5                 AACGTCCAGGTGTACTCAAGAGGATGCGCAACA--CTACTGGGAACGTTA
CBS5557_wtf33_exon5                 AACGTCCAGGTGTACTCAAGAGGATGCGCAACA--CTACTAGGAATGTTA
CBS5557_wtf35_exon4                 TAAAACCTGGATCAATCAG------GGTCAACT--TGATCAGAA------
FY29033_wtf1_exon4                  TGGAACCTGGATCAAGCAAAA------TAAACA--TTATGAAAAGATTAA
FY29033_wtf2_exon5                  AACGTCCAGGTGCTCTCAAAAGGATGCCCAAAT--TTATCAGGAATGGTA
FY29033_wtf4_exon5                  AATGTCCAGGTGCTCTCAAAAGGATGCCCAAAT--TTATCAGGAATGGTA
FY29033_wtf5_exon4                  TAAAACCTGGATCAATCAGA------GTCAACT--TGATCAGAA------
FY29033_wtf6_exon4                  TGGAACCTGGATCAATCAG------GGTCAACT--TGATCAGAA------
FY29033_wtf8_exon5                  AATGCCCAGGAGCTCTCATAAGCTTACGAAACT--CTATCAGGAATGGTA
FY29033_wtf9_exon5                  AATGCCCAGGAGCTCTCAGAAGGATGCCCAAAT--CTATCAGGAATGGTA
FY29033_wtf10_exon4                 TGGAACCGGGATCTTGCTCTA------CAGATT--TGGTGAAAAGAACAC
FY29033_wtf12*_exon4a               TGGAACCTGGATTAATCGGAA------TAAACA--TTATGAAAAGATTAA
FY29033_wtf13_exon5                 AACGTCCAGGTGCTCTCAAAAGGATGCCCAAAT--TTATCGGGAATGGTA
FY29033_wtf16_exon5                 AACGTCCAGGTGTACTCAAGAGGATGCGCAACA--CTACTGGGAACGTTA
FY29033_wtf17_exon4                 TGGAACCGGGATCTTGCTCTA------CAGATT--TGGTGAAAAGAACAC
FY29033_wtf18_exon5                 AACGTCCAGGTGCTCTCAAAAGGATGCCCAAAT--TTATCGGGAATGGTA
FY29033_wtf19_exon5                 AACGTCCAGGTGTACTCAAGAGGATGCGCAACA--CTACTGGGAACGTTA
FY29033_wtf20_exon4                 TGGAACCGGGATCTTGCTCTA------CAGATT--TGGTGAAAAGAGTAC
FY29033_wtf21*_exon5                AATGTCCAGGTGCACTCATAAGGACACGAAACT--CTATCAGGAATGGTA
FY29033_wtf22_exon5                 AATGTCCAGGAGCTCTCAGAAGGATGCCCAAAT--CTATCAGGAATGGTA
FY29033_wtf23_exon5                 AACGTCCAGGTGTACTCAAGAGGATGCGCAACA--CTACTGGGAATGTTA
FY29033_wtf24_exon5                 AATGTCCAGGTGCTCTGAGAAGGATGCCCAATT--CTAGCATGAATGGGA
FY29033_wtf25_exon4                 TGGAACCGGGATCTTGCTCTA------CAGATT--TGGTGAAAAGAACAC
FY29033_wtf26_exon5                 AACGTCCAGGTGTACTCAAGAGGATGCGCAACA--CTACTGGGAATGTTA
FY29033_wtf27_exon5                 AATGCCCAGGAGCTCTCAGAAGGACACGAAACT--CTATCAGGAATGGTA
FY29033_wtf28_exon5                 AACGTCCAGGTGCTCTCAAAAGGATGCCCAAAT--TTATCAGGAATGGTA
FY29033_wtf30_exon5                 AGTGCCCAGGAGCTCTCAGAAGGATGCCCAAAT--CTATCAGGAATGGTA
FY29033_wtf31_exon5                 AATGCCCAGGAGCTCTCAGAAGGATGCCCAATT--CTACCATGGATGGGA
FY29033_wtf33_exon5                 AACGTCCAGGTGTACTCAAGAGGATGCGCAACA--CTACTGGGAACGTTA
FY29033_wtf35_exon4                 TGGAACCTGGATCAAGCAAAA------TAAACA--TTATGAAAAGATTAA
FY29033_wtf36_exon5                 AATGTCCAGGTGCTCTCAAAAGGATGCCCAAAT--TTATCAGGAATGGTA
FY29033_wtf37_exon5                 AATGTCCAGGTGCTCTCAAAAGGATGCCCAAAT--TTATCAGGAATGGTA
FY29033_wtf38_exon5                 AATGCCCAGGAGCTCTCATAAGGACACGAAACT--CTATCAGGGATGGTA
FY29033_wtf39_exon5                 AATGCCCAGGAGCTCTCAGAAGGATGCCCAAAT--CTATCAGGAATGGTA
FY29033_wtf40_exon4                 TGGAACCTGGATCTTGCTCTA------CAGATT--TGGTGAAAAGAGTAC
FY29033_wtf41_exon5                 AATGCCCAGGAGCTCTCAGAAGGATGCCCAAAT--CTATCAGGAATGGTA
FY29033_wtf42_exon4                 TGGAACCGGGATCTTGCTCTA-----CGCATTTACTGACCAGACTTGCAA
Sk_wtf1*_exon4                      TGGAACCTGGATCAAGCAAAA------TAAACA--TTATGGAAAGATTAA
Sk_wtf2_exon4                       TAAAACCTGGATCAATCAG------GGTCAACT--TGATCAGAA------
Sk_wtf4_exon5                       AATGTCCAGGTGCTCTCAAAAGGATGCCCAAAT--TTATCAGGAATGGTA
Sk_wtf5_exon4                       TAAAACCTGGATCAATCAG------GGTCAACT--TGATCAGAA------
Sk_wtf6_exon4                       TGGAACCTGGATCTTGCTCTA------CAGATT--TGGTGAAAAGAGTAC
Sk_wtf8_exon5                       AACGTCCAGGTGTACTCAAGAGGATGCGCAACA--CTACTGGGAATGTTA
Sk_wtf9_exon5                       AATGCCCAGGAGCTCTCAGAAGGATGCCCAAAT--CTATCAGGAATGGTA
Sk_wtf10_exon4                      TGGAACCGGGATCTTGCTCTA------CAGATT--TGGTGAAAAGAACAC
Sk_wtf12*_exon4a                    TGGAACCTGGATTAATCGGAA------TAAATA--TTATGAAAAGATTAA
Sk_wtf13_exon5                      AACGTCCAGGTGCTCTCAAAAGGATGCCCAAAT--TTATCGGGAATGGTA
Sk_wtf16_exon5                      AACGTCCAGGTGTACTCAAGAGGATGCGCAACA--CTACTGGGAACGTTA
Sk_wtf17*_exon4                     TGGAACCGGGATCTTGCTCTA------CAGATT--TGGTGAAAAGAACAC
Sk_wtf18_exon5                      AACGTCCAGGTGCTCTCAAAAGGATGCCCAAAT--TTATCGGGAATGGTA
Sk_wtf19_exon5                      AACGTCCAGGTGTACTCAAGAGGTTGCGCAACA--CTACTGGGAACGTTA
Sk_wtf20_exon4                      TGGAACCGGGATCTTGCTCTA------CAGATT--TGGTGAAAAGAGTAC
Sk_wtf21*_exon5                     AATGTCCAGGTGCACTCATAAGGACACGAAACT--CTATCAGGAATGGTA
Sk_wtf22_exon5                      AACGTCCAGGTGTACTCAAGAGGATGCGCAACA--CTACTGGGAATGTTA
Sk_wtf23_exon5                      AACGTCCAGGTGTACTCAAGAGGATGCGCAACA--CTACTGGGAACGTTA
Sk_wtf24_exon4                      TGGAACCGGGATCTTGCTCTA-----CGCATTTACTGACCAGACTTGCAA
Sk_wtf25_exon4                      TGGAACCGGGATCTTGCTCTA------CAGATT--TGGTGAAAAGAACAC
Sk_wtf26_exon5                      AACGTCCAGGTGTACTCAAGAGGATGCGCAACA--CTACCGGGAATGTTA
Sk_wtf27_exon5                      AATGCCCAGGAGCTCTCAGAAGGACACGAAACT--CTATCAGGAATGGTA
Sk_wtf28_exon5                      AACGTCCAGGTGCTCTCAAAAGGATGCCCAAAT--TTATCAGGAATGGTA
Sk_wtf29_exon5                      AATGCCCAGGAGCTCTCATAAGGACACGTAACT--CTATCAGGGATGGTA
Sk_wtf30_exon5                      AGTGCCCAGGAGCTCTCAGAAGGATGCCCAAAT--CTATCAGGAATGGTA
Sk_wtf31_exon5                      AATGCCCAGGAGCTCTCAGAAGGATGCCCAATT--CTACCATGGATGGGA
Sk_wtf32_exon5                      AACGTCCAGGTGTACTCAAGAGGATGCGCAACA--CTACTGGGAACGTTA
Sk_wtf33_exon5                      AACGTCCAGGTGTACTCAAGAGGATGCGCAACA--CTACTGGGAACGTTA
Sk_wtf34_exon5                      AATGCCCAGGAGCTCTCAGAAGGATGCCCAAAT--CTATCAGGAATGGTA
Sk_wtf35_exon4                      TAAAACCTGGATCAATCAG------GGTCAACT--TGATCAGAA------
Sp_wtf1*_exon4                      TGGAACCTGGATCAAGCAAAA------TAAACA--TTATGGAAAGATTAA
Sp_wtf3*_exon4                      TGGAACCGGGATCTTGCTCTA-----CGCATTTACTGACCAGACTTGCAA
Sp_wtf4-2_exon5                     AACGTCCAGGTGCTCTCAAAAGGATGCCCAAAT--TTATCGGGAATGGTA
Sp_wtf4_exon5                       AACGTCCAGGTGCTCTCAAAAGGATGCCCAAAT--TTATCGGGAATGGTA
Sp_wtf5_exon4                       TAAAACCTGGATCAATCAG------GGTCAACT--TGATCAGAA------
Sp_wtf6*_exon4                      TAAAACCTGGATCAATCAG------GGTCAACT--TGATCAGAA------
Sp_wtf8*_exon5                      AATGTCCAGGTGCTCTCAAAAGGATGCCCAAAT--TTATCAGGAATGGTA
Sp_wtf9_exon5                       AATGTCCAGGTGCTCTCAAAAGGATGCCCAAAT--TTATCAGGAATGGTA
Sp_wtf10_exon4                      TAAAACCTGGATCAATCAG------GGTCAACT--TGATCAGAA------
Sp_wtf12*_exon4a                    TGGAACCTGGATTAATCGGAA---TAAGCA-----TTATGAAAAGATTAA
Sp_wtf13_exon5                      AACGTCCAGGTGCTCTCAAAAGGATGCCCAAAT--TTATCGGGAATGGTA
Sp_wtf16_exon5                      AATGTCCAGGTGCTCTCAAAAGGATGCCCAAAT--TTATCAGGAATGGTA
Sp_wtf17*_exon4                     TGGAACCGGGATCTTGCTCTA------CAGATT--TGGTGAAAAGAACAC
Sp_wtf18-2_exon5                    AATGTCCAGGTGCTCTCAAAAGGATGCCCAAAT--TTATCAGGAATGGTA
Sp_wtf18_exon5                      AATGTCCAGGTGCTCTCAAAAGGATGCCCAAAT--TTATCAGGAATGGTA
Sp_wtf19_exon5                      AATGTCCAGGTGCACTCATAAGAACACGAAACT--CTATCAGGAATGGTA
Sp_wtf20_exon4                      TGGAACCTGGATCTTGCTCTA------CAGATT--TGGTGAAAAGAGTAC
Sp_wtf21_exon5                      AATGTCCAGGTGCACTCATAAGAACACGAAACT--CTATCAGGAATGGTA
Sp_wtf22*_exon5                     AACGTCCAGGTGTACTCAAGAGGATGCGCAACA--CTACTGGGAATGTTA
Sp_wtf23_exon5                      AATGTCCAGGTGCACTCATAAGAACACGAAACT--CTATCAGGAATGGTA
Sp_wtf24*_exon5                     AATGTCCAGGTGCTCTCAAAAGGATGCCCAAAT--TTATCAGGAATGGTA
Sp_wtf25_exon4                      TGGAACCGGGATCTTGCTCTA------CAGATT--TGGTGAAAAGAACAC

CBS5557_wtf1_exon4                  GAGGAGACA---ATG
CBS5557_wtf2_exon4                  -AGATG--------G
CBS5557_wtf3*_exon4                 CAACTT------GCG
CBS5557_wtf4_exon5                  TAGCTTCTTTCCTAG
CBS5557_wtf5_exon4                  -AGATG--------G
CBS5557_wtf6_exon4                  CAACTT------GCG
CBS5557_wtf8_exon5                  TAGGTTATATATGTG
CBS5557_wtf9_exon5                  TAGCTTCTTTCCTAG
CBS5557_wtf10_exon4                 -AGATG--------G
CBS5557_wtf12*_exon4a               TAGGAGATA---ATG
CBS5557_wtf13_exon4                 GAGAATATT---GTG
CBS5557_wtf16*_exon5                TAGCTTCTTTCCTAG
CBS5557_wtf17_exon4                 TAGCACTTT---ATG
CBS5557_wtf18_exon5                 TAGCTTCTTTCCTAG
CBS5557_wtf19_exon5                 TAGCTTCTTTCCTAG
CBS5557_wtf20_exon4                 TAGCATTTT---ATG
CBS5557_wtf21_exon5                 TAGCTTCTTTCCTAG
CBS5557_wtf22_exon5                 TAGCTTCTTTCCTAG
CBS5557_wtf23_exon4                 GAGAATATT---GTG
CBS5557_wtf24_exon5                 TAGCTTCTTTCCTAG
CBS5557_wtf25_exon4                 TAGCATTTT---ATG
CBS5557_wtf27_exon5                 TAGGTTATATATTAG
CBS5557_wtf28_exon5                 TAGCTTCTTTCCTAG
CBS5557_wtf29_exon5                 TAGGTTATATATTAG
CBS5557_wtf30(or31)_exon5           TAGCTTCTTTCCTAG
CBS5557_wtf32_exon5                 TAGGTTATATATGTG
CBS5557_wtf33_exon5                 TAGGTTTTATATTAG
CBS5557_wtf35_exon4                 -AGATG--------G
FY29033_wtf1_exon4                  GAGGAGACA---ATG
FY29033_wtf2_exon5                  TAGCTTCTTTCCTAG
FY29033_wtf4_exon5                  TAGCTTCTTTCCTAG
FY29033_wtf5_exon4                  -AGATG--------G
FY29033_wtf6_exon4                  -AGATG--------G
FY29033_wtf8_exon5                  TAGCTTCTTTCCTAG
FY29033_wtf9_exon5                  TAGCTTCTTTCCTAG
FY29033_wtf10_exon4                 TAGCACTTT---ATG
FY29033_wtf12*_exon4a               TAGGAGATA---ATG
FY29033_wtf13_exon5                 TAGCTTCTTTCCTAG
FY29033_wtf16_exon5                 TAGGTTATATATGTG
FY29033_wtf17_exon4                 TAGCACTTT---ATG
FY29033_wtf18_exon5                 TAGCTTCTTTCCTAG
FY29033_wtf19_exon5                 TAGGTTATATATGTG
FY29033_wtf20_exon4                 AAGCATATT---GTG
FY29033_wtf21*_exon5                TAGCTTTTTTCCTAG
FY29033_wtf22_exon5                 TAGCTTCTTTCCTAG
FY29033_wtf23_exon5                 TAGGTTATATATTAG
FY29033_wtf24_exon5                 TGGCTTTGATACTAA
FY29033_wtf25_exon4                 TAGCATTTT---ATG
FY29033_wtf26_exon5                 TAGGTTATATATTAG
FY29033_wtf27_exon5                 TAGCTTTTTTCCTAG
FY29033_wtf28_exon5                 TAGCTTCTTTCCTAG
FY29033_wtf30_exon5                 TAGCTTCTTTCCTAG
FY29033_wtf31_exon5                 TGGCTTTTATACTAA
FY29033_wtf33_exon5                 TAGGTTATATATGTG
FY29033_wtf35_exon4                 GAGGAGACA---ATG
FY29033_wtf36_exon5                 TAGCTTCTTTCCTAG
FY29033_wtf37_exon5                 TAGCTTCTTTCCTAG
FY29033_wtf38_exon5                 TAGGTTATATATTAG
FY29033_wtf39_exon5                 TAGCTTCTTTCCTAA
FY29033_wtf40_exon4                 AAGCATATT---GTG
FY29033_wtf41_exon5                 TAGCTTCTTTCCTAG
FY29033_wtf42_exon4                 CAACTT------GCG
Sk_wtf1*_exon4                      GAGGAGACA---ATG
Sk_wtf2_exon4                       -AGATG--------G
Sk_wtf4_exon5                       TAGCTTCTTTCCTAG
Sk_wtf5_exon4                       -AGATG--------G
Sk_wtf6_exon4                       AAGCATATT---GTG
Sk_wtf8_exon5                       TAGGTTATATATGTG
Sk_wtf9_exon5                       TAGCTTCTTTCCTAG
Sk_wtf10_exon4                      TAGCACTTT---ATG
Sk_wtf12*_exon4a                    TAGGAGATA---ATG
Sk_wtf13_exon5                      TAGCTTCTTTCCTAG
Sk_wtf16_exon5                      TAGGTTATATATGTG
Sk_wtf17*_exon4                     TAGCACTTT---ATG
Sk_wtf18_exon5                      TAGCTTCTTTCCTAG
Sk_wtf19_exon5                      TAGGTTATATATGTG
Sk_wtf20_exon4                      AAGCATATT---GTG
Sk_wtf21*_exon5                     TAGCTTTTTTCCTAG
Sk_wtf22_exon5                      TAGGTTATATATTAG
Sk_wtf23_exon5                      TAGGTTATATATGTG
Sk_wtf24_exon4                      CAACTT------GCG
Sk_wtf25_exon4                      TAGCATTTT---ATG
Sk_wtf26_exon5                      TAGGTTATATATTAG
Sk_wtf27_exon5                      TAGCTTTTTTCCTAG
Sk_wtf28_exon5                      TAGCTTCTTTCCTAG
Sk_wtf29_exon5                      TAGGTTATATATTAG
Sk_wtf30_exon5                      TAGCTTCTTTCCTAG
Sk_wtf31_exon5                      TGGCTTTTATACTAA
Sk_wtf32_exon5                      TAGGTTATATATGTG
Sk_wtf33_exon5                      TAGGTTATATATGTG
Sk_wtf34_exon5                      TAGCTTCTTTCCTAG
Sk_wtf35_exon4                      -AGATG--------G
Sp_wtf1*_exon4                      GAGGAGACA---ATG
Sp_wtf3*_exon4                      CAACTT------GCG
Sp_wtf4-2_exon5                     TAGCTTCTTTCCTAG
Sp_wtf4_exon5                       TAGCTTCTTTCCTAG
Sp_wtf5_exon4                       -AGATG--------G
Sp_wtf6*_exon4                      -AGATG--------G
Sp_wtf8*_exon5                      TAGCTTCTTTCCTAG
Sp_wtf9_exon5                       TAGCTTCTTTCCTAG
Sp_wtf10_exon4                      -AGATG--------G
Sp_wtf12*_exon4a                    TAGGAGATA---ATG
Sp_wtf13_exon5                      TAGCTTCTTTCCTAG
Sp_wtf16_exon5                      TAGCTTCTTTCCTAG
Sp_wtf17*_exon4                     TAGCACTTT---ATG
Sp_wtf18-2_exon5                    TAGCTTCTTTCCTAG
Sp_wtf18_exon5                      TAGCTTCTTTCCTAG
Sp_wtf19_exon5                      TAGCTTTTATATTAG
Sp_wtf20_exon4                      AAGCATATT---GTG
Sp_wtf21_exon5                      TAGCTTTTATATTAG
Sp_wtf22*_exon5                     TAGGTTTTATATTAG
Sp_wtf23_exon5                      TAGCTTTTATTTTAG
Sp_wtf24*_exon5                     TAGCTTTTATATTAG
Sp_wtf25_exon4                      TAGCATTTT---ATG
