# Supplementary material for: Killer Meiotic Drive and Dynamic Evolution of the wtf Gene Family
Source: Mol Biol Evol. 2019 Apr 16;36(6):1201–14. doi: 10.1093/molbev/msz052 (PMC6526906; doi:10.1093/molbev/msz052)
Supplement: Supplementary_Material_msz052 [file supplementary_material_msz052.zip › exon5_nucleotide_alignment_sequential.txt]

>CBS5557_wtf1_exon4
TGGAACCTGGATCAAGCAAAA------TAAACA--TTATGGAAAGATTAAGAGGAGACA---ATG
>CBS5557_wtf2_exon4
TAAAACCTGGATCAATCAG------GGTCAACT--TGATCAGAA-------AGATG--------G
>CBS5557_wtf3*_exon4
TGGAACCGGGATCTTGCTCTA-----CGCATTTACTGACCAGACTTGCAACAACTT------GCG
>CBS5557_wtf4_exon5
AACGTCCAGGTGCTCTCAAAAGGATGCCCAAAT--TTATCGGGAATGGTATAGCTTCTTTCCTAG
>CBS5557_wtf5_exon4
TAAAACCTGGATCAATCAG------GGTCAACT--TGATCAGAA-------AGATG--------G
>CBS5557_wtf6_exon4
TGGAACCGGGATCTTGCTCTA-----CGCATTTACTGACCAGACTTGCAACAACTT------GCG
>CBS5557_wtf8_exon5
AATGCCCAGGAGCTCTCATAAGGACACGTAACT--CTATCAGGGATGTTATAGGTTATATATGTG
>CBS5557_wtf9_exon5
AATGCCCAGGAGCTCTCAGAAGGATGCCCAAAT--CTATCAGGAATGGTATAGCTTCTTTCCTAG
>CBS5557_wtf10_exon4
TGGAACCTGGATCAATCAG------GGTCAACT--TGATCAGAA-------AGATG--------G
>CBS5557_wtf12*_exon4a
TGGAACCTGGATTAATCGGAA------TAAATA--TTATGAAAAGATTAATAGGAGATA---ATG
>CBS5557_wtf13_exon4
TGGAACCGGGATCTTGCTCTA------CAGATT--TGGTGAAAAGAGTACGAGAATATT---GTG
>CBS5557_wtf16*_exon5
AATGTCCAGGTGCTCTCAAAAGGATGCCCAAAT--TTATCAGGAATGGTATAGCTTCTTTCCTAG
>CBS5557_wtf17_exon4
TGGAACCGGGATCTTGCTCTA------CAGATT--TGGTGAAAAGAACACTAGCACTTT---ATG
>CBS5557_wtf18_exon5
AACGTCCAGGTGCTCTCAAAAGGATGCCCAAAT--TTATCGGGAATGGTATAGCTTCTTTCCTAG
>CBS5557_wtf19_exon5
AACGTCCAGGTGCTCTCAAAAGGATGCCCAAAT--TTATCGGGAATGGTATAGCTTCTTTCCTAG
>CBS5557_wtf20_exon4
TGGAACCGGGATCTTGCTCTA------CAGATT--TGGTGAAAAGAACACTAGCATTTT---ATG
>CBS5557_wtf21_exon5
AATGCCCAGGAGCTCTCAGAAGGATGCCCAAAT--CTATCAGGAATGGTATAGCTTCTTTCCTAG
>CBS5557_wtf22_exon5
AACGTCCAGGTGCTCTCAAAAGGATGCCCAAAT--TTATCGGGAATGGTATAGCTTCTTTCCTAG
>CBS5557_wtf23_exon4
TGGAACCGGGATCTTGCTCTA------CAGATT--TGGTGAAAAGAGTACGAGAATATT---GTG
>CBS5557_wtf24_exon5
AATGCCCAGGAGCTCTCATAAGCTTACGAAACT--CTATCAGGAATGGTATAGCTTCTTTCCTAG
>CBS5557_wtf25_exon4
TGGAACCGGGATCTTGCTCTA------CAGATT--TGGTGAAAAGAACACTAGCATTTT---ATG
>CBS5557_wtf27_exon5
AACGTCCAGGTGTACTCAAGAGGTTGCGCAACA--CTACTGGGAATGTTATAGGTTATATATTAG
>CBS5557_wtf28_exon5
AATGTCCAGGAGCTCTCAGAAGGATGCCCAAAT--CTATCAGGAATGGTATAGCTTCTTTCCTAG
>CBS5557_wtf29_exon5
AATGCCCAGGAGCTCTCATAAGGACACGTAACT--CTATCAGGGATGGTATAGGTTATATATTAG
>CBS5557_wtf30(or31)_exon5
AATGTCCAGGTGCTCTCAAAAGGATGCCCAAAT--TTATCAGGAATGGTATAGCTTCTTTCCTAG
>CBS5557_wtf32_exon5
AACGTCCAGGTGTACTCAAGAGGATGCGCAACA--CTACTGGGAACGTTATAGGTTATATATGTG
>CBS5557_wtf33_exon5
AACGTCCAGGTGTACTCAAGAGGATGCGCAACA--CTACTAGGAATGTTATAGGTTTTATATTAG
>CBS5557_wtf35_exon4
TAAAACCTGGATCAATCAG------GGTCAACT--TGATCAGAA-------AGATG--------G
>FY29033_wtf1_exon4
TGGAACCTGGATCAAGCAAAA------TAAACA--TTATGAAAAGATTAAGAGGAGACA---ATG
>FY29033_wtf2_exon5
AACGTCCAGGTGCTCTCAAAAGGATGCCCAAAT--TTATCAGGAATGGTATAGCTTCTTTCCTAG
>FY29033_wtf4_exon5
AATGTCCAGGTGCTCTCAAAAGGATGCCCAAAT--TTATCAGGAATGGTATAGCTTCTTTCCTAG
>FY29033_wtf5_exon4
TAAAACCTGGATCAATCAGA------GTCAACT--TGATCAGAA-------AGATG--------G
>FY29033_wtf6_exon4
TGGAACCTGGATCAATCAG------GGTCAACT--TGATCAGAA-------AGATG--------G
>FY29033_wtf8_exon5
AATGCCCAGGAGCTCTCATAAGCTTACGAAACT--CTATCAGGAATGGTATAGCTTCTTTCCTAG
>FY29033_wtf9_exon5
AATGCCCAGGAGCTCTCAGAAGGATGCCCAAAT--CTATCAGGAATGGTATAGCTTCTTTCCTAG
>FY29033_wtf10_exon4
TGGAACCGGGATCTTGCTCTA------CAGATT--TGGTGAAAAGAACACTAGCACTTT---ATG
>FY29033_wtf12*_exon4a
TGGAACCTGGATTAATCGGAA------TAAACA--TTATGAAAAGATTAATAGGAGATA---ATG
>FY29033_wtf13_exon5
AACGTCCAGGTGCTCTCAAAAGGATGCCCAAAT--TTATCGGGAATGGTATAGCTTCTTTCCTAG
>FY29033_wtf16_exon5
AACGTCCAGGTGTACTCAAGAGGATGCGCAACA--CTACTGGGAACGTTATAGGTTATATATGTG
>FY29033_wtf17_exon4
TGGAACCGGGATCTTGCTCTA------CAGATT--TGGTGAAAAGAACACTAGCACTTT---ATG
>FY29033_wtf18_exon5
AACGTCCAGGTGCTCTCAAAAGGATGCCCAAAT--TTATCGGGAATGGTATAGCTTCTTTCCTAG
>FY29033_wtf19_exon5
AACGTCCAGGTGTACTCAAGAGGATGCGCAACA--CTACTGGGAACGTTATAGGTTATATATGTG
>FY29033_wtf20_exon4
TGGAACCGGGATCTTGCTCTA------CAGATT--TGGTGAAAAGAGTACAAGCATATT---GTG
>FY29033_wtf21*_exon5
AATGTCCAGGTGCACTCATAAGGACACGAAACT--CTATCAGGAATGGTATAGCTTTTTTCCTAG
>FY29033_wtf22_exon5
AATGTCCAGGAGCTCTCAGAAGGATGCCCAAAT--CTATCAGGAATGGTATAGCTTCTTTCCTAG
>FY29033_wtf23_exon5
AACGTCCAGGTGTACTCAAGAGGATGCGCAACA--CTACTGGGAATGTTATAGGTTATATATTAG
>FY29033_wtf24_exon5
AATGTCCAGGTGCTCTGAGAAGGATGCCCAATT--CTAGCATGAATGGGATGGCTTTGATACTAA
>FY29033_wtf25_exon4
TGGAACCGGGATCTTGCTCTA------CAGATT--TGGTGAAAAGAACACTAGCATTTT---ATG
>FY29033_wtf26_exon5
AACGTCCAGGTGTACTCAAGAGGATGCGCAACA--CTACTGGGAATGTTATAGGTTATATATTAG
>FY29033_wtf27_exon5
AATGCCCAGGAGCTCTCAGAAGGACACGAAACT--CTATCAGGAATGGTATAGCTTTTTTCCTAG
>FY29033_wtf28_exon5
AACGTCCAGGTGCTCTCAAAAGGATGCCCAAAT--TTATCAGGAATGGTATAGCTTCTTTCCTAG
>FY29033_wtf30_exon5
AGTGCCCAGGAGCTCTCAGAAGGATGCCCAAAT--CTATCAGGAATGGTATAGCTTCTTTCCTAG
>FY29033_wtf31_exon5
AATGCCCAGGAGCTCTCAGAAGGATGCCCAATT--CTACCATGGATGGGATGGCTTTTATACTAA
>FY29033_wtf33_exon5
AACGTCCAGGTGTACTCAAGAGGATGCGCAACA--CTACTGGGAACGTTATAGGTTATATATGTG
>FY29033_wtf35_exon4
TGGAACCTGGATCAAGCAAAA------TAAACA--TTATGAAAAGATTAAGAGGAGACA---ATG
>FY29033_wtf36_exon5
AATGTCCAGGTGCTCTCAAAAGGATGCCCAAAT--TTATCAGGAATGGTATAGCTTCTTTCCTAG
>FY29033_wtf37_exon5
AATGTCCAGGTGCTCTCAAAAGGATGCCCAAAT--TTATCAGGAATGGTATAGCTTCTTTCCTAG
>FY29033_wtf38_exon5
AATGCCCAGGAGCTCTCATAAGGACACGAAACT--CTATCAGGGATGGTATAGGTTATATATTAG
>FY29033_wtf39_exon5
AATGCCCAGGAGCTCTCAGAAGGATGCCCAAAT--CTATCAGGAATGGTATAGCTTCTTTCCTAA
>FY29033_wtf40_exon4
TGGAACCTGGATCTTGCTCTA------CAGATT--TGGTGAAAAGAGTACAAGCATATT---GTG
>FY29033_wtf41_exon5
AATGCCCAGGAGCTCTCAGAAGGATGCCCAAAT--CTATCAGGAATGGTATAGCTTCTTTCCTAG
>FY29033_wtf42_exon4
TGGAACCGGGATCTTGCTCTA-----CGCATTTACTGACCAGACTTGCAACAACTT------GCG
>Sk_wtf1*_exon4
TGGAACCTGGATCAAGCAAAA------TAAACA--TTATGGAAAGATTAAGAGGAGACA---ATG
>Sk_wtf2_exon4
TAAAACCTGGATCAATCAG------GGTCAACT--TGATCAGAA-------AGATG--------G
>Sk_wtf4_exon5
AATGTCCAGGTGCTCTCAAAAGGATGCCCAAAT--TTATCAGGAATGGTATAGCTTCTTTCCTAG
>Sk_wtf5_exon4
TAAAACCTGGATCAATCAG------GGTCAACT--TGATCAGAA-------AGATG--------G
>Sk_wtf6_exon4
TGGAACCTGGATCTTGCTCTA------CAGATT--TGGTGAAAAGAGTACAAGCATATT---GTG
>Sk_wtf8_exon5
AACGTCCAGGTGTACTCAAGAGGATGCGCAACA--CTACTGGGAATGTTATAGGTTATATATGTG
>Sk_wtf9_exon5
AATGCCCAGGAGCTCTCAGAAGGATGCCCAAAT--CTATCAGGAATGGTATAGCTTCTTTCCTAG
>Sk_wtf10_exon4
TGGAACCGGGATCTTGCTCTA------CAGATT--TGGTGAAAAGAACACTAGCACTTT---ATG
>Sk_wtf12*_exon4a
TGGAACCTGGATTAATCGGAA------TAAATA--TTATGAAAAGATTAATAGGAGATA---ATG
>Sk_wtf13_exon5
AACGTCCAGGTGCTCTCAAAAGGATGCCCAAAT--TTATCGGGAATGGTATAGCTTCTTTCCTAG
>Sk_wtf16_exon5
AACGTCCAGGTGTACTCAAGAGGATGCGCAACA--CTACTGGGAACGTTATAGGTTATATATGTG
>Sk_wtf17*_exon4
TGGAACCGGGATCTTGCTCTA------CAGATT--TGGTGAAAAGAACACTAGCACTTT---ATG
>Sk_wtf18_exon5
AACGTCCAGGTGCTCTCAAAAGGATGCCCAAAT--TTATCGGGAATGGTATAGCTTCTTTCCTAG
>Sk_wtf19_exon5
AACGTCCAGGTGTACTCAAGAGGTTGCGCAACA--CTACTGGGAACGTTATAGGTTATATATGTG
>Sk_wtf20_exon4
TGGAACCGGGATCTTGCTCTA------CAGATT--TGGTGAAAAGAGTACAAGCATATT---GTG
>Sk_wtf21*_exon5
AATGTCCAGGTGCACTCATAAGGACACGAAACT--CTATCAGGAATGGTATAGCTTTTTTCCTAG
>Sk_wtf22_exon5
AACGTCCAGGTGTACTCAAGAGGATGCGCAACA--CTACTGGGAATGTTATAGGTTATATATTAG
>Sk_wtf23_exon5
AACGTCCAGGTGTACTCAAGAGGATGCGCAACA--CTACTGGGAACGTTATAGGTTATATATGTG
>Sk_wtf24_exon4
TGGAACCGGGATCTTGCTCTA-----CGCATTTACTGACCAGACTTGCAACAACTT------GCG
>Sk_wtf25_exon4
TGGAACCGGGATCTTGCTCTA------CAGATT--TGGTGAAAAGAACACTAGCATTTT---ATG
>Sk_wtf26_exon5
AACGTCCAGGTGTACTCAAGAGGATGCGCAACA--CTACCGGGAATGTTATAGGTTATATATTAG
>Sk_wtf27_exon5
AATGCCCAGGAGCTCTCAGAAGGACACGAAACT--CTATCAGGAATGGTATAGCTTTTTTCCTAG
>Sk_wtf28_exon5
AACGTCCAGGTGCTCTCAAAAGGATGCCCAAAT--TTATCAGGAATGGTATAGCTTCTTTCCTAG
>Sk_wtf29_exon5
AATGCCCAGGAGCTCTCATAAGGACACGTAACT--CTATCAGGGATGGTATAGGTTATATATTAG
>Sk_wtf30_exon5
AGTGCCCAGGAGCTCTCAGAAGGATGCCCAAAT--CTATCAGGAATGGTATAGCTTCTTTCCTAG
>Sk_wtf31_exon5
AATGCCCAGGAGCTCTCAGAAGGATGCCCAATT--CTACCATGGATGGGATGGCTTTTATACTAA
>Sk_wtf32_exon5
AACGTCCAGGTGTACTCAAGAGGATGCGCAACA--CTACTGGGAACGTTATAGGTTATATATGTG
>Sk_wtf33_exon5
AACGTCCAGGTGTACTCAAGAGGATGCGCAACA--CTACTGGGAACGTTATAGGTTATATATGTG
>Sk_wtf34_exon5
AATGCCCAGGAGCTCTCAGAAGGATGCCCAAAT--CTATCAGGAATGGTATAGCTTCTTTCCTAG
>Sk_wtf35_exon4
TAAAACCTGGATCAATCAG------GGTCAACT--TGATCAGAA-------AGATG--------G
>Sp_wtf1*_exon4
TGGAACCTGGATCAAGCAAAA------TAAACA--TTATGGAAAGATTAAGAGGAGACA---ATG
>Sp_wtf3*_exon4
TGGAACCGGGATCTTGCTCTA-----CGCATTTACTGACCAGACTTGCAACAACTT------GCG
>Sp_wtf4-2_exon5
AACGTCCAGGTGCTCTCAAAAGGATGCCCAAAT--TTATCGGGAATGGTATAGCTTCTTTCCTAG
>Sp_wtf4_exon5
AACGTCCAGGTGCTCTCAAAAGGATGCCCAAAT--TTATCGGGAATGGTATAGCTTCTTTCCTAG
>Sp_wtf5_exon4
TAAAACCTGGATCAATCAG------GGTCAACT--TGATCAGAA-------AGATG--------G
>Sp_wtf6*_exon4
TAAAACCTGGATCAATCAG------GGTCAACT--TGATCAGAA-------AGATG--------G
>Sp_wtf8*_exon5
AATGTCCAGGTGCTCTCAAAAGGATGCCCAAAT--TTATCAGGAATGGTATAGCTTCTTTCCTAG
>Sp_wtf9_exon5
AATGTCCAGGTGCTCTCAAAAGGATGCCCAAAT--TTATCAGGAATGGTATAGCTTCTTTCCTAG
>Sp_wtf10_exon4
TAAAACCTGGATCAATCAG------GGTCAACT--TGATCAGAA-------AGATG--------G
>Sp_wtf12*_exon4a
TGGAACCTGGATTAATCGGAA---TAAGCA-----TTATGAAAAGATTAATAGGAGATA---ATG
>Sp_wtf13_exon5
AACGTCCAGGTGCTCTCAAAAGGATGCCCAAAT--TTATCGGGAATGGTATAGCTTCTTTCCTAG
>Sp_wtf16_exon5
AATGTCCAGGTGCTCTCAAAAGGATGCCCAAAT--TTATCAGGAATGGTATAGCTTCTTTCCTAG
>Sp_wtf17*_exon4
TGGAACCGGGATCTTGCTCTA------CAGATT--TGGTGAAAAGAACACTAGCACTTT---ATG
>Sp_wtf18-2_exon5
AATGTCCAGGTGCTCTCAAAAGGATGCCCAAAT--TTATCAGGAATGGTATAGCTTCTTTCCTAG
>Sp_wtf18_exon5
AATGTCCAGGTGCTCTCAAAAGGATGCCCAAAT--TTATCAGGAATGGTATAGCTTCTTTCCTAG
>Sp_wtf19_exon5
AATGTCCAGGTGCACTCATAAGAACACGAAACT--CTATCAGGAATGGTATAGCTTTTATATTAG
>Sp_wtf20_exon4
TGGAACCTGGATCTTGCTCTA------CAGATT--TGGTGAAAAGAGTACAAGCATATT---GTG
>Sp_wtf21_exon5
AATGTCCAGGTGCACTCATAAGAACACGAAACT--CTATCAGGAATGGTATAGCTTTTATATTAG
>Sp_wtf22*_exon5
AACGTCCAGGTGTACTCAAGAGGATGCGCAACA--CTACTGGGAATGTTATAGGTTTTATATTAG
>Sp_wtf23_exon5
AATGTCCAGGTGCACTCATAAGAACACGAAACT--CTATCAGGAATGGTATAGCTTTTATTTTAG
>Sp_wtf24*_exon5
AATGTCCAGGTGCTCTCAAAAGGATGCCCAAAT--TTATCAGGAATGGTATAGCTTTTATATTAG
>Sp_wtf25_exon4
TGGAACCGGGATCTTGCTCTA------CAGATT--TGGTGAAAAGAACACTAGCATTTT---ATG
