# Supplementary material for: Killer Meiotic Drive and Dynamic Evolution of the wtf Gene Family
Source: Mol Biol Evol. 2019 Apr 16;36(6):1201–14. doi: 10.1093/molbev/msz052 (PMC6526906; doi:10.1093/molbev/msz052)
Supplement: Supplementary_Material_msz052 [file supplementary_material_msz052.zip › exon6_nucleotide_alignment_interleaved.txt]

CBS5557_wtf1_exon5_(after_repe      GATGCCACACAGCACGTGAATGAATACACAGCTATTTCGTTACGTGAAAT
CBS5557_wtf2_exon5_(after_repe      GAGGCCAAACAGCAAGTGAATGAATACACAGCTGTTCCATTGCGTGAGAT
CBS5557_wtf3*_exon5_(after_rep      GATGCCAGACAACACGTGAATGAATACACTGCTATTCCGTTACGTGAGAT
CBS5557_wtf4_exon6_(after_repe      G---CCA------------ACGATAATAATGACATTCCCTTGGGAGAAAT
CBS5557_wtf5_exon5_(after_repe      GAGGCCAAACAGCAAGTGAATGAATACACAGCTGTTCCATTGCGTGAGAT
CBS5557_wtf6_exon5_(after_repe      GATGCCAGACAACACGTGAATGAATGCACAGCTGTTCCATTGCGTGATAT
CBS5557_wtf8_exon6_(after_repe      G---CCA------------ACGATAATAATGACATTCCCTTGGGGGAAAT
CBS5557_wtf9_exon6_(after_repe      G---CCAAC------G---ATAATAATAATAGCATTCCCTTGGAAGAAAC
CBS5557_wtf10_exon5_(after_rep      AAGGCCAAACAGCAAGTGAATGAATGCACAGCTGTTCCATTGCGTGATAT
CBS5557_wtf12*_exon4b_(after_r      GATGCCAGACAGCACGCGAACAGCGACACCGCTATTCCATTGCGTGAAAT
CBS5557_wtf13_exon5_(after_rep      GAGGCCAGACAACACGTGAATGAATACACAGCTATTCCATTACGTGAGAT
CBS5557_wtf16*_exon6_(after_re      G---CCAAC------G---ATAATAATAATAACATTCCCTTGGAAGAAAC
CBS5557_wtf17_exon5_(after_rep      GATGCCAGACAACACGTGAATGAATACACAGCTATTCCATTGCATGAGAT
CBS5557_wtf18_exon6_(after_rep      G---CCA------------ACGATAATAATGACATTCCCTTGGGAGAAAT
CBS5557_wtf19_exon6_(after_rep      G---CCA------------ACGATAATAATGACATTCCCTTGGGGGAAAT
CBS5557_wtf20_exon5_(after_rep      GAGGCCAGACAGTACGCGAGCAGCAATACTGCTATTCCGTTACGTGAGAT
CBS5557_wtf21_exon6_(after_rep      G---CCA------------ACGATAATAATGACATTCCCTTGGGGGAAAT
CBS5557_wtf22_exon6_(after_rep      G---CCA------------ACGATAATAATGACATTCCCTTGGGAGAAAT
CBS5557_wtf23_exon5_(after_rep      GAGGCCAGACAACACGTGAATGAATACACAGCTATTCCATTACGTGAGAT
CBS5557_wtf24_exon6_(after_rep      G---CCAAC------G---ATAATAATAATAACATTCCCTTGGGGGAAAT
CBS5557_wtf25_exon5_(after_rep      GAGGCCAGACAGTACGCGAGCAGCAATACTGCTATTCCGTTACGTGAGAT
CBS5557_wtf27_exon6_(after_rep      G---CCA------------ACGATAATAATGACATTCCCTTGGGGGAAAT
CBS5557_wtf28_exon6_(after_rep      G---CCA---------ACGATAATAATGATAACATTCCCTTGGAAGAAAC
CBS5557_wtf29_exon6_(after_rep      G---CCAAC------G---ATAATAATAATAACATTCCCTTGGAAGAAAC
CBS5557_wtf30(or31)_exon6_(aft      G---CCAAC------G---ATAATAATAATAACATTCCCTTGGAAGAAAC
CBS5557_wtf32_exon6_(after_rep      G---CCAAC------G---ATAATAATAATAACATCCCATTGGGGGAAAT
CBS5557_wtf33_exon6_(after_rep      G---CCA------------ACGATAATAATGACATTCCCTTGGGGGAATT
CBS5557_wtf35_exon5_(after_rep      GAGGCCAAACAGCAAGTGAATGAATACACAGCTGTTCCATTGCGTGAGAT
FY29033_wtf1_exon5_(after_repe      GATGCCACACAGCACGTGAATGAATACACAGCTGTTCCATTGCGTGAGAT
FY29033_wtf2_exon6_(after_repe      G---CCA------------ACGATAATAATGACATTCCCTTGGGGGAAAT
FY29033_wtf4_exon6_(after_repe      G---CCA------------ACGATAATAATGACATTCCCTTGGGAGAAAT
FY29033_wtf5_exon5_(after_repe      GAGGCCAAACAGCAAGTGAATGAATACACAGCTATTCCATTGCATGAGAT
FY29033_wtf6_exon5_(after_repe      AAGGCCAAACAGCAAGTGAATGAATGCACAGCTGTTCCATTGCGTGATAT
FY29033_wtf8_exon6_(after_repe      G---CCA------------ACGATAATAATAACATCCCCTTGGGGGAAAT
FY29033_wtf9_exon6_(after_repe      G---CCAAC------G---ATAATAATAATAACATTCCCTTGGAAGAAAC
FY29033_wtf10_exon5_(after_rep      GATGCCAGACAACACGTGAATGAATACACAGCTATTCCATTACGTGAGAT
FY29033_wtf12*_exon4b_(after_r      GATGCCAGACAGCACGCGAACAGCGACACCGCTATTCCATTGCGTGAAAT
FY29033_wtf13_exon6_(after_rep      G---CCA------------ACGATAATAATGACATTCCCTTGGGAGAAAT
FY29033_wtf16_exon6_(after_rep      G---CCA------------ACGATAATAATAACATCCCATTGGGGGAAAT
FY29033_wtf17_exon5_(after_rep      GATGCCAGACAACACGTGAATGAATACACAGCTATTCCATTGCATGAGAT
FY29033_wtf18_exon6_(after_rep      G---CCA------------ACGATAATAATGACATTCCCTTGGGAGAAAT
FY29033_wtf19_exon6_(after_rep      G---CCA------------ACGATAATAATAACATCCCCTTGGGGGAAAT
FY29033_wtf20_exon5_(after_rep      GAGGCCAGACAGTACGCGAGCAGCAATACTGCTATTCCGTTACATGAGAT
FY29033_wtf21*_exon6_(after_re      G---CCA------------ACGATAATAATGACATTCCCTTGGGGGAAAT
FY29033_wtf22_exon6_(after_rep      G---CCA------------ACGATAATAATGACATTCCCTTGGGGGAAAT
FY29033_wtf23_exon6_(after_rep      G---CCA------------ACGATAATAATGACATTCCCTTGGGGGAAAT
FY29033_wtf24_exon6_(after_rep      ----CCA-----------AATGATAACAATGACATCCCATTGGAAGAAAT
FY29033_wtf25_exon5_(after_rep      GAGGCCAGACAGTACGCGAGCAGCAATACTGCTATTCCGTTACGTGAGAT
FY29033_wtf26_exon6_(after_rep      G---CCA------------ACGATAATAATGACATTCCCTTGGGGGAAAT
FY29033_wtf27_exon6_(after_rep      G---CCA------------ACGATAATAATGACATTCCCTTGGGGGAAAT
FY29033_wtf28_exon6_(after_rep      G---CCA------------ACGATAATAATGACATTCCCTTGGGGGAAAT
FY29033_wtf30_exon6_(after_rep      G---CCA------------ACGATAATAATGACATTCCCTTGGGGGAAAT
FY29033_wtf31_exon6_(after_rep      ----CCA-----------AATGATTACAATGACATTCCATTGGAAGAAAT
FY29033_wtf33_exon6_(after_rep      G---CCA------------ACGATAATAATAACATCCCCTTGGGGGAAAT
FY29033_wtf35_exon5_(after_rep      GATGCCACACAGCACGTGAATGAATACACAGCTGTTCCATTGCGTGAGAT
FY29033_wtf36_exon6_(after_rep      G---CCA------------ACGATAATAATGACATTCCCTTGGGGGAAAT
FY29033_wtf37_exon6_(after_rep      G---CCAAC---------GATAATAATAATAACATTCCCTTGGAAGAAAC
FY29033_wtf38_exon6_(after_rep      G---CCA------------ACGATAATAATAACATCCCCTTGGGGGAAAT
FY29033_wtf39_exon6_(after_rep      G---CCA------------ACGATAATAATGACATTCCCTTGGGGGAAAT
FY29033_wtf40_exon5_(after_rep      GAGGCCAGACAGTACGCGAGCAGCAATACTGCTATTCCGTTACATGAGAT
FY29033_wtf41_exon6_(after_rep      G---CCA------------ACGATAATAATGACATTCCCTTGGGGGAAAT
FY29033_wtf42_exon5_(after_rep      GATGCCAGACAACACGTGAATGAATACACAGCTATTCCATTACGTGAGAT
Sk_wtf1*_exon5_(after_repeats)      GATGCCACACAGCACGTGAATGAATACACAGCTATTTCGTTACGTGAAAT
Sk_wtf2_exon5_(after_repeats)       GAGGCCAAACAGCAAGTGAATGAATACACAGCTGTTCCATTGCGTGAGAT
Sk_wtf4_exon6_(after_repeats)       G---CCA------------ACGATAATAATGACATTCCCTTGGGGGAAAT
Sk_wtf5_exon5_(after_repeats)       GAGGCCAAACAGCAAGTGAATGAATACACAGCTGTTCCATTGCGTGAGAT
Sk_wtf6_exon5_(after_repeats)       GAGGCCAGACAGTACGCGAGCAGCAATACTGCTATTCCGTTACATGAGAT
Sk_wtf8_exon6_(after_repeats)       G---CCA------------ACGATAATAATGACATTCCCTTGGGGGAAAT
Sk_wtf9_exon6_(after_repeats)       G---CCAAC------G---ATAATAATAATAACATTCCCTTGGAAGAAAC
Sk_wtf10_exon5_(after_repeats)      GATGCCAGACAACACGTGAATGAATACACAGCTATTCCATTACGTGAGAT
Sk_wtf12*_exon4b_(after_repeat      GATGCCAGACAGCACGCGAACAGCGACACCGCTATTCCATTGCGTGAAAT
Sk_wtf13_exon6_(after_repeats)      G---CCA------------ACGATAATAATGACATTCCCTTAGGAGAAAT
Sk_wtf16_exon6_(after_repeats)      G---CCA------------ACGATAATAATAACATCCCATTGGGGGAAAT
Sk_wtf17*_exon5_(after_repeats      GATGCCAGACAACACGTGAATGAATACACAGCTATTCCATTGCATGAGAT
Sk_wtf18_exon6_(after_repeats)      G---CCA------------ACGATAATAATGACATTCCCTTGGGAGAAAT
Sk_wtf19_exon6_(after_repeats)      G---CCA------------ACGATAATAATAACATCCCCTTGGGGGAAAT
Sk_wtf20_exon5_(after_repeats)      GAGGCCAGACAGTACGCGAGCAGCAATACTGCTATTCCGTTACGTGAGAT
Sk_wtf21*_exon6_(after_repeats      G---CCA------------ACGATAATAATGACATTCCCTTGGGGGAAAT
Sk_wtf22_exon6_(after_repeats)      G---CCA------------ACGATAATAATGACATTCCCTTGGGGGAAAT
Sk_wtf23_exon6_(after_repeats)      G---CCA------------ACGATAATAATAACATCCCCTTGGGGGAAAT
Sk_wtf24_exon5_(after_repeats)      GATGCCAGACAACACGTGAATGAATACACAGCTATTCCATTACGTGAGAT
Sk_wtf25_exon5_(after_repeats)      GAGGCCAGACAGTACGCGAGCAGCAATACTGCTATTCCGTTACGTGAGAT
Sk_wtf26_exon6_(after_repeats)      G---CCA------------ACGATAATAATGACATTCCCTTGGGGGAAAT
Sk_wtf27_exon6_(after_repeats)      G---CCA------------ACGATAATAATGACATTCCCTTGGGGGAAAT
Sk_wtf28_exon6_(after_repeats)      G---CCA------------ACGATAATAATGACATTCCCTTGGGGGAAAT
Sk_wtf29_exon6_(after_repeats)      G---CCAAC------G---ATAATAATAATAACATTCCCTTGGAAGAAAC
Sk_wtf30_exon6_(after_repeats)      G---CCA------------ACGATAATAATGACATTCCCTTGGGGGAAAT
Sk_wtf31_exon6_(after_repeats)      ----CCA-----------AATGATTACAATGACATTCCATTGGAAGAAAT
Sk_wtf32_exon6_(after_repeats)      G---CCAAC------G---ATAATAATAATAACATCCCATTGGGGGAAAT
Sk_wtf33_exon6_(after_repeats)      G---CCA------------ACGATAATAATAACATCCCCTTGGGGGAAAT
Sk_wtf34_exon6_(after_repeats)      G---CCA------------ACGATAATAATGACATTCCCTTGGGGGAAAT
Sk_wtf35_exon5_(after_repeats)      GAGGCCAAACAGCAAGTGAATGAATACACAGCTGTTCCATTGCGTGAGAT
Sp_wtf1*_exon5_(after_repeats)      GATGCCACACAGCACGTGAATGAATACACAGCTATTTCGTTACGTGAAAT
Sp_wtf2*_exon3_(after_repeats)      GAGGCCAAACAGCAAGTGAATGAATACACAGCTGTTCCATTGCGTGAGAT
Sp_wtf3*_exon5_(after_repeats)      GATGCCAGACAACACGTGAATGAATACACTGCTATTCCGTTACGTGAGAT
Sp_wtf4-2_exon6_(after_repeats      G---CCA------------ACGATAATAATGACATTCCCTTGGGAGAAAT
Sp_wtf4_exon6_(after_repeats)       G---CCA------------ACGATAATAATGACATTCCCTTGGGAGAAAT
Sp_wtf5_exon5_(after_repeats)       GAGGCCAAACAGCAAGTGAATGAATACACAGCTGTTCCATTGCGTGAGAT
Sp_wtf6*_exon5_(after_repeats)      GAGGCCAGACAGTACGCGAGCAGCAATACTGCTATTCCGTTACGTGAGAT
Sp_wtf8*_exon6_(after_repeats)      G---CCA------------ACGATAATAATGACATTCCCTTGGAAGAAAC
Sp_wtf9_exon6_(after_repeats)       G---CCA------------ACGATAATAATGACATTCCCTTGGAAGAAAC
Sp_wtf10_exon5_(after_repeats)      GAGGCCAAACAGCAAGTGAATGAATACACAGCTATTCCATTGCATGAGAT
Sp_wtf12*_exon4b_(after_repeat      GATGCCAGACAGCACGCGAACAGCGACACCGCTATTCCATTGCGTGAAAT
Sp_wtf13_exon6_(after_repeats)      G---CCA------------ACGATAATAATGACATTCCCTTGGGAGAAAT
Sp_wtf16_exon6_(after_repeats)      G---CCAAC------G---ATAATAATAATAACATTCCCTTGGAAGAAAC
Sp_wtf17*_exon5_(after_repeats      GATGCCAGACAACACGTGAATGAATACACAGCTATTCCATTGCATGAGAT
Sp_wtf18-2_exon6_(after_repeat      G---CCA------------ACGATAATAATGACATTCCCTTGGGAGAAAT
Sp_wtf18_exon6_(after_repeats)      G---CCAAC------G---ATAATAATAATAACATTCCCTTGGAAGAAAC
Sp_wtf19_exon6_(after_repeats)      G---CCA------------ACGATAATAATGACATTCCCTTGGGGGAAAT
Sp_wtf20_exon5_(after_repeats)      GAGGCCAGACAGTACGCGAGCAGCAATACTGCTATTCCGTTACGTGAGAT
Sp_wtf21_exon6_(after_repeats)      G---CCA------------ACGATAATAATGACATTCCCTTGGGGGAAAT
Sp_wtf22*_exon6_(after_repeats      G---CCA------------ACGATAATAATGACATTCCCTTGGGGGAAAT
Sp_wtf23_exon6_(after_repeats)      G---GCAAC---------GATAATAATAATAACATTCCCTTGGGGGAAAT
Sp_wtf24*_exon6_(after_repeats      G---CCA------------ACGATAATAATGACATTCCCTTGGGGGAAAT
Sp_wtf25_exon5_(after_repeats)      GAGATCAGACAGCACGTGAATGAAGACGCCACTATTCTGTTGCGTGAAAT

CBS5557_wtf1_exon5_(after_repe      GAACCCTGAAAGTGAAGCC
CBS5557_wtf2_exon5_(after_repe      GAACCCCGAAAGTGAAGCC
CBS5557_wtf3*_exon5_(after_rep      GAACCCTGAAAATGAAGCC
CBS5557_wtf4_exon6_(after_repe      GGATGTTGAAAGCGAAGTC
CBS5557_wtf5_exon5_(after_repe      GAACCCCGAAAGTGAAGCC
CBS5557_wtf6_exon5_(after_repe      GAACCCCGAAAGTGAAGCC
CBS5557_wtf8_exon6_(after_repe      GGATGTCGAAGGCAAAGTT
CBS5557_wtf9_exon6_(after_repe      GGAGGCCGAAAGCGAAGTC
CBS5557_wtf10_exon5_(after_rep      GAACCCCGAAAGTGAAGCC
CBS5557_wtf12*_exon4b_(after_r      GAATCCTGAAAGTGAAGCC
CBS5557_wtf13_exon5_(after_rep      GAACCGTGAAAGTGAAGCC
CBS5557_wtf16*_exon6_(after_re      GGAGGCCGAAAGCGAAGTC
CBS5557_wtf17_exon5_(after_rep      GAACCCTGAAAATGAAGCC
CBS5557_wtf18_exon6_(after_rep      GGATGTTGAAAGCGAAGTC
CBS5557_wtf19_exon6_(after_rep      GGATGTTGAAAGCGAAGTC
CBS5557_wtf20_exon5_(after_rep      GAACCCTGAAAATGAAGCC
CBS5557_wtf21_exon6_(after_rep      GGATGTTGAAAGCGAAGTC
CBS5557_wtf22_exon6_(after_rep      GGATGTTGAAAGCGAAGTC
CBS5557_wtf23_exon5_(after_rep      GAACCGTGAAAGTGAAGCC
CBS5557_wtf24_exon6_(after_rep      GGAAGTTGAAAGCGAAGTC
CBS5557_wtf25_exon5_(after_rep      GAACCCTGAAAATGAAGCC
CBS5557_wtf27_exon6_(after_rep      GGATGTTGAAAGCGAAGTC
CBS5557_wtf28_exon6_(after_rep      GGAGGCCGAAAGCGAAGTC
CBS5557_wtf29_exon6_(after_rep      GGAGGCCGAAAGCGAAGTC
CBS5557_wtf30(or31)_exon6_(aft      GGAGGCCGAAAGCGAAGTC
CBS5557_wtf32_exon6_(after_rep      CGATGTCGAAATTGAAGTC
CBS5557_wtf33_exon6_(after_rep      GGAAGTTGAAAGCGAAGTC
CBS5557_wtf35_exon5_(after_rep      GAACCCCGAAAGTGAAGCC
FY29033_wtf1_exon5_(after_repe      GAACCCCGAAAGTGAAGCC
FY29033_wtf2_exon6_(after_repe      GGATGTTGAAAGCGAAGTC
FY29033_wtf4_exon6_(after_repe      GGATGTTGAAAGCGAAGTC
FY29033_wtf5_exon5_(after_repe      GAACCCTGAAAGTGAAGCC
FY29033_wtf6_exon5_(after_repe      GAACCCCGAAAGTGAAGCC
FY29033_wtf8_exon6_(after_repe      GGATGTCGAAGGCGAAGTT
FY29033_wtf9_exon6_(after_repe      GGAGGCCGAAAGCGAAGTC
FY29033_wtf10_exon5_(after_rep      GAACCGTGAAAGTGAAGCC
FY29033_wtf12*_exon4b_(after_r      GAATCCTGAAAGTGAAGCC
FY29033_wtf13_exon6_(after_rep      GGATGTTGAAAGCGAAGTC
FY29033_wtf16_exon6_(after_rep      CGATGTCGAAATTGAAGTC
FY29033_wtf17_exon5_(after_rep      GAACCCTGAAAATGAAGCC
FY29033_wtf18_exon6_(after_rep      GGATGTTGAAAGCGAAGTC
FY29033_wtf19_exon6_(after_rep      GGATGTCGAAGGCGATGTT
FY29033_wtf20_exon5_(after_rep      GAACCCTGAAAATGAAGCC
FY29033_wtf21*_exon6_(after_re      GGATGTTGAAAGCGAAGTC
FY29033_wtf22_exon6_(after_rep      GGATGTTGAAAGCGAAGTC
FY29033_wtf23_exon6_(after_rep      GGAAGTTGAAAGCGAAGTC
FY29033_wtf24_exon6_(after_rep      GGAGGCTGAAAGCGAAGTC
FY29033_wtf25_exon5_(after_rep      GAACCCTGAAAATGAAGCC
FY29033_wtf26_exon6_(after_rep      GGAAGTTGAAAGCGAAGTC
FY29033_wtf27_exon6_(after_rep      GGATGTTGAAAGCGAAGTC
FY29033_wtf28_exon6_(after_rep      GGAAGTTGAAAGCGAAGTC
FY29033_wtf30_exon6_(after_rep      GGATGTTGAAAGCGAAGTC
FY29033_wtf31_exon6_(after_rep      GGAGGCTGAAAGCGAAGTC
FY29033_wtf33_exon6_(after_rep      GGATGTCGAAGGCGAAGTT
FY29033_wtf35_exon5_(after_rep      GAACCCCGAAAGTGAAGCC
FY29033_wtf36_exon6_(after_rep      GGAAGTTGAAAGCGAAGTC
FY29033_wtf37_exon6_(after_rep      GGAGGCCCAAAGCGAAGTC
FY29033_wtf38_exon6_(after_rep      CGATGTCGAAATTGAAGTC
FY29033_wtf39_exon6_(after_rep      GGAAGTTGAAAGCGAAGTC
FY29033_wtf40_exon5_(after_rep      GAACCCTGAAAATGAAGCC
FY29033_wtf41_exon6_(after_rep      GGAAGTTGAAAGCGAAGTC
FY29033_wtf42_exon5_(after_rep      GAACCGTGAAAGTGAAGCC
Sk_wtf1*_exon5_(after_repeats)      GAACCCTGAAAGTGAAGCC
Sk_wtf2_exon5_(after_repeats)       GAACCCCGAAAGTGAAGCC
Sk_wtf4_exon6_(after_repeats)       GGAAGTTGAAAGCGAAGTC
Sk_wtf5_exon5_(after_repeats)       GAACCCCGAAAGTGAAGCC
Sk_wtf6_exon5_(after_repeats)       GAACCCTGAAAATGAAGCC
Sk_wtf8_exon6_(after_repeats)       GGATGTCGAAGGCAAAGTT
Sk_wtf9_exon6_(after_repeats)       GGAGGCCGAAAGCGAAGTC
Sk_wtf10_exon5_(after_repeats)      GAACCGTGAAAGTGAAGCC
Sk_wtf12*_exon4b_(after_repeat      GAATCCTGAAAGTGAAGCC
Sk_wtf13_exon6_(after_repeats)      GGATGTTGAAAGCGAAGTC
Sk_wtf16_exon6_(after_repeats)      CGATGTCGAAATTGAAGTC
Sk_wtf17*_exon5_(after_repeats      GAACCCTGAAAATGAAGCC
Sk_wtf18_exon6_(after_repeats)      GGATGTTGAAAGCGAAGTC
Sk_wtf19_exon6_(after_repeats)      GGATGTCGAAGGCGAAGTT
Sk_wtf20_exon5_(after_repeats)      GAACCCTGAAAATGAAGCC
Sk_wtf21*_exon6_(after_repeats      GGATGTTGAAAGCGAAGTC
Sk_wtf22_exon6_(after_repeats)      GGAAGTTGAAAGCGAAGTC
Sk_wtf23_exon6_(after_repeats)      GGATGTCGAAGGCGAAGTT
Sk_wtf24_exon5_(after_repeats)      GAACCGTGAAAGTGAAGCC
Sk_wtf25_exon5_(after_repeats)      GAACCCTGAAAATGAAGCC
Sk_wtf26_exon6_(after_repeats)      GGAAGTTGAAAGCGAAGTC
Sk_wtf27_exon6_(after_repeats)      GGATGTTGAAAGCGAAGTC
Sk_wtf28_exon6_(after_repeats)      GGAAGTTGAAAGCGAAGTC
Sk_wtf29_exon6_(after_repeats)      GGAGGCCGAAAGCGAAGTC
Sk_wtf30_exon6_(after_repeats)      GGATGTTGAAAGCGAAGTC
Sk_wtf31_exon6_(after_repeats)      GGAGGCTGAAAGCGAAGTC
Sk_wtf32_exon6_(after_repeats)      CGATGTCGAAATTGAAGTC
Sk_wtf33_exon6_(after_repeats)      GGATGTCGAAGGCGAAGTC
Sk_wtf34_exon6_(after_repeats)      GGATATTGAAAGCGAAGTC
Sk_wtf35_exon5_(after_repeats)      GAACCCCGAAAGTGAAGCC
Sp_wtf1*_exon5_(after_repeats)      GAACCCTGAAAGTGAAGCC
Sp_wtf2*_exon3_(after_repeats)      GAACCCCGAAAGTGAAGCC
Sp_wtf3*_exon5_(after_repeats)      GAACCCTGAAAATGAAGCC
Sp_wtf4-2_exon6_(after_repeats      GGATGTTGAAAGCGAAGTC
Sp_wtf4_exon6_(after_repeats)       GGATGTTGAAAGCGAAGTC
Sp_wtf5_exon5_(after_repeats)       GAACTCCGAAAGTGAAGCC
Sp_wtf6*_exon5_(after_repeats)      GAACCCTGAAAATGAAGCC
Sp_wtf8*_exon6_(after_repeats)      GGAGGCCGAAAGCGAAGTC
Sp_wtf9_exon6_(after_repeats)       GGAGGCCGAAAGCGAAGTC
Sp_wtf10_exon5_(after_repeats)      GAACCCTGAAAGTGAAGCC
Sp_wtf12*_exon4b_(after_repeat      GAATCCTGAAAGTGAAGCC
Sp_wtf13_exon6_(after_repeats)      GGATGTTGAAAGCGAAGTC
Sp_wtf16_exon6_(after_repeats)      GGAGGCCGAAAGCGAAGTC
Sp_wtf17*_exon5_(after_repeats      GAACCCTGAAAATGAAGCC
Sp_wtf18-2_exon6_(after_repeat      GGATGTTGAAAGCGAAGTC
Sp_wtf18_exon6_(after_repeats)      GGAGGCCGAAAGCGAAGTC
Sp_wtf19_exon6_(after_repeats)      GGAAGTTGAAAGCGAGGTC
Sp_wtf20_exon5_(after_repeats)      GAACCCTGAAAATGAAGCC
Sp_wtf21_exon6_(after_repeats)      GGATGTTGAAAGCGAAGTC
Sp_wtf22*_exon6_(after_repeats      GGAAGTTGAAAGCGAAGTA
Sp_wtf23_exon6_(after_repeats)      GGATGTCGAAGGCGAAGTT
Sp_wtf24*_exon6_(after_repeats      GGAAGTTGAAAGCGAAGTC
Sp_wtf25_exon5_(after_repeats)      GAACCCTGAAAGTGAAGCC
