# Supplementary material for: Killer Meiotic Drive and Dynamic Evolution of the wtf Gene Family
Source: Mol Biol Evol. 2019 Apr 16;36(6):1201–14. doi: 10.1093/molbev/msz052 (PMC6526906; doi:10.1093/molbev/msz052)
Supplement: Supplementary_Material_msz052 [file supplementary_material_msz052.zip › exon6_nucleotide_alignment_sequential.txt]

>CBS5557_wtf1_exon5_(after_repeats)
GATGCCACACAGCACGTGAATGAATACACAGCTATTTCGTTACGTGAAATGAACCCTGAAAGTGAAGCC
>CBS5557_wtf2_exon5_(after_repeats)
GAGGCCAAACAGCAAGTGAATGAATACACAGCTGTTCCATTGCGTGAGATGAACCCCGAAAGTGAAGCC
>CBS5557_wtf3*_exon5_(after_repeats)
GATGCCAGACAACACGTGAATGAATACACTGCTATTCCGTTACGTGAGATGAACCCTGAAAATGAAGCC
>CBS5557_wtf4_exon6_(after_repeats)
G---CCA------------ACGATAATAATGACATTCCCTTGGGAGAAATGGATGTTGAAAGCGAAGTC
>CBS5557_wtf5_exon5_(after_repeats)
GAGGCCAAACAGCAAGTGAATGAATACACAGCTGTTCCATTGCGTGAGATGAACCCCGAAAGTGAAGCC
>CBS5557_wtf6_exon5_(after_repeats)
GATGCCAGACAACACGTGAATGAATGCACAGCTGTTCCATTGCGTGATATGAACCCCGAAAGTGAAGCC
>CBS5557_wtf8_exon6_(after_repeats)
G---CCA------------ACGATAATAATGACATTCCCTTGGGGGAAATGGATGTCGAAGGCAAAGTT
>CBS5557_wtf9_exon6_(after_repeats)
G---CCAAC------G---ATAATAATAATAGCATTCCCTTGGAAGAAACGGAGGCCGAAAGCGAAGTC
>CBS5557_wtf10_exon5_(after_repeats)
AAGGCCAAACAGCAAGTGAATGAATGCACAGCTGTTCCATTGCGTGATATGAACCCCGAAAGTGAAGCC
>CBS5557_wtf12*_exon4b_(after_repeats)
GATGCCAGACAGCACGCGAACAGCGACACCGCTATTCCATTGCGTGAAATGAATCCTGAAAGTGAAGCC
>CBS5557_wtf13_exon5_(after_repeats)
GAGGCCAGACAACACGTGAATGAATACACAGCTATTCCATTACGTGAGATGAACCGTGAAAGTGAAGCC
>CBS5557_wtf16*_exon6_(after_repeats)
G---CCAAC------G---ATAATAATAATAACATTCCCTTGGAAGAAACGGAGGCCGAAAGCGAAGTC
>CBS5557_wtf17_exon5_(after_repeats)
GATGCCAGACAACACGTGAATGAATACACAGCTATTCCATTGCATGAGATGAACCCTGAAAATGAAGCC
>CBS5557_wtf18_exon6_(after_repeats)
G---CCA------------ACGATAATAATGACATTCCCTTGGGAGAAATGGATGTTGAAAGCGAAGTC
>CBS5557_wtf19_exon6_(after_repeats)
G---CCA------------ACGATAATAATGACATTCCCTTGGGGGAAATGGATGTTGAAAGCGAAGTC
>CBS5557_wtf20_exon5_(after_repeats)
GAGGCCAGACAGTACGCGAGCAGCAATACTGCTATTCCGTTACGTGAGATGAACCCTGAAAATGAAGCC
>CBS5557_wtf21_exon6_(after_repeats)
G---CCA------------ACGATAATAATGACATTCCCTTGGGGGAAATGGATGTTGAAAGCGAAGTC
>CBS5557_wtf22_exon6_(after_repeats)
G---CCA------------ACGATAATAATGACATTCCCTTGGGAGAAATGGATGTTGAAAGCGAAGTC
>CBS5557_wtf23_exon5_(after_repeats)
GAGGCCAGACAACACGTGAATGAATACACAGCTATTCCATTACGTGAGATGAACCGTGAAAGTGAAGCC
>CBS5557_wtf24_exon6_(after_repeats)
G---CCAAC------G---ATAATAATAATAACATTCCCTTGGGGGAAATGGAAGTTGAAAGCGAAGTC
>CBS5557_wtf25_exon5_(after_repeats)
GAGGCCAGACAGTACGCGAGCAGCAATACTGCTATTCCGTTACGTGAGATGAACCCTGAAAATGAAGCC
>CBS5557_wtf27_exon6_(after_repeats)
G---CCA------------ACGATAATAATGACATTCCCTTGGGGGAAATGGATGTTGAAAGCGAAGTC
>CBS5557_wtf28_exon6_(after_repeats)
G---CCA---------ACGATAATAATGATAACATTCCCTTGGAAGAAACGGAGGCCGAAAGCGAAGTC
>CBS5557_wtf29_exon6_(after_repeats)
G---CCAAC------G---ATAATAATAATAACATTCCCTTGGAAGAAACGGAGGCCGAAAGCGAAGTC
>CBS5557_wtf30(or31)_exon6_(after_repeats)
G---CCAAC------G---ATAATAATAATAACATTCCCTTGGAAGAAACGGAGGCCGAAAGCGAAGTC
>CBS5557_wtf32_exon6_(after_repeats)
G---CCAAC------G---ATAATAATAATAACATCCCATTGGGGGAAATCGATGTCGAAATTGAAGTC
>CBS5557_wtf33_exon6_(after_repeats)
G---CCA------------ACGATAATAATGACATTCCCTTGGGGGAATTGGAAGTTGAAAGCGAAGTC
>CBS5557_wtf35_exon5_(after_repeats)
GAGGCCAAACAGCAAGTGAATGAATACACAGCTGTTCCATTGCGTGAGATGAACCCCGAAAGTGAAGCC
>FY29033_wtf1_exon5_(after_repeats)
GATGCCACACAGCACGTGAATGAATACACAGCTGTTCCATTGCGTGAGATGAACCCCGAAAGTGAAGCC
>FY29033_wtf2_exon6_(after_repeats)
G---CCA------------ACGATAATAATGACATTCCCTTGGGGGAAATGGATGTTGAAAGCGAAGTC
>FY29033_wtf4_exon6_(after_repeats)
G---CCA------------ACGATAATAATGACATTCCCTTGGGAGAAATGGATGTTGAAAGCGAAGTC
>FY29033_wtf5_exon5_(after_repeats)
GAGGCCAAACAGCAAGTGAATGAATACACAGCTATTCCATTGCATGAGATGAACCCTGAAAGTGAAGCC
>FY29033_wtf6_exon5_(after_repeats)
AAGGCCAAACAGCAAGTGAATGAATGCACAGCTGTTCCATTGCGTGATATGAACCCCGAAAGTGAAGCC
>FY29033_wtf8_exon6_(after_repeats)
G---CCA------------ACGATAATAATAACATCCCCTTGGGGGAAATGGATGTCGAAGGCGAAGTT
>FY29033_wtf9_exon6_(after_repeats)
G---CCAAC------G---ATAATAATAATAACATTCCCTTGGAAGAAACGGAGGCCGAAAGCGAAGTC
>FY29033_wtf10_exon5_(after_repeats)
GATGCCAGACAACACGTGAATGAATACACAGCTATTCCATTACGTGAGATGAACCGTGAAAGTGAAGCC
>FY29033_wtf12*_exon4b_(after_repeats)
GATGCCAGACAGCACGCGAACAGCGACACCGCTATTCCATTGCGTGAAATGAATCCTGAAAGTGAAGCC
>FY29033_wtf13_exon6_(after_repeats)
G---CCA------------ACGATAATAATGACATTCCCTTGGGAGAAATGGATGTTGAAAGCGAAGTC
>FY29033_wtf16_exon6_(after_repeats)
G---CCA------------ACGATAATAATAACATCCCATTGGGGGAAATCGATGTCGAAATTGAAGTC
>FY29033_wtf17_exon5_(after_repeats)
GATGCCAGACAACACGTGAATGAATACACAGCTATTCCATTGCATGAGATGAACCCTGAAAATGAAGCC
>FY29033_wtf18_exon6_(after_repeats)
G---CCA------------ACGATAATAATGACATTCCCTTGGGAGAAATGGATGTTGAAAGCGAAGTC
>FY29033_wtf19_exon6_(after_repeats)
G---CCA------------ACGATAATAATAACATCCCCTTGGGGGAAATGGATGTCGAAGGCGATGTT
>FY29033_wtf20_exon5_(after_repeats)
GAGGCCAGACAGTACGCGAGCAGCAATACTGCTATTCCGTTACATGAGATGAACCCTGAAAATGAAGCC
>FY29033_wtf21*_exon6_(after_repeats)
G---CCA------------ACGATAATAATGACATTCCCTTGGGGGAAATGGATGTTGAAAGCGAAGTC
>FY29033_wtf22_exon6_(after_repeats)
G---CCA------------ACGATAATAATGACATTCCCTTGGGGGAAATGGATGTTGAAAGCGAAGTC
>FY29033_wtf23_exon6_(after_repeats)
G---CCA------------ACGATAATAATGACATTCCCTTGGGGGAAATGGAAGTTGAAAGCGAAGTC
>FY29033_wtf24_exon6_(after_repeats)
----CCA-----------AATGATAACAATGACATCCCATTGGAAGAAATGGAGGCTGAAAGCGAAGTC
>FY29033_wtf25_exon5_(after_repeats)
GAGGCCAGACAGTACGCGAGCAGCAATACTGCTATTCCGTTACGTGAGATGAACCCTGAAAATGAAGCC
>FY29033_wtf26_exon6_(after_repeats)
G---CCA------------ACGATAATAATGACATTCCCTTGGGGGAAATGGAAGTTGAAAGCGAAGTC
>FY29033_wtf27_exon6_(after_repeats)
G---CCA------------ACGATAATAATGACATTCCCTTGGGGGAAATGGATGTTGAAAGCGAAGTC
>FY29033_wtf28_exon6_(after_repeats)
G---CCA------------ACGATAATAATGACATTCCCTTGGGGGAAATGGAAGTTGAAAGCGAAGTC
>FY29033_wtf30_exon6_(after_repeats)
G---CCA------------ACGATAATAATGACATTCCCTTGGGGGAAATGGATGTTGAAAGCGAAGTC
>FY29033_wtf31_exon6_(after_repeats)
----CCA-----------AATGATTACAATGACATTCCATTGGAAGAAATGGAGGCTGAAAGCGAAGTC
>FY29033_wtf33_exon6_(after_repeats)
G---CCA------------ACGATAATAATAACATCCCCTTGGGGGAAATGGATGTCGAAGGCGAAGTT
>FY29033_wtf35_exon5_(after_repeats)
GATGCCACACAGCACGTGAATGAATACACAGCTGTTCCATTGCGTGAGATGAACCCCGAAAGTGAAGCC
>FY29033_wtf36_exon6_(after_repeats)
G---CCA------------ACGATAATAATGACATTCCCTTGGGGGAAATGGAAGTTGAAAGCGAAGTC
>FY29033_wtf37_exon6_(after_repeats)
G---CCAAC---------GATAATAATAATAACATTCCCTTGGAAGAAACGGAGGCCCAAAGCGAAGTC
>FY29033_wtf38_exon6_(after_repeats)
G---CCA------------ACGATAATAATAACATCCCCTTGGGGGAAATCGATGTCGAAATTGAAGTC
>FY29033_wtf39_exon6_(after_repeats)
G---CCA------------ACGATAATAATGACATTCCCTTGGGGGAAATGGAAGTTGAAAGCGAAGTC
>FY29033_wtf40_exon5_(after_repeats)
GAGGCCAGACAGTACGCGAGCAGCAATACTGCTATTCCGTTACATGAGATGAACCCTGAAAATGAAGCC
>FY29033_wtf41_exon6_(after_repeats)
G---CCA------------ACGATAATAATGACATTCCCTTGGGGGAAATGGAAGTTGAAAGCGAAGTC
>FY29033_wtf42_exon5_(after_repeats)
GATGCCAGACAACACGTGAATGAATACACAGCTATTCCATTACGTGAGATGAACCGTGAAAGTGAAGCC
>Sk_wtf1*_exon5_(after_repeats)
GATGCCACACAGCACGTGAATGAATACACAGCTATTTCGTTACGTGAAATGAACCCTGAAAGTGAAGCC
>Sk_wtf2_exon5_(after_repeats)
GAGGCCAAACAGCAAGTGAATGAATACACAGCTGTTCCATTGCGTGAGATGAACCCCGAAAGTGAAGCC
>Sk_wtf4_exon6_(after_repeats)
G---CCA------------ACGATAATAATGACATTCCCTTGGGGGAAATGGAAGTTGAAAGCGAAGTC
>Sk_wtf5_exon5_(after_repeats)
GAGGCCAAACAGCAAGTGAATGAATACACAGCTGTTCCATTGCGTGAGATGAACCCCGAAAGTGAAGCC
>Sk_wtf6_exon5_(after_repeats)
GAGGCCAGACAGTACGCGAGCAGCAATACTGCTATTCCGTTACATGAGATGAACCCTGAAAATGAAGCC
>Sk_wtf8_exon6_(after_repeats)
G---CCA------------ACGATAATAATGACATTCCCTTGGGGGAAATGGATGTCGAAGGCAAAGTT
>Sk_wtf9_exon6_(after_repeats)
G---CCAAC------G---ATAATAATAATAACATTCCCTTGGAAGAAACGGAGGCCGAAAGCGAAGTC
>Sk_wtf10_exon5_(after_repeats)
GATGCCAGACAACACGTGAATGAATACACAGCTATTCCATTACGTGAGATGAACCGTGAAAGTGAAGCC
>Sk_wtf12*_exon4b_(after_repeats)
GATGCCAGACAGCACGCGAACAGCGACACCGCTATTCCATTGCGTGAAATGAATCCTGAAAGTGAAGCC
>Sk_wtf13_exon6_(after_repeats)
G---CCA------------ACGATAATAATGACATTCCCTTAGGAGAAATGGATGTTGAAAGCGAAGTC
>Sk_wtf16_exon6_(after_repeats)
G---CCA------------ACGATAATAATAACATCCCATTGGGGGAAATCGATGTCGAAATTGAAGTC
>Sk_wtf17*_exon5_(after_repeats)
GATGCCAGACAACACGTGAATGAATACACAGCTATTCCATTGCATGAGATGAACCCTGAAAATGAAGCC
>Sk_wtf18_exon6_(after_repeats)
G---CCA------------ACGATAATAATGACATTCCCTTGGGAGAAATGGATGTTGAAAGCGAAGTC
>Sk_wtf19_exon6_(after_repeats)
G---CCA------------ACGATAATAATAACATCCCCTTGGGGGAAATGGATGTCGAAGGCGAAGTT
>Sk_wtf20_exon5_(after_repeats)
GAGGCCAGACAGTACGCGAGCAGCAATACTGCTATTCCGTTACGTGAGATGAACCCTGAAAATGAAGCC
>Sk_wtf21*_exon6_(after_repeats)
G---CCA------------ACGATAATAATGACATTCCCTTGGGGGAAATGGATGTTGAAAGCGAAGTC
>Sk_wtf22_exon6_(after_repeats)
G---CCA------------ACGATAATAATGACATTCCCTTGGGGGAAATGGAAGTTGAAAGCGAAGTC
>Sk_wtf23_exon6_(after_repeats)
G---CCA------------ACGATAATAATAACATCCCCTTGGGGGAAATGGATGTCGAAGGCGAAGTT
>Sk_wtf24_exon5_(after_repeats)
GATGCCAGACAACACGTGAATGAATACACAGCTATTCCATTACGTGAGATGAACCGTGAAAGTGAAGCC
>Sk_wtf25_exon5_(after_repeats)
GAGGCCAGACAGTACGCGAGCAGCAATACTGCTATTCCGTTACGTGAGATGAACCCTGAAAATGAAGCC
>Sk_wtf26_exon6_(after_repeats)
G---CCA------------ACGATAATAATGACATTCCCTTGGGGGAAATGGAAGTTGAAAGCGAAGTC
>Sk_wtf27_exon6_(after_repeats)
G---CCA------------ACGATAATAATGACATTCCCTTGGGGGAAATGGATGTTGAAAGCGAAGTC
>Sk_wtf28_exon6_(after_repeats)
G---CCA------------ACGATAATAATGACATTCCCTTGGGGGAAATGGAAGTTGAAAGCGAAGTC
>Sk_wtf29_exon6_(after_repeats)
G---CCAAC------G---ATAATAATAATAACATTCCCTTGGAAGAAACGGAGGCCGAAAGCGAAGTC
>Sk_wtf30_exon6_(after_repeats)
G---CCA------------ACGATAATAATGACATTCCCTTGGGGGAAATGGATGTTGAAAGCGAAGTC
>Sk_wtf31_exon6_(after_repeats)
----CCA-----------AATGATTACAATGACATTCCATTGGAAGAAATGGAGGCTGAAAGCGAAGTC
>Sk_wtf32_exon6_(after_repeats)
G---CCAAC------G---ATAATAATAATAACATCCCATTGGGGGAAATCGATGTCGAAATTGAAGTC
>Sk_wtf33_exon6_(after_repeats)
G---CCA------------ACGATAATAATAACATCCCCTTGGGGGAAATGGATGTCGAAGGCGAAGTC
>Sk_wtf34_exon6_(after_repeats)
G---CCA------------ACGATAATAATGACATTCCCTTGGGGGAAATGGATATTGAAAGCGAAGTC
>Sk_wtf35_exon5_(after_repeats)
GAGGCCAAACAGCAAGTGAATGAATACACAGCTGTTCCATTGCGTGAGATGAACCCCGAAAGTGAAGCC
>Sp_wtf1*_exon5_(after_repeats)
GATGCCACACAGCACGTGAATGAATACACAGCTATTTCGTTACGTGAAATGAACCCTGAAAGTGAAGCC
>Sp_wtf2*_exon3_(after_repeats)
GAGGCCAAACAGCAAGTGAATGAATACACAGCTGTTCCATTGCGTGAGATGAACCCCGAAAGTGAAGCC
>Sp_wtf3*_exon5_(after_repeats)
GATGCCAGACAACACGTGAATGAATACACTGCTATTCCGTTACGTGAGATGAACCCTGAAAATGAAGCC
>Sp_wtf4-2_exon6_(after_repeats)
G---CCA------------ACGATAATAATGACATTCCCTTGGGAGAAATGGATGTTGAAAGCGAAGTC
>Sp_wtf4_exon6_(after_repeats)
G---CCA------------ACGATAATAATGACATTCCCTTGGGAGAAATGGATGTTGAAAGCGAAGTC
>Sp_wtf5_exon5_(after_repeats)
GAGGCCAAACAGCAAGTGAATGAATACACAGCTGTTCCATTGCGTGAGATGAACTCCGAAAGTGAAGCC
>Sp_wtf6*_exon5_(after_repeats)
GAGGCCAGACAGTACGCGAGCAGCAATACTGCTATTCCGTTACGTGAGATGAACCCTGAAAATGAAGCC
>Sp_wtf8*_exon6_(after_repeats)
G---CCA------------ACGATAATAATGACATTCCCTTGGAAGAAACGGAGGCCGAAAGCGAAGTC
>Sp_wtf9_exon6_(after_repeats)
G---CCA------------ACGATAATAATGACATTCCCTTGGAAGAAACGGAGGCCGAAAGCGAAGTC
>Sp_wtf10_exon5_(after_repeats)
GAGGCCAAACAGCAAGTGAATGAATACACAGCTATTCCATTGCATGAGATGAACCCTGAAAGTGAAGCC
>Sp_wtf12*_exon4b_(after_repeats)
GATGCCAGACAGCACGCGAACAGCGACACCGCTATTCCATTGCGTGAAATGAATCCTGAAAGTGAAGCC
>Sp_wtf13_exon6_(after_repeats)
G---CCA------------ACGATAATAATGACATTCCCTTGGGAGAAATGGATGTTGAAAGCGAAGTC
>Sp_wtf16_exon6_(after_repeats)
G---CCAAC------G---ATAATAATAATAACATTCCCTTGGAAGAAACGGAGGCCGAAAGCGAAGTC
>Sp_wtf17*_exon5_(after_repeats)
GATGCCAGACAACACGTGAATGAATACACAGCTATTCCATTGCATGAGATGAACCCTGAAAATGAAGCC
>Sp_wtf18-2_exon6_(after_repeats)
G---CCA------------ACGATAATAATGACATTCCCTTGGGAGAAATGGATGTTGAAAGCGAAGTC
>Sp_wtf18_exon6_(after_repeats)
G---CCAAC------G---ATAATAATAATAACATTCCCTTGGAAGAAACGGAGGCCGAAAGCGAAGTC
>Sp_wtf19_exon6_(after_repeats)
G---CCA------------ACGATAATAATGACATTCCCTTGGGGGAAATGGAAGTTGAAAGCGAGGTC
>Sp_wtf20_exon5_(after_repeats)
GAGGCCAGACAGTACGCGAGCAGCAATACTGCTATTCCGTTACGTGAGATGAACCCTGAAAATGAAGCC
>Sp_wtf21_exon6_(after_repeats)
G---CCA------------ACGATAATAATGACATTCCCTTGGGGGAAATGGATGTTGAAAGCGAAGTC
>Sp_wtf22*_exon6_(after_repeats)
G---CCA------------ACGATAATAATGACATTCCCTTGGGGGAAATGGAAGTTGAAAGCGAAGTA
>Sp_wtf23_exon6_(after_repeats)
G---GCAAC---------GATAATAATAATAACATTCCCTTGGGGGAAATGGATGTCGAAGGCGAAGTT
>Sp_wtf24*_exon6_(after_repeats)
G---CCA------------ACGATAATAATGACATTCCCTTGGGGGAAATGGAAGTTGAAAGCGAAGTC
>Sp_wtf25_exon5_(after_repeats)
GAGATCAGACAGCACGTGAATGAAGACGCCACTATTCTGTTGCGTGAAATGAACCCTGAAAGTGAAGCC
