# Supplementary material for: Killer Meiotic Drive and Dynamic Evolution of the wtf Gene Family
Source: Mol Biol Evol. 2019 Apr 16;36(6):1201–14. doi: 10.1093/molbev/msz052 (PMC6526906; doi:10.1093/molbev/msz052)
Supplement: Supplementary_Material_msz052 [file supplementary_material_msz052.zip › intron1_nucleotide_alignment_interleaved.txt]

CBS5557_wtf1_intron1                GTAAGAATTG-------T-----------AAATAA---TAAGAAAGGAAT
CBS5557_wtf2_intron1                GTAAGAATTG-------T-----------AAATAA---TAAGAAAGGAAT
CBS5557_wtf3*_intron1               GTAAGAATTG-------T-----------AAATAA---TAAGAAAGGAAT
CBS5557_wtf4_intron1                GTAAGTGTTGTGTTGTTG---------GTGGATAAGATAAAGAATTGAGT
CBS5557_wtf5_intron1                GTAAGAATTG-------T-----------AAATAA---TAAGAAAGGAAT
CBS5557_wtf6_intron1                GTAAGAATTG-------T-----------AAATAA---TAAGAAAGGAAT
CBS5557_wtf8_intron1                GTAAGAATTG-------T-----------AAATAA---TAAGAAAGGAAT
CBS5557_wtf9_intron1                GTAAGTGTTGTGTTGTAG---------GTGGATAAGATAAAGAATTGAGT
CBS5557_wtf10_intron1               GTAAGAATTG-------T-----------AAATAA---TAAGAAAGGAAT
CBS5557_wtf12*_intron1              GTAAGCGTTG-------C-----------AAACAA---TAAAAAAGAAA-
CBS5557_wtf13_intron1               GTAAGAATTG-------T-----------AAATAA---TAAGAAAGGAAT
CBS5557_wtf16*_intron1              GTAAGAATTG-------T-----------AAATAA---TAAGAAAGGAAT
CBS5557_wtf17_intron1               GTAAGAATTG-------T-----------AAATAA---TAAGAAAGGAAT
CBS5557_wtf18_intron1               GTAAGTGTTGTGTTGTTG---------GTGGATAAGATAAAGAATTGAGT
CBS5557_wtf19_intron1               GTAAGAATTG-------T-----------AAATAA---TAAGAAAGGAAT
CBS5557_wtf20_intron1               GTAAGAATTG-------T-----------AAATAA----AAGAAAGGAAT
CBS5557_wtf21_intron1               GTAAGTGTTGTGTTGTTG---------GTGGATAAGATAAAGAATTGAGT
CBS5557_wtf22_intron1               GTAAGTGTTGTGTTGTTG---------GTGGATAAGATAAAGAATTGAGT
CBS5557_wtf23_intron1               GTAAGTGTTGTGTTGTTG---------GTGGATAAGATAAAGAATTGAGT
CBS5557_wtf24_intron1               GTAAGAATTG-------T-----------AAACAA---TAAGAAAGGAAT
CBS5557_wtf25_intron1               GTAAGAATTG-------T-----------AAATAA---TAAGAAAGGAAT
CBS5557_wtf27_intron1               GTAAGAATTG-------T-----------AAACAA---TAAGAAAGGAAT
CBS5557_wtf28_intron1               GTAAGAACTG-------T-----------AAATAA---TAAGAAAGGAAT
CBS5557_wtf29_intron1               GTAAGTGTTGTGTTGTTG---------GTGGATAAGATAAAGAATTGAGT
CBS5557_wtf30(or31)_intron1         GTAA-------------A--------------TAA---TAAGAAAGGAAT
CBS5557_wtf32_intron1               GTAAGAATTG-------T-----------AAATAA---TAAGAAAGGAAT
CBS5557_wtf33_intron1               GTAAGTGTTGTGTTGTTG---------GTGGATAAGATAAAGAATTGAGT
CBS5557_wtf35_intron1               GTAAGAATTG-------T-----------AAATAA---TAAGAAAGGAAT
FY29033_wtf2_intron1                GTAAGTGTTGTGTTGTTGGTGGGTTTGGTGGATAAGATAAAGAATTGAGT
FY29033_wtf4_intron1                GTAAGTGTTGTGTTGTTG---------GTGGATAAGATAAAGAATTGAGT
FY29033_wtf6_intron1                GTAAGAATTG-------T-----------AAATAA---TAAGGAAGGAAT
FY29033_wtf28_intron1               GTAAGAATTG-------T-----------AAATAA---TAAGGAAGGAAT
FY29033_wtf8_intron1                GTAAGTGTTGTGTTGTTG---------GTGGATAAGATAAAGAATTGAGT
FY29033_wtf9_intron1                GTAAGTGTTGTGTTGTTG---------GTGGATAAGATAAAGAATTGAGT
FY29033_wtf12*_intron1              GTAAGCGTTG-------C-----------AAACAA---TAAAAAAGAAA-
FY29033_wtf13_intron1               GTAAGAATTG-------T-----------AAATAA---TAAGAAAGGAAT
FY29033_wtf16_intron1               GTAAGAATTG-------T-----------AAATAA---TAAGAAAGGAAT
FY29033_wtf39_intron1               GTAAGTGTTGTGTTGTTG---------GTGGATAAGATAAAGAATTGAGT
FY29033_wtf17_intron1               GTAAGAATTG-------T-----------AAATAA---TAAGAAAGGAAT
FY29033_wtf18_intron1               GTAAGTGTTGTGTTGTTG---------GTGGATAAGATAAAGAATTGAGT
FY29033_wtf19_intron1               GTAAGTGTTGTGTTGTTG---------GTGGATAAGATAAAGAATTGAGT
FY29033_wtf20_intron1               GTAAGAATTG-------T-----------AAATAA---TAAGAAAGGAAT
FY29033_wtf22_intron1               GTAAGTGTTGTGTTGTTG---------GTGGATAAGATAAAGAATTAAGT
FY29033_wtf23_intron1               GTAAGAATTG-------T-----------AAATAA---TAAGAAAGGAAT
FY29033_wtf25_intron1               GTAAGAATTG-------A------------GATAA---TAAGAAAGGAAT
FY29033_wtf21*_intron1              GTAAGAATTG-------T-----------AGATAA---TAAGAAAGGAAT
FY29033_wtf26_intron1               GTAAGAATT--------A------------AATAA---TAAGAAAGAAAT
FY29033_wtf10_intron1               GTAAGAATTG-------T-----------AAATAA---TAAGAAAGGAAT
FY29033_wtf30_intron1               GTAAGTGTTGTGTTGTTG---------GTGGATAAGATAAAGAATTGAGT
FY29033_wtf31_intron1               GTAAGTGTTGTGTTGTTG---------GTGGATAAGATAAAGAATTGAGT
FY29033_wtf33_intron1               GTAAGAATTG-------T-----------AGATAA---TAAGAAAGGAAT
FY29033_wtf35_intron1               GTAAGTGTTGTGTTGTTG---------GTGGATAAGATAAAGAATTGAGT
FY29033_wtf37_intron1               GTAAGAATTG-------T-----------AAATAA---TAAGAAAGGAAT
FY29033_wtf1_intron1                GTAAGAATTG-------T-----------AAATAA---TAAGAACGGAAT
FY29033_wtf36_intron1               GTAAGTGTTGTGTTGTTG---------GTGGATAAGATAAAGAATTGAGT
FY29033_wtf5_intron1                GTAAGAATTG-------T-----------AAATAA---TAAGAAAGGAAT
FY29033_wtf38_intron1               GTAAGTGTTGTGTTGTTGGTGGGTTTGGTGGATAAGATAAAGAATTGAGT
FY29033_wtf27_intron1               GTAAGGATTG-------T-----------AGATAAA---AAGAAAGGAAT
FY29033_wtf40_intron1               GTAAGAATTG-------T-----------AGATAA---TAAGAAAGGAAT
FY29033_wtf24_intron1               GTAAGAATTG-------T-----------AAATAA---TAAGAAAGGAAT
FY29033_wtf41_intron1               GTAAGTGTTGTGTTGTTG---------GTGGATAAGATAAAGAATTGAGT
FY29033_wtf42_intron1               GTAAGAATTA-------T-----------AAATAA---TAAGAAAGGAAT
Sk_wtf1*_intron1                    GTAAGAATTG-------T-----------AAATAA---TAAGAAAGGAAT
Sk_wtf2_intron1                     GTAAGAATTG-------T-----------AAATAA---TAAGAAAGGAAT
Sk_wtf4_intron1                     GTAAGTGTTGTGTTGTTG---------ATGGATAAGATAAAGAATTGAGT
Sk_wtf5_intron1                     GTAAGAATTG-------T-----------AAATAA---TAAGAAAGGAAT
Sk_wtf6_intron1                     GTAAGAATTG-------T-----------AAATAA---TAAGAAAGGAAT
Sk_wtf8_intron1                     GTAAGAATTG-------T-----------AGATAA---TAAGAAAGGAAT
Sk_wtf9_intron1                     GTAAGTGTTGTGTTGTTG---------GTGGATAAGATAAAGAATTGAGT
Sk_wtf10_intron1                    GTAAGAATTG-------T-----------AAATAA---TAAGAAAGGAAT
Sk_wtf12*_intron1                   GTAAGCGTTG-------C-----------AAACAA---TAAAAAAGAAA-
Sk_wtf13_intron1                    GTAAGAATTG-------T-----------AGATAA---TAAGAAAGGAAT
Sk_wtf16_intron1                    GTAAGAATTG-------T-----------AAATAA---TAAGAAAGGAAT
Sk_wtf17_intron1                    GTAAGAATTG-------T-----------AAATAA---TAAGAAAGGAAT
Sk_wtf18_intron1                    GTAAGAATTG-------T-----------AAATAA---TAAGAAAGGAAT
Sk_wtf19_intron1                    GTAAGTGTTGTGTTGTTG---------GTGGATAAGATAAAGAATTGAGT
Sk_wtf20_intron1                    GTAAGAATTG-------T-----------AAATAA---TAAGAAAGGAAT
Sk_wtf21*_intron1                   GTAAGAATTG-------T-----------AGATAA---TAAGAAAGGAAT
Sk_wtf22_intron1                    GTAAGAATTG-------T-----------AAACAA---TAAGAAAGGAAT
Sk_wtf23_intron1                    GTAAGAATT--------A------------AATAA---TAAGAAAGGAAT
Sk_wtf24_intron1                    GTAAGAATTG-------T-----------AGATAA---TAAGAAATGAAT
Sk_wtf25_intron1                    GTAAGAATTG-------T-----------AAATAA---TAAGAAAGGAAT
Sk_wtf26_intron1                    GTAAGAATTG-------T-----------AGATAA---TAAGAAAGGAAT
Sk_wtf27_intron1                    GTAAGTGTTGTGTTGTTG---------GTGGATAAGATAAAGAATTGAGT
Sk_wtf28_intron1                    GTAAGTGTTGTGTTGTTGGTGGGTTTGGTGGATAAGATAAAGAATTGAGT
Sk_wtf30_intron1                    GTAAGTGTTGTGTTGTTG---------GTGGATAAGATAAAGAATTGAGT
Sk_wtf31_intron1                    GTAAGTGTTGTGTTGTTG---------GTGGATAAGATAAAGAATTGAGT
Sk_wtf32_intron1                    GTAAGAATTG-------T-----------AAATAA---TAAGAAAGGAAT
Sk_wtf33_intron1                    GTAAGTGTTGTGTTGTTG---------GTGGATAAGATAAAGAATTGAGT
Sk_wtf34_intron1                    GTAAGTATTGTGTTGTTG---------GTGGATAAGATAAAGAATTGAGT
Sk_wtf35_intron1                    GTAAGAATTG-------T-----------AAATAA---TAAGAAAGGAAT
Sp_wtf1*_intron1                    GTAAGAATTG-------T-----------AAATAA---TAAGAAAGGAAT
Sp_wtf3*_intron1                    GTAAGAATTG-------T-----------AAATAA---TAAGAAAGGAAT
Sp_wtf4-2_intron1                   GTAAGTGTTGTGTTGTTG---------GTGGATAAGATAAAGAATTGAGT
Sp_wtf4_intron1                     GTAAGTGTTGTGTTGTTG---------GTGGATAAGATAAAGAATTGAGT
Sp_wtf5_intron1                     GTAAGAATTG-------T-----------AAATAA---TAAGAAAGGAAT
Sp_wtf6*_intron1                    GTAAGAATTG-------T-----------AAATAA---TAAGAAAGGAAT
Sp_wtf8*_intron1                    GTAAGAATTG-------T-----------AAATAA---TAAGAAAGGAAT
Sp_wtf9_intron1                     GTAAGAATTG-------T-----------AAATAA---TAAGAAAGGAAT
Sp_wtf10_intron1                    GTAAGAATTG-------T-----------AAATAA---TAAGAAAGGAAT
Sp_wtf12*_intron1                   GTAAGCGTTG-------C-----------AAACAA---TAAAAAAGAAA-
Sp_wtf13_intron1                    GTAAGTGTTGTGTTGTTG---------GTGGATAAGATAAAGAATTGAGT
Sp_wtf16_intron1                    GTAAGAATTG-------T-----------AAATAA---TAAGAAAGGAAT
Sp_wtf17*_intron1                   GTAAGAATTG-------T-----------AAATAA---TAAGAAAGGAAT
Sp_wtf18-2_intron1                  GTAAGAATTG-------T-----------AAATAA---TAAGAAAGGAAT
Sp_wtf18_intron1                    GTAAGAATTG-------T-----------AAATAA---TAAGAAAGGAAT
Sp_wtf19_intron1                    GTAAGTGTTGTGTTGTTG---------GTAGATAAGATAAAGAATTGAGT
Sp_wtf20_intron1                    GTAAGAATTG-------T-----------AAATAA---TAAGAAAGGAAT
Sp_wtf21_intron1                    GTAAGAATTG-------T-----------AAACAA---TAAGAAAGGAAT
Sp_wtf22*_intron1                   GTAAGAATTG-------T-----------AAATAA---TAAGAAAGGAAT
Sp_wtf23_intron1                    GTAAGTGTTGTGTTGTTG---------GTAGATAAGATAAAGAATTGAGT
Sp_wtf24*_intron1                   GTAAGAATTG-------T-----------AGATAA---TAAGAAAGGAAT
Sp_wtf25_intron1                    GTAAGAATTG-------T-----------AAATAA---TAAGAAAGGAAT
Sk_wtf29_intron1                    GTAAGTGTTGTGTTGTTG---------GTGGATAAGATAAAGAATTGAGT

CBS5557_wtf1_intron1                -TACTCA--ATGGAAAGTTGAAAC--TTGCCATC-TTGTCAAATTGCATG
CBS5557_wtf2_intron1                -TACTCA--ATGGAAAGTTGAAAC--TTTTCATTGCTGTAAAATAACTTG
CBS5557_wtf3*_intron1               -TATTCA--ATTGAAAGTTGAAGC--TTGCCATCGTAGTCAAATTGCATG
CBS5557_wtf4_intron1                GTGTCAAGGATTATTTGCTGTGTCTGTTTGTTTTGATTTACAATGTTTTT
CBS5557_wtf5_intron1                -TACTCA--ATGGAAAGTTGAAAC--TTGCCATC-TTGTCAAATTGCATG
CBS5557_wtf6_intron1                -TACTCA--ATTGAAAGTTGAAAC--TTGCCATTGCTGTAAAATAATTTG
CBS5557_wtf8_intron1                -TACTCA--ATTGAAAGTTGAAAT--TTGCCATTGCTGTAAAATAATTTG
CBS5557_wtf9_intron1                GTGTTAAGGATTATTTGCTGTGTCTGTTTGTTTTGATTTACAATGTGTTT
CBS5557_wtf10_intron1               -TACTCA--ATTGAAAGTTGAAAC--TTGCCATTGCTGTAAAATAATTTG
CBS5557_wtf12*_intron1              --AATCA--ATTGAAC-TTACATC--TTGCTGTTGCTTTAAAATAACATG
CBS5557_wtf13_intron1               -TACTCA--ATTGAAAGTTGAAAC--TTGCCATTGCTGTAAAATAACTTG
CBS5557_wtf16*_intron1              -TACTCA--ATTGAAA-TTGAAGC--TTGCCATCGTAGTCAAATTGCATG
CBS5557_wtf17_intron1               -TACTCA--ATTGAAAGTTGAAAC--TTGCCATC-TTGTCAAATTGCATG
CBS5557_wtf18_intron1               GTGTCAAGGATTATTTGCTGTGTCTGTTTGTTTTGATTTACAATGTTTTT
CBS5557_wtf19_intron1               -TATTCA--ATTGAAAGTTGTAAC--TTTCTATTGCTGTAAAATAATTTG
CBS5557_wtf20_intron1               -TACTCA--ATTGAAAGTTGAAAC--TTGCCAGTGCTGTAAAATAACTTG
CBS5557_wtf21_intron1               GTGTCAAGGATTATTTGCTGTGTCTGTTTGTTTTGATTTACAATGTTTTT
CBS5557_wtf22_intron1               GTATTAAGGATTATTTGCTGTGTCTGTTTGTTTTGATTTACAATGTTTTT
CBS5557_wtf23_intron1               GTGTCAAGGATTATTTGCTGTGTCTGTTTGTTTTGATTTACAATGTTTTT
CBS5557_wtf24_intron1               -TACTCA--ATGGAAAGTTGAAAC--TTGCCAGTGCTGTAAAATAACTTG
CBS5557_wtf25_intron1               -TACTCA--ATTGAAAGTTGAAAC--TTGCCATC-TTGTCAAATTGCATG
CBS5557_wtf27_intron1               -TACTCA--ATTGAAAGTTGAAAC--TTGCCATTGCTGTAAAATAACTTG
CBS5557_wtf28_intron1               -TACTCA--ATTGAAA-TTGAAGC--TTGCCATCGTAGTCAAATTGCATG
CBS5557_wtf29_intron1               GTATTAAGGATTATTTGCTGTGTCTGTTTGTTTTGATTTACAATGTTTTT
CBS5557_wtf30(or31)_intron1         -TATTCA--ATTGAAAGTTGTAAC--TTTCTATTGCTGTAAAATAATTTG
CBS5557_wtf32_intron1               -TACTCA--ATTGAAAGTTGAAGC--TTGCCATTGCTGTAAAATAACTTG
CBS5557_wtf33_intron1               GTATTAAGGATTATTTGCTGTGTCTGTTTGTTTTGATTTACAATGTTTTT
CBS5557_wtf35_intron1               -TACTCA--ATTGAAAGTTGAAAC--TTGCCAGTGCTGTAAAATAACTTG
FY29033_wtf2_intron1                GTGTCAAGGATTATTTGCTGTGTCTGTTTGTTTTGATTTACAATGTTTTT
FY29033_wtf4_intron1                GTGTCAAGGATTATTTGCTGTGTCTGTTTGTTTTGATTTACAATGTTTTT
FY29033_wtf6_intron1                -TACTCA--ATTGAAAGTTGTAAC--TTTCCATTGCTGTAAAATAACTTG
FY29033_wtf28_intron1               -TACTCA--ATTAAAAGTTGTAAC--TTTCCATTGCTGTAAAATAACTTG
FY29033_wtf8_intron1                GTGTCAAGGATTATTTGCTGTGTCTGTTTGTTTTGATTTACAATGTTTTT
FY29033_wtf9_intron1                GTGTCAAGGATTATTTGCTGTGTCTGTTTGTTTTGATTTACAATGTTTTT
FY29033_wtf12*_intron1              --AATCA--ATTGAAC-TTACATC--TTGCTGTTGCTTTAAAATAACATG
FY29033_wtf13_intron1               -TACTCA--ATTGAAAGTTGAAAC--TTGCCATTGCTGTAAAATAACTTG
FY29033_wtf16_intron1               -TACTCA--ATTGAAAGTTGAAGC--TTGCCATTGCTGTAAAATTGCATG
FY29033_wtf39_intron1               GTGTCAAGGATTATTTGCTGTGTCTGTTTGTTTTGATTTACAATGTTTTT
FY29033_wtf17_intron1               -TACTCA--ATTGAAAGTTGAAAC--TTGCCATTGCTGTAAAATAATTTG
FY29033_wtf18_intron1               GTGTCAAGGATTATTTGCTGTGTCTGTTTGTTTTGATTTACAATGTTTTT
FY29033_wtf19_intron1               GTGTCAAGGATTATTTGCTATGTCTGTTTGTTTTGATTTACAATGTTTTT
FY29033_wtf20_intron1               -TACTCA--ATTGAAAGTTGAAAC--TTGCCAGTGCTGTAAAATAACTTG
FY29033_wtf22_intron1               GTGTCAAGGATTATTTGCTGTGTCTGTTTGTTTTGATTTACAATGTTTTT
FY29033_wtf23_intron1               -TACTCA--ATTGAAAGTTGAAAC--TTGCCATTGCTGTAAAATAACTTG
FY29033_wtf25_intron1               -TACTCA--ATTGAAAGTTGAAAC--TTGCCATTGCTGTAAAATAACTTG
FY29033_wtf21*_intron1              -TACTCAG--TTGAAAGTTGAAAC--TTGCCAGTGCTGTAAAATAACTTG
FY29033_wtf26_intron1               -TACTCA--ATTGAAAGTTGAAAC--TTGCCAGTGCTGTAAAATAACTTG
FY29033_wtf10_intron1               -TATTCA--ATTAAAAGTTGTAAC--TTGCCATCGTAGTCAAATTGCATG
FY29033_wtf30_intron1               GTGTCAAGTATTATTTGCTGTGTCTGTTTGTTTTGATTTACAATTTTTTT
FY29033_wtf31_intron1               GTGTCAAGTATTATTTGCTGTGTCTGTTTGTTTTGATTTACAATGTTTTT
FY29033_wtf33_intron1               -TACTCA--ATGGAAAGTTGAAAC--TTGCCATTGCTGTAAAATAACTTG
FY29033_wtf35_intron1               GTGTCAAGGATTATTTTCTGTGTCTGTTTGTTTTGATTTACAATGTTTTT
FY29033_wtf37_intron1               TTACTCA--ATTGAAA-TTGAAGC--TTGCCATCGTAGTCAAATTGCGTG
FY29033_wtf1_intron1                -TACTCA--ATTGAAAGTTGAAGC--TTGCCATC-TTGTCAAATTGCATG
FY29033_wtf36_intron1               GTGTCAAGGATTATTTGCTGTGTCTGTTTGTTTTGATTTACAATGTTTTT
FY29033_wtf5_intron1                TTACTCA--ATGGAAAGTTGAAAC--TTGCCATCG-TGTCAAATTGCATG
FY29033_wtf38_intron1               GTGTCAAGGATTATTTGCTGTGTCTGTTTGTTTTGATTTACAATTTTTTT
FY29033_wtf27_intron1               -TACTCA--ATTGAAAGTTGAAAC--TTGCCATTGCTGTAAAATAACTTG
FY29033_wtf40_intron1               -TACTCA--ATTGAAAGTTGAAAC--TTGCCAGTGCTGTAAAATAACTTG
FY29033_wtf24_intron1               -TACTCA--ATTGAAAGTTGGAAC--TTGCCATCG-TGTCAAATTGCATG
FY29033_wtf41_intron1               GTGTTAAGGATTATTTGCTGTGTCTGTTTGTTTTGATTTACAATGTTTTT
FY29033_wtf42_intron1               -TACTCA--ATTGAAAGTTGAAAC--TTGCCATCG-TGTCAAATTGCAT-
Sk_wtf1*_intron1                    -TACTCA--ATGGAAAGTTGAAAC--TTGCCATC-TTGTCAAATTGCATG
Sk_wtf2_intron1                     -TACTCA--ATTGAAAGTTGAAAC--TTGCCATCG-TGTCAAATTGCAT-
Sk_wtf4_intron1                     GTGTCAAGGATTATTTGCTGTGTCTGTTTGTTTTGATTTACAATGTTTTT
Sk_wtf5_intron1                     -TACTCA--ATGGAAAGTTGAAAC--TTGCCATC-TTGTCAAATTGCATG
Sk_wtf6_intron1                     -TATTCA--ATTAAAAGTTGTAAC--TTTCCATTGCTGTAAAATAACTTG
Sk_wtf8_intron1                     -TACTCA--ATTGAAAGTTGAAAC--TTGCCATCG-TGTCAAATTGCATG
Sk_wtf9_intron1                     GTGTCAAGGATTATTTGCTGTGTCTGTTTGTTTTGATTTACAATGTTTTT
Sk_wtf10_intron1                    -TATTCA--ATTAAAAGTTGTAAC--TTGCCATCGTAGTCAAATTGCATG
Sk_wtf12*_intron1                   --AATCA--ATTGAAC-TTACATC--TTGCTGTTGCTTTAAAATAACATG
Sk_wtf13_intron1                    -TACTCA--ATTGAAAGTTGAAAC--TTGCCAGTGCTGTAAAATAATTTG
Sk_wtf16_intron1                    -TACTCA--ATTGAAAGTTGAAGC--TTGCCATTGCTGTAAAATTGCATG
Sk_wtf17_intron1                    -TACTCA--ATTGAAAGTTGAAAC--TTGCCATC-TTGTCAAATTGCATG
Sk_wtf18_intron1                    -TATTCA--ATTGAAAGTTGTAAC--TTTCTATTGCTGTAAAATAATTTG
Sk_wtf19_intron1                    GTGTCAAGGATTATTTGCTATGTCTGTTTGTTTTGATTTACAATGTTTTT
Sk_wtf20_intron1                    -TACTCA--ATTGAAAGTTGAAAC--TTGCCAGTGCTGTAAAATAACTTG
Sk_wtf21*_intron1                   -TACTCAG--TTGAAAATTGAAAC--TTGCCAGTGCTGTAAAATAACTTG
Sk_wtf22_intron1                    -TACTCA--ATTGAAAGTTGAAAC--TTGCCATTGCTGTAAAATAACTTG
Sk_wtf23_intron1                    -TACTCA--ATTGAAAGTTGAAAC--TTGCCAGTGCTGTAAAATAACTTG
Sk_wtf24_intron1                    -TACTCA--ATTGAAAGTTGAAAC--TTGCCAGTGCTGTAAAATAACTTG
Sk_wtf25_intron1                    -TACTCA--ATTGAAATTTGAAAC--TTGCCATCG-TGTCAAATTGCATG
Sk_wtf26_intron1                    -TACTCAG--TTGAAAATTGAAAC--TTGCCAGTGCTGTAAAATAACTTG
Sk_wtf27_intron1                    GTATTAAGGATTATTTGCTGTGTCTGTTTGTTTTGATTTACAATGTTTTT
Sk_wtf28_intron1                    GTGTCAAGGATTATTTGCTGTGTCTGTTTGTTTTGATTTACAATTTTTTT
Sk_wtf30_intron1                    GTGTCAAGTATTATTTGCTGTGTCTGTTTGTTTTGATTTACAATTTTTTT
Sk_wtf31_intron1                    GTGTCAAGTATTATTTGCTGTGTCTGTTTGTTTTGATTTACAATGTTTTT
Sk_wtf32_intron1                    -TACTCA--ATTGAAAGTTGAAGC--TTGCCATTGCTGTAAAATAACTTG
Sk_wtf33_intron1                    GTATTAAGGATTATTTGCTGTGTCTGTTTGTTTTGATTTACAATGTTTTT
Sk_wtf34_intron1                    GTGTTAAGGATTATTTGCTGTGTCTGTTTGTTTTGATTTACAATGTTTTT
Sk_wtf35_intron1                    -TACTCA--ACTGAAAGTTGAAAC--TTGCCAGTGCTGTAAAATAACTTG
Sp_wtf1*_intron1                    -TACTCA--ATGGAAAGTTGAAAC--TTGCCATC-TTGTCAAATTGCATG
Sp_wtf3*_intron1                    -TATTCA--ATTGAAAGTTGAAGC--TTGCCATCGTAGTCAAATTGCATG
Sp_wtf4-2_intron1                   GTGTCAAGGATTATTTGCTGTGTCTGTTTGTTTTGATTTACAATGTTTTT
Sp_wtf4_intron1                     GTGTCAAGGATTATTTGCTGTGTCTGTTTGTTTTGATTTACAATGTTTTT
Sp_wtf5_intron1                     -TACTCA--ATGGAAAGTTGAAAC--TTGCCATC-TTGTCAAATTGCATG
Sp_wtf6*_intron1                    -TATTCA--ATTGAAAGTTGAAGC--TTGCCATCGTAGTCAAATTGCATG
Sp_wtf8*_intron1                    -TACTCA--ATTGAAAGTTGAAAC--TTGCCATTGCTGTAAAATAACTTG
Sp_wtf9_intron1                     -TACTCA--ATGGAAAGTTGAAAC--TTGCCATC-TTGTCAAATTGCATG
Sp_wtf10_intron1                    -TATTCA--ATTGAAAGTTGTAAC--TTGCCATTGCTGTAAAATAACTTG
Sp_wtf12*_intron1                   --AATCA--ATT-AAACTTACATC--TTGCTGTTGCTTTAAAATAACATG
Sp_wtf13_intron1                    GTGTCAAGGATTATTTGCTGTGTCTGTTTGTTTTGATTTACAATGTTTTT
Sp_wtf16_intron1                    -TACTCA--ATTGAAA-TTGAAGC--TTGCCATCGTAGTCAAATTGCATG
Sp_wtf17*_intron1                   -TACTCA--ATTGAAAGTTGAAAC--TTGCCATC-TTGTCAAATTGCATG
Sp_wtf18-2_intron1                  -TATTCA--ATTGAAAGTTGTAAC--TTTCTATTGCTGTAAAATAATTTG
Sp_wtf18_intron1                    -TATTCA--ATTGAAAGTTGTAAC--TTTCTATTGCTGTAAAATAATTTG
Sp_wtf19_intron1                    GTGTCAAGGATTATTTGCTGTGTCTGTTTGTTTTGATTTACAATGTTTTT
Sp_wtf20_intron1                    -TATTCA--ATTGAAAGTTGTAAC--TTTCTATTGCTGTAAAATAATTTG
Sp_wtf21_intron1                    -TACTCA--ATGGAAAGTTGAAAC--TTGCCATC-TTGTCAAATTGCATG
Sp_wtf22*_intron1                   TTACTCA--ATTGAAAGTTGAAAC--TTGCCAGTGCTGTAAAATAACTTG
Sp_wtf23_intron1                    GTGTCAAGGATTATTTGCTGTGTCTGTTTGTTTTGATTTACAATGTTTTT
Sp_wtf24*_intron1                   -TACTCA--ATTGAAAGTTGAAAC--TTGCCATCG-TGTCAAATTGCATG
Sp_wtf25_intron1                    -TACTCA--ATTGAAAGTTGAAAC--TTGCCATC-TTGTCAAATTGCATG
Sk_wtf29_intron1                    GTATTAAGGATTATTTGCTGTGTCTGTTTGTTTTGATTTACAATGTTTTT

CBS5557_wtf1_intron1                CTT-TGGT-CATTGTTTACAG-TCGGC------------------CA-TG
CBS5557_wtf2_intron1                GATGTGAT-CATTGTTTATAG-TCGGC------------------CA-TG
CBS5557_wtf3*_intron1               CTT-TGGT-CATTGTTTACAG-TTGGC------------------CA-TG
CBS5557_wtf4_intron1                GTTGTATTTGTTTGTTTACAACTTGACATATTACGAGCATAAATTC---G
CBS5557_wtf5_intron1                CTT-TGGT-CATTGTTTACAG-TCGGC------------------CA-TG
CBS5557_wtf6_intron1                GATGTGAT-CATTGTTTTTAG-TCGGC--------------CATTCA---
CBS5557_wtf8_intron1                GATGTGAT-CATTGTTTACAG-TTGGC------------------CA-TG
CBS5557_wtf9_intron1                GTTGTGTTTGTTTGTTTACAACTTGACATATTACGAGTATAAATTC---G
CBS5557_wtf10_intron1               GATGTGAT-CATTGTTTACAG-TTGGC------------------CA-TG
CBS5557_wtf12*_intron1              GTTGTGGT-CATTGTTTACAG-TTGGCATCC--CCAACGCTAGATCA---
CBS5557_wtf13_intron1               GATGTGAT-CATTGTTTACAG-TTGGC------------------CA-TG
CBS5557_wtf16*_intron1              CTT-TGGT-CATTGTTTACAG-TTGGC------------------CA-TG
CBS5557_wtf17_intron1               CTT-TGGT-CATTGTTTACAG-TCGGC------------------CA-TG
CBS5557_wtf18_intron1               GTTGTATTTGTTTGTTTACAACTTGACATATTACGAGCATAAATT---TG
CBS5557_wtf19_intron1               GATGTGAT-CATTGTTTACAG-TTGGCATAT--CCAACACTTGATCA---
CBS5557_wtf20_intron1               GATGTGAT-CATTGTTTACAG-TCGGC------------------CA-TG
CBS5557_wtf21_intron1               GTTGTGTTTGTTTGTTTACAACTTGACATATTACGAGTATAAATTC---G
CBS5557_wtf22_intron1               GTTGTGTTTGTTTGTTTATAACTTGACATATTACGAGTATAAATTC---G
CBS5557_wtf23_intron1               GTTGTGTTTGTTTGTTTACAACTTGATATAATACGAGCATAAATTC---G
CBS5557_wtf24_intron1               GATGTGAT-CATTGTTTACAG-TCGGC------------------CA-TG
CBS5557_wtf25_intron1               CTT-TGGT-CATTGTTTACAG-TCGGC------------------CA-TG
CBS5557_wtf27_intron1               GATGTGAT-CATTGTTTACAG-TCGGC------------------CA-TG
CBS5557_wtf28_intron1               CTT-TGGT-CATTGTTTACAG-TTGGC------------------CA-TG
CBS5557_wtf29_intron1               GTTGTGTTTGTTTGTTTACAACTTGACATATTACGAGTATAAATTC---G
CBS5557_wtf30(or31)_intron1         GATGTGAT-CATTGTTTACAG-TTGGCATAT--CCAACACTTGATCA---
CBS5557_wtf32_intron1               GATGTGAT-CATTGTTTATAG-TCGGC------------------CA-TG
CBS5557_wtf33_intron1               GTTGTGTTTGTTTGTTTACAACTTGACATATTACGAGTATAAATTC---G
CBS5557_wtf35_intron1               GATGTGAT-CATTGTTTACAG-TTGGCATAT--CCAACACTTGATCA---
FY29033_wtf2_intron1                GTTGTGTTTGTTTGTTTACAACTTGACATATTACGAGTATAAATTC---G
FY29033_wtf4_intron1                GTTGTATTTGTTTGTTTACAACTTGACATATTACGAGCATAAATTC---G
FY29033_wtf6_intron1                GATGTGAT-CATTGTTTACAG-TCGGC------------------CA-TG
FY29033_wtf28_intron1               GATGTGAT-CATTGTTTACAG-TCGGC------------------CA-TG
FY29033_wtf8_intron1                GTTGTGTTTGTTTGTTTACAACTTGACATATTACGAGTATAAATTC---G
FY29033_wtf9_intron1                GTTGTATTTGTTTGTTTACAACTTGACATATTACGAGCATAAATTC---G
FY29033_wtf12*_intron1              GTTGTGGT-CATTGTTTACAG-TTGGCATCC--CCAACACTAGATCA---
FY29033_wtf13_intron1               GATGTGAT-CATTGTTTACAG-TTGGCATAT--CCAACACTTGATCA---
FY29033_wtf16_intron1               CTT-TGGT-CATTGTTTACAG-TTGGC------------------CA-TG
FY29033_wtf39_intron1               GTTGTGTTTGTTTGTTTACAACTTGACATATTACGAGTATAAATTC---G
FY29033_wtf17_intron1               GATGTGAT-CATTGTTTACAG-TCGGC------------------CA-TG
FY29033_wtf18_intron1               GTTGTATTTGTTTGTTTACAACTTGACATATTACGAGCATAAATTC---G
FY29033_wtf19_intron1               GTTGTGTTTGTTTGTTTACAACTTGACATATTACGAGTATAAATTC---G
FY29033_wtf20_intron1               GATGTGAT-CATTGTTTACAG-TCGGC------------------CA-TG
FY29033_wtf22_intron1               GTTGTGTTTGTTTGTTTACAACTTGATATAATACGAGCATAAATTC---G
FY29033_wtf23_intron1               GATGTGAT-CATTGTTTACAG-TTGGC------------------CA-TG
FY29033_wtf25_intron1               GATGTGAT-CATTGTTTACAG-TTGGC------------------CA-TG
FY29033_wtf21*_intron1              GATGTGAT-CATTGTTTACAG-TCGGC------------------CA-TG
FY29033_wtf26_intron1               GATGTGAT-CATTGTTTACAG-TCGGC------------------CA-TG
FY29033_wtf10_intron1               CTT-TGGT-CATTGTTTACAG-TTGGC------------------CA-TG
FY29033_wtf30_intron1               GGTGTGTTTGTTTGTTTACAACTTGACATATTACGAGTATAAATTC---G
FY29033_wtf31_intron1               GTTGTGTTTGTTTGTTTACAACTTGACATATTACGAGCATAAATTC---G
FY29033_wtf33_intron1               GATGTGAT-CATTGTTTACAG-TCGGC------------------CA-TG
FY29033_wtf35_intron1               GTTGTGTTTGTTTGTTTACAACTTGACATATTACGAGTATAAATTC---G
FY29033_wtf37_intron1               CTT-TGGT-CATTGTTTACAG-TTGGC------------------CA-TG
FY29033_wtf1_intron1                CTT-TGGT-CATTGTTTATAG-TCGGC------------------CA-TG
FY29033_wtf36_intron1               GTTGTGTTTGTTTGTTTACAACTTGACATATTACGAGTATAAATTC---G
FY29033_wtf5_intron1                CTT-TGGT-CATTGTTTACAG-TTGGC------------------CA-TG
FY29033_wtf38_intron1               GGTGTGTTTGTTTGTTTACAACTTGACATATTACGAGTATAAATTC---G
FY29033_wtf27_intron1               GATGTGAT-CATTGTTTATAG-TCGGC------------------CA-TG
FY29033_wtf40_intron1               GATGTGAT-CATTGTTTATAG-TCGGCATAT--CCAGCACTTGATCA---
FY29033_wtf24_intron1               CTT-TGGT-CATTGTTTACAG-TCGGC------------------CA-TG
FY29033_wtf41_intron1               GTTGTGTTTGTTTGTTTACAACTTGACATATTACGAGTATAAATTC---G
FY29033_wtf42_intron1               GTTTTGGT-CATTGTTTACAG-TCGGC------------------CA-TG
Sk_wtf1*_intron1                    CTT-TGGT-CATTGTTTACAG-TCGGC------------------CA-TG
Sk_wtf2_intron1                     GTTTTGGT-CATTGTTTACAG-TCGGC------------------CA-TG
Sk_wtf4_intron1                     GTTGTATTTGTTTGTTTACAACTTGACATATTACGAGCATAAATTC---G
Sk_wtf5_intron1                     CTT-TGGT-CATTGTTTACAG-TCGGC------------------CA-TG
Sk_wtf6_intron1                     GATGTGAT-CATTGTTTACAG-TTGGC------------------CA-TG
Sk_wtf8_intron1                     CTT-TGGT-CATTGTTTACAA-TCGGC------------------CA-TG
Sk_wtf9_intron1                     GTTGTATTTGTTTGTTTACAACTTGACATATTACGAGCATAAATTC---G
Sk_wtf10_intron1                    CTT-TGGT-CATTGTTTACAG-TTGGC------------------CA-TG
Sk_wtf12*_intron1                   GTTGTGGT-CATTGTTTACAG-TTGGCATCC--CCAACGCTAGATCA---
Sk_wtf13_intron1                    GATGTGAT-CATTGTTTGCAG-TTGGCATAT--CCAACACTTGATCA---
Sk_wtf16_intron1                    CTT-TGGT-CATTGTTTACAG-TTGGC------------------CA-TG
Sk_wtf17_intron1                    CTT-TGGT-CATTGTTTACAG-TCGGC------------------CA-TG
Sk_wtf18_intron1                    GATGTGAT-CATTGTTTACAG-TTGGCATAT--CCAACACTTGATCATTT
Sk_wtf19_intron1                    GTTGTGTTTGTTTGTTTACAACTTGACATATTACGAGTATAAATTC---G
Sk_wtf20_intron1                    GATGTGAT-CATTGTTTACAG-TCGGC------------------CA-TG
Sk_wtf21*_intron1                   GATGTGAT-CATTGTTTATAG-TCGGC------------------CA-TG
Sk_wtf22_intron1                    GATGTGAT-CATTGTTTACAG-TCGGC------------------CA-TG
Sk_wtf23_intron1                    GATGTGAT-CATTGTTTACAG-TCGGC------------------CA-TG
Sk_wtf24_intron1                    GATGTGAT-CATTGTTTATAG-TCGGC------------------CA-TG
Sk_wtf25_intron1                    CTT-TGGT-CATTGTTTACAG-TCGGC------------------CA-TG
Sk_wtf26_intron1                    GATGTGAT-CATTGTTTACAG-TCGGC------------------CA-TG
Sk_wtf27_intron1                    GTTGTGTTTGTTTGTTTATAACTTGACATATTACGAGTATAAATTC---G
Sk_wtf28_intron1                    GGTGTGTTTGTTTGTTTACAACTTGACATATTACGAGTATAAATTC---G
Sk_wtf30_intron1                    GGTGTGTTTGTTTGTTTACAACTTGACATATTACGAGTATAAATTC---G
Sk_wtf31_intron1                    GTTGTGTTTGTTTGTTTACAACTTGACATATTACGAGCATAAATTC---G
Sk_wtf32_intron1                    GATGTGAT-CATTGTTTATAG-TCGGC------------------CA-TG
Sk_wtf33_intron1                    GTTGTGTTTGTTTGTTTACAACTTGACATATTACGAGTATAAATTC---G
Sk_wtf34_intron1                    GTTGTGTTTGTTTGTTTACAACTTGACATATTACGAGTATAAATTC---G
Sk_wtf35_intron1                    GATGTGAT-CATTGTTTACAG-TTGGCATAT--CCAACACTTGATCA---
Sp_wtf1*_intron1                    CTT-TGGT-CATTGTTTACAG-TCGGC------------------CA-TG
Sp_wtf3*_intron1                    CTT-TGGT-CATTGTTTACAG-TTGGC------------------CA-TG
Sp_wtf4-2_intron1                   GTTGTATTTGTTTGTTTACAACTTGACATATTACGAGCATAAATTC---G
Sp_wtf4_intron1                     GTTGTATTTGTTTGTTTACAACTTGACATATTACGAGCATAAATTC---G
Sp_wtf5_intron1                     CTT-TGGT-CATTGTTTACAG-TCGGC------------------CA-TG
Sp_wtf6*_intron1                    CTT-TGGT-CATTGTTTACAG-TTGGC------------------CA-TG
Sp_wtf8*_intron1                    GATGTGAT-CATTGTTTATAG-TCGGC------------------CA-TG
Sp_wtf9_intron1                     CTT-TGGT-CATTGTTTACAG-TCGGC------------------CA-TG
Sp_wtf10_intron1                    GATGTGAT-CATTGTTTACAG-TTGGC------------------CA-TG
Sp_wtf12*_intron1                   GTTGTGGT-CATTGTTTACAG-TTGGCATCC--CCAACACTAGATCA---
Sp_wtf13_intron1                    GTTGTATTTGTTTGTTTACAACTTGACATATTACGAGCATAAATTC---G
Sp_wtf16_intron1                    CTT-TGGT-CATTGTTTACAG-TTGGC------------------CA-TG
Sp_wtf17*_intron1                   CTT-TGGT-CATTGTTTACAG-TCGGC------------------CA-TG
Sp_wtf18-2_intron1                  GATGTGAT-CATTGTTTACAG-TTGGCATAT--CCAACACTTGATCATTT
Sp_wtf18_intron1                    GATGTGAT-CATTGTTTACAG-TTGGCATAT--CCAACACTTGATCATTT
Sp_wtf19_intron1                    GTTGTGTTTGTTTGTTTACAACTTGACATATTACGAGTATAAATTC---G
Sp_wtf20_intron1                    GATGTGAT-CATTGTTTACAG-TTGGCATAT--CCAACACTTGATCATTT
Sp_wtf21_intron1                    CTT-TGGT-CATTGTTTACAG-TCGGC------------------CA-TG
Sp_wtf22*_intron1                   GATGTGAT-CATTGTTTATAG-TCGGC------------------CA-TG
Sp_wtf23_intron1                    GTTGTGTTTGTTTGTTTACAACTTGACATATTACGAGTATAAATTC---G
Sp_wtf24*_intron1                   CTT-TGGT-CATTGTTTACAA-TCGGC------------------CA-TG
Sp_wtf25_intron1                    CTT-TGGT-CATTGTTTACAG-TCGGC------------------CA-TG
Sk_wtf29_intron1                    GTTGTGTTTGTTTGTTTACAACTTGACATATTACGAGTATAAATTC---G

CBS5557_wtf1_intron1                CA----ATG-CACACAAT---TTGATA---CATGCTC--------T----
CBS5557_wtf2_intron1                C-----ATTGCACACACT---TTGATA---CATGTTC--------T----
CBS5557_wtf3*_intron1               CA----ATG-CACACACT---TTGATA---CATGCTT--------T----
CBS5557_wtf4_intron1                TCTAACAGGGCACACACTTTCTTCCTTCTACATCAT---------T----
CBS5557_wtf5_intron1                CA----ATG-CACACAAT---TTGATA---CATGCTC--------T----
CBS5557_wtf6_intron1                ------ATG-CACACATT---TTAATA---CATGCTT--------T----
CBS5557_wtf8_intron1                CA----ATG-CACAGATT---TTAATA---CATGTTC--------T----
CBS5557_wtf9_intron1                TCTAACAGGGCACACTCTTT-TTCCTTTACCAAGTATT-------A----
CBS5557_wtf10_intron1               CA----ATG-CACACATT---TTAATA---CATGTTC--------T----
CBS5557_wtf12*_intron1              TCAAACATG-CGCACATTGTATTTACT---CATGTTATGAACTCACG---
CBS5557_wtf13_intron1               CA----ATG-CACGCACT---TTGATA---CATGCTT--------T----
CBS5557_wtf16*_intron1              CA----ATG-CACACATT---TTAATA---CATGTTC--------T----
CBS5557_wtf17_intron1               CA----ATG-CACACATT---TTAAAA---CATGTTC--------T----
CBS5557_wtf18_intron1               TCTAACAGGGCACACACTTTCTTCCTTCTACATCAT---------T----
CBS5557_wtf19_intron1               TCAAACATG-CGCACATTGTATTTACT---CATGTTATCAACTCAAGATA
CBS5557_wtf20_intron1               CA----ATG-CACACATT---TTAAAA---CATGTTC--------T----
CBS5557_wtf21_intron1               TCTAACAGGGCACACTCTTT-TTCCTTTACCAAGTATT-------A----
CBS5557_wtf22_intron1               TCTAACAGGGCACACTCTTTTTTCCTTTCCCATTAA---------A----
CBS5557_wtf23_intron1               TCTAGCAAACCACACACTTTCTTCCTTCTACATC-----------T----
CBS5557_wtf24_intron1               CA----ATG-CACACATT---TTAAAA---CATGTTCT-------T----
CBS5557_wtf25_intron1               CA----ATG-CACACATT---TTAAAA---CATGTTC--------T----
CBS5557_wtf27_intron1               CA----ATG-CACACATT---TTAAAA---CATGCTC--------T----
CBS5557_wtf28_intron1               CA----ATG-CACACATT---TTAATA---CATGTTC--------T----
CBS5557_wtf29_intron1               TCTAACAGGGCACACTCTTTTTTCCTTTCCCAT-----------------
CBS5557_wtf30(or31)_intron1         TCAAACATG-CGCACATTGTATTTACT---CATGTTATCAACTCAAGATA
CBS5557_wtf32_intron1               CA----ATG-CACACACT---TTGATA---CATGTTC--------T----
CBS5557_wtf33_intron1               TCTAACAGGGCACACTCTTTTTTCCTTTCCCAT-----------------
CBS5557_wtf35_intron1               TCAAACATG-CGCACATTGTATTTACT---CATGTTATCAACTCAAGATA
FY29033_wtf2_intron1                TCTAACAGGGCACACTCTTT-TTCCTTTACCAAGTATT-------A----
FY29033_wtf4_intron1                TCTAACAGGGCACACACTTTCTTCCTTCTACATCAT---------T----
FY29033_wtf6_intron1                CA----ATG-CACATATT---TTGATA---CATGTTC--------T----
FY29033_wtf28_intron1               CA----ATG-CACACATT---TTAATA---CATGCTT--------T----
FY29033_wtf8_intron1                TCTAACAGGGCACACTCTTTTTTCCTTTCCCAT------------T----
FY29033_wtf9_intron1                TCTAACAGGGCACACACTTTCTTCCTTCTACATCAT---------T----
FY29033_wtf12*_intron1              TCAAACATG-CGCACATTGTATTTACT---CATGTTATGAACTCACG---
FY29033_wtf13_intron1               TCAAACATG-CGCACATTGTATTTACT---CATGTTATCAACTCAAAATA
FY29033_wtf16_intron1               CA----ATG-CACACACT---TTGATA---CATGCTC--------T----
FY29033_wtf39_intron1               TCTAACAGGGCACACTCTTT-TTCCTTTACCAAGTATT-------A----
FY29033_wtf17_intron1               CA----ATG-CACACATT---TTAAAA---CATGTTC--------T----
FY29033_wtf18_intron1               TCTAACAGGGCACACACTTTCTTCCTTCTACATCAT---------T----
FY29033_wtf19_intron1               TCTAACAGGGCACACTCTTTTTTCCTTTCCCATTAA---------A----
FY29033_wtf20_intron1               CA----ATG-CACACATT---TTAAAA---CATGTTC--------T----
FY29033_wtf22_intron1               TCTAGCAAACCACACACTTTCTTCCTTCTACATC-----------T----
FY29033_wtf23_intron1               CA----ATG-CACGCACT---TTGATA---CATGCTT--------T----
FY29033_wtf25_intron1               CA----ATG-CACACACT---TTGATA---CATGCTT--------T----
FY29033_wtf21*_intron1              CA----ATG-CACACATT---TTAAAA---CATGTTC--------T----
FY29033_wtf26_intron1               CA----ATG-CACACATT---TTAAAA---CATGTTC--------T----
FY29033_wtf10_intron1               CA----ATG-CACACATT---TTAATA---CATGTTC--------T----
FY29033_wtf30_intron1               TCTAACAGGGCACACTCTTTTTTCCTTTCCCATTAAA--------A----
FY29033_wtf31_intron1               TCTAACAGGGCACACACTTTCTTCCTTCTACATCAT---------T----
FY29033_wtf33_intron1               CA----ATG-CACACATT---TTGATA---CATGTTC--------T----
FY29033_wtf35_intron1               TCTAACAGGGCACACTCTTT-TTCCTTTACCAAGTATT-------A----
FY29033_wtf37_intron1               CA----ATG-CACACACT---TTGATA---CATGCTC--------T----
FY29033_wtf1_intron1                CA----ATG-CACACATT---TTAATA---CATGCTC--------T----
FY29033_wtf36_intron1               TCTAACAGGGCACACTCTTT-TTCCTTTACCAAGTATT-------A----
FY29033_wtf5_intron1                CA----ATG-CACACACT---TTGATA---CATGTTCT-------T----
FY29033_wtf38_intron1               TCTAACAGGGCACACTCTTTTTTCCTTTCCCATTAAA--------A----
FY29033_wtf27_intron1               CA----ATG-CACACATT---TTGATA---CATGCTCT-------T----
FY29033_wtf40_intron1               TCAAACATG-CGCACATTGTATTTACT---CATGTTATCAACTCAAGATA
FY29033_wtf24_intron1               CA----ATG-CACACACT---TTGATAT---ATGCACT-------T----
FY29033_wtf41_intron1               TCTAACAGGGCACACTCTTT-TTCCTTTACCAAGTATT-------A----
FY29033_wtf42_intron1               CA----ATG-CACACACT---TTGATA---CATGCTTT-------T----
Sk_wtf1*_intron1                    CA----ATG-CACACAAT---TTGATA---CATGCTC--------T----
Sk_wtf2_intron1                     CA----ATG-CACACACT---TTGATA---CATGCTTT-------T----
Sk_wtf4_intron1                     TCTAACAGGGCACACACTTTCTTCCTTCTACATCAT---------T----
Sk_wtf5_intron1                     CA----ATG-CACACAAT---TTGATA---CATGCTC--------T----
Sk_wtf6_intron1                     TA----ATG-CACACAAT---TTAATA---CATGTTCT-------T----
Sk_wtf8_intron1                     CA----ATG-CACACATT---TTAAAA---CATGTTCT-------T----
Sk_wtf9_intron1                     TCTAACAGGGCACACACTTTCTTCCTTCTACATCAT---------T----
Sk_wtf10_intron1                    CA----ATG-CACACATT---TTAATA---CATGTTC--------T----
Sk_wtf12*_intron1                   TCAAACATG-CGCACATTGTATTTACT---CATGTTATGAACTCACG---
Sk_wtf13_intron1                    TCAAACATG-CGCACATTGTATTTACT---CATGTTATCAACTCAAAATA
Sk_wtf16_intron1                    CA----ATG-CACACACT---TTGATA---CATGCTC--------T----
Sk_wtf17_intron1                    CA----ATG-CACACATT---TTAAAA---CATGTTC--------T----
Sk_wtf18_intron1                    TCAAACATG-CGCACATTGTATTTACT---CATGTTATCAACTCAAGATA
Sk_wtf19_intron1                    TCTAACAGGGCACACTCTTTTTTCCTTTCCCATTAA---------A----
Sk_wtf20_intron1                    CA----ATG-CACACATT---TTAAAA---CATGTTC--------T----
Sk_wtf21*_intron1                   CA----ATG-CACACATT---TTGATA---CATGCTCT----T-------
Sk_wtf22_intron1                    CA----ATG-CACACATT---TTAATA---CATGCTTT----T-------
Sk_wtf23_intron1                    CA----ATG-CACACATT---TTAAAA---CATGTTCT----T-------
Sk_wtf24_intron1                    CA----ATG-CACACATT---TTGATAT---ATGCTCT----T-------
Sk_wtf25_intron1                    CA----ATG-CACACACT---TCGATA---CATGCTCT----T-------
Sk_wtf26_intron1                    CA----ATG-CACACATT---TTAATA---CATGCTTT----T-------
Sk_wtf27_intron1                    TCTAACAGGGCACACTCTTTTTTCCTTTCCCAT-----------------
Sk_wtf28_intron1                    TCTAACAGGGCACACTCTTTTTTCCTTTCCCATTAAA-----A-------
Sk_wtf30_intron1                    TCTAACAGGGCACACTCTTTTTTCCTTTCCCATTAAA--------A----
Sk_wtf31_intron1                    TCTAACAGGGCACACACTTTCTTCCTTCTACATCAT---------T----
Sk_wtf32_intron1                    CA----ATG-CACACACT---TTGATA---CATGTTC--------T----
Sk_wtf33_intron1                    TCTAACAGGGCACACTCTTTTTTCCTTTCCCATTAAA-----A-------
Sk_wtf34_intron1                    TCTAACAGGGCACACTCTT--TTCCTTTACCAAGTATTAA--T-------
Sk_wtf35_intron1                    TCAAACATG-CGCACATTGTATTTACT---CATGTTATCAACTCAAGATA
Sp_wtf1*_intron1                    CA----ATG-CACACAAT---TTGATA---CATGCTC--------T----
Sp_wtf3*_intron1                    CA----ATG-CACACACT---TTGATA---CATGCTT--------T----
Sp_wtf4-2_intron1                   TCTAACAGGGCACACACTTTCTTCCTTCTACATCATT-----T-------
Sp_wtf4_intron1                     TCTAACAGGGCACACACTTTCTTCCTTCTACATCATT-----T-------
Sp_wtf5_intron1                     CA----ATG-CACACAAT---TTGATA---CATGCTC--------T----
Sp_wtf6*_intron1                    CA----ATG-CACACACT---TTGATG---CATGCTTT----T-------
Sp_wtf8*_intron1                    C-----ATG-CACACACT---TTGATA---CATGCACT----T-------
Sp_wtf9_intron1                     CA----ATG-CACACAAT---TTGATA---CATGCTC--------T----
Sp_wtf10_intron1                    CA----ATG-CACACACT---TTGATA---CATGCTTT----T-------
Sp_wtf12*_intron1                   TCAAACATG-CGCACATTGTATTTACT---CATGTTATGAACTCACG---
Sp_wtf13_intron1                    TCTAACAGGGCACACACTTTCTTCCTTCTACATCATT-----T-------
Sp_wtf16_intron1                    CA----ATG-CACACATT---TTAATA---CATGTTCT----T-------
Sp_wtf17*_intron1                   CA----ATG-CACACATT---TTAAAA---CATGTTC--------T----
Sp_wtf18-2_intron1                  TCAAACATG-CGCACATTGTATTTACT---CATGTTATCAACTCAAGATA
Sp_wtf18_intron1                    TCAAACATG-CGCACATTGTATTTACT---CATGTTATCAACTCAAGATA
Sp_wtf19_intron1                    TCTAACAGG-CACGCTCTTTTTTCCTTTCCCAT-----------------
Sp_wtf20_intron1                    TCAAACATG-CGCACATTGTATTTACT---CATGTTATCAACTCAAGATA
Sp_wtf21_intron1                    CA----ATG-CACACAAT---TTGATA---CATGCTCT----T-------
Sp_wtf22*_intron1                   CA----ATG-CACACACT---TTGATA---CATGTTCT----T-------
Sp_wtf23_intron1                    TCTAACAGGGCACGCTCTTTTTTCCTTTCCCAT-----------------
Sp_wtf24*_intron1                   CA----ATG-CACACATT---TTAAAA---CATGTTCT-------T----
Sp_wtf25_intron1                    CA----ATG-CACACACT---TTGATA---CATGCTCT----T-------
Sk_wtf29_intron1                    TCTAACAGGGCACACTCTTTTTTCCTTTCCCAT-----------------

CBS5557_wtf1_intron1                ------TTCTTTAC-----TAAAGTAT--------TTC----------AA
CBS5557_wtf2_intron1                ------TTCTTTAC-----TAAAGTAT--------TTC-----------A
CBS5557_wtf3*_intron1               ------TTCTTAAC-----TAAAGTCT--------TTC----------AA
CBS5557_wtf4_intron1                ------TTAAAAAAAAAAAAAACCAAA-------TTTCAAAAGTTATTTA
CBS5557_wtf5_intron1                ------TTCTTTAC-----TAAAGTAT--------TTC-----------A
CBS5557_wtf6_intron1                ------TTCTTAAC-----TAAAGTCT--------TTC----------AA
CBS5557_wtf8_intron1                ------TTCTTTAC-----TAAAGTAT--------TTC-----------A
CBS5557_wtf9_intron1                ----ATTCCTGTCGCA--TTAATCAAT-----TCTCTCAAATTATTATAA
CBS5557_wtf10_intron1               ------TTCTTTAC-----TAAAGTAT--------TTC----------AA
CBS5557_wtf12*_intron1              ----TTAAGTTATCAAAGTTGGAATATATATTTCACTCATTCTTTAAATA
CBS5557_wtf13_intron1               ------TTCTTTAC-----TAAAGTAT--------TTC----------AA
CBS5557_wtf16*_intron1              ------TTCTTTAC-----TAAAGTAT--------TTC----------AA
CBS5557_wtf17_intron1               ------TTCTTTAC-----TAAAGTCT--------TTC-----------A
CBS5557_wtf18_intron1               -------TTAAAAAAAAAAAAAACCAAA------TTTCAAAAGTTATTTA
CBS5557_wtf19_intron1               AATCA-TTCATAAT-----TGAGATATACATTTTACTCATTCTTTAAATA
CBS5557_wtf20_intron1               ------TTCTTTAC-----TAAAGTAT--------TTC-----------A
CBS5557_wtf21_intron1               ----ATCCCTGTCGCA--TTAATCAAT-------TCTCTCAAATTATTAT
CBS5557_wtf22_intron1               -------AAAAAAAACCATTAAAAAAT-------ATTCTAAAGTTA-CCA
CBS5557_wtf23_intron1               -------TCTTAAAAAAAAAAAAAACCAAA----TTTCAAAAGTTATTTA
CBS5557_wtf24_intron1               ------TTTTTTAC-----TAAAGTA--------ATTC-----------A
CBS5557_wtf25_intron1               ------TTCTTTAC-----TAAAGTAT--------TTC-----------A
CBS5557_wtf27_intron1               ------TTCTTAAC-----TAAAGTCT--------TTC-----------A
CBS5557_wtf28_intron1               ------TTCTTCAC-----TAAAGTCT--------TTC----------AA
CBS5557_wtf29_intron1               -------------------TAAAAAAT-------ATTCTAAAGTTA-CCA
CBS5557_wtf30(or31)_intron1         AATCA-TTCATAAT-----TGAGATATACATTTTACTCATTCTTTAAATA
CBS5557_wtf32_intron1               ------TTCTTTAC-----TAAAGTAT--------TTC-----------A
CBS5557_wtf33_intron1               -------------------TAAAAAAT-------ATTCTAAAGTTA-CCA
CBS5557_wtf35_intron1               AATTCATTCATAAA-----TGAGATATACATTTTACTCATTCTTTAAATA
FY29033_wtf2_intron1                ------ATCCCTGTCGCATTAATCAAT-------TCTCTCAAATTATTAT
FY29033_wtf4_intron1                -------TAAAAAAAAAAAAAACCAAA-------TTTCAAAAGTTATTTA
FY29033_wtf6_intron1                ------TTCTTTAC-----TAAAGTAT--------TTC-----------A
FY29033_wtf28_intron1               ------TTCTTAAC-----TAAAGTCT--------TTC----------AA
FY29033_wtf8_intron1                ------AAAAAAAAAACATTGAAAAAT-------ATTCTAAAGTTA-CCA
FY29033_wtf9_intron1                -------TAAAAAAAAAAAAAAACCAAA------TTTCAAAAGTTATTTA
FY29033_wtf12*_intron1              ----TTAAGTTATCAAAATTGGAATATATATTTCACTCATTCTTTAAATA
FY29033_wtf13_intron1               AATCA-TTCATAAT-----TGAGATATACATTTTATTCATTCTGTAAATA
FY29033_wtf16_intron1               ------TTCTTTAC-----TAAAGTAT--------TTC-----------A
FY29033_wtf39_intron1               ----ATCCCTGTCGCA--TTAATCAAT-------TCTCTCAAATTATTAT
FY29033_wtf17_intron1               ------TTCTTTAC-----TAAAGTCT--------TTC-----------A
FY29033_wtf18_intron1               -------TTAAAAAAAAACAAAACCAAA------TTTCAAAAGTTATTTA
FY29033_wtf19_intron1               -------AAAAAAAACCATTGAAAAAT-------ATTCTAAAGTTA-CCA
FY29033_wtf20_intron1               ------TTCTTTAC-----TAAAGTA--------ATTC-----------A
FY29033_wtf22_intron1               -------TCTTAAAAAAAAAAAAACCAAA-----TTTCAAAAGTTATTTA
FY29033_wtf23_intron1               ------TTCTTTAC-----TAAAGTAT--------TTC----------AA
FY29033_wtf25_intron1               ------TTCTTAAC-----TAAAGTCT--------TTC----------AA
FY29033_wtf21*_intron1              ------TTCTTTAC-----TAAAGTA--------ATTC-----------A
FY29033_wtf26_intron1               ------TTCTTTAC-----TAAAGTA--------ATTC-----------A
FY29033_wtf10_intron1               ------TTCTTCAC-----TGAAGTCT--------TTC----------AA
FY29033_wtf30_intron1               --------ATAAAAACCATTGAAAAAT-------ATTCTAAAGTTA-CCA
FY29033_wtf31_intron1               -------TAAAAAAAAAAAAAACCAAA-------TTTCAAAAGTTATTTA
FY29033_wtf33_intron1               ------TTCTTTAC-----TAAAGTAT--------TTC-----------A
FY29033_wtf35_intron1               ------ATCCCTGTCGCATTAATCAAT-------TCTCTCAAATTATTAT
FY29033_wtf37_intron1               ------TTCTTAAC-----TAAAGTAT--------TTC----------AA
FY29033_wtf1_intron1                ------TTCTTAAT-----TAAAGTAT--------TTC----------AA
FY29033_wtf36_intron1               ------ATCCCTGTCGCATTAATCAAT-------TCTCTCAAATTATCAT
FY29033_wtf5_intron1                -------TCTTTAC-----TAAAGTAT--------TTC----------AA
FY29033_wtf38_intron1               ---------AAAAAACCATTGAAAAAT-------ATTCTAAAGTTA-CCA
FY29033_wtf27_intron1               -------TCTTAAC-----TAAAGTCT--------TTC----------AA
FY29033_wtf40_intron1               AATCA-TTCATAAT-----TGAGATATACATTTTACTCATTCTTTAAATA
FY29033_wtf24_intron1               -------TCTTTAC-----TAAAGTAT--------TTC----------AA
FY29033_wtf41_intron1               -----ATTCCTGTC-GCATTAATCAAT-------TCTCTCAAATTATTAT
FY29033_wtf42_intron1               -------TCTTAAC-----TAAAGTCT--------TTC----------AA
Sk_wtf1*_intron1                    ------TTCTTTAC-----TAAAGTAT--------TTC----------AA
Sk_wtf2_intron1                     -------TCTTAAC-----TAAAGTCT--------TTC----------AA
Sk_wtf4_intron1                     -------TTAAAAAAAAAAAAAACCAAA------TTTCAAAAGTTATTTA
Sk_wtf5_intron1                     ------TTCTTTAC-----TAAAGTAT--------TTC-----------A
Sk_wtf6_intron1                     -------TCTTTAC-----TAAAGTAT--------TTC-----------A
Sk_wtf8_intron1                     -------TCTTTAC-----TAAAGTAT--------TTC----------AA
Sk_wtf9_intron1                     -------TAAAAAAAAAAAAAACCAAA-------TTTCAAAAGTTATTTA
Sk_wtf10_intron1                    ------TTCTTCAC-----TGAAGTCT--------TTC----------AA
Sk_wtf12*_intron1                   ----TTAAGTTATCAAAGTTGGAATATATATTTCACTCATTCTTTAAATA
Sk_wtf13_intron1                    AATCA-TTCATAAT-----TGAGATATACATTTTATTCATTCTGTAAATA
Sk_wtf16_intron1                    ------TTCTTTAC-----TAAAGTAT--------TTC-----------A
Sk_wtf17_intron1                    ------TTCTTTAC-----TAAAGTCT--------TTC-----------A
Sk_wtf18_intron1                    AATCA-TTCATAAT-----TGAGATATACATTTTACTCATTCTTTAAATA
Sk_wtf19_intron1                    -------AAAAAAAACCATTGAAAAAT-------ATTCTAAAGTTA-CCA
Sk_wtf20_intron1                    ------TTCTTTAC-----TAAAGTA--------ATTC-----------A
Sk_wtf21*_intron1                   -------TCTTAGC-----TAAAGTCTT--------TC-----------A
Sk_wtf22_intron1                    -------TCTTAAC-----TAAAGTCTT--------TC----------AA
Sk_wtf23_intron1                    -------TCTTTAC-----TAAAGTA-A-------TTC-----------A
Sk_wtf24_intron1                    -------TCTTAAC-----TAAAGTCTT--------TC----------AA
Sk_wtf25_intron1                    -------TCTTTAC-----TAAAGTATT--------TC-----------A
Sk_wtf26_intron1                    -------TCTTAAC-----TAAAGTCTT--------TC----------AA
Sk_wtf27_intron1                    ----------TAA-------AAAATATT---------CTAAAGTTA-CCA
Sk_wtf28_intron1                    -------AAAAAAAACCATTGAAAAATA-------TTCTAAAGTTA-CCA
Sk_wtf30_intron1                    --------ATAAAAACCATTGAAAAAT-------ATTCTAAAGTTA-CCA
Sk_wtf31_intron1                    -------TAAAAAAAAAAAAAACCAAA-------TTTCAAAAGTTATTTA
Sk_wtf32_intron1                    ------TTCTTTAC-----TAAAGTAT--------TTC-----------A
Sk_wtf33_intron1                    ----------AAAAACCATTGAAAAATA-------TTCTAAAGTTA-CCA
Sk_wtf34_intron1                    -------TCCTGTCG-CATTAATCAATT-------CTCTCAAATTATTAT
Sk_wtf35_intron1                    AATTCATTCATAAA-----TGAGATATACATTTTACTCATTCTTTAAATA
Sp_wtf1*_intron1                    ------TTCTTTAC-----TAAAGTAT--------TTC----------AA
Sp_wtf3*_intron1                    ------TTCTTAAC-----TAAAGTCT--------TTC----------AA
Sp_wtf4-2_intron1                   ----------TAAAAAAAAAAAACCAAA------TTTCAAAAGTTATTTA
Sp_wtf4_intron1                     ----------TAAAAAAAAAAAACCAAA------TTTCAAAAGTTATTTA
Sp_wtf5_intron1                     ------TTCTTTAC-----TAAAGTAT--------TTC-----------A
Sp_wtf6*_intron1                    -------TCTTAAC-----TAAAGTCTT--------TC----------AA
Sp_wtf8*_intron1                    -------TCTTTAC-----TAAAGTATT--------TC----------AA
Sp_wtf9_intron1                     ------TTCTTTAC-----TAAAGTAT--------TTC----------AA
Sp_wtf10_intron1                    -------TCTTAAC-----TAAAGTCTT--------TC----------AA
Sp_wtf12*_intron1                   ----TTAAGTTATCAAAATTGGAATATATATTTCACTCATTCTTTAAATA
Sp_wtf13_intron1                    -------TAAAAAAAAAAAAAAACCAAA------TTTCAAAAGTTATTTA
Sp_wtf16_intron1                    -------TCTTTAC-----TAAAGTCTT--------TC----------AA
Sp_wtf17*_intron1                   ------TTCTTTAC-----TAAAGTCT--------TTC-----------A
Sp_wtf18-2_intron1                  AATCA-TTCATAAT-----TGAGATATACATTTTACTCATTCTTTAAATA
Sp_wtf18_intron1                    AATCA-TTCATAAT-----TGAGATATACATTTTACTCATTCTTTAAATA
Sp_wtf19_intron1                    ----------TAA-------AAAATATT---------CTAAAGTTA-CCA
Sp_wtf20_intron1                    AATCA-TTCATAAT-----TGAGATATACATTTTACTCATTCTTTAAATA
Sp_wtf21_intron1                    -------TCTTTAC-----TAAAGTATT--------TC----------AA
Sp_wtf22*_intron1                   -------TCTTTAC-----TAAAGTATT--------TC-----------A
Sp_wtf23_intron1                    ----------TAA-------AAAATATT---------CTAAAGTTA-CCA
Sp_wtf24*_intron1                   -------TCTTTAC-----TAAAGTAT--------TTC----------AA
Sp_wtf25_intron1                    -------TCTTTAC-----TAAAGTATT--------TC-----------A
Sk_wtf29_intron1                    -------------------TAAAAAAT-------ATTCTAAAGTTA-CCA

CBS5557_wtf1_intron1                TCATAT-------TAATT---TAAA--CAG
CBS5557_wtf2_intron1                TTATAT-------TAATT---TAAA--CAG
CBS5557_wtf3*_intron1               TCATAT-------TAATT---TAAA--CAG
CBS5557_wtf4_intron1                TTTTAT-------TAATGCTTT-----CAG
CBS5557_wtf5_intron1                TTATAT-------TAATT---TAAA--CAG
CBS5557_wtf6_intron1                TCATAT-------TAATT---TAAA--CAG
CBS5557_wtf8_intron1                TTATAT-------TAATT---TAAA--CAG
CBS5557_wtf9_intron1                --AGATT-G---TTAATTAATTAAATTTAG
CBS5557_wtf10_intron1               TCATAT-------TAATT-----AAAACAG
CBS5557_wtf12*_intron1              TTACACGCCAGGCTAACTA--TAAATGCAG
CBS5557_wtf13_intron1               TCATAT-------TAATT---TAAA--CAG
CBS5557_wtf16*_intron1              TCATAT-------TAATT-----AAAGCAG
CBS5557_wtf17_intron1               TTATAT-------TAATT---TAAA--CAG
CBS5557_wtf18_intron1               TTTTAT-------TAATGCTTT-----CAG
CBS5557_wtf19_intron1               TTACGCTTTAGGCTAACTA--TAAATGCAG
CBS5557_wtf20_intron1               TTATAT-------TAATT---CAAA--CAG
CBS5557_wtf21_intron1               AAAGATT-G---TTAATTAATTAAATTTAG
CBS5557_wtf22_intron1               TTGAATTTT--GCTAAC------AATATAG
CBS5557_wtf23_intron1               TTTTAT-------TAATGCTTT-----CAG
CBS5557_wtf24_intron1               TTATAT-------TAATT---TAAA--CAG
CBS5557_wtf25_intron1               TTATAT-------TAATT---CAAA--CAG
CBS5557_wtf27_intron1               TTATAT-------TAATT---TAAA--CAG
CBS5557_wtf28_intron1               TTATAT-------TAATT---TAAA--CAG
CBS5557_wtf29_intron1               TTGAATTTT--GCTAAC------AATACAG
CBS5557_wtf30(or31)_intron1         TTACGCTTTAGGCTAACTA--TAAATGCAG
CBS5557_wtf32_intron1               TTATAT-------TAATT---CAAA--CAG
CBS5557_wtf33_intron1               TTGAATTTT--GCTAAC------AATATAG
CBS5557_wtf35_intron1               TTACACTTTAGGCTAACTA--TAAATGCAG
FY29033_wtf2_intron1                AAAGATT-G---TTAATTAATTAAATTTAG
FY29033_wtf4_intron1                TTTTAT-------TAATGCTTT-----CAG
FY29033_wtf6_intron1                TTATAT-------TAATT---TAAAT--AG
FY29033_wtf28_intron1               TCATAT-------TAATT---TAAA--CAG
FY29033_wtf8_intron1                TTGAATTTT--GCTAAC------AATATAG
FY29033_wtf9_intron1                TTTTAT-------TAATGCTTT-----CAG
FY29033_wtf12*_intron1              TTACACGCCAGGCTAACTA--TAAATGCAG
FY29033_wtf13_intron1               TTACACTTTAGGCTAACTA--TAAATGCAG
FY29033_wtf16_intron1               TTATAT-------TAATT---TAAA--CAG
FY29033_wtf39_intron1               AAAGATT-G---TTAATTAATTAAATTTAG
FY29033_wtf17_intron1               TTATAT-------TAATT---TAAA--CAG
FY29033_wtf18_intron1               TTTTAT-------TAATGCTTT-----CAG
FY29033_wtf19_intron1               TTGAATTTT--GCTAAC------AATATAG
FY29033_wtf20_intron1               TTATAT-------TAATT---TAAA--CAG
FY29033_wtf22_intron1               TTTTAT-------TAATGCTTT-----CAG
FY29033_wtf23_intron1               TCATAT-------TAATT---TAAA--CAG
FY29033_wtf25_intron1               TCATAT-------TAATT---TAAA--CAG
FY29033_wtf21*_intron1              TTATAT-------TAATT---CAAA--CAG
FY29033_wtf26_intron1               TTATAT-------TAATT---CAAA--CAG
FY29033_wtf10_intron1               TTATAT-------TAATT---TAAA--CAG
FY29033_wtf30_intron1               TTGAATTTT--GCTAAC------AATATAG
FY29033_wtf31_intron1               TTTTAT-------TAATGCTTT-----CAG
FY29033_wtf33_intron1               TTATAT-------TAATT---TAAA--CAG
FY29033_wtf35_intron1               AAAGATT-G---TTAATTAATTAAATTTAG
FY29033_wtf37_intron1               TCATAT-------TAATT---TAAA--CAG
FY29033_wtf1_intron1                TCATAT-------TAATT---TAAA--CAG
FY29033_wtf36_intron1               AAAGATT-G---TTAATTAATTAAATTTAG
FY29033_wtf5_intron1                TCATAT-------TAATT---TAAA--CAG
FY29033_wtf38_intron1               TTGAATTTT--GCTAAC------AATACAG
FY29033_wtf27_intron1               TCATAT-------TAATT---TAAA--CAG
FY29033_wtf40_intron1               TTACGCTTTAGGCTAACTA--TAAATGCAG
FY29033_wtf24_intron1               TCATAT-------TAATT---TAAA--CAG
FY29033_wtf41_intron1               AAAGATT-G---TTAATTAATTAAATTTAG
FY29033_wtf42_intron1               TCATAT-------TAATT---TAAA--CAG
Sk_wtf1*_intron1                    TCATAT-------TAATT---TAAA--CAG
Sk_wtf2_intron1                     TCATAT-------TAATT---TAAA--CAG
Sk_wtf4_intron1                     TTTTAT-------TAATGCTTT-----CAG
Sk_wtf5_intron1                     TTATAT-------TAATT---TAAA--CAG
Sk_wtf6_intron1                     TTATAT-------TAATT---TAAAT--AG
Sk_wtf8_intron1                     TCATAT-------TAAGT---TAAA--CAG
Sk_wtf9_intron1                     TTTTAT-------TAATGCTTT-----CAG
Sk_wtf10_intron1                    TTATAT-------TAATT---TAAA--CAG
Sk_wtf12*_intron1                   TTACACGCCAGGCTAACTA--TAAATGCAG
Sk_wtf13_intron1                    TTACACTTTAGGCTAACTA--TAAATGCAG
Sk_wtf16_intron1                    TTATAT-------TAATT---TAAA--CAG
Sk_wtf17_intron1                    TTATAT-------TAATT---TAAA--CAG
Sk_wtf18_intron1                    TTACGCTTTAGGCTAACTA--TAAATGCAG
Sk_wtf19_intron1                    TTGAATTTT--GCTAAC------AATATAG
Sk_wtf20_intron1                    TTATAT-------TAATT---TAAA--CAG
Sk_wtf21*_intron1                   TTATAT-------TAATT---TAAA--CAG
Sk_wtf22_intron1                    TCATAT-------TAATT---TAAA--CAG
Sk_wtf23_intron1                    TTATAT-------TAATT---TAAA--CAG
Sk_wtf24_intron1                    TCATAT-------TAATT---TAAA--CAG
Sk_wtf25_intron1                    TTATAT-------TAATT---CAAA--CAG
Sk_wtf26_intron1                    TCATAT-------TAATT---TAAA--CAG
Sk_wtf27_intron1                    TTGAATTTT--GCTAAC------AATATAG
Sk_wtf28_intron1                    TTGAATTTT--GCTAAC------AATATAG
Sk_wtf30_intron1                    TTGAATTTT--GCTAAC------AATATAG
Sk_wtf31_intron1                    TTTTAT-------TAATGCTTT-----CAG
Sk_wtf32_intron1                    TTATAT-------TAATT---CAAA--CAG
Sk_wtf33_intron1                    TTGAATTTT--GCTAAC------AATATAG
Sk_wtf34_intron1                    AAAGATT----GTTAATTAATTAAATTTAG
Sk_wtf35_intron1                    TTACACTTTAGGCTAACTA--TAAATGCAG
Sp_wtf1*_intron1                    TCATAT-------TAATT---TAAA--CAG
Sp_wtf3*_intron1                    TCATAT-------TAATT---TAAA--CAG
Sp_wtf4-2_intron1                   TTTTAT-------TAATGCTTT-----CAG
Sp_wtf4_intron1                     TTTTAT-------TAATGCTTT-----CAG
Sp_wtf5_intron1                     TTATAT-------TAATT---TAAA--CAG
Sp_wtf6*_intron1                    TCATAT-------TAATT---TAAA--CAG
Sp_wtf8*_intron1                    TCATAT-------TAATT---TAAA--CAG
Sp_wtf9_intron1                     TCATAT-------TAATT---TAAA--CAG
Sp_wtf10_intron1                    TCATAT-------TAATT---TAAA--CAG
Sp_wtf12*_intron1                   TTACACGCCAGGCTAACTA--TAAATGCAG
Sp_wtf13_intron1                    TTTTAT-------TAATGCTTT-----CAG
Sp_wtf16_intron1                    TCATAT-------TAATT---TAAA--CAG
Sp_wtf17*_intron1                   TTATAT-------TAATT---TAAA--CAG
Sp_wtf18-2_intron1                  TTACGCTTTAGGCTAACTA--TAAATGCAG
Sp_wtf18_intron1                    TTACGCTTTAGGCTAACTA--TAAATGCAG
Sp_wtf19_intron1                    TTGAATTTT--GCTAAC------AATATAG
Sp_wtf20_intron1                    TTACGCTTTAGGCTAACTA--TAAATGCAG
Sp_wtf21_intron1                    TCATAT-------TAATT---TAAA--CAG
Sp_wtf22*_intron1                   TTATAT-------TAATT---CAAA--CAG
Sp_wtf23_intron1                    TTGAATTTT--GCTAAC------AATATAG
Sp_wtf24*_intron1                   TCATAT-------TAAGT---TAAA--CAG
Sp_wtf25_intron1                    TTATAT-------TAATT---TAAA--CAG
Sk_wtf29_intron1                    TTGAATTTT--GCTAAC------AATACAG
