# Supplementary material for: Killer Meiotic Drive and Dynamic Evolution of the wtf Gene Family
Source: Mol Biol Evol. 2019 Apr 16;36(6):1201–14. doi: 10.1093/molbev/msz052 (PMC6526906; doi:10.1093/molbev/msz052)
Supplement: Supplementary_Material_msz052 [file supplementary_material_msz052.zip › intron1_nucleotide_alignment_sequential.txt]

>CBS5557_wtf1_intron1
GTAAGAATTG-------T-----------AAATAA---TAAGAAAGGAAT-TACTCA--ATGGAAAGTTGAAAC--TTGC
CATC-TTGTCAAATTGCATGCTT-TGGT-CATTGTTTACAG-TCGGC------------------CA-TGCA----ATG-
CACACAAT---TTGATA---CATGCTC--------T----------TTCTTTAC-----TAAAGTAT--------TTC--
--------AATCATAT-------TAATT---TAAA--CAG
>CBS5557_wtf2_intron1
GTAAGAATTG-------T-----------AAATAA---TAAGAAAGGAAT-TACTCA--ATGGAAAGTTGAAAC--TTTT
CATTGCTGTAAAATAACTTGGATGTGAT-CATTGTTTATAG-TCGGC------------------CA-TGC-----ATTG
CACACACT---TTGATA---CATGTTC--------T----------TTCTTTAC-----TAAAGTAT--------TTC--
---------ATTATAT-------TAATT---TAAA--CAG
>CBS5557_wtf3*_intron1
GTAAGAATTG-------T-----------AAATAA---TAAGAAAGGAAT-TATTCA--ATTGAAAGTTGAAGC--TTGC
CATCGTAGTCAAATTGCATGCTT-TGGT-CATTGTTTACAG-TTGGC------------------CA-TGCA----ATG-
CACACACT---TTGATA---CATGCTT--------T----------TTCTTAAC-----TAAAGTCT--------TTC--
--------AATCATAT-------TAATT---TAAA--CAG
>CBS5557_wtf4_intron1
GTAAGTGTTGTGTTGTTG---------GTGGATAAGATAAAGAATTGAGTGTGTCAAGGATTATTTGCTGTGTCTGTTTG
TTTTGATTTACAATGTTTTTGTTGTATTTGTTTGTTTACAACTTGACATATTACGAGCATAAATTC---GTCTAACAGGG
CACACACTTTCTTCCTTCTACATCAT---------T----------TTAAAAAAAAAAAAAACCAAA-------TTTCAA
AAGTTATTTATTTTAT-------TAATGCTTT-----CAG
>CBS5557_wtf5_intron1
GTAAGAATTG-------T-----------AAATAA---TAAGAAAGGAAT-TACTCA--ATGGAAAGTTGAAAC--TTGC
CATC-TTGTCAAATTGCATGCTT-TGGT-CATTGTTTACAG-TCGGC------------------CA-TGCA----ATG-
CACACAAT---TTGATA---CATGCTC--------T----------TTCTTTAC-----TAAAGTAT--------TTC--
---------ATTATAT-------TAATT---TAAA--CAG
>CBS5557_wtf6_intron1
GTAAGAATTG-------T-----------AAATAA---TAAGAAAGGAAT-TACTCA--ATTGAAAGTTGAAAC--TTGC
CATTGCTGTAAAATAATTTGGATGTGAT-CATTGTTTTTAG-TCGGC--------------CATTCA---------ATG-
CACACATT---TTAATA---CATGCTT--------T----------TTCTTAAC-----TAAAGTCT--------TTC--
--------AATCATAT-------TAATT---TAAA--CAG
>CBS5557_wtf8_intron1
GTAAGAATTG-------T-----------AAATAA---TAAGAAAGGAAT-TACTCA--ATTGAAAGTTGAAAT--TTGC
CATTGCTGTAAAATAATTTGGATGTGAT-CATTGTTTACAG-TTGGC------------------CA-TGCA----ATG-
CACAGATT---TTAATA---CATGTTC--------T----------TTCTTTAC-----TAAAGTAT--------TTC--
---------ATTATAT-------TAATT---TAAA--CAG
>CBS5557_wtf9_intron1
GTAAGTGTTGTGTTGTAG---------GTGGATAAGATAAAGAATTGAGTGTGTTAAGGATTATTTGCTGTGTCTGTTTG
TTTTGATTTACAATGTGTTTGTTGTGTTTGTTTGTTTACAACTTGACATATTACGAGTATAAATTC---GTCTAACAGGG
CACACTCTTT-TTCCTTTACCAAGTATT-------A--------ATTCCTGTCGCA--TTAATCAAT-----TCTCTCAA
ATTATTATAA--AGATT-G---TTAATTAATTAAATTTAG
>CBS5557_wtf10_intron1
GTAAGAATTG-------T-----------AAATAA---TAAGAAAGGAAT-TACTCA--ATTGAAAGTTGAAAC--TTGC
CATTGCTGTAAAATAATTTGGATGTGAT-CATTGTTTACAG-TTGGC------------------CA-TGCA----ATG-
CACACATT---TTAATA---CATGTTC--------T----------TTCTTTAC-----TAAAGTAT--------TTC--
--------AATCATAT-------TAATT-----AAAACAG
>CBS5557_wtf12*_intron1
GTAAGCGTTG-------C-----------AAACAA---TAAAAAAGAAA---AATCA--ATTGAAC-TTACATC--TTGC
TGTTGCTTTAAAATAACATGGTTGTGGT-CATTGTTTACAG-TTGGCATCC--CCAACGCTAGATCA---TCAAACATG-
CGCACATTGTATTTACT---CATGTTATGAACTCACG-------TTAAGTTATCAAAGTTGGAATATATATTTCACTCAT
TCTTTAAATATTACACGCCAGGCTAACTA--TAAATGCAG
>CBS5557_wtf13_intron1
GTAAGAATTG-------T-----------AAATAA---TAAGAAAGGAAT-TACTCA--ATTGAAAGTTGAAAC--TTGC
CATTGCTGTAAAATAACTTGGATGTGAT-CATTGTTTACAG-TTGGC------------------CA-TGCA----ATG-
CACGCACT---TTGATA---CATGCTT--------T----------TTCTTTAC-----TAAAGTAT--------TTC--
--------AATCATAT-------TAATT---TAAA--CAG
>CBS5557_wtf16*_intron1
GTAAGAATTG-------T-----------AAATAA---TAAGAAAGGAAT-TACTCA--ATTGAAA-TTGAAGC--TTGC
CATCGTAGTCAAATTGCATGCTT-TGGT-CATTGTTTACAG-TTGGC------------------CA-TGCA----ATG-
CACACATT---TTAATA---CATGTTC--------T----------TTCTTTAC-----TAAAGTAT--------TTC--
--------AATCATAT-------TAATT-----AAAGCAG
>CBS5557_wtf17_intron1
GTAAGAATTG-------T-----------AAATAA---TAAGAAAGGAAT-TACTCA--ATTGAAAGTTGAAAC--TTGC
CATC-TTGTCAAATTGCATGCTT-TGGT-CATTGTTTACAG-TCGGC------------------CA-TGCA----ATG-
CACACATT---TTAAAA---CATGTTC--------T----------TTCTTTAC-----TAAAGTCT--------TTC--
---------ATTATAT-------TAATT---TAAA--CAG
>CBS5557_wtf18_intron1
GTAAGTGTTGTGTTGTTG---------GTGGATAAGATAAAGAATTGAGTGTGTCAAGGATTATTTGCTGTGTCTGTTTG
TTTTGATTTACAATGTTTTTGTTGTATTTGTTTGTTTACAACTTGACATATTACGAGCATAAATT---TGTCTAACAGGG
CACACACTTTCTTCCTTCTACATCAT---------T-----------TTAAAAAAAAAAAAAACCAAA------TTTCAA
AAGTTATTTATTTTAT-------TAATGCTTT-----CAG
>CBS5557_wtf19_intron1
GTAAGAATTG-------T-----------AAATAA---TAAGAAAGGAAT-TATTCA--ATTGAAAGTTGTAAC--TTTC
TATTGCTGTAAAATAATTTGGATGTGAT-CATTGTTTACAG-TTGGCATAT--CCAACACTTGATCA---TCAAACATG-
CGCACATTGTATTTACT---CATGTTATCAACTCAAGATAAATCA-TTCATAAT-----TGAGATATACATTTTACTCAT
TCTTTAAATATTACGCTTTAGGCTAACTA--TAAATGCAG
>CBS5557_wtf20_intron1
GTAAGAATTG-------T-----------AAATAA----AAGAAAGGAAT-TACTCA--ATTGAAAGTTGAAAC--TTGC
CAGTGCTGTAAAATAACTTGGATGTGAT-CATTGTTTACAG-TCGGC------------------CA-TGCA----ATG-
CACACATT---TTAAAA---CATGTTC--------T----------TTCTTTAC-----TAAAGTAT--------TTC--
---------ATTATAT-------TAATT---CAAA--CAG
>CBS5557_wtf21_intron1
GTAAGTGTTGTGTTGTTG---------GTGGATAAGATAAAGAATTGAGTGTGTCAAGGATTATTTGCTGTGTCTGTTTG
TTTTGATTTACAATGTTTTTGTTGTGTTTGTTTGTTTACAACTTGACATATTACGAGTATAAATTC---GTCTAACAGGG
CACACTCTTT-TTCCTTTACCAAGTATT-------A--------ATCCCTGTCGCA--TTAATCAAT-------TCTCTC
AAATTATTATAAAGATT-G---TTAATTAATTAAATTTAG
>CBS5557_wtf22_intron1
GTAAGTGTTGTGTTGTTG---------GTGGATAAGATAAAGAATTGAGTGTATTAAGGATTATTTGCTGTGTCTGTTTG
TTTTGATTTACAATGTTTTTGTTGTGTTTGTTTGTTTATAACTTGACATATTACGAGTATAAATTC---GTCTAACAGGG
CACACTCTTTTTTCCTTTCCCATTAA---------A-----------AAAAAAAACCATTAAAAAAT-------ATTCTA
AAGTTA-CCATTGAATTTT--GCTAAC------AATATAG
>CBS5557_wtf23_intron1
GTAAGTGTTGTGTTGTTG---------GTGGATAAGATAAAGAATTGAGTGTGTCAAGGATTATTTGCTGTGTCTGTTTG
TTTTGATTTACAATGTTTTTGTTGTGTTTGTTTGTTTACAACTTGATATAATACGAGCATAAATTC---GTCTAGCAAAC
CACACACTTTCTTCCTTCTACATC-----------T-----------TCTTAAAAAAAAAAAAAACCAAA----TTTCAA
AAGTTATTTATTTTAT-------TAATGCTTT-----CAG
>CBS5557_wtf24_intron1
GTAAGAATTG-------T-----------AAACAA---TAAGAAAGGAAT-TACTCA--ATGGAAAGTTGAAAC--TTGC
CAGTGCTGTAAAATAACTTGGATGTGAT-CATTGTTTACAG-TCGGC------------------CA-TGCA----ATG-
CACACATT---TTAAAA---CATGTTCT-------T----------TTTTTTAC-----TAAAGTA--------ATTC--
---------ATTATAT-------TAATT---TAAA--CAG
>CBS5557_wtf25_intron1
GTAAGAATTG-------T-----------AAATAA---TAAGAAAGGAAT-TACTCA--ATTGAAAGTTGAAAC--TTGC
CATC-TTGTCAAATTGCATGCTT-TGGT-CATTGTTTACAG-TCGGC------------------CA-TGCA----ATG-
CACACATT---TTAAAA---CATGTTC--------T----------TTCTTTAC-----TAAAGTAT--------TTC--
---------ATTATAT-------TAATT---CAAA--CAG
>CBS5557_wtf27_intron1
GTAAGAATTG-------T-----------AAACAA---TAAGAAAGGAAT-TACTCA--ATTGAAAGTTGAAAC--TTGC
CATTGCTGTAAAATAACTTGGATGTGAT-CATTGTTTACAG-TCGGC------------------CA-TGCA----ATG-
CACACATT---TTAAAA---CATGCTC--------T----------TTCTTAAC-----TAAAGTCT--------TTC--
---------ATTATAT-------TAATT---TAAA--CAG
>CBS5557_wtf28_intron1
GTAAGAACTG-------T-----------AAATAA---TAAGAAAGGAAT-TACTCA--ATTGAAA-TTGAAGC--TTGC
CATCGTAGTCAAATTGCATGCTT-TGGT-CATTGTTTACAG-TTGGC------------------CA-TGCA----ATG-
CACACATT---TTAATA---CATGTTC--------T----------TTCTTCAC-----TAAAGTCT--------TTC--
--------AATTATAT-------TAATT---TAAA--CAG
>CBS5557_wtf29_intron1
GTAAGTGTTGTGTTGTTG---------GTGGATAAGATAAAGAATTGAGTGTATTAAGGATTATTTGCTGTGTCTGTTTG
TTTTGATTTACAATGTTTTTGTTGTGTTTGTTTGTTTACAACTTGACATATTACGAGTATAAATTC---GTCTAACAGGG
CACACTCTTTTTTCCTTTCCCAT------------------------------------TAAAAAAT-------ATTCTA
AAGTTA-CCATTGAATTTT--GCTAAC------AATACAG
>CBS5557_wtf30(or31)_intron1
GTAA-------------A--------------TAA---TAAGAAAGGAAT-TATTCA--ATTGAAAGTTGTAAC--TTTC
TATTGCTGTAAAATAATTTGGATGTGAT-CATTGTTTACAG-TTGGCATAT--CCAACACTTGATCA---TCAAACATG-
CGCACATTGTATTTACT---CATGTTATCAACTCAAGATAAATCA-TTCATAAT-----TGAGATATACATTTTACTCAT
TCTTTAAATATTACGCTTTAGGCTAACTA--TAAATGCAG
>CBS5557_wtf32_intron1
GTAAGAATTG-------T-----------AAATAA---TAAGAAAGGAAT-TACTCA--ATTGAAAGTTGAAGC--TTGC
CATTGCTGTAAAATAACTTGGATGTGAT-CATTGTTTATAG-TCGGC------------------CA-TGCA----ATG-
CACACACT---TTGATA---CATGTTC--------T----------TTCTTTAC-----TAAAGTAT--------TTC--
---------ATTATAT-------TAATT---CAAA--CAG
>CBS5557_wtf33_intron1
GTAAGTGTTGTGTTGTTG---------GTGGATAAGATAAAGAATTGAGTGTATTAAGGATTATTTGCTGTGTCTGTTTG
TTTTGATTTACAATGTTTTTGTTGTGTTTGTTTGTTTACAACTTGACATATTACGAGTATAAATTC---GTCTAACAGGG
CACACTCTTTTTTCCTTTCCCAT------------------------------------TAAAAAAT-------ATTCTA
AAGTTA-CCATTGAATTTT--GCTAAC------AATATAG
>CBS5557_wtf35_intron1
GTAAGAATTG-------T-----------AAATAA---TAAGAAAGGAAT-TACTCA--ATTGAAAGTTGAAAC--TTGC
CAGTGCTGTAAAATAACTTGGATGTGAT-CATTGTTTACAG-TTGGCATAT--CCAACACTTGATCA---TCAAACATG-
CGCACATTGTATTTACT---CATGTTATCAACTCAAGATAAATTCATTCATAAA-----TGAGATATACATTTTACTCAT
TCTTTAAATATTACACTTTAGGCTAACTA--TAAATGCAG
>FY29033_wtf2_intron1
GTAAGTGTTGTGTTGTTGGTGGGTTTGGTGGATAAGATAAAGAATTGAGTGTGTCAAGGATTATTTGCTGTGTCTGTTTG
TTTTGATTTACAATGTTTTTGTTGTGTTTGTTTGTTTACAACTTGACATATTACGAGTATAAATTC---GTCTAACAGGG
CACACTCTTT-TTCCTTTACCAAGTATT-------A----------ATCCCTGTCGCATTAATCAAT-------TCTCTC
AAATTATTATAAAGATT-G---TTAATTAATTAAATTTAG
>FY29033_wtf4_intron1
GTAAGTGTTGTGTTGTTG---------GTGGATAAGATAAAGAATTGAGTGTGTCAAGGATTATTTGCTGTGTCTGTTTG
TTTTGATTTACAATGTTTTTGTTGTATTTGTTTGTTTACAACTTGACATATTACGAGCATAAATTC---GTCTAACAGGG
CACACACTTTCTTCCTTCTACATCAT---------T-----------TAAAAAAAAAAAAAACCAAA-------TTTCAA
AAGTTATTTATTTTAT-------TAATGCTTT-----CAG
>FY29033_wtf6_intron1
GTAAGAATTG-------T-----------AAATAA---TAAGGAAGGAAT-TACTCA--ATTGAAAGTTGTAAC--TTTC
CATTGCTGTAAAATAACTTGGATGTGAT-CATTGTTTACAG-TCGGC------------------CA-TGCA----ATG-
CACATATT---TTGATA---CATGTTC--------T----------TTCTTTAC-----TAAAGTAT--------TTC--
---------ATTATAT-------TAATT---TAAAT--AG
>FY29033_wtf28_intron1
GTAAGAATTG-------T-----------AAATAA---TAAGGAAGGAAT-TACTCA--ATTAAAAGTTGTAAC--TTTC
CATTGCTGTAAAATAACTTGGATGTGAT-CATTGTTTACAG-TCGGC------------------CA-TGCA----ATG-
CACACATT---TTAATA---CATGCTT--------T----------TTCTTAAC-----TAAAGTCT--------TTC--
--------AATCATAT-------TAATT---TAAA--CAG
>FY29033_wtf8_intron1
GTAAGTGTTGTGTTGTTG---------GTGGATAAGATAAAGAATTGAGTGTGTCAAGGATTATTTGCTGTGTCTGTTTG
TTTTGATTTACAATGTTTTTGTTGTGTTTGTTTGTTTACAACTTGACATATTACGAGTATAAATTC---GTCTAACAGGG
CACACTCTTTTTTCCTTTCCCAT------------T----------AAAAAAAAAACATTGAAAAAT-------ATTCTA
AAGTTA-CCATTGAATTTT--GCTAAC------AATATAG
>FY29033_wtf9_intron1
GTAAGTGTTGTGTTGTTG---------GTGGATAAGATAAAGAATTGAGTGTGTCAAGGATTATTTGCTGTGTCTGTTTG
TTTTGATTTACAATGTTTTTGTTGTATTTGTTTGTTTACAACTTGACATATTACGAGCATAAATTC---GTCTAACAGGG
CACACACTTTCTTCCTTCTACATCAT---------T-----------TAAAAAAAAAAAAAAACCAAA------TTTCAA
AAGTTATTTATTTTAT-------TAATGCTTT-----CAG
>FY29033_wtf12*_intron1
GTAAGCGTTG-------C-----------AAACAA---TAAAAAAGAAA---AATCA--ATTGAAC-TTACATC--TTGC
TGTTGCTTTAAAATAACATGGTTGTGGT-CATTGTTTACAG-TTGGCATCC--CCAACACTAGATCA---TCAAACATG-
CGCACATTGTATTTACT---CATGTTATGAACTCACG-------TTAAGTTATCAAAATTGGAATATATATTTCACTCAT
TCTTTAAATATTACACGCCAGGCTAACTA--TAAATGCAG
>FY29033_wtf13_intron1
GTAAGAATTG-------T-----------AAATAA---TAAGAAAGGAAT-TACTCA--ATTGAAAGTTGAAAC--TTGC
CATTGCTGTAAAATAACTTGGATGTGAT-CATTGTTTACAG-TTGGCATAT--CCAACACTTGATCA---TCAAACATG-
CGCACATTGTATTTACT---CATGTTATCAACTCAAAATAAATCA-TTCATAAT-----TGAGATATACATTTTATTCAT
TCTGTAAATATTACACTTTAGGCTAACTA--TAAATGCAG
>FY29033_wtf16_intron1
GTAAGAATTG-------T-----------AAATAA---TAAGAAAGGAAT-TACTCA--ATTGAAAGTTGAAGC--TTGC
CATTGCTGTAAAATTGCATGCTT-TGGT-CATTGTTTACAG-TTGGC------------------CA-TGCA----ATG-
CACACACT---TTGATA---CATGCTC--------T----------TTCTTTAC-----TAAAGTAT--------TTC--
---------ATTATAT-------TAATT---TAAA--CAG
>FY29033_wtf39_intron1
GTAAGTGTTGTGTTGTTG---------GTGGATAAGATAAAGAATTGAGTGTGTCAAGGATTATTTGCTGTGTCTGTTTG
TTTTGATTTACAATGTTTTTGTTGTGTTTGTTTGTTTACAACTTGACATATTACGAGTATAAATTC---GTCTAACAGGG
CACACTCTTT-TTCCTTTACCAAGTATT-------A--------ATCCCTGTCGCA--TTAATCAAT-------TCTCTC
AAATTATTATAAAGATT-G---TTAATTAATTAAATTTAG
>FY29033_wtf17_intron1
GTAAGAATTG-------T-----------AAATAA---TAAGAAAGGAAT-TACTCA--ATTGAAAGTTGAAAC--TTGC
CATTGCTGTAAAATAATTTGGATGTGAT-CATTGTTTACAG-TCGGC------------------CA-TGCA----ATG-
CACACATT---TTAAAA---CATGTTC--------T----------TTCTTTAC-----TAAAGTCT--------TTC--
---------ATTATAT-------TAATT---TAAA--CAG
>FY29033_wtf18_intron1
GTAAGTGTTGTGTTGTTG---------GTGGATAAGATAAAGAATTGAGTGTGTCAAGGATTATTTGCTGTGTCTGTTTG
TTTTGATTTACAATGTTTTTGTTGTATTTGTTTGTTTACAACTTGACATATTACGAGCATAAATTC---GTCTAACAGGG
CACACACTTTCTTCCTTCTACATCAT---------T-----------TTAAAAAAAAACAAAACCAAA------TTTCAA
AAGTTATTTATTTTAT-------TAATGCTTT-----CAG
>FY29033_wtf19_intron1
GTAAGTGTTGTGTTGTTG---------GTGGATAAGATAAAGAATTGAGTGTGTCAAGGATTATTTGCTATGTCTGTTTG
TTTTGATTTACAATGTTTTTGTTGTGTTTGTTTGTTTACAACTTGACATATTACGAGTATAAATTC---GTCTAACAGGG
CACACTCTTTTTTCCTTTCCCATTAA---------A-----------AAAAAAAACCATTGAAAAAT-------ATTCTA
AAGTTA-CCATTGAATTTT--GCTAAC------AATATAG
>FY29033_wtf20_intron1
GTAAGAATTG-------T-----------AAATAA---TAAGAAAGGAAT-TACTCA--ATTGAAAGTTGAAAC--TTGC
CAGTGCTGTAAAATAACTTGGATGTGAT-CATTGTTTACAG-TCGGC------------------CA-TGCA----ATG-
CACACATT---TTAAAA---CATGTTC--------T----------TTCTTTAC-----TAAAGTA--------ATTC--
---------ATTATAT-------TAATT---TAAA--CAG
>FY29033_wtf22_intron1
GTAAGTGTTGTGTTGTTG---------GTGGATAAGATAAAGAATTAAGTGTGTCAAGGATTATTTGCTGTGTCTGTTTG
TTTTGATTTACAATGTTTTTGTTGTGTTTGTTTGTTTACAACTTGATATAATACGAGCATAAATTC---GTCTAGCAAAC
CACACACTTTCTTCCTTCTACATC-----------T-----------TCTTAAAAAAAAAAAAACCAAA-----TTTCAA
AAGTTATTTATTTTAT-------TAATGCTTT-----CAG
>FY29033_wtf23_intron1
GTAAGAATTG-------T-----------AAATAA---TAAGAAAGGAAT-TACTCA--ATTGAAAGTTGAAAC--TTGC
CATTGCTGTAAAATAACTTGGATGTGAT-CATTGTTTACAG-TTGGC------------------CA-TGCA----ATG-
CACGCACT---TTGATA---CATGCTT--------T----------TTCTTTAC-----TAAAGTAT--------TTC--
--------AATCATAT-------TAATT---TAAA--CAG
>FY29033_wtf25_intron1
GTAAGAATTG-------A------------GATAA---TAAGAAAGGAAT-TACTCA--ATTGAAAGTTGAAAC--TTGC
CATTGCTGTAAAATAACTTGGATGTGAT-CATTGTTTACAG-TTGGC------------------CA-TGCA----ATG-
CACACACT---TTGATA---CATGCTT--------T----------TTCTTAAC-----TAAAGTCT--------TTC--
--------AATCATAT-------TAATT---TAAA--CAG
>FY29033_wtf21*_intron1
GTAAGAATTG-------T-----------AGATAA---TAAGAAAGGAAT-TACTCAG--TTGAAAGTTGAAAC--TTGC
CAGTGCTGTAAAATAACTTGGATGTGAT-CATTGTTTACAG-TCGGC------------------CA-TGCA----ATG-
CACACATT---TTAAAA---CATGTTC--------T----------TTCTTTAC-----TAAAGTA--------ATTC--
---------ATTATAT-------TAATT---CAAA--CAG
>FY29033_wtf26_intron1
GTAAGAATT--------A------------AATAA---TAAGAAAGAAAT-TACTCA--ATTGAAAGTTGAAAC--TTGC
CAGTGCTGTAAAATAACTTGGATGTGAT-CATTGTTTACAG-TCGGC------------------CA-TGCA----ATG-
CACACATT---TTAAAA---CATGTTC--------T----------TTCTTTAC-----TAAAGTA--------ATTC--
---------ATTATAT-------TAATT---CAAA--CAG
>FY29033_wtf10_intron1
GTAAGAATTG-------T-----------AAATAA---TAAGAAAGGAAT-TATTCA--ATTAAAAGTTGTAAC--TTGC
CATCGTAGTCAAATTGCATGCTT-TGGT-CATTGTTTACAG-TTGGC------------------CA-TGCA----ATG-
CACACATT---TTAATA---CATGTTC--------T----------TTCTTCAC-----TGAAGTCT--------TTC--
--------AATTATAT-------TAATT---TAAA--CAG
>FY29033_wtf30_intron1
GTAAGTGTTGTGTTGTTG---------GTGGATAAGATAAAGAATTGAGTGTGTCAAGTATTATTTGCTGTGTCTGTTTG
TTTTGATTTACAATTTTTTTGGTGTGTTTGTTTGTTTACAACTTGACATATTACGAGTATAAATTC---GTCTAACAGGG
CACACTCTTTTTTCCTTTCCCATTAAA--------A------------ATAAAAACCATTGAAAAAT-------ATTCTA
AAGTTA-CCATTGAATTTT--GCTAAC------AATATAG
>FY29033_wtf31_intron1
GTAAGTGTTGTGTTGTTG---------GTGGATAAGATAAAGAATTGAGTGTGTCAAGTATTATTTGCTGTGTCTGTTTG
TTTTGATTTACAATGTTTTTGTTGTGTTTGTTTGTTTACAACTTGACATATTACGAGCATAAATTC---GTCTAACAGGG
CACACACTTTCTTCCTTCTACATCAT---------T-----------TAAAAAAAAAAAAAACCAAA-------TTTCAA
AAGTTATTTATTTTAT-------TAATGCTTT-----CAG
>FY29033_wtf33_intron1
GTAAGAATTG-------T-----------AGATAA---TAAGAAAGGAAT-TACTCA--ATGGAAAGTTGAAAC--TTGC
CATTGCTGTAAAATAACTTGGATGTGAT-CATTGTTTACAG-TCGGC------------------CA-TGCA----ATG-
CACACATT---TTGATA---CATGTTC--------T----------TTCTTTAC-----TAAAGTAT--------TTC--
---------ATTATAT-------TAATT---TAAA--CAG
>FY29033_wtf35_intron1
GTAAGTGTTGTGTTGTTG---------GTGGATAAGATAAAGAATTGAGTGTGTCAAGGATTATTTTCTGTGTCTGTTTG
TTTTGATTTACAATGTTTTTGTTGTGTTTGTTTGTTTACAACTTGACATATTACGAGTATAAATTC---GTCTAACAGGG
CACACTCTTT-TTCCTTTACCAAGTATT-------A----------ATCCCTGTCGCATTAATCAAT-------TCTCTC
AAATTATTATAAAGATT-G---TTAATTAATTAAATTTAG
>FY29033_wtf37_intron1
GTAAGAATTG-------T-----------AAATAA---TAAGAAAGGAATTTACTCA--ATTGAAA-TTGAAGC--TTGC
CATCGTAGTCAAATTGCGTGCTT-TGGT-CATTGTTTACAG-TTGGC------------------CA-TGCA----ATG-
CACACACT---TTGATA---CATGCTC--------T----------TTCTTAAC-----TAAAGTAT--------TTC--
--------AATCATAT-------TAATT---TAAA--CAG
>FY29033_wtf1_intron1
GTAAGAATTG-------T-----------AAATAA---TAAGAACGGAAT-TACTCA--ATTGAAAGTTGAAGC--TTGC
CATC-TTGTCAAATTGCATGCTT-TGGT-CATTGTTTATAG-TCGGC------------------CA-TGCA----ATG-
CACACATT---TTAATA---CATGCTC--------T----------TTCTTAAT-----TAAAGTAT--------TTC--
--------AATCATAT-------TAATT---TAAA--CAG
>FY29033_wtf36_intron1
GTAAGTGTTGTGTTGTTG---------GTGGATAAGATAAAGAATTGAGTGTGTCAAGGATTATTTGCTGTGTCTGTTTG
TTTTGATTTACAATGTTTTTGTTGTGTTTGTTTGTTTACAACTTGACATATTACGAGTATAAATTC---GTCTAACAGGG
CACACTCTTT-TTCCTTTACCAAGTATT-------A----------ATCCCTGTCGCATTAATCAAT-------TCTCTC
AAATTATCATAAAGATT-G---TTAATTAATTAAATTTAG
>FY29033_wtf5_intron1
GTAAGAATTG-------T-----------AAATAA---TAAGAAAGGAATTTACTCA--ATGGAAAGTTGAAAC--TTGC
CATCG-TGTCAAATTGCATGCTT-TGGT-CATTGTTTACAG-TTGGC------------------CA-TGCA----ATG-
CACACACT---TTGATA---CATGTTCT-------T-----------TCTTTAC-----TAAAGTAT--------TTC--
--------AATCATAT-------TAATT---TAAA--CAG
>FY29033_wtf38_intron1
GTAAGTGTTGTGTTGTTGGTGGGTTTGGTGGATAAGATAAAGAATTGAGTGTGTCAAGGATTATTTGCTGTGTCTGTTTG
TTTTGATTTACAATTTTTTTGGTGTGTTTGTTTGTTTACAACTTGACATATTACGAGTATAAATTC---GTCTAACAGGG
CACACTCTTTTTTCCTTTCCCATTAAA--------A-------------AAAAAACCATTGAAAAAT-------ATTCTA
AAGTTA-CCATTGAATTTT--GCTAAC------AATACAG
>FY29033_wtf27_intron1
GTAAGGATTG-------T-----------AGATAAA---AAGAAAGGAAT-TACTCA--ATTGAAAGTTGAAAC--TTGC
CATTGCTGTAAAATAACTTGGATGTGAT-CATTGTTTATAG-TCGGC------------------CA-TGCA----ATG-
CACACATT---TTGATA---CATGCTCT-------T-----------TCTTAAC-----TAAAGTCT--------TTC--
--------AATCATAT-------TAATT---TAAA--CAG
>FY29033_wtf40_intron1
GTAAGAATTG-------T-----------AGATAA---TAAGAAAGGAAT-TACTCA--ATTGAAAGTTGAAAC--TTGC
CAGTGCTGTAAAATAACTTGGATGTGAT-CATTGTTTATAG-TCGGCATAT--CCAGCACTTGATCA---TCAAACATG-
CGCACATTGTATTTACT---CATGTTATCAACTCAAGATAAATCA-TTCATAAT-----TGAGATATACATTTTACTCAT
TCTTTAAATATTACGCTTTAGGCTAACTA--TAAATGCAG
>FY29033_wtf24_intron1
GTAAGAATTG-------T-----------AAATAA---TAAGAAAGGAAT-TACTCA--ATTGAAAGTTGGAAC--TTGC
CATCG-TGTCAAATTGCATGCTT-TGGT-CATTGTTTACAG-TCGGC------------------CA-TGCA----ATG-
CACACACT---TTGATAT---ATGCACT-------T-----------TCTTTAC-----TAAAGTAT--------TTC--
--------AATCATAT-------TAATT---TAAA--CAG
>FY29033_wtf41_intron1
GTAAGTGTTGTGTTGTTG---------GTGGATAAGATAAAGAATTGAGTGTGTTAAGGATTATTTGCTGTGTCTGTTTG
TTTTGATTTACAATGTTTTTGTTGTGTTTGTTTGTTTACAACTTGACATATTACGAGTATAAATTC---GTCTAACAGGG
CACACTCTTT-TTCCTTTACCAAGTATT-------A---------ATTCCTGTC-GCATTAATCAAT-------TCTCTC
AAATTATTATAAAGATT-G---TTAATTAATTAAATTTAG
>FY29033_wtf42_intron1
GTAAGAATTA-------T-----------AAATAA---TAAGAAAGGAAT-TACTCA--ATTGAAAGTTGAAAC--TTGC
CATCG-TGTCAAATTGCAT-GTTTTGGT-CATTGTTTACAG-TCGGC------------------CA-TGCA----ATG-
CACACACT---TTGATA---CATGCTTT-------T-----------TCTTAAC-----TAAAGTCT--------TTC--
--------AATCATAT-------TAATT---TAAA--CAG
>Sk_wtf1*_intron1
GTAAGAATTG-------T-----------AAATAA---TAAGAAAGGAAT-TACTCA--ATGGAAAGTTGAAAC--TTGC
CATC-TTGTCAAATTGCATGCTT-TGGT-CATTGTTTACAG-TCGGC------------------CA-TGCA----ATG-
CACACAAT---TTGATA---CATGCTC--------T----------TTCTTTAC-----TAAAGTAT--------TTC--
--------AATCATAT-------TAATT---TAAA--CAG
>Sk_wtf2_intron1
GTAAGAATTG-------T-----------AAATAA---TAAGAAAGGAAT-TACTCA--ATTGAAAGTTGAAAC--TTGC
CATCG-TGTCAAATTGCAT-GTTTTGGT-CATTGTTTACAG-TCGGC------------------CA-TGCA----ATG-
CACACACT---TTGATA---CATGCTTT-------T-----------TCTTAAC-----TAAAGTCT--------TTC--
--------AATCATAT-------TAATT---TAAA--CAG
>Sk_wtf4_intron1
GTAAGTGTTGTGTTGTTG---------ATGGATAAGATAAAGAATTGAGTGTGTCAAGGATTATTTGCTGTGTCTGTTTG
TTTTGATTTACAATGTTTTTGTTGTATTTGTTTGTTTACAACTTGACATATTACGAGCATAAATTC---GTCTAACAGGG
CACACACTTTCTTCCTTCTACATCAT---------T-----------TTAAAAAAAAAAAAAACCAAA------TTTCAA
AAGTTATTTATTTTAT-------TAATGCTTT-----CAG
>Sk_wtf5_intron1
GTAAGAATTG-------T-----------AAATAA---TAAGAAAGGAAT-TACTCA--ATGGAAAGTTGAAAC--TTGC
CATC-TTGTCAAATTGCATGCTT-TGGT-CATTGTTTACAG-TCGGC------------------CA-TGCA----ATG-
CACACAAT---TTGATA---CATGCTC--------T----------TTCTTTAC-----TAAAGTAT--------TTC--
---------ATTATAT-------TAATT---TAAA--CAG
>Sk_wtf6_intron1
GTAAGAATTG-------T-----------AAATAA---TAAGAAAGGAAT-TATTCA--ATTAAAAGTTGTAAC--TTTC
CATTGCTGTAAAATAACTTGGATGTGAT-CATTGTTTACAG-TTGGC------------------CA-TGTA----ATG-
CACACAAT---TTAATA---CATGTTCT-------T-----------TCTTTAC-----TAAAGTAT--------TTC--
---------ATTATAT-------TAATT---TAAAT--AG
>Sk_wtf8_intron1
GTAAGAATTG-------T-----------AGATAA---TAAGAAAGGAAT-TACTCA--ATTGAAAGTTGAAAC--TTGC
CATCG-TGTCAAATTGCATGCTT-TGGT-CATTGTTTACAA-TCGGC------------------CA-TGCA----ATG-
CACACATT---TTAAAA---CATGTTCT-------T-----------TCTTTAC-----TAAAGTAT--------TTC--
--------AATCATAT-------TAAGT---TAAA--CAG
>Sk_wtf9_intron1
GTAAGTGTTGTGTTGTTG---------GTGGATAAGATAAAGAATTGAGTGTGTCAAGGATTATTTGCTGTGTCTGTTTG
TTTTGATTTACAATGTTTTTGTTGTATTTGTTTGTTTACAACTTGACATATTACGAGCATAAATTC---GTCTAACAGGG
CACACACTTTCTTCCTTCTACATCAT---------T-----------TAAAAAAAAAAAAAACCAAA-------TTTCAA
AAGTTATTTATTTTAT-------TAATGCTTT-----CAG
>Sk_wtf10_intron1
GTAAGAATTG-------T-----------AAATAA---TAAGAAAGGAAT-TATTCA--ATTAAAAGTTGTAAC--TTGC
CATCGTAGTCAAATTGCATGCTT-TGGT-CATTGTTTACAG-TTGGC------------------CA-TGCA----ATG-
CACACATT---TTAATA---CATGTTC--------T----------TTCTTCAC-----TGAAGTCT--------TTC--
--------AATTATAT-------TAATT---TAAA--CAG
>Sk_wtf12*_intron1
GTAAGCGTTG-------C-----------AAACAA---TAAAAAAGAAA---AATCA--ATTGAAC-TTACATC--TTGC
TGTTGCTTTAAAATAACATGGTTGTGGT-CATTGTTTACAG-TTGGCATCC--CCAACGCTAGATCA---TCAAACATG-
CGCACATTGTATTTACT---CATGTTATGAACTCACG-------TTAAGTTATCAAAGTTGGAATATATATTTCACTCAT
TCTTTAAATATTACACGCCAGGCTAACTA--TAAATGCAG
>Sk_wtf13_intron1
GTAAGAATTG-------T-----------AGATAA---TAAGAAAGGAAT-TACTCA--ATTGAAAGTTGAAAC--TTGC
CAGTGCTGTAAAATAATTTGGATGTGAT-CATTGTTTGCAG-TTGGCATAT--CCAACACTTGATCA---TCAAACATG-
CGCACATTGTATTTACT---CATGTTATCAACTCAAAATAAATCA-TTCATAAT-----TGAGATATACATTTTATTCAT
TCTGTAAATATTACACTTTAGGCTAACTA--TAAATGCAG
>Sk_wtf16_intron1
GTAAGAATTG-------T-----------AAATAA---TAAGAAAGGAAT-TACTCA--ATTGAAAGTTGAAGC--TTGC
CATTGCTGTAAAATTGCATGCTT-TGGT-CATTGTTTACAG-TTGGC------------------CA-TGCA----ATG-
CACACACT---TTGATA---CATGCTC--------T----------TTCTTTAC-----TAAAGTAT--------TTC--
---------ATTATAT-------TAATT---TAAA--CAG
>Sk_wtf17_intron1
GTAAGAATTG-------T-----------AAATAA---TAAGAAAGGAAT-TACTCA--ATTGAAAGTTGAAAC--TTGC
CATC-TTGTCAAATTGCATGCTT-TGGT-CATTGTTTACAG-TCGGC------------------CA-TGCA----ATG-
CACACATT---TTAAAA---CATGTTC--------T----------TTCTTTAC-----TAAAGTCT--------TTC--
---------ATTATAT-------TAATT---TAAA--CAG
>Sk_wtf18_intron1
GTAAGAATTG-------T-----------AAATAA---TAAGAAAGGAAT-TATTCA--ATTGAAAGTTGTAAC--TTTC
TATTGCTGTAAAATAATTTGGATGTGAT-CATTGTTTACAG-TTGGCATAT--CCAACACTTGATCATTTTCAAACATG-
CGCACATTGTATTTACT---CATGTTATCAACTCAAGATAAATCA-TTCATAAT-----TGAGATATACATTTTACTCAT
TCTTTAAATATTACGCTTTAGGCTAACTA--TAAATGCAG
>Sk_wtf19_intron1
GTAAGTGTTGTGTTGTTG---------GTGGATAAGATAAAGAATTGAGTGTGTCAAGGATTATTTGCTATGTCTGTTTG
TTTTGATTTACAATGTTTTTGTTGTGTTTGTTTGTTTACAACTTGACATATTACGAGTATAAATTC---GTCTAACAGGG
CACACTCTTTTTTCCTTTCCCATTAA---------A-----------AAAAAAAACCATTGAAAAAT-------ATTCTA
AAGTTA-CCATTGAATTTT--GCTAAC------AATATAG
>Sk_wtf20_intron1
GTAAGAATTG-------T-----------AAATAA---TAAGAAAGGAAT-TACTCA--ATTGAAAGTTGAAAC--TTGC
CAGTGCTGTAAAATAACTTGGATGTGAT-CATTGTTTACAG-TCGGC------------------CA-TGCA----ATG-
CACACATT---TTAAAA---CATGTTC--------T----------TTCTTTAC-----TAAAGTA--------ATTC--
---------ATTATAT-------TAATT---TAAA--CAG
>Sk_wtf21*_intron1
GTAAGAATTG-------T-----------AGATAA---TAAGAAAGGAAT-TACTCAG--TTGAAAATTGAAAC--TTGC
CAGTGCTGTAAAATAACTTGGATGTGAT-CATTGTTTATAG-TCGGC------------------CA-TGCA----ATG-
CACACATT---TTGATA---CATGCTCT----T--------------TCTTAGC-----TAAAGTCTT--------TC--
---------ATTATAT-------TAATT---TAAA--CAG
>Sk_wtf22_intron1
GTAAGAATTG-------T-----------AAACAA---TAAGAAAGGAAT-TACTCA--ATTGAAAGTTGAAAC--TTGC
CATTGCTGTAAAATAACTTGGATGTGAT-CATTGTTTACAG-TCGGC------------------CA-TGCA----ATG-
CACACATT---TTAATA---CATGCTTT----T--------------TCTTAAC-----TAAAGTCTT--------TC--
--------AATCATAT-------TAATT---TAAA--CAG
>Sk_wtf23_intron1
GTAAGAATT--------A------------AATAA---TAAGAAAGGAAT-TACTCA--ATTGAAAGTTGAAAC--TTGC
CAGTGCTGTAAAATAACTTGGATGTGAT-CATTGTTTACAG-TCGGC------------------CA-TGCA----ATG-
CACACATT---TTAAAA---CATGTTCT----T--------------TCTTTAC-----TAAAGTA-A-------TTC--
---------ATTATAT-------TAATT---TAAA--CAG
>Sk_wtf24_intron1
GTAAGAATTG-------T-----------AGATAA---TAAGAAATGAAT-TACTCA--ATTGAAAGTTGAAAC--TTGC
CAGTGCTGTAAAATAACTTGGATGTGAT-CATTGTTTATAG-TCGGC------------------CA-TGCA----ATG-
CACACATT---TTGATAT---ATGCTCT----T--------------TCTTAAC-----TAAAGTCTT--------TC--
--------AATCATAT-------TAATT---TAAA--CAG
>Sk_wtf25_intron1
GTAAGAATTG-------T-----------AAATAA---TAAGAAAGGAAT-TACTCA--ATTGAAATTTGAAAC--TTGC
CATCG-TGTCAAATTGCATGCTT-TGGT-CATTGTTTACAG-TCGGC------------------CA-TGCA----ATG-
CACACACT---TCGATA---CATGCTCT----T--------------TCTTTAC-----TAAAGTATT--------TC--
---------ATTATAT-------TAATT---CAAA--CAG
>Sk_wtf26_intron1
GTAAGAATTG-------T-----------AGATAA---TAAGAAAGGAAT-TACTCAG--TTGAAAATTGAAAC--TTGC
CAGTGCTGTAAAATAACTTGGATGTGAT-CATTGTTTACAG-TCGGC------------------CA-TGCA----ATG-
CACACATT---TTAATA---CATGCTTT----T--------------TCTTAAC-----TAAAGTCTT--------TC--
--------AATCATAT-------TAATT---TAAA--CAG
>Sk_wtf27_intron1
GTAAGTGTTGTGTTGTTG---------GTGGATAAGATAAAGAATTGAGTGTATTAAGGATTATTTGCTGTGTCTGTTTG
TTTTGATTTACAATGTTTTTGTTGTGTTTGTTTGTTTATAACTTGACATATTACGAGTATAAATTC---GTCTAACAGGG
CACACTCTTTTTTCCTTTCCCAT---------------------------TAA-------AAAATATT---------CTA
AAGTTA-CCATTGAATTTT--GCTAAC------AATATAG
>Sk_wtf28_intron1
GTAAGTGTTGTGTTGTTGGTGGGTTTGGTGGATAAGATAAAGAATTGAGTGTGTCAAGGATTATTTGCTGTGTCTGTTTG
TTTTGATTTACAATTTTTTTGGTGTGTTTGTTTGTTTACAACTTGACATATTACGAGTATAAATTC---GTCTAACAGGG
CACACTCTTTTTTCCTTTCCCATTAAA-----A--------------AAAAAAAACCATTGAAAAATA-------TTCTA
AAGTTA-CCATTGAATTTT--GCTAAC------AATATAG
>Sk_wtf30_intron1
GTAAGTGTTGTGTTGTTG---------GTGGATAAGATAAAGAATTGAGTGTGTCAAGTATTATTTGCTGTGTCTGTTTG
TTTTGATTTACAATTTTTTTGGTGTGTTTGTTTGTTTACAACTTGACATATTACGAGTATAAATTC---GTCTAACAGGG
CACACTCTTTTTTCCTTTCCCATTAAA--------A------------ATAAAAACCATTGAAAAAT-------ATTCTA
AAGTTA-CCATTGAATTTT--GCTAAC------AATATAG
>Sk_wtf31_intron1
GTAAGTGTTGTGTTGTTG---------GTGGATAAGATAAAGAATTGAGTGTGTCAAGTATTATTTGCTGTGTCTGTTTG
TTTTGATTTACAATGTTTTTGTTGTGTTTGTTTGTTTACAACTTGACATATTACGAGCATAAATTC---GTCTAACAGGG
CACACACTTTCTTCCTTCTACATCAT---------T-----------TAAAAAAAAAAAAAACCAAA-------TTTCAA
AAGTTATTTATTTTAT-------TAATGCTTT-----CAG
>Sk_wtf32_intron1
GTAAGAATTG-------T-----------AAATAA---TAAGAAAGGAAT-TACTCA--ATTGAAAGTTGAAGC--TTGC
CATTGCTGTAAAATAACTTGGATGTGAT-CATTGTTTATAG-TCGGC------------------CA-TGCA----ATG-
CACACACT---TTGATA---CATGTTC--------T----------TTCTTTAC-----TAAAGTAT--------TTC--
---------ATTATAT-------TAATT---CAAA--CAG
>Sk_wtf33_intron1
GTAAGTGTTGTGTTGTTG---------GTGGATAAGATAAAGAATTGAGTGTATTAAGGATTATTTGCTGTGTCTGTTTG
TTTTGATTTACAATGTTTTTGTTGTGTTTGTTTGTTTACAACTTGACATATTACGAGTATAAATTC---GTCTAACAGGG
CACACTCTTTTTTCCTTTCCCATTAAA-----A-----------------AAAAACCATTGAAAAATA-------TTCTA
AAGTTA-CCATTGAATTTT--GCTAAC------AATATAG
>Sk_wtf34_intron1
GTAAGTATTGTGTTGTTG---------GTGGATAAGATAAAGAATTGAGTGTGTTAAGGATTATTTGCTGTGTCTGTTTG
TTTTGATTTACAATGTTTTTGTTGTGTTTGTTTGTTTACAACTTGACATATTACGAGTATAAATTC---GTCTAACAGGG
CACACTCTT--TTCCTTTACCAAGTATTAA--T--------------TCCTGTCG-CATTAATCAATT-------CTCTC
AAATTATTATAAAGATT----GTTAATTAATTAAATTTAG
>Sk_wtf35_intron1
GTAAGAATTG-------T-----------AAATAA---TAAGAAAGGAAT-TACTCA--ACTGAAAGTTGAAAC--TTGC
CAGTGCTGTAAAATAACTTGGATGTGAT-CATTGTTTACAG-TTGGCATAT--CCAACACTTGATCA---TCAAACATG-
CGCACATTGTATTTACT---CATGTTATCAACTCAAGATAAATTCATTCATAAA-----TGAGATATACATTTTACTCAT
TCTTTAAATATTACACTTTAGGCTAACTA--TAAATGCAG
>Sp_wtf1*_intron1
GTAAGAATTG-------T-----------AAATAA---TAAGAAAGGAAT-TACTCA--ATGGAAAGTTGAAAC--TTGC
CATC-TTGTCAAATTGCATGCTT-TGGT-CATTGTTTACAG-TCGGC------------------CA-TGCA----ATG-
CACACAAT---TTGATA---CATGCTC--------T----------TTCTTTAC-----TAAAGTAT--------TTC--
--------AATCATAT-------TAATT---TAAA--CAG
>Sp_wtf3*_intron1
GTAAGAATTG-------T-----------AAATAA---TAAGAAAGGAAT-TATTCA--ATTGAAAGTTGAAGC--TTGC
CATCGTAGTCAAATTGCATGCTT-TGGT-CATTGTTTACAG-TTGGC------------------CA-TGCA----ATG-
CACACACT---TTGATA---CATGCTT--------T----------TTCTTAAC-----TAAAGTCT--------TTC--
--------AATCATAT-------TAATT---TAAA--CAG
>Sp_wtf4-2_intron1
GTAAGTGTTGTGTTGTTG---------GTGGATAAGATAAAGAATTGAGTGTGTCAAGGATTATTTGCTGTGTCTGTTTG
TTTTGATTTACAATGTTTTTGTTGTATTTGTTTGTTTACAACTTGACATATTACGAGCATAAATTC---GTCTAACAGGG
CACACACTTTCTTCCTTCTACATCATT-----T-----------------TAAAAAAAAAAAACCAAA------TTTCAA
AAGTTATTTATTTTAT-------TAATGCTTT-----CAG
>Sp_wtf4_intron1
GTAAGTGTTGTGTTGTTG---------GTGGATAAGATAAAGAATTGAGTGTGTCAAGGATTATTTGCTGTGTCTGTTTG
TTTTGATTTACAATGTTTTTGTTGTATTTGTTTGTTTACAACTTGACATATTACGAGCATAAATTC---GTCTAACAGGG
CACACACTTTCTTCCTTCTACATCATT-----T-----------------TAAAAAAAAAAAACCAAA------TTTCAA
AAGTTATTTATTTTAT-------TAATGCTTT-----CAG
>Sp_wtf5_intron1
GTAAGAATTG-------T-----------AAATAA---TAAGAAAGGAAT-TACTCA--ATGGAAAGTTGAAAC--TTGC
CATC-TTGTCAAATTGCATGCTT-TGGT-CATTGTTTACAG-TCGGC------------------CA-TGCA----ATG-
CACACAAT---TTGATA---CATGCTC--------T----------TTCTTTAC-----TAAAGTAT--------TTC--
---------ATTATAT-------TAATT---TAAA--CAG
>Sp_wtf6*_intron1
GTAAGAATTG-------T-----------AAATAA---TAAGAAAGGAAT-TATTCA--ATTGAAAGTTGAAGC--TTGC
CATCGTAGTCAAATTGCATGCTT-TGGT-CATTGTTTACAG-TTGGC------------------CA-TGCA----ATG-
CACACACT---TTGATG---CATGCTTT----T--------------TCTTAAC-----TAAAGTCTT--------TC--
--------AATCATAT-------TAATT---TAAA--CAG
>Sp_wtf8*_intron1
GTAAGAATTG-------T-----------AAATAA---TAAGAAAGGAAT-TACTCA--ATTGAAAGTTGAAAC--TTGC
CATTGCTGTAAAATAACTTGGATGTGAT-CATTGTTTATAG-TCGGC------------------CA-TGC-----ATG-
CACACACT---TTGATA---CATGCACT----T--------------TCTTTAC-----TAAAGTATT--------TC--
--------AATCATAT-------TAATT---TAAA--CAG
>Sp_wtf9_intron1
GTAAGAATTG-------T-----------AAATAA---TAAGAAAGGAAT-TACTCA--ATGGAAAGTTGAAAC--TTGC
CATC-TTGTCAAATTGCATGCTT-TGGT-CATTGTTTACAG-TCGGC------------------CA-TGCA----ATG-
CACACAAT---TTGATA---CATGCTC--------T----------TTCTTTAC-----TAAAGTAT--------TTC--
--------AATCATAT-------TAATT---TAAA--CAG
>Sp_wtf10_intron1
GTAAGAATTG-------T-----------AAATAA---TAAGAAAGGAAT-TATTCA--ATTGAAAGTTGTAAC--TTGC
CATTGCTGTAAAATAACTTGGATGTGAT-CATTGTTTACAG-TTGGC------------------CA-TGCA----ATG-
CACACACT---TTGATA---CATGCTTT----T--------------TCTTAAC-----TAAAGTCTT--------TC--
--------AATCATAT-------TAATT---TAAA--CAG
>Sp_wtf12*_intron1
GTAAGCGTTG-------C-----------AAACAA---TAAAAAAGAAA---AATCA--ATT-AAACTTACATC--TTGC
TGTTGCTTTAAAATAACATGGTTGTGGT-CATTGTTTACAG-TTGGCATCC--CCAACACTAGATCA---TCAAACATG-
CGCACATTGTATTTACT---CATGTTATGAACTCACG-------TTAAGTTATCAAAATTGGAATATATATTTCACTCAT
TCTTTAAATATTACACGCCAGGCTAACTA--TAAATGCAG
>Sp_wtf13_intron1
GTAAGTGTTGTGTTGTTG---------GTGGATAAGATAAAGAATTGAGTGTGTCAAGGATTATTTGCTGTGTCTGTTTG
TTTTGATTTACAATGTTTTTGTTGTATTTGTTTGTTTACAACTTGACATATTACGAGCATAAATTC---GTCTAACAGGG
CACACACTTTCTTCCTTCTACATCATT-----T--------------TAAAAAAAAAAAAAAACCAAA------TTTCAA
AAGTTATTTATTTTAT-------TAATGCTTT-----CAG
>Sp_wtf16_intron1
GTAAGAATTG-------T-----------AAATAA---TAAGAAAGGAAT-TACTCA--ATTGAAA-TTGAAGC--TTGC
CATCGTAGTCAAATTGCATGCTT-TGGT-CATTGTTTACAG-TTGGC------------------CA-TGCA----ATG-
CACACATT---TTAATA---CATGTTCT----T--------------TCTTTAC-----TAAAGTCTT--------TC--
--------AATCATAT-------TAATT---TAAA--CAG
>Sp_wtf17*_intron1
GTAAGAATTG-------T-----------AAATAA---TAAGAAAGGAAT-TACTCA--ATTGAAAGTTGAAAC--TTGC
CATC-TTGTCAAATTGCATGCTT-TGGT-CATTGTTTACAG-TCGGC------------------CA-TGCA----ATG-
CACACATT---TTAAAA---CATGTTC--------T----------TTCTTTAC-----TAAAGTCT--------TTC--
---------ATTATAT-------TAATT---TAAA--CAG
>Sp_wtf18-2_intron1
GTAAGAATTG-------T-----------AAATAA---TAAGAAAGGAAT-TATTCA--ATTGAAAGTTGTAAC--TTTC
TATTGCTGTAAAATAATTTGGATGTGAT-CATTGTTTACAG-TTGGCATAT--CCAACACTTGATCATTTTCAAACATG-
CGCACATTGTATTTACT---CATGTTATCAACTCAAGATAAATCA-TTCATAAT-----TGAGATATACATTTTACTCAT
TCTTTAAATATTACGCTTTAGGCTAACTA--TAAATGCAG
>Sp_wtf18_intron1
GTAAGAATTG-------T-----------AAATAA---TAAGAAAGGAAT-TATTCA--ATTGAAAGTTGTAAC--TTTC
TATTGCTGTAAAATAATTTGGATGTGAT-CATTGTTTACAG-TTGGCATAT--CCAACACTTGATCATTTTCAAACATG-
CGCACATTGTATTTACT---CATGTTATCAACTCAAGATAAATCA-TTCATAAT-----TGAGATATACATTTTACTCAT
TCTTTAAATATTACGCTTTAGGCTAACTA--TAAATGCAG
>Sp_wtf19_intron1
GTAAGTGTTGTGTTGTTG---------GTAGATAAGATAAAGAATTGAGTGTGTCAAGGATTATTTGCTGTGTCTGTTTG
TTTTGATTTACAATGTTTTTGTTGTGTTTGTTTGTTTACAACTTGACATATTACGAGTATAAATTC---GTCTAACAGG-
CACGCTCTTTTTTCCTTTCCCAT---------------------------TAA-------AAAATATT---------CTA
AAGTTA-CCATTGAATTTT--GCTAAC------AATATAG
>Sp_wtf20_intron1
GTAAGAATTG-------T-----------AAATAA---TAAGAAAGGAAT-TATTCA--ATTGAAAGTTGTAAC--TTTC
TATTGCTGTAAAATAATTTGGATGTGAT-CATTGTTTACAG-TTGGCATAT--CCAACACTTGATCATTTTCAAACATG-
CGCACATTGTATTTACT---CATGTTATCAACTCAAGATAAATCA-TTCATAAT-----TGAGATATACATTTTACTCAT
TCTTTAAATATTACGCTTTAGGCTAACTA--TAAATGCAG
>Sp_wtf21_intron1
GTAAGAATTG-------T-----------AAACAA---TAAGAAAGGAAT-TACTCA--ATGGAAAGTTGAAAC--TTGC
CATC-TTGTCAAATTGCATGCTT-TGGT-CATTGTTTACAG-TCGGC------------------CA-TGCA----ATG-
CACACAAT---TTGATA---CATGCTCT----T--------------TCTTTAC-----TAAAGTATT--------TC--
--------AATCATAT-------TAATT---TAAA--CAG
>Sp_wtf22*_intron1
GTAAGAATTG-------T-----------AAATAA---TAAGAAAGGAATTTACTCA--ATTGAAAGTTGAAAC--TTGC
CAGTGCTGTAAAATAACTTGGATGTGAT-CATTGTTTATAG-TCGGC------------------CA-TGCA----ATG-
CACACACT---TTGATA---CATGTTCT----T--------------TCTTTAC-----TAAAGTATT--------TC--
---------ATTATAT-------TAATT---CAAA--CAG
>Sp_wtf23_intron1
GTAAGTGTTGTGTTGTTG---------GTAGATAAGATAAAGAATTGAGTGTGTCAAGGATTATTTGCTGTGTCTGTTTG
TTTTGATTTACAATGTTTTTGTTGTGTTTGTTTGTTTACAACTTGACATATTACGAGTATAAATTC---GTCTAACAGGG
CACGCTCTTTTTTCCTTTCCCAT---------------------------TAA-------AAAATATT---------CTA
AAGTTA-CCATTGAATTTT--GCTAAC------AATATAG
>Sp_wtf24*_intron1
GTAAGAATTG-------T-----------AGATAA---TAAGAAAGGAAT-TACTCA--ATTGAAAGTTGAAAC--TTGC
CATCG-TGTCAAATTGCATGCTT-TGGT-CATTGTTTACAA-TCGGC------------------CA-TGCA----ATG-
CACACATT---TTAAAA---CATGTTCT-------T-----------TCTTTAC-----TAAAGTAT--------TTC--
--------AATCATAT-------TAAGT---TAAA--CAG
>Sp_wtf25_intron1
GTAAGAATTG-------T-----------AAATAA---TAAGAAAGGAAT-TACTCA--ATTGAAAGTTGAAAC--TTGC
CATC-TTGTCAAATTGCATGCTT-TGGT-CATTGTTTACAG-TCGGC------------------CA-TGCA----ATG-
CACACACT---TTGATA---CATGCTCT----T--------------TCTTTAC-----TAAAGTATT--------TC--
---------ATTATAT-------TAATT---TAAA--CAG
>Sk_wtf29_intron1
GTAAGTGTTGTGTTGTTG---------GTGGATAAGATAAAGAATTGAGTGTATTAAGGATTATTTGCTGTGTCTGTTTG
TTTTGATTTACAATGTTTTTGTTGTGTTTGTTTGTTTACAACTTGACATATTACGAGTATAAATTC---GTCTAACAGGG
CACACTCTTTTTTCCTTTCCCAT------------------------------------TAAAAAAT-------ATTCTA
AAGTTA-CCATTGAATTTT--GCTAAC------AATACAG
