# Supplementary material for: Killer Meiotic Drive and Dynamic Evolution of the wtf Gene Family
Source: Mol Biol Evol. 2019 Apr 16;36(6):1201–14. doi: 10.1093/molbev/msz052 (PMC6526906; doi:10.1093/molbev/msz052)
Supplement: Supplementary_Material_msz052 [file supplementary_material_msz052.zip › upstream_nucleotide_alignment_interleaved.txt]

CBS5557_wtf1_upstreamRegion         T-AAGGAA-----AGC-TAAGTTGGGGTGAATAAAAAGGGCAGTGACAAA
CBS5557_wtf2_upstreamRegion         T-AAGGAA-----AAC-TAAGTTGGGGTGAATAAAAAGGGCAGTGACAAA
CBS5557_wtf3*_upstreamRegion        T-AAGGAA-----ATC-TAAGTTGGGGTGAATAAGAAGGGCAGTGACAAA
CBS5557_wtf4_upstreamRegion         T-AAGGAA-----AGC-TAAGTTGGGGTGAATAAAAAAGGCAGTGACAAA
CBS5557_wtf5_upstreamRegion         T-AAGGAA-----AGC-TAAGTTGGGGTGAATAAAAAAGGCAGTGACAGA
CBS5557_wtf6_upstreamRegion         T-AAGGAA-A-----CCTAAGTTAGGGTAAATAAGGAGGGCAGTGACAAA
CBS5557_wtf8_upstreamRegion         T-AAGGAA-----AGC-TAAATTAGGGTGAATAAAAAGGGCAGTGACAAA
CBS5557_wtf9_upstreamRegion         T-AAGGAA-----AGC-TAAGTTGGGGTGAATAAAAAGGGCAGTGACAAA
CBS5557_wtf10_upstreamRegion        T-AAGGAA-----ATC-TAAGTTGGGGTAAATAAGAAGGGCAGTGACAAA
CBS5557_wtf12*_upstreamRegion       T-AAGGAA-A-----CCTAAGTTAGGGTGAATAAAAAGGGCAGTGACAAA
CBS5557_wtf13_upstreamRegion        TGAAGGAATCTCAAGC-TAACTT------AATAAAAA-GGCAGTGACAAA
CBS5557_wtf16*_upstreamRegion       T-AAGGAA-----AGC-TAAGTTAGGGTAAATAAAAAGGGCAGTGACAAA
CBS5557_wtf17_upstreamRegion        T-AAGGAA-----ATC-TAAGTTGGGGTGAATAAGAAGGGCAGTGACAAA
CBS5557_wtf18_upstreamRegion        T-AAGGAA-----AGC-TAAGTTGGGGTGAATAAAAAGGGCAGTGACAAA
CBS5557_wtf19_upstreamRegion        T-AAGGAA-----ATC-TAAGTTGGGGTGAATAAAAAGGGCAGTGACAAA
CBS5557_wtf20_upstreamRegion        T-TAGGAA-----AGC-TAAGT--GGGTAAATAAAAAGGGCAGTGACAGA
CBS5557_wtf21_upstreamRegion        T-AAGGAA-----AGC-TAAGTTGGGGTGAATAAGAAGGGTAGTGACAAA
CBS5557_wtf22_upstreamRegion        T-AAGGAA-----AGC-TAAGTTGGGGTGAATAAAAAGGGCAGTGACAGA
CBS5557_wtf23_upstreamRegion        T-AAGGAA-----AGC-TAAGTTGGGGTGAATAAAAAGGGCAGTGACAAA
CBS5557_wtf24_upstreamRegion        T-AAGGAA-----AGC-TAAGT-GGGGTGAATAAAAAGGGCAGTGACAAA
CBS5557_wtf25_upstreamRegion        T-AAGGAA-----ATC-TAAGTTAGGGTAAATAAAAAGAGCAGTGACAAA
CBS5557_wtf27_upstreamRegion        T-AAGGAA-----AGC-TAAGTTGGGGTGAATAAAAA-GGCAGTGACAGA
CBS5557_wtf28_upstreamRegion        T-AAGGAA-----AGC-TAAGTTGGGGTGAATAAAAAGGGCAGTGACAAA
CBS5557_wtf29_upstreamRegion        T-AAGGAA-----AGC-TAAGTTGGGGTGAATAAAAA-GGCAGTGACAGA
CBS5557_wtf31_upstreamRegion        T-AAGGAA-----AGC-TAAGTTGGGGTGAATAAAAAGGGCAGTGACAAA
CBS5557_wtf32_upstreamRegion        --AAGGAATA----GCATAAACT-GGGTATATAGAAAGAGCAGTGACAAA
CBS5557_wtf33_upstreamRegion        T-AAGGAA-----ATC-TAAGTTAGGGTGAATAAGAAGGGCAGTGACAAA
CBS5557_wtf35_upstreamRegion        T-AAGGAA-----AGC-TAAGTTGGGGTGAATAAAAAGGGCAGTGACAAA
FY29033_wtf1_upstreamRegion         T-AAGGAA-A-----CCTAAGTTAGGGTGAATAAAAAGGGCAGTGACAAA
FY29033_wtf2_upstreamRegion         T-AAGGAA-----AAC-TAAGTTGGGGTGAATATAAAGGGCAGTGACAAA
FY29033_wtf4_upstreamRegion         T-AAGGAA-----AGC-TAAGTTGGGGTGAATAAAAAGGGCAGTGACAAA
FY29033_wtf5_upstreamRegion         T-AAGGAA-----AGC-TAAATTAGGGTGAATAAGAAGGGCAGTGACAAA
FY29033_wtf6_upstreamRegion         T-AAGGAA-----ATC-TAAGTTAGGGTAAATAAGAAGGGCAGTGACAAA
FY29033_wtf8_upstreamRegion         T-AAGGAA-----AGC-TAAGTTGGGGTGAATAAAAAGGGCAGTGACAGA
FY29033_wtf9_upstreamRegion         T-AAGGAA-----AGC-TAAGTTGGGGTGAATAAGAAGGGCAGTGACAAA
FY29033_wtf10_upstreamRegion        T-AAGGAA-----AGC-TAA-TTGGGGTGAATAAAAAGGGCAGTGACAAA
FY29033_wtf12*_upstreamRegion       T-AAGGAA-A-----CCCAAGTTAGGGTGAATAAAAAGGGCAGTGACAAA
FY29033_wtf13_upstreamRegion        --AAGGAATCTCAAGC-TAACTT------AATAAAAA-GGCAGTGACAGA
FY29033_wtf16_upstreamRegion        T-AAGGAA------GCCTAAGTTGGGGTGAATAAAAAGGGCAGTGACAAA
FY29033_wtf17_upstreamRegion        T-AAGGAA------GCCTAAGTTAGGGTGAATAAAAAGGGCAGTGACAAA
FY29033_wtf18_upstreamRegion        T-AAGGAA-----AGC-TAAGTTGGGGTGAATAAGAAGGGCAGTGACAAA
FY29033_wtf19_upstreamRegion        T-AAGGAA-----AGC-TAAGTTGGGGTGAATAAAAAGGGCAGTGACAAA
FY29033_wtf20_upstreamRegion        T-AAGGAA-----ATC-TAAGTTGGGGTGAATAAGAAGGGCAGTGACAAA
FY29033_wtf21*_upstreamRegion       T-AAGGAA-----AGC-TAAGT--GGGTAAATAAGAAGGGCAGTGACAAA
FY29033_wtf22_upstreamRegion        T-AAGGAA-----ATC-TAAGTTGGGGTGAATATAAAGGGCAGTGACAAA
FY29033_wtf23_upstreamRegion        T-AAGGAA-----AGC-TAAGTTGGGGTGAATAAAAAGGGCAGTGACAAA
FY29033_wtf24_upstreamRegion        T-AAGGAA-----ATC-TAAGTT-GGGTGAATAAAAACGGCAGTGACAGA
FY29033_wtf25_upstreamRegion        T-AAGGAA-----ATC-TAAGTTAGTGTAAATAAAAAGAGCAGTGACAAA
FY29033_wtf26_upstreamRegion        T-AAGGAA-----AGC-TAAGTTGGGGTGAATAAGAAGGGCAGTGACAAA
FY29033_wtf27_upstreamRegion        T-TAGGAA-----AGC-TAAGT--GGGTAAATAAAAAGGGCAGTGACAGA
FY29033_wtf28_upstreamRegion        T-AAGGAA-----AGC-TAAGTTGGGGTGAATAAAAAGGGTAGTGACAGA
FY29033_wtf30_upstreamRegion        T-AAGGAA-----AGC-TAAGTTGGGGTGAATAAAAAGGGCAGTGACAAA
FY29033_wtf31_upstreamRegion        T-AAGGAA-----ATC-TAAGTTGGGGTAAATAAGAAGGGCAGTGACAAA
FY29033_wtf33_upstreamRegion        T-AAGGAA-----AGC-TAAGTTGGGTTGAATAAGAAGGGCAGTGACAAA
FY29033_wtf35_upstreamRegion        T-AAGGAA-----AGC-TAAGTTGGGGTGAATAAAAAGGGCAGTGACAAA
FY29033_wtf36_upstreamRegion        T-AAGGAA-----AGC-TAAGTTGGGGTGAATAAAAAGGGCAGTGACAAA
FY29033_wtf37_upstreamRegion        T-AAGGAA-A-----CCTAAGTTAGGGTGAATAAAAAAGGCAGTGACAAA
FY29033_wtf38_upstreamRegion        T-AAGGAA-----AGC-TAAGTTGGGGTGAATAAAAAGGGCAGTGACAAA
FY29033_wtf39_upstreamRegion        T-AAGGAA-----AGC-TAAGTTGGGGTGAATAAGAAGGGCAGTGACAAA
FY29033_wtf40_upstreamRegion        T-AAGGAA-----AGC-TAAGTTGGGGTGAATAAAAAGGGCAGTGACAAA
FY29033_wtf41_upstreamRegion        T-AAGGAA-----AGC-TAAGT-GGGGTGAATAAAAAGGGCAGTGACAAA
FY29033_wtf42_upstreamRegion        T-AAGGAA------GCCTAAGCTAGGGTGAATAAAAAGGGCAGTGACAAA
Sk_wtf1*_upstreamRegion             T-AAGGAA-----AGC-TAAGTTGGGGTGAATAAAAAGGGCAGTGACAAA
Sk_wtf2_upstreamRegion              T-AAGGAA------GCCTAAGCTAGGGTGAATAA-AAGGGCAGTGACAAA
Sk_wtf4_upstreamRegion              T-AAGGAA-----AGC-TAAGTTGGGGTGAATAAAAAGGGCAGTGACAAA
Sk_wtf5_upstreamRegion              T-AAGGAA-----AGC-TAAGTTGGGGTGAATAAAAAGGGCAGTGACAAA
Sk_wtf6_upstreamRegion              T-AAGGAA-----ATC-TAAGTTGGGGTGAATAAGAAGGGCAGTGACAAA
Sk_wtf8_upstreamRegion              T-AAGGAA-----AGC-TAAATTAGGGTGAATAAAAAGGGCAGTGACAAA
Sk_wtf9_upstreamRegion              T-AAGGAA-----AGC-TAAGTTGGGGTGAATAAAAAGGGCAGTGACAAA
Sk_wtf10_upstreamRegion             T-AAGGAA-----AGC-TAA-TTGGGGTGAATAAAAAGGGCAGTGACAAA
Sk_wtf12*_upstreamRegion            T-AAGGAA-A-----CCTAAGTTAGGGTGAATAAAAAGGGCAGTGACAAA
Sk_wtf13_upstreamRegion             TGAAGGAATCTCAAGC-TAACTT------AATAAAAA-GGCAGTGACAGA
Sk_wtf16_upstreamRegion             T-AAGGAA-----ATC-TAAGTTGGGGTGAATAAAAAGGGCAGTGACAAA
Sk_wtf17*_upstreamRegion            T-AAGGAA-----ATC-TAAGTTGGGGTGAATAAGAAGGGCAGTGACAAA
Sk_wtf18_upstreamRegion             T-AAGGAA-----AGC-TAAGTTGGGGTGAATAAAAAGGGCAGTGACAAA
Sk_wtf19_upstreamRegion             T-AAGGAA-----AGC-TAAGTTGGGGTGAATAAAAA-GGCAGTGACAGA
Sk_wtf20_upstreamRegion             A-AAGGAA------GCCTAAGTTAGGGTGAATAAAAAGGGCAGTGACAAA
Sk_wtf21*_upstreamRegion            T-AAGGAA------GCCTAAGTTAGGGTGAATAAAAAGGGCAGTGACAAA
Sk_wtf22_upstreamRegion             T-AAGGAA-----AGC-TAAGTTGGGGTGAATAAAAAGGGCAGTGACAAA
Sk_wtf23_upstreamRegion             T-AAGGAA-----AGC-TAAGTTGGGGTGAATAAAAAGGGCAGTGACAAA
Sk_wtf24_upstreamRegion             T-AAGGAA-----AGC-TAACTT-GAGTGAATAAAAAGGGCAGTGACAAA
Sk_wtf25_upstreamRegion             T-AAGGAA-----AGC-TAACTT-GAGTGAATAAAAAGGGCAGTGACAGA
Sk_wtf26_upstreamRegion             T-AAGGAA-----AGC-TAAGTTGGGGTGAATAAAAAGGGCAGTGACAAA
Sk_wtf27_upstreamRegion             T-AAGGAA-----AGC-TAAGTTGGGGTGAATAAAAAGGGCAGTGACAGA
Sk_wtf28_upstreamRegion             T-AAGGAA-----AGC-TAAGTTGGGGTGAATAAAAAGGGCAGTGACAAA
Sk_wtf29_upstreamRegion             T-AAGGAA-----AGC-TAAGTTGGGGTGAATAAAAA-GGCAGTGACAGA
Sk_wtf30_upstreamRegion             T-AAGGAA-----AGC-TAAGTTGGGGTGAATAAAAAGGGCAGTGACAAA
Sk_wtf31_upstreamRegion             T-AAGGAA-----ATC-TAAGTTGGGGTAAATAAGAAGGGCAGTGACAAA
Sk_wtf32_upstreamRegion             G-AAGGAATA----GCATAAACT-GGGTATATAGAAAGAGCAGTGACAAA
Sk_wtf33_upstreamRegion             T-AAGGAA-----ATC-TAAGTTAGGGTGAATAAGAAGGGCAGTGACAAA
Sk_wtf34_upstreamRegion             T-AAGGAA-----AAC-TAAGTTGGGGTGAATATAAAGGGCAGTGACAAA
Sk_wtf35_upstreamRegion             T-AAGGAA-----AGC-TAAGTTGGGGTGAATAAAAAGGGCAGTGACAAA
Sp_wtf1*_upstreamRegion             T-AAGGAA-----AGC-TAAGTTGGGGTGAATAAAAAGGGCAGTGACAAA
Sp_wtf2*_upstreamRegion             T-AAGGAA-----AAC-TAAGTTGGGGTGAATAAAAAGGGCAGTGACAAA
Sp_wtf3*_upstreamRegion             T-AAGGAA-----ATC-TAAGTTGGGGTGAATAAGAAGGGCAGTGACAAA
Sp_wtf4-2_upstreamRegion            T-AAGGAA-----AGC-TAAGTTGGGGTGAATAAAAAAGGCAGTGACAAA
Sp_wtf4_upstreamRegion              T-AAGGAA-----AGC-TAAGTTGGGGTGAATAAAAAAGGCAGTGACAAA
Sp_wtf5_upstreamRegion              T-AAGGAA-----AGC-TAAGTTGGGGTGAATAAAAAAGGCAGTGACAGA
Sp_wtf6*_upstreamRegion             T-AAGGAA-----AGC-TAAGTTGGGGTGAATAAAAAAGGCAGTGACAAA
Sp_wtf8*_upstreamRegion             T-AAGGAA-----AGC-TAAGTTGGGGTGAATAAAAAGGGCAGTGACAAA
Sp_wtf9_upstreamRegion              T-AAGGAA-----AGC-TAAGTTGGGGTGAATAAAAA-GGCAGTGACAGA
Sp_wtf10_upstreamRegion             T-AAGGAA-----AGC-TAAGTTAGGGTGAATAAAAAGGGCAGTGACAAA
Sp_wtf12*_upstreamRegion            T-AAGGAA-----AGC-TAAGTTGGGGTGAATAAAAAGGGCAGTGACAAA
Sp_wtf13_upstreamRegion             --AAGGAATCTCAAGC-TAACTT------AATAAAAA-GGCAGTGACAGA
Sp_wtf16_upstreamRegion             T-AAGGAA-----AGC-TAAGTTAGGGTAAATAAAAAGGGCAGTGACAAA
Sp_wtf17*_upstreamRegion            T-AAGGAA-----ATC-TAAGTTGGGGTGAATAAGAAGGGCAGTGACAAA
Sp_wtf18-2_upstreamRegion           T-AAGGAA-----AGC-TAAGTTGGGGTGAATAAAAAGGGCAGTGACAAA
Sp_wtf18_upstreamRegion             T-AAGGAA-----AGC-TAAGTTGGGGTGAATAAAAAGGGCAGTGACAAA
Sp_wtf19_upstreamRegion             T-AAGGAA-----ATC-TAAGTTGGGGTGAATAAAAAGGGCAGTGACAAA
Sp_wtf20_upstreamRegion             T-TAGGAA-----AGC-TAAGT--GGGTAAATAAAAAGGGCAGTGACAAA
Sp_wtf21_upstreamRegion             T-AAGGAA-----ATC-TAAGTTGGGGTGAATAAAAAGGGCAGTGACAAA
Sp_wtf22*_upstreamRegion            T-AAGGAA-----ATC-TAAGTTGGGGTGAATAAAAAGGGCAGTGACAAA
Sp_wtf23_upstreamRegion             T-AAGGAA-----ATC-TAAGTTGGGGTGAATAAAAAGGGCAGTGACAAA
Sp_wtf24*_upstreamRegion            T-AAGGAA-----AGC-TAACTT-GAGTGAATAAAAAGGGCAGTGACAAA
Sp_wtf25_upstreamRegion             T-AAGGAA-----ATT-TAAGTTGGGGTGAATAAAAAGGGCAGTGACAGA

CBS5557_wtf1_upstreamRegion         ATAAATGTGTCAGAAGTAATT-CACTGCCTCGTTCAGTTTTTTCGTTCTT
CBS5557_wtf2_upstreamRegion         ATAAATGTGTCAGAAGCAATT-CACTGCCTCGTTCAGTTTTTTCGTTCTT
CBS5557_wtf3*_upstreamRegion        ATAAATGTGTCAGAAGCAATTACATTTTGAAAATGAGTTTTGGAATTTTA
CBS5557_wtf4_upstreamRegion         ATAAATGTGTCAGAAGCAATC-CACTGCCTCGTTCAGTTTTTTCGTTCTT
CBS5557_wtf5_upstreamRegion         ATAAATGTGTCAGAAGCAATT-CACTGCCTCGTTCAGTTTTTTCGTTCTT
CBS5557_wtf6_upstreamRegion         ATAAATGTGTCAGAAGCAATTACATTTTGAAAATGAGTTTTGGAATTCTA
CBS5557_wtf8_upstreamRegion         ATAAATGTGTCAGAAGCAATTACATT---AAAATGGGTTTTGGAATTCTA
CBS5557_wtf9_upstreamRegion         ATGAATGTGTCAGAAGCAATT-CACTGCCTCGTTCAGTTTTTTCGTTCTT
CBS5557_wtf10_upstreamRegion        ATAAATGTGTCAGAAGCAATTACATTTTGAAAATGAGTTTTGGAATTTTA
CBS5557_wtf12*_upstreamRegion       ATAAATGTGTCAGAAGCAATTACATTTTGAAAATGGGTTTTGGAATTCTA
CBS5557_wtf13_upstreamRegion        ATAAATGTGTCAGAAGCAATT-CACTGCCTCGTTCAGTTTTTTCGTTCTT
CBS5557_wtf16*_upstreamRegion       ATAAATGTGTCAGAAGCAATTGCATTTTGAAAATGAGTTTTCGAATTTTA
CBS5557_wtf17_upstreamRegion        ATAAATGTGTCAGAAGCAATTACATTTTGAAAATGAGTTTTGGAATTTTA
CBS5557_wtf18_upstreamRegion        ATAAATGTGTCAGAAGCAATT-CACTGCCTCGTTCAGTTTTTTCGTTCTT
CBS5557_wtf19_upstreamRegion        ATAAATGTGTCAGAAGCAATT-CACTGCCTCGTTCAGTTTTTTCGTTCTT
CBS5557_wtf20_upstreamRegion        ATAAATGTGTCAGAAGCAATTGCATTTTGAAAATGAG-TTTCGAATTTTA
CBS5557_wtf21_upstreamRegion        ATGAATGTGTCAGAAGCAATT-CACTGCCTCGTTCAGTTTTTTCGTTCTT
CBS5557_wtf22_upstreamRegion        ATAAATGTGTCAGAAGCAATC-CACTGCCTCGTTCAGTTTTTTCGTTCTT
CBS5557_wtf23_upstreamRegion        ATAAATGTGTCAGAAGCAATT-CACTGCCTCGTTCAGTTTTTTCGTTCTT
CBS5557_wtf24_upstreamRegion        ATAAATGTGTCAGAAGCAATTACATTTTGAAAATGAGTTTTCGAATTTTA
CBS5557_wtf25_upstreamRegion        ATAAATGTGTCAGAAGCAATTACATTA--AAAATGAGTTTTGGAATTCTA
CBS5557_wtf27_upstreamRegion        ATAAATGTGTCAGAAGCAATC-CACTGCCTCGTTCAGTTTTTTCGTTCTT
CBS5557_wtf28_upstreamRegion        ATAAATGTGTCAGAAGCAATTACATTTTGAAAATGAGTTTTGGAATTTTA
CBS5557_wtf29_upstreamRegion        ATAAATGTGTCAGAAGCAATC-CACTGCCTCGTTCAGTTTTTTCGTTCTT
CBS5557_wtf31_upstreamRegion        ATAAATGTGTCAGAAGCAATT-CACTGCCTCGTTCAGTTTTTTCGTTCTT
CBS5557_wtf32_upstreamRegion        ATGAGTGTGTCAGAAGCAATC-CACTGCCTCGATCAGTTTTTTCGTTCTT
CBS5557_wtf33_upstreamRegion        ATGAATGTGTCAGAAGCAATC-CACTGCCTCGTTCAGTTTTTTCGTTCTT
CBS5557_wtf35_upstreamRegion        ATAAATGTGTCAGAAGCAATT-CACTGCCTCGTTCAGTTTTTTCGTTCTT
FY29033_wtf1_upstreamRegion         ATAAATGTGTCAGAAGCAATTACATT---AAAATGAGTTTTGAAATTCTA
FY29033_wtf2_upstreamRegion         ATAAATGTGTCAGAAGCAATT-CACTGCCTCGTTCAGTTTTTTCGTTCTT
FY29033_wtf4_upstreamRegion         ATGAATGTGTCAGAAGCAATC-CACTGCCTCGTTCAGTTTTTTCGTTCTT
FY29033_wtf5_upstreamRegion         ATAAATGTGTCAGAAGCAATTACATTTTGAAAATGAGTTTTGGAATTTTA
FY29033_wtf6_upstreamRegion         ATAAATGTGTCAGAAGCAATTACATTTTGAAAATGAGTTTTGGAATTCTA
FY29033_wtf8_upstreamRegion         ATAAATGTGTCAGAAGCAATC-CACTGCCTCGTTCAGTTTTTTCGTTCTT
FY29033_wtf9_upstreamRegion         ATGAATGTGTCAGAAGCAATC-CACTGCCTCGTTCAGTTTTTTCGTTCTT
FY29033_wtf10_upstreamRegion        ATGAATGTGTCAGAAGCAATT-CACTACCTCGTTCAGTTTTTTCGTTCTT
FY29033_wtf12*_upstreamRegion       ATAAATGTGTCAGAAGCAATTACATTTTGAAAATGGGTTTTGGAATTCTA
FY29033_wtf13_upstreamRegion        ATAAATGTGTCAGAAGCAATC-CACTGCCTCGTTCAGTTTTTTCGTTCTT
FY29033_wtf16_upstreamRegion        ATAAATGTGTCAGAAGCAATTACATTTTGAAAATGAGTTTTCAAATTTTA
FY29033_wtf17_upstreamRegion        ATAAATGTGTCAGAAGCAATTACATTTTGAAAATGAGTTTTGGAATTTTA
FY29033_wtf18_upstreamRegion        ATGAATGTGTCAGAAGCAATT-CACTGCCTCGTTCAGTTTTTTCGTTCTT
FY29033_wtf19_upstreamRegion        ATGAATGTGTCAGAAGCAATT-CACTGCCTCGTTCAGTTTTTTCGTTCTT
FY29033_wtf20_upstreamRegion        ATAAATGTGTCAGAAGCAATTACATTTTGAAAATGAGTTTTGGAATTTTA
FY29033_wtf21*_upstreamRegion       ATAAATGTGTCAGAAGCAATTACATTTTGAAAATGAGTTTTCAAATTTTA
FY29033_wtf22_upstreamRegion        GTAAATGTGTCAGAAGCAATT-CACTGCCTCGTTCAGTTTTTTCGTTCTT
FY29033_wtf23_upstreamRegion        ATGAATGTGTCAGAAGCAATT-CACTGCCTCGTTCAGTTTTTTCGTTCTT
FY29033_wtf24_upstreamRegion        ATAAATGTGTCAGAAGCAATTACATTTTGAAAATGAGTTTTGGAATTTTA
FY29033_wtf25_upstreamRegion        ATAAATGTGTCAGAAGCAATTACATT---AAAATGAGTTTTGGAATTCTA
FY29033_wtf26_upstreamRegion        ATGAATGTGTCAGAAGCAATT-CACTGCCTCGTTCAGTTTTTTCGTTCTT
FY29033_wtf27_upstreamRegion        ATAAATGTGTCAGAAGCAATGACATT---AAAATGGGTTTTGGAATTCTA
FY29033_wtf28_upstreamRegion        ATAAATGTGTCAGAAGCAATT-CACTGCCTCGTTCAGTTTTTTCGTTCTT
FY29033_wtf30_upstreamRegion        ATAAATGTGTCAGAAGCAATT-CACTGCCTCGTTCAGTTTTTTCGTTCTT
FY29033_wtf31_upstreamRegion        ATAAATGTGTCAGAAGCAATT-CACTGCCTCGTTCAGTTTTTTCGTTCTT
FY29033_wtf33_upstreamRegion        ATAAATGTGTCAGAAGCAATT-CACTGCCTCGTTCAGTTTTTTCGTTCTT
FY29033_wtf35_upstreamRegion        ATAAATGTGTCAGAAGCAATT-CACTGCCTCGTTCAGTTTTTTCGTTCTT
FY29033_wtf36_upstreamRegion        ATGAATGTGTCAGAAGCAATT-CACTGCCTCGTTCAGTTTTTTCGTTCTT
FY29033_wtf37_upstreamRegion        ATAAATGTGTCAGAAGCAATTACATTTTGAAAATGAGTTTTGGAATTCTA
FY29033_wtf38_upstreamRegion        ATAAATGTGTCAGAAGCAATT-CACTGCCTCGTTCAGTTTTTTCGTTCTT
FY29033_wtf39_upstreamRegion        ATGAATGTGTCAGAAGCAATT-CACTGCCTCGTTCAGTTTTTTCGTTCTT
FY29033_wtf40_upstreamRegion        ATAAATGTGTCAGAAGCAATT-CACTGCCTCGTTCAGTTTTTTCGTTCTT
FY29033_wtf41_upstreamRegion        ATAAATGTGTCAGAAGCAATT-CACTGCCTCGTTCAGTTTTTTCGTTCTT
FY29033_wtf42_upstreamRegion        ATAAATGTGTCAGAAGCAATT-CACTGCCTCGTTCAGTTTTT-CGTTCTT
Sk_wtf1*_upstreamRegion             ATAAATGTGTCAGAAGTAATT-CACTGCCTCGTTCAGTTTTTTCGTTCTT
Sk_wtf2_upstreamRegion              ATAAATGTGTCAGAAGCAATT-CACTGCCTCGTTCAGTTTTT-CGTTCTT
Sk_wtf4_upstreamRegion              ATAAATGTGTCAGAAGCAATT-CACTGCCTCGTTCAGTTTTTTCGTTCTT
Sk_wtf5_upstreamRegion              ATAAATGTGTCAGAAGCAATTACATTTTGAAAATGGGTTTTGGAATTCTA
Sk_wtf6_upstreamRegion              ATAAATGTGTCAGAAGCAATTACATT---AAAATGGGTTTTGGAATTCTA
Sk_wtf8_upstreamRegion              ATAAATGTGTCAGAAGCAATTACATT---AAAATGGGTTTTGGAATTCTA
Sk_wtf9_upstreamRegion              ATGAATGTGTCAGAAGCAATC-CACTGCCTCGTTCAGTTTTTTCGTTCTT
Sk_wtf10_upstreamRegion             ATGAATGTGTCAGAAGCAATT-CACTACCTCGTTCAGTTTTTTCGTTCTT
Sk_wtf12*_upstreamRegion            ATAAATGTGTCAGAAGCAATTACATTTTGAAAATGGGTTTTGGAATTCTA
Sk_wtf13_upstreamRegion             ATAAATGTGTCAGAAGCAATC-CACTGCCTCGTTCAGTTTTTTCGTTCTT
Sk_wtf16_upstreamRegion             ATAAATGTGTCAGAAGCAATT-CACTGCCTCGTTCAGTTTTTTCGTTCTT
Sk_wtf17*_upstreamRegion            ATAAATGTGTCAGAAGCAATTACATTTTGAAAATGAGTTTTGGAATTTTA
Sk_wtf18_upstreamRegion             ATAAATGTGTCAGAAGCAATT-CACTGCCTCGTTCAGTTTTTTCGTTCTT
Sk_wtf19_upstreamRegion             ATAAATGTGTCAGAAGCAATC-CACTGCCTCGTTCAGTTTTTTCGTTCTT
Sk_wtf20_upstreamRegion             ATAAATGTGTCAGAAGCAATTACATT---AAAATGGGTTTTGGAATTCTA
Sk_wtf21*_upstreamRegion            ATAAATGTGTCAGAAGCAATTACATTTTGAAAATGAGTTTTCAAATTTTA
Sk_wtf22_upstreamRegion             ATGAATGTGTCAGAAGCAATT-CACTGCCTCGTTCAGTTTTTTCGTTCTT
Sk_wtf23_upstreamRegion             ATAAATGTGTCAGAAGCAATT-CACTGCCTCGTTCAGTTTTTTCGTTCTT
Sk_wtf24_upstreamRegion             ATAAATGTGTCAGAAGCAATT-CACTGCCTCGTTCAGTTTTTTCGTTCTT
Sk_wtf25_upstreamRegion             ATAAATGTGTCAGAAGCAATTGCATTTTGAAAATGAGTTTTCGAATTTTA
Sk_wtf26_upstreamRegion             ATGAATGTGTCAGAAGCAATT-CACTGCCTCGTTCAGTTTTTTCGTTCTT
Sk_wtf27_upstreamRegion             ATAAATGTGTCAGAAGCAATC-CACTGCCTCGTTCAGTTTTTTCGTTCTT
Sk_wtf28_upstreamRegion             ATAAATGTGTCAGAAGCAATT-CACTGCCTCGTTCAGTTTTTTCGTTCTT
Sk_wtf29_upstreamRegion             ATAAATGTGTCAGAAGCAATC-CACTGCCTCGTTCAGTTTTTTCGTTCTT
Sk_wtf30_upstreamRegion             ATAAATGTGTCAGAAGCAATT-CACTGCCTCGTTCAGTTTTTTCGTTCTT
Sk_wtf31_upstreamRegion             ATAAATGTGTCAGAAGCAATT-CACTGCCTCGTTCAGTTTTTTCGTTCTT
Sk_wtf32_upstreamRegion             ATGAGTGTGTCAGAAGCAATC-CACTGCCTCGATCAGTTTTTTCGTTCTT
Sk_wtf33_upstreamRegion             ATGAATGTGTCAGAAGCAATC-CACTGCCTCGTTCAGTTTTTTCGTTCTT
Sk_wtf34_upstreamRegion             ATAAATGTGTCAGAAGCAATT-CACTGCCTCGTTCAGTTTTTTCGTTCTT
Sk_wtf35_upstreamRegion             ATAAATGTGTCAGAAGCAATT-CACTGCCTCGTTCAGTTTTTTCGTTCTT
Sp_wtf1*_upstreamRegion             ATAAATGTGTCAGAAGTAATT-CACTGCCTCGTTCAGTTTTTTCGTTCTT
Sp_wtf2*_upstreamRegion             ATAAATGTGTCAGAAGTAATT-CACTGCCTCGTTCAGTTTTTTCGTTCTT
Sp_wtf3*_upstreamRegion             ATAAATGTGTCAGAAGCAATTACATTTTGAAAATGAGTTTTGGAATTTTA
Sp_wtf4-2_upstreamRegion            ATAAATGTGTCAGAAGCAATC-CACTGCCTCGTTCAGTTTTTTCGTTCTT
Sp_wtf4_upstreamRegion              ATAAATGTGTCAGAAGCAATC-CACTGCCTCGTTCAGTTTTTTCGTTCTT
Sp_wtf5_upstreamRegion              ATAAATGTGTCAGAAGCAATT-CACTGCCTCGTTCAGTTTTTTCGTTCTT
Sp_wtf6*_upstreamRegion             ATAAATGTGTCAGAAGCAATC-CACTGCCTCGTTCAGTTTTTTCGTTCTT
Sp_wtf8*_upstreamRegion             ATAAATGTGTCAGAAGCAATTGCATTTTGAAAATGAGTTTTGGAATTCTA
Sp_wtf9_upstreamRegion              ATAAATGTGTCAGAAGCAATC-CACTGCCTCGTTCAGTTTTTTCGTTCTT
Sp_wtf10_upstreamRegion             ATAAATGTGTCAGAAGCAATTACACT---AAAATGAGTTTTGGAAATCTA
Sp_wtf12*_upstreamRegion            ATAAATGTGTCAGAAGTAATT-CACTGCCT-------------CGTTCTT
Sp_wtf13_upstreamRegion             ATAAATGTGTCAGAAGCAATC-CACTGCCTCGTTCAGTTTTTTCGTTCTT
Sp_wtf16_upstreamRegion             ATAAATGTGTCAGAAGCAATTGCATTTTGAAAATGAGTTTTCGAATTTTA
Sp_wtf17*_upstreamRegion            ATAAATGTGTCAGAAGCAATTACATTTTGAAAATGAGTTTTGGAATTTTA
Sp_wtf18-2_upstreamRegion           ATAAATGTGTCAGAAGCAATT-CACTGCCTCGTTCAGTTTTTTCGTTCTT
Sp_wtf18_upstreamRegion             ATAAATGTGTCAGAAGCAATT-CACTGCCTCGTTCAGTTTTTTCGTTCTT
Sp_wtf19_upstreamRegion             ATTAATGTGTCAGAAGCAATC-CACTGCCTCGTTCAGTTTTTTCGTTCTT
Sp_wtf20_upstreamRegion             ATAAATGTGTCAGAAGCAATT-TACTGCCTCGTTCAGTTTTTTCGTTCTT
Sp_wtf21_upstreamRegion             ATAAATGTGTCAGAAGCAATTACATT---AAAATGAGTTTTGGAATTCTA
Sp_wtf22*_upstreamRegion            ATAAATGTGTCAGAAGCAATT-CACTGCCTCGTTCAGTTTTTTCGTTCTT
Sp_wtf23_upstreamRegion             ATAAATGTGTCAGAAGCAATT-CACTGCCTCGTTCAGTTTTTTCGTTCTT
Sp_wtf24*_upstreamRegion            ATAAATGTGTCAGAGGCAATTACATT---AAAATGGGTTTTGGAATTCTA
Sp_wtf25_upstreamRegion             ATAAATGTGTCAGAAGCAATC-CACTGCCTCGTTCAGTTTTTTCGTTCTT

CBS5557_wtf1_upstreamRegion         C-TTTTTTTATGCCATTGTTTGAAGGAATTAGTTGGAAAT-TTGTTTG-A
CBS5557_wtf2_upstreamRegion         C-TTTTTTTATGCCATTGTTTGAAGGAATTAGTTGGAAAT-TTGTTTG-A
CBS5557_wtf3*_upstreamRegion        C-TTTTCACTTGCTATTA-TTGAA-AAATCAGTT-------TGCTTTGAA
CBS5557_wtf4_upstreamRegion         C-TTTTTTTATGCCATTGTTTGAAGGAATTAGTTGGAAAT-TTGTTTG-A
CBS5557_wtf5_upstreamRegion         C-TTTTTTTATGCCATTGTTTGAAGGAATTAGTTGGAAAT-TTGTTTG-A
CBS5557_wtf6_upstreamRegion         C-TTTTCACTTGCTATTA-TTGAAGAAA-CAGTT-------TGCTTTGAA
CBS5557_wtf8_upstreamRegion         C-TTTTCACTTGCTATTA-TTAAAGAGA-------GAAATCTTTTTTGAA
CBS5557_wtf9_upstreamRegion         C-TTTTTTTATGCCATTGTTTGAAGGAATTAGTTGGAAAT-TTGTTTG-A
CBS5557_wtf10_upstreamRegion        C-TTTTCACTTGCTATTA-TTGAA-AAATCAGTT-------TGCTTTGAA
CBS5557_wtf12*_upstreamRegion       C-TTTTCACTTGCTATTA-TTGAA-AAAGAAGTT-------TGCTTTGAA
CBS5557_wtf13_upstreamRegion        C-TTTTTTTATGCCATTGTTTGAAGGAATTAGTTGAAAAT-TTTTTTG-G
CBS5557_wtf16*_upstreamRegion       G-CTTTTACCTACTATTA-TTAAAGAGA-------GAAGTCTTCTTTGAA
CBS5557_wtf17_upstreamRegion        C-TTTTCACTTGCTATTA-TTGAAAAAA-CAGTT-------TGCTTTGAA
CBS5557_wtf18_upstreamRegion        C-TTTTTTTATGCCATTGTTTGAAGGAATTAGTTGGAAAT-TTGTTTG-A
CBS5557_wtf19_upstreamRegion        C-TTTTTTTATGCCATTGTTTGAAGGAATTAGTTGGAAAT-TTGTTTGAA
CBS5557_wtf20_upstreamRegion        C-TTTTCACTTGCTATTA-TTGAAGAAA-CAGTT-------TGCTTTGAA
CBS5557_wtf21_upstreamRegion        CTTTTTTTTATGCCATTGTTTGAAGGAATTAGTTGGAAAT-TTGTTTG-A
CBS5557_wtf22_upstreamRegion        C-TTTTTTTATGCCATTGTTTGAAGGAATTAGTTGGAAAT-TTGTTTG-A
CBS5557_wtf23_upstreamRegion        C-TTTTTTTATGCCATTGTTTGAAGGAATTAGTTGGAAAT-TTGTTT-AA
CBS5557_wtf24_upstreamRegion        G-CTTTTACCTACTATTA-TTAAAGAGA-------GAAATCTTCTTTGAA
CBS5557_wtf25_upstreamRegion        C-TTTTCACTTGCTATTA-TTAAAGAGA-------GAAATCTTCTTTGAA
CBS5557_wtf27_upstreamRegion        C-TTTTTTTATGCCATTGTTTGAAGGAATTAGTTGGAAAT-TTGTTTG-A
CBS5557_wtf28_upstreamRegion        C-TTTTCACTTGCTATTA-TTGAAAAAA-AAGTT-------TGCTTTGAA
CBS5557_wtf29_upstreamRegion        C-TTTTTTTATGCCATTGTTTGAAGGAATTAGTTGGAAAT-TTGTTTG-A
CBS5557_wtf31_upstreamRegion        C-TTTTTTTATGCCATTGTTTGAAGGAATTAGTTGGAAAT-TTGTTTG-A
CBS5557_wtf32_upstreamRegion        C-TTTTTTTATGCCATTGTTTGAAGGGGTTAGTTGGAAAT-TTGTTTG-A
CBS5557_wtf33_upstreamRegion        C-TTTTTTTATGCCATTGTTTGAAGGAATTAGTTGGAAAT-TTGTTTG-A
CBS5557_wtf35_upstreamRegion        C-TTTTTTTATGCCATTGTTTGAAGGAATTAGTTGGAAAT-TTGTTTG-A
FY29033_wtf1_upstreamRegion         C-TTTTCACTTGCTATTA-TTGAAAAAA-CAGTT-------TGCTTTGAA
FY29033_wtf2_upstreamRegion         C-TTTTTTTATGCCATTGTTTGAAGGAATTAGTTGGAAAT-TTGTTTG-A
FY29033_wtf4_upstreamRegion         C-TTTTTTTATGCCATTGTTTGAAGGAATTAGTTGGAAAT-TTGTTTG-A
FY29033_wtf5_upstreamRegion         G-CTTTTACCTACTATTA-TTAAAGAGA-------GAAATCTTTTTTGAA
FY29033_wtf6_upstreamRegion         C-TTTTCACTTGCTATTA-TTGAA-AAAGCAGTT-------TGCTTTGAA
FY29033_wtf8_upstreamRegion         C-TTTTTTTATGCCATTGTTTGAAGGAATTAGTTGGAAAT-TTTTTTG-A
FY29033_wtf9_upstreamRegion         C-TTTTTTTATGCCATTGTTTGAAGGAATTAGTTGGAAAT-TTGTTTG-A
FY29033_wtf10_upstreamRegion        C-TTTTTTTATGCCATTGTTTGAAGGAATTAGTTGGAAAT-TTGTTTG-A
FY29033_wtf12*_upstreamRegion       C-TTTTCACTTGCTATTA-TTGAA-AAAGAAGTT-------TGCTTTGAA
FY29033_wtf13_upstreamRegion        C-TTTTTTTATGCCATTGTTTGAAGGAATTAGTTGGAAAT-TTGTTTG-A
FY29033_wtf16_upstreamRegion        G-CTTTTACCTACTATTA-TTAAAGAGA-------GAAATCTTCTTTGAA
FY29033_wtf17_upstreamRegion        C-TTTTCACTTGCTATTA-TTAAAGAGA-------GAAATCTTTTTTGAA
FY29033_wtf18_upstreamRegion        CTTTTTTTTATGCCATTGTTTGAAGGAATTAGTTGGAAAT-TTGTTTG-A
FY29033_wtf19_upstreamRegion        C-TTTTTTTATGCCATTGTTTGAAGGAATTAGTTGGAAAT-TTGTTTG-A
FY29033_wtf20_upstreamRegion        C-TTTTCACTTGCTATTA-TTGAAG-AACCAGTT-------TTCTTTGAG
FY29033_wtf21*_upstreamRegion       G-CTTTTACCTACTATTA-TTAAAGAGA-------GAAATCTTCTTTGAA
FY29033_wtf22_upstreamRegion        C-TTTTTTTATGCCATTGTTTGAAGGAATTAGTTGGAAAT-TTGTTTG-A
FY29033_wtf23_upstreamRegion        C-TTTTTTTATGCCATTGTTTGAAGGAATTAGTTGGAATT-TTGTTTG-A
FY29033_wtf24_upstreamRegion        C-TTTTCACTTGCTATTA-TTGAA-AAAGCAGTT-------TGCTTTGAA
FY29033_wtf25_upstreamRegion        C-TTTTCACTTGCTATTA-TTGAA-AAAGCACTT-------TTCTTTGAG
FY29033_wtf26_upstreamRegion        CTTTTTTTTATGCCATTGTTTGAAGGAATTAGTTGGAAAT-TTGTTTG-A
FY29033_wtf27_upstreamRegion        C-TTTTCACTTGCTATTA-TTGAA-AAAGCAGTT-------TGCTTTGAA
FY29033_wtf28_upstreamRegion        C-TTTTTTTATGCCATTGTTTGAAGGAATTAGTTGGAAAT-TTGTTTG-A
FY29033_wtf30_upstreamRegion        C-TTTTTTTATGCCATTGTTTGAAGGAATTAGTTGGAAAT-TTGTTTG-A
FY29033_wtf31_upstreamRegion        C-TTTTTTTATGCCATTGTTTGAAGGAATTAGTTGGAAAT-TTGTTTG-A
FY29033_wtf33_upstreamRegion        C-TTTTTTTATGCCATTGTTTGAAGGAATTAGTTGGAATT-TTGTTTG-A
FY29033_wtf35_upstreamRegion        C-TTTTTTTATGCCATTGTTTGAAGTAATTAGTTGGAAAT-TTGTTTG-A
FY29033_wtf36_upstreamRegion        C-TTTTTTTATGCCATTGTTTGAAGGAATTAGTTGGAAAT-TTGTTTG-A
FY29033_wtf37_upstreamRegion        C-TTTTCACTTGCTATTA-TTGAAG-AACCAGTT-------TGCTTTGAA
FY29033_wtf38_upstreamRegion        C-TTTTTTTATGCCATTGTTTGAAGGAATTAGTTGGAAAT-TTGTTTG-A
FY29033_wtf39_upstreamRegion        CTTTTTTTTATGCCATTGTTTGAAGGAATTAGTTGGAAAT-TTGTTTG-A
FY29033_wtf40_upstreamRegion        C-TTTTTTTATGCCATTGTTTGAAGAAATTAGTTAGAAAT-TTGTTTG-A
FY29033_wtf41_upstreamRegion        C-TTTTTTTATGCCATTGTTTGAAGGAATTAGTTGGAAAT-TTGTTTG-A
FY29033_wtf42_upstreamRegion        C-TTTTTTTATGCCATTGTTTGAAGGAATTAGTTGGAAAT-TTGTTTG-A
Sk_wtf1*_upstreamRegion             C-TTTTTTTATGCCATTGTTTGAAGGAATTAGTTGGAAAT-TTGTTTG-A
Sk_wtf2_upstreamRegion              C-TTTTTTTATGCCATTGTTTGAAGGAATTAGTTGGAAAT-TTGTTTGAA
Sk_wtf4_upstreamRegion              C-TTTTTTTATGCCATTGTTTGAAGGAATTAGTTGGAAAT-TTGTTTG-A
Sk_wtf5_upstreamRegion              C-TTTTCACTTGCTATTA-TTAAAGAGA-------GAAATCTTCTTTGAA
Sk_wtf6_upstreamRegion              C-TTTTCACTTGCTATTA-TTAAAGAGA-------GAAATCTTCTTTGAA
Sk_wtf8_upstreamRegion              C-TTTTCACTTGCTATTATT--AAAAAAGCGGTT-------TTCTTTGAA
Sk_wtf9_upstreamRegion              C-TTTTTTTATGCCATTGTTTGAAGGAATTAGTTGGAAAT-TTGTTTG-A
Sk_wtf10_upstreamRegion             C-TTTTTTTATGCCATTGTTTGAAGGAATTAGTTGGAAAT-TTGTTTG-A
Sk_wtf12*_upstreamRegion            C-TTTTCACTTGCTATTA-TTGAA-AAAGAAGTT-------TGCTTTGAA
Sk_wtf13_upstreamRegion             C-TTTTTTTATGCCATTGTTTGAAGGAATTAGTTGGAGAT-TTGTTTG-A
Sk_wtf16_upstreamRegion             C-TTTTTTTATGCCATTGTTTGAAGGAATTAGCTGGAAAT-TTGTTTG-A
Sk_wtf17*_upstreamRegion            C-TTTTCACTTGCTATTA-TTGAAAAAA-CAGTT-------TGCTTTGAA
Sk_wtf18_upstreamRegion             C-TTTTTTTATGCCATTGTTTGAAGGAATTAGTTGGAAAT-TTGTTTG-A
Sk_wtf19_upstreamRegion             CTTTTTTTTATGCCATTGTTTGAAGGAATTAGTTGGAAAT-TTGTTTG-A
Sk_wtf20_upstreamRegion             C-TTTTCACTTGCTATTA-TTGAA-AAAGCAGTT-------TGCTTTGAA
Sk_wtf21*_upstreamRegion            G-CTTTTACTTACTATTA-TTAAAGAGA-------GAAATCTTCTTTGAA
Sk_wtf22_upstreamRegion             CTTTTTTTTATGCCATTGTTTGAAGGAATTAGTTGGAAAT-TTGTTTG-A
Sk_wtf23_upstreamRegion             C-TTTTTTTATGCCATTGTTTGAAGAAATTAGTTGGAAAT-TTGTTTG-A
Sk_wtf24_upstreamRegion             C-TTTTTTTATGCCATTGTTTGAAGGAATTAGTTGGAAAT-TTGTTTG-A
Sk_wtf25_upstreamRegion             G-CTTTTACCTACTATTA-TTAAAGAGA-------GAAGTCTTCTTTGAA
Sk_wtf26_upstreamRegion             CTTTTTTTTATGCCATTGTTTGAAGGAATTAGTTGGAAAT-TTGTTTG-A
Sk_wtf27_upstreamRegion             C-TTTTTTTATGCCATTGTTTGAAGGAATTAGTTGGAAAT-TTGTTTG-A
Sk_wtf28_upstreamRegion             C-TTTTTTTATGCCATTGTTTGAAGGAATTAGTTGGAAAT-TTGTTTG-A
Sk_wtf29_upstreamRegion             C-TTTTTTTATGCCATTGTTTGAAGGAATTAGTTGGAAAT-TTGTTTG-A
Sk_wtf30_upstreamRegion             C-TTTTTTTATGCCATTGTTTGAAGGAATTAGTTGGAAAT-TTGTTTG-A
Sk_wtf31_upstreamRegion             C-TTTTTTTATGCCATTGTTTGAAGGAATTAGTTGGAAAT-TTGTTTG-A
Sk_wtf32_upstreamRegion             C-TTTTTTTATGCCATTGTTTGAAGGGGTTAGTTGGAAAT-TTGTTTG-A
Sk_wtf33_upstreamRegion             C-TTTTTTTATGCCATTGTTTGAAGGAATTAGTTGGAAAT-TTGTTTG-A
Sk_wtf34_upstreamRegion             C-TTTTTTTATGCCATTGTTTGAAGGAATTAGTTGGAAAT-TTGTTTG-A
Sk_wtf35_upstreamRegion             C-TTTTTTTATGCCATTGTTTGAAGGAATTAGTTGGAAAT-TTGTTTG-A
Sp_wtf1*_upstreamRegion             C-TTTTTTTATGCCATTGTTTGAAGGAATTAGTTGGAAAT-TTGTTTG-A
Sp_wtf2*_upstreamRegion             C-TTTTTTTATGCCATTGTTTGAAGGAATTAGTTGGAAAT-TTGTTTG-A
Sp_wtf3*_upstreamRegion             C-TTTTCACTTGCTATTA-TTGAAAAAA-CAGTT-------TGCTTTGAA
Sp_wtf4-2_upstreamRegion            C-TTTTTTTATGCCATTGTTTGAAGGAATTAGTTGGAAAT-TTGTTTG-A
Sp_wtf4_upstreamRegion              C-TTTTTTTATGCCATTGTTTGAAGGAATTAGTTGGAAAT-TTGTTTG-A
Sp_wtf5_upstreamRegion              C-TTTTTTTATGCCATTGTTTGAAGGAATTAGTTGGAAAT-TTGTTTG-A
Sp_wtf6*_upstreamRegion             C-TTTTTTTATGCCATTGTTTGAAGGAATTAGTTGGAAAT-TTGTTTG-A
Sp_wtf8*_upstreamRegion             C-TTTTCACTTGCTATTA-TTGAAAAAA-CAGTT-------TGCTTTGAA
Sp_wtf9_upstreamRegion              C-TTTTTTTATGCCATTGTTTGAAGGAATTAGTTGGAAAT-TTGTTTG-A
Sp_wtf10_upstreamRegion             C-TTTTCACTTGCTATTA-TTGAAGAAA-CAGTT-------TGCTTTGAA
Sp_wtf12*_upstreamRegion            C-TTTTTTTATGCCATTGTTTGAAGGAATTAGTTGGAAAT-TTGTTTG-A
Sp_wtf13_upstreamRegion             C-TTTTTTTATGCCATTGTTTGAAGGAATTAGTTGGAAAT-TTGTTTG-A
Sp_wtf16_upstreamRegion             A-CTTTTACCTACTATTA-TTAAAGAGA-------GAAGTCTTCTTTGAA
Sp_wtf17*_upstreamRegion            C-TTTTCACTTGCTATTA-TTGAAAAAA-CAGTT-------TGCTTTGAA
Sp_wtf18-2_upstreamRegion           C-TTTTTTTATGCCATTGTTTGAAGGAATTAGTTGGAAAT-TTGTTTG-A
Sp_wtf18_upstreamRegion             C-TTTTTTTATGCCATTGTTTGAAGGAATTAGTTGGAAAT-TTGTTTG-A
Sp_wtf19_upstreamRegion             C-TTTTTTTATGCCATTGTTTGAAGGAATTAGTTGGAAAT-TTGTTTG-A
Sp_wtf20_upstreamRegion             C-TTTTTTTATGCCATTGTTTGAAGGAATTAGTTGGAAAT-TTGTTTG-A
Sp_wtf21_upstreamRegion             C-TTTTCACTTGCTATTA-TTGAAAAAA-CAGTT-------TGCTTTGAA
Sp_wtf22*_upstreamRegion            C-TTTTTTTATGCCATTGTTTGAAGGAATTAGTTGGAAAT-TTGTTTG-A
Sp_wtf23_upstreamRegion             C-TTTTTTTATGCCATTGTTTGAAGGAATTAGTTGGAAAT-TTGTTTG-A
Sp_wtf24*_upstreamRegion            C-TTTTCACTTGCTATTATT--AAAAAAGCGGTT-------TTCTTTGAA
Sp_wtf25_upstreamRegion             C-TTTTTTTATGCCATTGTTTGAA--------------------------

CBS5557_wtf1_upstreamRegion         ACAATT-TTATTATTTTGTTAAAAAGTCTTTAAAGCGATTGGAATTGGAC
CBS5557_wtf2_upstreamRegion         ACAATT-TTATTATTTTGTTAAAAAGTCTTTAAAGCGATTGGAATTGGAC
CBS5557_wtf3*_upstreamRegion        ACGACTATTGCTCATTTATTTA----TGTTGAA--CGGCGGGAACTGAAC
CBS5557_wtf4_upstreamRegion         ACAATT-TTATTATTTTGTTAAAAAGTCTTTAAAGTGGTTGGAATTGGAC
CBS5557_wtf5_upstreamRegion         ACGATT-TTATTATTTTGTTAAAAAGTCTTTAAAGCGATTGGAATTGGAC
CBS5557_wtf6_upstreamRegion         ACGAGTATTGCTCATTTATTTA----TGTTGAA--CGGCGGGAACTGAAC
CBS5557_wtf8_upstreamRegion         AGAA--ATTGTTCGTTTTTTA-----TGTTGAA--CAGCTGAAATTGGGC
CBS5557_wtf9_upstreamRegion         ACAATT-TTATTATTTTATTAAAAAGTCTTTGAAGTGGTTGGAATTGGAT
CBS5557_wtf10_upstreamRegion        ACGAGTATTGCTCATTTATTTA----TGTTGAA--CGGCGGGAACTGAAC
CBS5557_wtf12*_upstreamRegion       ACGAGTATTGTTCATTTATTTA----TGTTGAA--CGGCGGGAACTGAAC
CBS5557_wtf13_upstreamRegion        ACAATT-TTATTATTTTGTTAAAAAGTCTTTGAAGTGGTTGGAATTGGAC
CBS5557_wtf16*_upstreamRegion       AGAA--ATTGCTCGTTT-TTA-----TGTTGAA--CGGCTGAAATTGGGC
CBS5557_wtf17_upstreamRegion        ACGAGTATTGCTCATTTATTTA----TGTTGAA--CGGCGGGAACTGAAC
CBS5557_wtf18_upstreamRegion        ACAATT-TTATTATTTTGTTAAAAAGTCTTTAAAGCGATTGGAATTGGAC
CBS5557_wtf19_upstreamRegion        ACAATT-TTATTATTTTGTTAAAAAGTCTTTAAAGCGATTGGAATTGGAC
CBS5557_wtf20_upstreamRegion        ACGAGTATTGTTCATTTATTTA----TATTGAA--CGGCGGGAACTGAAC
CBS5557_wtf21_upstreamRegion        ACAATT-TTATTATTTTGTTAAAAAGTCTTTGAAGTGGTTGGAATTGGAC
CBS5557_wtf22_upstreamRegion        ACAATT-TTATTATTTTGTTAAAAAGTCTTTAAAGCGATTGGAATTGGAC
CBS5557_wtf23_upstreamRegion        ACGATT-TTATTATTTTGTTAAAAAGTCTTTAAAGCGATTGGAATTGGAC
CBS5557_wtf24_upstreamRegion        AGAA--ATTGTTCGTTTTTTA-----TGTTTGAA-CAGCTGAAATTGGGC
CBS5557_wtf25_upstreamRegion        AGAA--ATTGTTCGTTTTTTA-----TGTTGAA--CAGCTGAAATTGGGC
CBS5557_wtf27_upstreamRegion        ACGATT-TTATTATTTTGTTAAAAAGTCTTTAAAGCGATTGGAATTGGAC
CBS5557_wtf28_upstreamRegion        ACGAGTATTGCTCATTTATTTA----TGTTGAA--CGGCGGGAACTGAAC
CBS5557_wtf29_upstreamRegion        ACAATT-TTATTATTTTGTTAAAAAGTCTTTAAAGCGATTGGAATTGGAC
CBS5557_wtf31_upstreamRegion        ACAATT-TTATTATTTTGTTAAAAAGTCTTTAAAGCGATTGGAATTGGAC
CBS5557_wtf32_upstreamRegion        ACAATT-TTATTATTTAGTTAAAAAGTCTTTAAAGCGACTGGAATTGGAC
CBS5557_wtf33_upstreamRegion        ACAATT-TTATTATTTTGTTAAAAAGTCTTTAAAGCGATTGGAATTGGAC
CBS5557_wtf35_upstreamRegion        ACAATT-TTATTATTTTGTTAAAAAGTCTTTAAAGCGATTGGAATTGGAC
FY29033_wtf1_upstreamRegion         ACGAGTATTGTTCATTTATTTA----TGTTGAA--CAGCTGAAATTGAAC
FY29033_wtf2_upstreamRegion         ACAATT-TTATTATTTTGTTAAAAAGTCTTTGAAGTGGTTGGAATTGGAC
FY29033_wtf4_upstreamRegion         ACAATT-TTATTATTTTATTAAAAAGTCTTTGAAGTGGTTGGAATTGGAT
FY29033_wtf5_upstreamRegion         AGAA--ATTGTTCGTTTTTTA-----TGTTGAA--CAGCTGAAATTGGGC
FY29033_wtf6_upstreamRegion         AGAA--ATTGTTCGTTTTTTA-----TGTTGAA--CGGCGGGAACTGAAC
FY29033_wtf8_upstreamRegion         ACGATT-TTATTATTTTGTTAAAAAGTCTTTAAAACGATTGGAATTGAAC
FY29033_wtf9_upstreamRegion         ACAATT-TTATTATTTTATTAAAAAGTCTTTGAAGTGGTTGGAATTGGAT
FY29033_wtf10_upstreamRegion        ACAATT-TTATTATTTTGTTAAAAAGTCTTTAAAGCGATTGGAATTGGAC
FY29033_wtf12*_upstreamRegion       ACGAGCATTGTTCATTTGTTTA----TGTTGAA--CGGCGGGAACTGAAC
FY29033_wtf13_upstreamRegion        ACAATT-TTATTATTTTGTTAAAAAGTCTTTAAAGCGATTGGAATTGGAC
FY29033_wtf16_upstreamRegion        AGAA--ATTGTTCGTTTTTTA-----TGTTGAA--CAGCTGAAATTGGGC
FY29033_wtf17_upstreamRegion        AGAA--ATTGTTCGTTTTTTA-----TGTTGAA--CAGCTGAAATTGGGC
FY29033_wtf18_upstreamRegion        ACAATT-TTATTATTTTGTTAAAAAGTCTTTAAAGCGATTGGAATTGGAC
FY29033_wtf19_upstreamRegion        ACAATT-TTATTATTTTGTTAAAAAGTCTTTAAAGCGATTGGAATTGGAC
FY29033_wtf20_upstreamRegion        AGGAGTATTGCTCATTTATTTA----TGTTGAA--CGGCGGGAACTGAAC
FY29033_wtf21*_upstreamRegion       AGAA--ATTGTTCGTTTTTTA-----TGTTGAA--CAGTTGAAATTGGGC
FY29033_wtf22_upstreamRegion        ACAATT-TTATTATTTTGTTAAAAAGTCTTTTAAGCGATTGGAATTGGAC
FY29033_wtf23_upstreamRegion        ACAATT-TTATTATTTTGTTAAAAAGTCTTTAAAGCGATTGGAATTGGAC
FY29033_wtf24_upstreamRegion        AGAA--ATTGTTCGTTTTTTA-----TGTTGAA--CGGCGGGAACTGAAC
FY29033_wtf25_upstreamRegion        AGGAGTATTGTTCATTTATTTA----TGTTGAA--CGGCGGGAACTGAAC
FY29033_wtf26_upstreamRegion        ACAATT-TTATTATTTTGTTAAAAAGTCTTTAAAGCGATTGGAATTGGAC
FY29033_wtf27_upstreamRegion        AGAA--ATTGTTCGTTTTTTA-----TGTTGAA--CAGCTGAAATTGAAC
FY29033_wtf28_upstreamRegion        ACAATT-TTATTATTTTGTTGAAAAGTCTTTAAAGCGGTTGGAATTGGGC
FY29033_wtf30_upstreamRegion        ACAATT-TTATTATTTTGTTAAAAAGTCTTTAAAGCGATTGGAATTGGAC
FY29033_wtf31_upstreamRegion        ACAATT-TTATTATTTTGTTAAAAAGTCTTTAAAGCGATTGGAATTGGAC
FY29033_wtf33_upstreamRegion        ACAATT-TTATTATTTTGTTAAAAAGTCTTTGAAGTGGTTGGAATAGGAC
FY29033_wtf35_upstreamRegion        ACAATT-TTATTATTTTGTTAAAAAGTCTTTAAAGCGATTGGAATTGGAC
FY29033_wtf36_upstreamRegion        ACAATT-TTATTATTTTGTTAAAAAGTCTTTAAAGCGATTGGAATTGGAC
FY29033_wtf37_upstreamRegion        AGGAGTATTGCTCATTTATTTA----TGTTGAA--CGGCGGGAACTGAAC
FY29033_wtf38_upstreamRegion        ACAATT-TTATTATTTTGTTAAAAAGTCTTTAAAGCGATTGGAATTGGAC
FY29033_wtf39_upstreamRegion        ACAATT-TTATTATTTTGTTAAAAAGTCTTTGAAGTGGTTGGAATTGGAC
FY29033_wtf40_upstreamRegion        ACAATT-TTATTATTTTGTTAAAAAGTCTTTAAAGCGGTTGGAATTGGAC
FY29033_wtf41_upstreamRegion        ACAATT-TTATTATTTTGTTAAAAAGTCTTTAAAGCGATTGGAATTGGAC
FY29033_wtf42_upstreamRegion        ACAATT-TTATTGTTTTGTTAAAAAGTCTTTAAAGCGATTGGAATTGAAC
Sk_wtf1*_upstreamRegion             ACAATT-TTATTATTTTGTTAAAAAGTCTTTAAAGCGATTGGAATTGGAC
Sk_wtf2_upstreamRegion              A-AATT-TTATTGTTTTGTTAAAAAGTCTTTAAAGCGATTGGAATTGAAC
Sk_wtf4_upstreamRegion              ACAATT-TTATTATTTTGTTAAAAAGTCTTTAAAGCGATTGGAATTGGAC
Sk_wtf5_upstreamRegion              ACGAGTATTATTCATTTATTTA----TGTTGAA--CAGCTGAAATTGAAC
Sk_wtf6_upstreamRegion              AGAA--ATTGTTCGTTTTTTA-----TGTTGAA--CAGTTGAAATTGGGC
Sk_wtf8_upstreamRegion              ACGAGTATTGCTCATTTATTTA----CGTTGAA--CGGCGGGAACTGAAC
Sk_wtf9_upstreamRegion              ACAATT-TTATTATTTTATTAAAAAGTCTTTGAAGTGGTTGGAATTGGAT
Sk_wtf10_upstreamRegion             ACAATT-TTATTATTTTGTTAAAAAGTCTTTAAAGCGATTGGAATTGGAC
Sk_wtf12*_upstreamRegion            ACGAGTATTGTTCATTTATTTA----TGTTGAA--CGGCGGGAACTGAAC
Sk_wtf13_upstreamRegion             ACAATT-TTATTATTTTGTTAAAAAGTCTTTAAAGCGATTGGAATTGGAC
Sk_wtf16_upstreamRegion             ACAATT-TTATTATTTTGTTGAAAAGTCTTTAAAGCGATTGGAATTGGAC
Sk_wtf17*_upstreamRegion            --------------------------------------------------
Sk_wtf18_upstreamRegion             ACAATT-TTATTATTTTGTTAAAAAGTCTTTAAAGCGATTGGAATTGGAC
Sk_wtf19_upstreamRegion             ACAATT-TTATTATTTTGTTAAAAAGTCTTTTAAGCGATTGGAATTGGAC
Sk_wtf20_upstreamRegion             AGAA--ATTGTTCGTTTTTTA-----TGTTGAA--CAGCTGAAATTGAAC
Sk_wtf21*_upstreamRegion            AGAA--ATTGTTCGTTTTTTA-----TGTTGAA--CAGTTGAAATTGGGC
Sk_wtf22_upstreamRegion             ACAATT-TTATTATTTTGTTAAAAAGTCTTTGAAGTGGTTGGAATTGGAC
Sk_wtf23_upstreamRegion             ACAATT-TTATTATTTTGTTAAAAAGTCTTTAAATTGATTGGAATTGGAC
Sk_wtf24_upstreamRegion             ACAATT-TTATTATTTTGTTAAAAAGTCTTTAAAGCGATTGGAATTGGAC
Sk_wtf25_upstreamRegion             AGAA--ATTGTTCGTTTTTTA-----TGTTGAA--CGGCTGAAATTGGGC
Sk_wtf26_upstreamRegion             ACAATT-TTATTATTTTGTTAAAAAGTCTTTGAAGTGGTTGGAATTGGAC
Sk_wtf27_upstreamRegion             ACAATT-TTATTATTTTGTTAAAAAGTCTTTAAAGCGATTGGAATTGGAC
Sk_wtf28_upstreamRegion             ACAATT-TTATTATTTTGTTAAAAAGTCTTTAAAGCGATTGGAATTGGAC
Sk_wtf29_upstreamRegion             ACGATT-TTATTATTTTGTTAAAAAGTCTTTAAAGCGATTGGAATTGGAC
Sk_wtf30_upstreamRegion             ACAATT-TTATTATTTTGTTAAAAAGTCTTTAAAGCGATTGGAATTGGAC
Sk_wtf31_upstreamRegion             ACAATT-TTATTATTTTGTTAAAAAGTCTTTAAAGCGATTGGAATTGGAC
Sk_wtf32_upstreamRegion             ACAATT-TTATTATTTAGTTAAAAAGTCTTTAAAGCGACTGGAATTGGAC
Sk_wtf33_upstreamRegion             ACAATT-TTATTATTTTGTTAAAAAGTCTTTAAAGCGATTGGAATTGGAC
Sk_wtf34_upstreamRegion             ACAATT-TTATTATTTTGTTAAAAAGTCTTTAAAGCGATTGGAATTGGAC
Sk_wtf35_upstreamRegion             ACAATT-TTATTATTTTGTTAAAAAGTCTTTAAAGCGATTGGAATTGGAC
Sp_wtf1*_upstreamRegion             ACAATT-TTATTATTTTGTTAAAAAGTCTTTAAAGCGATTGGAATTGGAC
Sp_wtf2*_upstreamRegion             ACGATT-TTATTATTTTGTTAAAAAGTCTTTAAAGCGATTGGAATTGGAC
Sp_wtf3*_upstreamRegion             ACGACTATTGCTCATTTATTTA----TGTTGAA--CGGCGGGAACTGAAC
Sp_wtf4-2_upstreamRegion            ACAATT-TTATTATTTTGTTAAAAAGTCTTTAAAGTGGTTGGAATTGGAC
Sp_wtf4_upstreamRegion              ACAATT-TTATTATTTTGTTAAAAAGTCTTTAAAGTGGTTGGAATTGGAC
Sp_wtf5_upstreamRegion              ACGATT-TTATTATTTTGTTAAAAAGTCTTTAAAGCGATTGGAATTGGAC
Sp_wtf6*_upstreamRegion             ACGATT-TTATTATTTTGTTAAAAAGTCTTTAAAGCGATTGGAATTGGAC
Sp_wtf8*_upstreamRegion             ACGAGTATTGCTCATTTATTTA----TGTTGA--GCGGCGGGAACTGAAC
Sp_wtf9_upstreamRegion              ACGATT-TTATTATTTTGTTAAAAAGTCTTTGAAGTGGTTGGAATTGGAC
Sp_wtf10_upstreamRegion             ACGAGTATTGTTCATTTATTTA----TATTGAA--CGGCGGGAACTGAAC
Sp_wtf12*_upstreamRegion            ACGATT-TTATTATTTTGTTAAAAAGTCTTTAAAGCGATTGGAATTGGAC
Sp_wtf13_upstreamRegion             ACAATT-TTATTATTTTGTTAAAAAGTCTTTAAAGCGATTGGAATTGGAC
Sp_wtf16_upstreamRegion             AGAA--ATTGCTCGTTTTTTA-----TGTTGAA--CGGCTGAAATTGGGC
Sp_wtf17*_upstreamRegion            --------------------------------------------------
Sp_wtf18-2_upstreamRegion           ACAATT-TTATTATTTTGTTAAAAAGTCTTTAAAGCGATTGGAATTGGAC
Sp_wtf18_upstreamRegion             ACAATT-TTATTATTTTGTTAAAAAGTCTTTAAAGCGATTGGAATTGGAC
Sp_wtf19_upstreamRegion             ACAATT-TTATTATTTTGTTAAAAAGTCTTTAAAGCGATTGGAATTGGAC
Sp_wtf20_upstreamRegion             ACAATT-TTATTATTTTGTTAAAAAGTCTTTGAAGTGGTTGGAATTGGAC
Sp_wtf21_upstreamRegion             ACGAGTATTATTCATTTATTTA----TGTTGAA--CAGCTGAAATTGAAC
Sp_wtf22*_upstreamRegion            ACAATT-TTATTATTTTGTTAAAAAGTCTTTGAAGTGGTTGGAATTGGAC
Sp_wtf23_upstreamRegion             ACAATT-TTATTATTTTGTTAAAAAGTCTTTAAAGCGATTGGAATTGGAC
Sp_wtf24*_upstreamRegion            ACGAGTATTGCTCATTTATTTA----CGTTGAA--CGGCGGGAACTGAAC
Sp_wtf25_upstreamRegion             -CAATT-TTATTATTTTGTTAAAAAGTCTTTGAAGTGGTTGGAATTGGAC

CBS5557_wtf1_upstreamRegion         TACAGAGCGAATATTCTTGATTTCGCTGTTTCGTTTGTCGCAATCACAGC
CBS5557_wtf2_upstreamRegion         TACAGAGCGAATATTCTTGAATTCGCTGTTTCGTTTGTCGCAATCACAGC
CBS5557_wtf3*_upstreamRegion        TCCAGAGTGAATATTCTTGATTTTGCTGTTTCGTTTGTCGCAATCATAGC
CBS5557_wtf4_upstreamRegion         TACAGAGTGAATATTCTTGATTTCGCTGTTTCGTTTGTCGCAATCACAAC
CBS5557_wtf5_upstreamRegion         TACAAAGTGAATATTCTTGATTTCGCTGTTTGGTTTGTCGCAATCATAGC
CBS5557_wtf6_upstreamRegion         TCCAGAGTGAATATTCTTGATTTTGCTGTTTCGTTTGTCGCAATCACAGC
CBS5557_wtf8_upstreamRegion         TCCAGAGTGAATATTCTTGGTTTCGCTGTTTCGTTTGTCGCAATTATAGC
CBS5557_wtf9_upstreamRegion         TACAGAGTGAATATTCTTGATTTCGCTGTTTCGTTTGTCGCAATCACAGC
CBS5557_wtf10_upstreamRegion        TCCAGAGTGAATATTCTTGATTTCGCTGTTTCGTTTGTCGCAATCACAGC
CBS5557_wtf12*_upstreamRegion       TCCAGAGTGAATATTCTTGATTTCGCTGTTTCGTTTGTCGCAACCACAGC
CBS5557_wtf13_upstreamRegion        TACAGAGCGAATATTCTTGATTTCGCTGTTTCGTTTGTCGCAATTATAGC
CBS5557_wtf16*_upstreamRegion       TCCAGAGTGAAAATTCTTGATTTCGCTGTTTCGTTTGTCGCAATTATAGC
CBS5557_wtf17_upstreamRegion        TCCAGAGTGAATATTCTTGATTTTGCTGTTTCGTTTGTCGCAATCATAGC
CBS5557_wtf18_upstreamRegion        TACAGAGCGAATATTCTTGATTTCGCTGTTTCGTTTGTCGCAATCACAGC
CBS5557_wtf19_upstreamRegion        TACAGAGCGAATATTCTTGATTTCGCTGTTTCGTTTGTCGCAATCACAGC
CBS5557_wtf20_upstreamRegion        TCCAGAGTGAATATTCTTGATTTCGCTGTTTCGTTTGTCGCAATCATAGC
CBS5557_wtf21_upstreamRegion        TACAGAGTGAATATTCTTGATTTCGCTGTTTCGTTTGTCGCAATCACAGC
CBS5557_wtf22_upstreamRegion        TACAGAGCGAATATTCTTGATTTCGCTGTTTCGTTTGTCGCAATCACAGC
CBS5557_wtf23_upstreamRegion        TACCGAGTGAATATTCTTGATTTCGCTGTTTCGTTTGTCGCAATCACAGC
CBS5557_wtf24_upstreamRegion        TCCAGAGTGAATATTCTTGATTTTGCTGTTTCGTTTGTCGCAATCACAGC
CBS5557_wtf25_upstreamRegion        TCCAGAGTGAATATTCTTGATTTTGCTGTTTCGTTTGTCGCAATCACAGC
CBS5557_wtf27_upstreamRegion        TCCAGAGTGAATATTCTTGAATTCGCTGTTTCGTTTGTCGCAATCATAGC
CBS5557_wtf28_upstreamRegion        TCCAGAGTGAATATTCTTGATTTTGCTGTTTCGTTTGTCGCAATCATAGC
CBS5557_wtf29_upstreamRegion        TACAGAGTGAATATTCTTGATTTCGCTGTTTCGTTTGTCGCAATCACAGC
CBS5557_wtf31_upstreamRegion        TACAGAGCGAATATTCTTGATTTCGCTGTTTCGTTTGTCGCAATCACAGC
CBS5557_wtf32_upstreamRegion        TACAGAGTGAATATTCTTGGTTTCGCTGTTTCGTTTGTCGCAATTATAGC
CBS5557_wtf33_upstreamRegion        TACAGAGTGAATATTCTTGATTTCGCTGTTTCGTTTGTCGCAATCACAGC
CBS5557_wtf35_upstreamRegion        TACAAAGTGAATATTCTTGAATTCGCTGTTTCGTTTGTCGCAATTATAGC
FY29033_wtf1_upstreamRegion         TCCAGAGTGAATATTCTTGATTTTGCTGTTTCGTTTGTCGCAATCATAGC
FY29033_wtf2_upstreamRegion         TACAGAGTGAATATTCTTGATTTCGCTGTTTCGTTTGTCGCAATCACAGC
FY29033_wtf4_upstreamRegion         TACAGAGTGAATATTCTTGATTTCGCTGTTTCGTTTGTCGCAATCACAGC
FY29033_wtf5_upstreamRegion         TCCAGAGTGAATATTCTTGGTTTCGCTGTTTCGTTTGTCGCAATTATAGC
FY29033_wtf6_upstreamRegion         TCCAGAGTGAATATTCTTGATTTTGCTGTTTCGTTTGTCGCAATCACAGC
FY29033_wtf8_upstreamRegion         TACAGAGCGAATATTCTTGAATTCGCTGTTTCGTTTGTCGCAATCACAGC
FY29033_wtf9_upstreamRegion         TACAGAGTGAATATTCTTGATTTCGCTGTTTCGTTTGTCGCAATCACAGC
FY29033_wtf10_upstreamRegion        TACAGAGCGAATATTCTTGATTTTGCTGTTTCGTTTGTCGCAATTATAGC
FY29033_wtf12*_upstreamRegion       TCCAGAGTGAATATTCTTGATTTCGCTGTTTCGTTTGTCGCAACCACAGC
FY29033_wtf13_upstreamRegion        TACAGAGCGAATATTCTTGATTTCGCTGTTTCGTTTGTCGCAATTATAGC
FY29033_wtf16_upstreamRegion        TCCAGAGTGAATATTCTTGATTTTGCTGTTTCGTTTGTCGCAATCACAGC
FY29033_wtf17_upstreamRegion        TCCAGAGTGAATATTCTTGATTTTGCTGTTTCGTTTGTCGCAATTATAGC
FY29033_wtf18_upstreamRegion        TACAGAGCGAATATTCTTGATTTCGCTGTTTCGTTTGTCGCAATCACAGC
FY29033_wtf19_upstreamRegion        TACAGAGCGAATATTCTTGATTTCGCTGTTTCGTTTGTCGCAATCACAGC
FY29033_wtf20_upstreamRegion        TCCAGAGTGAATATTCTTGATTTTGCTGTTTCGTTTGTCGCAATCATAGC
FY29033_wtf21*_upstreamRegion       TCCAGAGTAAATATTCTTGATTTTGTTGGTTCGTTTGTCGCAATCACAGC
FY29033_wtf22_upstreamRegion        TACAGAGCGAATATTCTTGATTTCGCTGTTTCGTTTGTCGCAATCACAGC
FY29033_wtf23_upstreamRegion        TACAGAGTGAATATTCTTGATTTCGCTGTTTCGTTTGTCGCAATTATAGC
FY29033_wtf24_upstreamRegion        TCCAGAGTGAATATTCTTGATTTTGCTGTTTCGTTTGTCGCAATCACAGC
FY29033_wtf25_upstreamRegion        TCCAGAGTGAATATTCTTGATTTTGCTGTTTCGTTTGTCGCAATCACAGC
FY29033_wtf26_upstreamRegion        TACAGAGCGAATATTCTTGAATTCGCTGTTTCGTTTGTCGCAATTATAGC
FY29033_wtf27_upstreamRegion        TCCAGAGTGAATATTCTTGAATTCGCTGTTTCGTTTGTCGCAATCACAGC
FY29033_wtf28_upstreamRegion        TCCAGAGTAAATATTCTTGATTTTGCTGTTTCGTTTGTCGCAATCACAGC
FY29033_wtf30_upstreamRegion        TACAGAGTGAATATTCTTGATTTCGCTGTTTCGTTTGTCGCAATCACAGC
FY29033_wtf31_upstreamRegion        TACAGAGCGAATATTCTTGATTTCGCTGTTTCGTTTGTCGCAATCACAGC
FY29033_wtf33_upstreamRegion        TACAGAGTGAATATTCTTGAATTCGCTGTTTCGTTTGTCGCAATCACAGC
FY29033_wtf35_upstreamRegion        TACAGAGTGAATATTCTTGAATTCGCTGTTTCGTTTGTCGCAATCATAGC
FY29033_wtf36_upstreamRegion        TACAGAGTGAATATTCTTGAATTCGCTGTTTCGTTTGTCGCAATCACAGC
FY29033_wtf37_upstreamRegion        TCCAGAGTGAATATTCTTGATTTTGTTGTTTCGTTTGTCGCAATTATAGC
FY29033_wtf38_upstreamRegion        TACAGAGTGAATATTCTTGATTTCGCTGTTTCGTTTGTCGCAATCACAGC
FY29033_wtf39_upstreamRegion        TACAGAGTGAATATTCTTGATTTCGCTGTTTCGTTTGTCGCAATCACAGC
FY29033_wtf40_upstreamRegion        TACAGAGTGAATATTCTTGGTTTCGCTGTTTCGTTTGTCGCAATTATAGC
FY29033_wtf41_upstreamRegion        TACAGAGCGAATATTCTTGATTTCGCTGTTTCGTTTGTCGCAATCACAGC
FY29033_wtf42_upstreamRegion        TACAGAGTGAATATTCTTGATTTTGCTGTTTCGTTTGTCGCAATCACAGC
Sk_wtf1*_upstreamRegion             TACAGAGCGAATATTCTTGATTTCGCTGTTTCGTTTGTCGCAATCACAGC
Sk_wtf2_upstreamRegion              TACAGAGTGAATATTCTTGATTTTGCTGTTTCGTTTGTCGCAATCACAGC
Sk_wtf4_upstreamRegion              TACAGAGTGAATATTCTTGATTTCGCTGTTTCGTTTGTCGCAATCACAGC
Sk_wtf5_upstreamRegion              TCCAGAGTGAATATTCTTGAATTCGCTGTTTCGTTTGTCGCAATCACAGC
Sk_wtf6_upstreamRegion              TCCAGAGTAAATATTCTTGATTTTGTTGGTTCGTTTGTCGCAATCATAGC
Sk_wtf8_upstreamRegion              TCCAGAGTGAATATTCTTGATTTTGCTGTTTCGTTTGTCGCAATCACAGC
Sk_wtf9_upstreamRegion              TACAGAGTGAATATTCTTGATTTCGCTGTTTCGTTTGTCGCAATCACAGC
Sk_wtf10_upstreamRegion             TACAGAGCGAATATTCTTGATTTTGCTGTTTCGTTTGTCGCAATTATAGC
Sk_wtf12*_upstreamRegion            TCCAGAGTGAATATTCTTGATTTCGCTGTTTCGTTTGTCGCAACCACAGC
Sk_wtf13_upstreamRegion             TACAGAGCGAATATTCTTGATTTCGCTGTTTCGTTTGTCGCAATTATAGC
Sk_wtf16_upstreamRegion             TACAGAGTGAATATTCTTGGTTTCGCTGTTTCGTTTGTCGCAATTATAGC
Sk_wtf17*_upstreamRegion            --------------------------------------------------
Sk_wtf18_upstreamRegion             TACAGAGCGAATATTCTTGATTTCGCTGTTTCGTTTGTCGCAATCACAGC
Sk_wtf19_upstreamRegion             TACAGAGCGAATATTCTTGATTTCGCTGTTTCGTTTGTCGCAATCACAGC
Sk_wtf20_upstreamRegion             TCCAGAGTGAATATTCTTGATTTTGCTGTTTCGTTTGTCGCAATCATAGC
Sk_wtf21*_upstreamRegion            TCCAGAGTAAATATTCTTGATTTTGTTGGTTCGTTTGTCGCAATCACAGC
Sk_wtf22_upstreamRegion             TACAGAGTGAATATTCTTGAATTCGCTGTTTCGTTTGTCGCAATCATAGC
Sk_wtf23_upstreamRegion             TACAGAGCGAATATTCTTGATTTCGCTGTTTCGTTTGTCGCAATCACAGC
Sk_wtf24_upstreamRegion             TACAGAGTGAATATTGTTGATTTCGCTGTTTCGTTTGTCGCAATCACAGC
Sk_wtf25_upstreamRegion             TCCAGAGTGAAAATTCTTGAATTCGCTGTTTCGTTTGTCGTAATCACAGC
Sk_wtf26_upstreamRegion             TACAGAGTGAATATTCTTGAATTCGCTGTTTCGTTTGTCGCAATCATAGC
Sk_wtf27_upstreamRegion             TACAGAGCGAATATTCTTGATTTCGCTGTTTCGTTTGTCGCAATCACAGC
Sk_wtf28_upstreamRegion             TACAGAGCGAATATTCTTGATTTCGCTGTTTCGTTTGTCGCAATCACAGC
Sk_wtf29_upstreamRegion             TACAGAGTGAATATTCTTGATTTCGCTGTTTCGTTTGTCGCAATCACAGC
Sk_wtf30_upstreamRegion             TACAGAGTGAATATTCTTGATTTCGCTGTTTCGTTTGTCGCAATCACAGC
Sk_wtf31_upstreamRegion             TACAGAGCGAATATTCTTGATTTCGCTGTTTCGTTTGTCGCAATCACAGC
Sk_wtf32_upstreamRegion             TACAGAGTGAATATTCTTGGTTTCGCTGTTTCGTTTGTCGCAATTATAGC
Sk_wtf33_upstreamRegion             TACAGAGTGAATATTCTTGATTTCGCTGTTTCGTTTGTCGCAATCACAGC
Sk_wtf34_upstreamRegion             TACAGAGCGAATATTCTTGATTTCGCTGTTTCGTTTGTCGCAATCACAGC
Sk_wtf35_upstreamRegion             TACAAAGTGAATATTCTTGAATTCGCTGTTTCGTTTGTCGCAATTATAGC
Sp_wtf1*_upstreamRegion             TACAGAGCGAATATTCTTGATTTCGCTGTTTCGTTTGTCGCAATCACAGC
Sp_wtf2*_upstreamRegion             TACAAAGTGAATATTCTTGATTTCGCTGTTTGGTTTGTCGCAATCATAGC
Sp_wtf3*_upstreamRegion             TCCAGAGTGAATATTCTTGATTTTGCTGTTTCGTTTGTCGCAATCATAGC
Sp_wtf4-2_upstreamRegion            TACAGAGTGAATATTCTTGATTTCGCTGTTTCGTTTGTCGCAATCACAAC
Sp_wtf4_upstreamRegion              TACAGAGTGAATATTCTTGATTTCGCTGTTTCGTTTGTCGCAATCACAAC
Sp_wtf5_upstreamRegion              TACAAAGTGAATATTCTTGATTTCGCTGTTTGGTTTGTCGCAATCATAGC
Sp_wtf6*_upstreamRegion             TACAGAGTGAATATTCTTGATTTCGCTGTTTGGTTTGTCGCAATCATAGC
Sp_wtf8*_upstreamRegion             TCCAGAGTGAATATTCTTGATTTCGCTGTTTCGTTTGTCGCAATCACAGC
Sp_wtf9_upstreamRegion              TACAGAGCGAATATTCTTGATTTTGCTGTTTCGTTTGTCGCAATCATAGC
Sp_wtf10_upstreamRegion             TCCAGAGTGAATATTCTTGATTTTGCTGTTTCGTTTGTCGCAATCATAGC
Sp_wtf12*_upstreamRegion            TACAGAGCGAATATTCTTGAATTCGCTGTTTCGTTTGTCGCAATTATAGC
Sp_wtf13_upstreamRegion             TACAGAGCGAATATTCTTGATTTCGCTGTTTCGTTTGTCGCAATCACAGC
Sp_wtf16_upstreamRegion             TCCAGAGTGAAAATTCTTGATTTCGCTGTTTCGTTTGTCGCAATTATAGC
Sp_wtf17*_upstreamRegion            --------------------------------------------------
Sp_wtf18-2_upstreamRegion           TACAGAGCGAATATTCTTGATTTCGCTGTTTCGTTTGTCGCAATCACAGC
Sp_wtf18_upstreamRegion             TACAGAGCGAATATTCTTGATTTCGCTGTTTCGTTTGTCGCAATCACAGC
Sp_wtf19_upstreamRegion             TACAGAGTGAATATTCTTGATTTTGCTGTTTCGTTTGTCGCAATCACAAC
Sp_wtf20_upstreamRegion             TACAGAGCGAATATTCTTGATTTCGCTGTTTCGTTTGTCGCAATCACAGC
Sp_wtf21_upstreamRegion             TCCAGAGCGAATATTCTTGATTTTGCTGTTTCGTTTGTCGCAATCATAGC
Sp_wtf22*_upstreamRegion            TACAGAGTGAATATTCTTGATTTCGCTGTTTCGTTTGTCGCAATCACAGC
Sp_wtf23_upstreamRegion             TACAGAGTGAATATTCTTGATTTTGCTGTTTCGTTTGTCGCAATCACAAC
Sp_wtf24*_upstreamRegion            TCCAGAGTGAATATTCTTGATTTTGCTGTTTCGTTTGTCGCAATCACAGC
Sp_wtf25_upstreamRegion             TACAGAGCGAATATTCTTGATTTCGCTGTTTCGTTTGTCGCAATCACAGC

CBS5557_wtf1_upstreamRegion         AATTAA----TTCGCGCATGTGTTTTATTAAATAA-AGAATGATCTTGAT
CBS5557_wtf2_upstreamRegion         AATTAA----TTCGCGCATGTATTTTATTAAATAA-GGAATGATATTATT
CBS5557_wtf3*_upstreamRegion        AATTAA----TTCGCGCATGTGTTTTGTTAAATAA-AGAATTATCTTGAT
CBS5557_wtf4_upstreamRegion         AATTGAACTATTTGTG--TGTATATCATTCAATAATAGATTGTTTCTAAG
CBS5557_wtf5_upstreamRegion         AATTAA----TTCGCGCATGTATTTTATTAAATAA-AGAATGATTTTATT
CBS5557_wtf6_upstreamRegion         AATTAA----TTCGCGCGTGTGTTTTGTTAAATAA-AGAATGATATTATT
CBS5557_wtf8_upstreamRegion         AATTAA----TTCGCGCATGTATTTTATTAAATAA-AGAATGATCTTGAT
CBS5557_wtf9_upstreamRegion         AATTGAACTATTTGTG--TGTATATCGTACAATAATAGATTGTTTTTAAG
CBS5557_wtf10_upstreamRegion        AATTAA----TTCGCGCATGTATTTTATTAAATAA-GGAATGATATTATT
CBS5557_wtf12*_upstreamRegion       AATTAA----TTCGCGCGTGTATTTTATTAAATAA-AGAATGATCTTGAT
CBS5557_wtf13_upstreamRegion        AATTAA----TTCGCGCATGTGTTTTATTAAATAA-GGAATGATCTTATT
CBS5557_wtf16*_upstreamRegion       AATTAA----TTCGCGCATGTATTTTATTAAATAA-AGAATGATCTTATT
CBS5557_wtf17_upstreamRegion        AATTAA----TTCGCGCATGTGTTTTATTAAATAA-GGAATGATATTATT
CBS5557_wtf18_upstreamRegion        AATTGAACTATTTGTG--TGTATATCATTCAATAATAGATTGTTTCTAAG
CBS5557_wtf19_upstreamRegion        AATTGAACTATTTGTG--TGTATATCATTCAATAATAGATTGTTTTTAAG
CBS5557_wtf20_upstreamRegion        AATTAA----TTCGCGCATGTATTTTATTAAATAA-GGAATGATATTATT
CBS5557_wtf21_upstreamRegion        AATTGAACTATTTGTC--TGTATATCGTACAATAATAGATTGTTTTTAAG
CBS5557_wtf22_upstreamRegion        AATTGAACTATTTGTG--TGTATATCATTCAATAATAGATTGTTTTTAAG
CBS5557_wtf23_upstreamRegion        AATTGAACTATTTGTG--TGTATATCATTCAATAATAGACTGTTGTTA-G
CBS5557_wtf24_upstreamRegion        AATTAA----TTCGCGCGTGTATATTATTAAATAA-GGAATGATATTATT
CBS5557_wtf25_upstreamRegion        AATTAA----TTCGCGCGTGTGTTTTGTTAAATAA-AGAATTATCTTGAT
CBS5557_wtf27_upstreamRegion        AATTAA----TTCGCGCATGTGTTTTATTAAATAA-AGAATTATCTTGAT
CBS5557_wtf28_upstreamRegion        AATTAA----TTCGCGCATGTATTTTATTAAATAG-AGAATTATCTTGAT
CBS5557_wtf29_upstreamRegion        AATTGAACTATTTGTC--TGTATATCGTACAATAATAGATTGTTTTTAAG
CBS5557_wtf31_upstreamRegion        AATTGAACTATTTGTG--TGTATATCATTCAATAATAGATTGTTTTTAAG
CBS5557_wtf32_upstreamRegion        AATTAA----TTCGCGCATGTGTTTTATTAAATAA-GGAATGATCTTATT
CBS5557_wtf33_upstreamRegion        AATTGAACTATTTGTG--TGTATATCGTACAATAATAGATTGTTTTTAAG
CBS5557_wtf35_upstreamRegion        AATTAA----TTCGCGCATGTATTTTATTAAATAA-AGAATGATCTTATT
FY29033_wtf1_upstreamRegion         AATTAA----TTCGCGCATGTGTTTTATT-AATAA-AGAATGATATTATT
FY29033_wtf2_upstreamRegion         AATTGAACTATTTGTG--TGTATATCGTACAATAATAGATTGTTTTTAAG
FY29033_wtf4_upstreamRegion         AATTGAACTATTTGTG--TGTATATCGTACAATAATAGATTGTTTTTAAG
FY29033_wtf5_upstreamRegion         AATTAA----TTCGCGCATGTATTTTATTAAATAA-AGAATGATCTTGAA
FY29033_wtf6_upstreamRegion         AATTAA----TTCGCGCATGTAT-TTATTAAATAA-GGAATGATATTATT
FY29033_wtf8_upstreamRegion         AATTGAACTATTTGTG--TGTATATCATTCAATAATAGATTGTTTTTAAG
FY29033_wtf9_upstreamRegion         AATTGAACTATTTGTG--TGTATATCGTACAATAATAGATTGTTTTTAAG
FY29033_wtf10_upstreamRegion        AATTAA----TTCGCGCATGTATTTTATTAAATAA-GGAATGATCTTATT
FY29033_wtf12*_upstreamRegion       AATTAA----TTCGCGCGTGTATTTTATTAAATAA-AGAATGATCTTGAA
FY29033_wtf13_upstreamRegion        AATTAA----TTCGCGCATGTATTTTATTAAATAA-GGAATGATATTATT
FY29033_wtf16_upstreamRegion        AATTAA----TTCGCGCATGTATTTTATTAAATAA-GGAATGATCTTATT
FY29033_wtf17_upstreamRegion        AATTAA----TTCGCGCATGTATTTTATTAAATAA-GGAATGATCTTATT
FY29033_wtf18_upstreamRegion        AATTGAACTATTTGTG--TGTATATCATTCAATAATAGATTGTTTTTAAG
FY29033_wtf19_upstreamRegion        AATTGAACTATTTGTG--TGTATATCGTACAATAATAGATTGTTTTTAA-
FY29033_wtf20_upstreamRegion        AATTAA----TTCGCGCATGTGTTTTGTTAAATAA-AGAATTATCTTGAT
FY29033_wtf21*_upstreamRegion       AATTAA----TTCGCGCGTGTATTTTATTAAATAA-GGAATGATATTATT
FY29033_wtf22_upstreamRegion        AATTGAACTATTTGTG--TGTATATCATTCAATAATAGACTGTTGTTA-G
FY29033_wtf23_upstreamRegion        AATTAA----TTCGCGCATGTGTTTTATTAAATAA-GGAATGATCTTATT
FY29033_wtf24_upstreamRegion        AATTAA----TTCGCGCGTGTGTTTTATTAAATAA-GGAATGATATTATC
FY29033_wtf25_upstreamRegion        AATTAA----TTCGCGCATGTATTTTATTAACTAA-GGAATTATATTATT
FY29033_wtf26_upstreamRegion        AATTAA----TTCGCGCATGTATTTTATTAAATAA-AGAATGATCTTGAT
FY29033_wtf27_upstreamRegion        AATTAA----TTCGCACGTGTATTTTATTTAATAA-ATAATGATCTTAAT
FY29033_wtf28_upstreamRegion        AATTAA----TTCGCGCGTGTATTTTATTAAATAA-GGAATGATCTTGAT
FY29033_wtf30_upstreamRegion        AATTGAACTATTTGTG--TGTATATCATTCAATAAAAGATTGTTTTTAAG
FY29033_wtf31_upstreamRegion        AATTGAACTATTTGTG--TGTATATCATTCAATAATAGATTGTTTTTAAG
FY29033_wtf33_upstreamRegion        AATTAA----TTCGCGCATGTATTTTATTAAATAA-AGAATGATCTTGAA
FY29033_wtf35_upstreamRegion        AGTTGAACTATTTGTG--TGTATATCGTACAATAATAGGTTGTTTTTAAG
FY29033_wtf36_upstreamRegion        AATTGAACTATTTGTG--TGTATATCGTACAATAATAGATTGTTTTTAAG
FY29033_wtf37_upstreamRegion        AATTGA----TTCGCGCATGTATTTTATTAAATAA-AGAATGATCTTATT
FY29033_wtf38_upstreamRegion        AATTGAACTATTTGTG--TGTATATCATTCAATAATAGATTGTTTTTAAG
FY29033_wtf39_upstreamRegion        AATTGAACTATTTGTG--TGTATATCGTACAATAATAGATTGTTTTTAAG
FY29033_wtf40_upstreamRegion        AATTAA----TTCGCGCATGTATTTTATTAAATAA-AGAATGATCTTGAA
FY29033_wtf41_upstreamRegion        AATTGAACTATTTGTG--TGTATATCGTACAATAATAGATTGTTTTTAAG
FY29033_wtf42_upstreamRegion        AATTAA----TTCGCGCATGTATTTTATTAAAAA--GGAATGATATTATT
Sk_wtf1*_upstreamRegion             AATTAA----TTCGCGCATGTGTTTTATTAAATAA-AGAATGATCTTGAT
Sk_wtf2_upstreamRegion              AATTAA----TTCGCGCATGTATTTTATTAAAAA--GGAATGATATTATT
Sk_wtf4_upstreamRegion              AATTGAACTATTTGTG--TGTATATCATTCAATAATAGATTGTTTTTAAG
Sk_wtf5_upstreamRegion              AATTAA----TTCGCGCGTGTATTTTATTAAATAA-AGAATGATCTTATT
Sk_wtf6_upstreamRegion              AATTAA----TTCGCGCATGTGTTTTGTTAAATAA-AGAATTATCTTGAT
Sk_wtf8_upstreamRegion              AATTAA----TTCGCGCATGTATTTTATTAAATAA-GGAATGATATTATT
Sk_wtf9_upstreamRegion              AATTGAACTATTTGTG--TGTATATCGTACAATAATAGATTGTTTTTAAG
Sk_wtf10_upstreamRegion             AATTAA----TTCGCGCATGTATTTTATTAAATAA-GGAATGATCTTATT
Sk_wtf12*_upstreamRegion            AATTAA----TTCGCGCGTGTATTTTATTAAATAA-AGAATGATCTTGAT
Sk_wtf13_upstreamRegion             AATTAA----TTCGCGCATGTATTTTATTAAATAA-AGAATGATCTTGAA
Sk_wtf16_upstreamRegion             AATTAA----TTCGCACATGTATTTTATTAAATAA-GGAATGATCTTATT
Sk_wtf17*_upstreamRegion            --------------------------------------------------
Sk_wtf18_upstreamRegion             AATTAA----TTCGCGCATGTGTTTTATTAAATAA-AGAATGATCTTGAT
Sk_wtf19_upstreamRegion             AATTGAACTATTTGTG--TGTATATCATTCAATAATAGACTGTTGTTA-G
Sk_wtf20_upstreamRegion             AATTAA----TTCGCGCATATGTTTTGTTAAATAA-AGAATTATCTTGAT
Sk_wtf21*_upstreamRegion            AATTAA----TTCGCGCGTGTATTTTATGAAATAA-GGAATGATATTATT
Sk_wtf22_upstreamRegion             AATTAA----TTCGCGCATGTGTTTTATTAAATAA-AGAATTATCTTGAT
Sk_wtf23_upstreamRegion             AATTAA----TTCGCGCATGTATTTTATTAAATAA-GGAATGATATTATT
Sk_wtf24_upstreamRegion             AATTAA----TTCGCGCGTGTATTTTATTAAATAA-GGAATGATCTTGAT
Sk_wtf25_upstreamRegion             AATTAA----TTCGCACATGTATTGTATTAAATAA-AGAATGATCTTGAA
Sk_wtf26_upstreamRegion             AATTAA----TTCGCGCATGTGTTTTATTAAATAA-AGAATTATCTTGAT
Sk_wtf27_upstreamRegion             AATTGAACTATTTGTG--TGTATATCGTACAATAATAGATTGTTTTTAAG
Sk_wtf28_upstreamRegion             AATTGAACTATTTGTG--TGTATATCATTCAATAATAGATTGTTTTTAAG
Sk_wtf29_upstreamRegion             AATTGAACTATTTGTC--TGTATATCGTACAATAATAGATTGTTTTTAAG
Sk_wtf30_upstreamRegion             AATTGAACTATTTGTG--TGTATATCATTCAATAAAAGATTGTTTTTAAG
Sk_wtf31_upstreamRegion             AATTGAACTATTTGTG--TGTATATCATTCAATAATAGATTGTTTTTAAG
Sk_wtf32_upstreamRegion             AATTAA----TTCGCGCATGTGTTTTATTAAATAA-GGAATGATCTTATT
Sk_wtf33_upstreamRegion             AATTGAACTATTTGTG--TGTATATCGTACAATAATAGATTGTTTTTAAG
Sk_wtf34_upstreamRegion             AATTGAACTATTTGTG--TGTATATCGTACAATAATAGATTGTTTTTAAG
Sk_wtf35_upstreamRegion             AATTAA----TTCGCGCATGTATTTTATTAAATAA-AGAATGATCTTATT
Sp_wtf1*_upstreamRegion             AATTAA----TTCGCGCATGTGTTTTATTAAATAA-AGAATGATCTTGAT
Sp_wtf2*_upstreamRegion             AATTAA----TTCGCGCATGTATTTTATTAAATAA-AGAATGATTTTATT
Sp_wtf3*_upstreamRegion             AATTAA----TTCGCGCATGTGTTTTGTTAAATAA-AGAATTATCTTGAT
Sp_wtf4-2_upstreamRegion            AATTGAACTATTTGTG--TGTATATCATTCAATAATAGATTGTTTCTAAG
Sp_wtf4_upstreamRegion              AATTGAACTATTTGTG--TGTATATCATTCAATAATAGATTGTTTCTAAG
Sp_wtf5_upstreamRegion              AATTAA----TTCGCGCATGTATTTTATTAAATAA-AGAATGATTTTATT
Sp_wtf6*_upstreamRegion             AATTAA----TTCGCGCATGTATTTTATTAAATAA-AGAATGATTTTATT
Sp_wtf8*_upstreamRegion             AATTAA----TTCGCGCATGTGTTTTATTAAATAA-AGAATTATCTTGAT
Sp_wtf9_upstreamRegion              AATTAA----TTCGCGCATGTGTTTTATTAAATAA-AGAATGATCTTGAT
Sp_wtf10_upstreamRegion             AATTAA----TTCGCGCATGTGTTTTATTAAATAA-AGAATGATCTTGAT
Sp_wtf12*_upstreamRegion            AATTAA----TTCGCGCATGTATTTTATTAAATAA-AGAATGATCTTATT
Sp_wtf13_upstreamRegion             AATTGAACTATTTGTG--TGTATATCATTCAATAATAGATTGTTTCTAAG
Sp_wtf16_upstreamRegion             AATTAA----TTCGCGCATGTATTTTATTAAATAA-AGAATGATCTTGAA
Sp_wtf17*_upstreamRegion            --------------------------------------------------
Sp_wtf18-2_upstreamRegion           AATTAA----TTCGCGCATGTGTTTTATTAAATAA-AGAATGATCTTGAT
Sp_wtf18_upstreamRegion             AATTAA----TTCGCGCATGTGTTTTATTAAATAA-AGAATGATCTTGAT
Sp_wtf19_upstreamRegion             AATTGAACTATTTGTG--TGTATATCATTAAATAATAGACTG-TCGTTAG
Sp_wtf20_upstreamRegion             AATTAA----TTCACGCATGTGTTTTATTAAATAA-AGAATGATCTTGAT
Sp_wtf21_upstreamRegion             AATTAA----TTCGCGCATGTGTTTTATTAAATAA-AGAATGATCTTGAT
Sp_wtf22*_upstreamRegion            AATTAA----TTCGCGCATGTGTTTTATTAAATAA-AGAATGATCTTGAT
Sp_wtf23_upstreamRegion             AATTGAACTATTTGTG--TGTATATCATTAAATAATAGACTG-TCGTTAG
Sp_wtf24*_upstreamRegion            AATTAA----TTCGCGCATGTATTTTATTAAATAA-GGAATGATATTATT
Sp_wtf25_upstreamRegion             AATTAA----TTCGCGCATGTGTTTTATTAAATAA-AGAATGATCTTGAT

CBS5557_wtf1_upstreamRegion         GAA
CBS5557_wtf2_upstreamRegion         AAT
CBS5557_wtf3*_upstreamRegion        GAA
CBS5557_wtf4_upstreamRegion         AA-
CBS5557_wtf5_upstreamRegion         ATT
CBS5557_wtf6_upstreamRegion         ATT
CBS5557_wtf8_upstreamRegion         GAA
CBS5557_wtf9_upstreamRegion         GA-
CBS5557_wtf10_upstreamRegion        ATT
CBS5557_wtf12*_upstreamRegion       GAA
CBS5557_wtf13_upstreamRegion        ATT
CBS5557_wtf16*_upstreamRegion       ATT
CBS5557_wtf17_upstreamRegion        ATT
CBS5557_wtf18_upstreamRegion        AA-
CBS5557_wtf19_upstreamRegion        AA-
CBS5557_wtf20_upstreamRegion        AAT
CBS5557_wtf21_upstreamRegion        AA-
CBS5557_wtf22_upstreamRegion        AA-
CBS5557_wtf23_upstreamRegion        AAA
CBS5557_wtf24_upstreamRegion        AAT
CBS5557_wtf25_upstreamRegion        GAA
CBS5557_wtf27_upstreamRegion        GAA
CBS5557_wtf28_upstreamRegion        GAA
CBS5557_wtf29_upstreamRegion        GA-
CBS5557_wtf31_upstreamRegion        AA-
CBS5557_wtf32_upstreamRegion        ATT
CBS5557_wtf33_upstreamRegion        GA-
CBS5557_wtf35_upstreamRegion        ATT
FY29033_wtf1_upstreamRegion         ATT
FY29033_wtf2_upstreamRegion         GA-
FY29033_wtf4_upstreamRegion         GA-
FY29033_wtf5_upstreamRegion         AAA
FY29033_wtf6_upstreamRegion         AAT
FY29033_wtf8_upstreamRegion         AA-
FY29033_wtf9_upstreamRegion         GA-
FY29033_wtf10_upstreamRegion        ATT
FY29033_wtf12*_upstreamRegion       GAA
FY29033_wtf13_upstreamRegion        ATT
FY29033_wtf16_upstreamRegion        ATT
FY29033_wtf17_upstreamRegion        ATT
FY29033_wtf18_upstreamRegion        AA-
FY29033_wtf19_upstreamRegion        AAA
FY29033_wtf20_upstreamRegion        GAA
FY29033_wtf21*_upstreamRegion       ATT
FY29033_wtf22_upstreamRegion        AAA
FY29033_wtf23_upstreamRegion        ATT
FY29033_wtf24_upstreamRegion        AAT
FY29033_wtf25_upstreamRegion        ATT
FY29033_wtf26_upstreamRegion        GAA
FY29033_wtf27_upstreamRegion        AAA
FY29033_wtf28_upstreamRegion        GAA
FY29033_wtf30_upstreamRegion        AA-
FY29033_wtf31_upstreamRegion        AA-
FY29033_wtf33_upstreamRegion        GAA
FY29033_wtf35_upstreamRegion        AA-
FY29033_wtf36_upstreamRegion        AA-
FY29033_wtf37_upstreamRegion        ATT
FY29033_wtf38_upstreamRegion        AA-
FY29033_wtf39_upstreamRegion        GA-
FY29033_wtf40_upstreamRegion        GAA
FY29033_wtf41_upstreamRegion        AA-
FY29033_wtf42_upstreamRegion        AAT
Sk_wtf1*_upstreamRegion             GAA
Sk_wtf2_upstreamRegion              AAT
Sk_wtf4_upstreamRegion              AA-
Sk_wtf5_upstreamRegion              ATT
Sk_wtf6_upstreamRegion              GAA
Sk_wtf8_upstreamRegion              ATT
Sk_wtf9_upstreamRegion              GA-
Sk_wtf10_upstreamRegion             ATT
Sk_wtf12*_upstreamRegion            GAA
Sk_wtf13_upstreamRegion             GAA
Sk_wtf16_upstreamRegion             ATT
Sk_wtf17*_upstreamRegion            ---
Sk_wtf18_upstreamRegion             GAA
Sk_wtf19_upstreamRegion             AAA
Sk_wtf20_upstreamRegion             GAA
Sk_wtf21*_upstreamRegion            ATT
Sk_wtf22_upstreamRegion             GAA
Sk_wtf23_upstreamRegion             ATT
Sk_wtf24_upstreamRegion             GAA
Sk_wtf25_upstreamRegion             AAA
Sk_wtf26_upstreamRegion             GAA
Sk_wtf27_upstreamRegion             AA-
Sk_wtf28_upstreamRegion             AA-
Sk_wtf29_upstreamRegion             GA-
Sk_wtf30_upstreamRegion             AA-
Sk_wtf31_upstreamRegion             AA-
Sk_wtf32_upstreamRegion             ATT
Sk_wtf33_upstreamRegion             GA-
Sk_wtf34_upstreamRegion             AA-
Sk_wtf35_upstreamRegion             ATT
Sp_wtf1*_upstreamRegion             GAA
Sp_wtf2*_upstreamRegion             ATT
Sp_wtf3*_upstreamRegion             GAA
Sp_wtf4-2_upstreamRegion            AA-
Sp_wtf4_upstreamRegion              AA-
Sp_wtf5_upstreamRegion              ATT
Sp_wtf6*_upstreamRegion             ATT
Sp_wtf8*_upstreamRegion             GAA
Sp_wtf9_upstreamRegion              GAA
Sp_wtf10_upstreamRegion             GAA
Sp_wtf12*_upstreamRegion            ATT
Sp_wtf13_upstreamRegion             AA-
Sp_wtf16_upstreamRegion             AAA
Sp_wtf17*_upstreamRegion            ---
Sp_wtf18-2_upstreamRegion           GAA
Sp_wtf18_upstreamRegion             GAA
Sp_wtf19_upstreamRegion             AAA
Sp_wtf20_upstreamRegion             GAA
Sp_wtf21_upstreamRegion             GAA
Sp_wtf22*_upstreamRegion            GAA
Sp_wtf23_upstreamRegion             AAA
Sp_wtf24*_upstreamRegion            ATT
Sp_wtf25_upstreamRegion             GAA
