# Supplementary material for: Killer Meiotic Drive and Dynamic Evolution of the wtf Gene Family
Source: Mol Biol Evol. 2019 Apr 16;36(6):1201–14. doi: 10.1093/molbev/msz052 (PMC6526906; doi:10.1093/molbev/msz052)
Supplement: Supplementary_Material_msz052 [file supplementary_material_msz052.zip › upstream_nucleotide_alignment_sequential.txt]

>CBS5557_wtf1_upstreamRegion
T-AAGGAA-----AGC-TAAGTTGGGGTGAATAAAAAGGGCAGTGACAAAATAAATGTGTCAGAAGTAATT-CACTGCCT
CGTTCAGTTTTTTCGTTCTTC-TTTTTTTATGCCATTGTTTGAAGGAATTAGTTGGAAAT-TTGTTTG-AACAATT-TTA
TTATTTTGTTAAAAAGTCTTTAAAGCGATTGGAATTGGACTACAGAGCGAATATTCTTGATTTCGCTGTTTCGTTTGTCG
CAATCACAGCAATTAA----TTCGCGCATGTGTTTTATTAAATAA-AGAATGATCTTGATGAA
>CBS5557_wtf2_upstreamRegion
T-AAGGAA-----AAC-TAAGTTGGGGTGAATAAAAAGGGCAGTGACAAAATAAATGTGTCAGAAGCAATT-CACTGCCT
CGTTCAGTTTTTTCGTTCTTC-TTTTTTTATGCCATTGTTTGAAGGAATTAGTTGGAAAT-TTGTTTG-AACAATT-TTA
TTATTTTGTTAAAAAGTCTTTAAAGCGATTGGAATTGGACTACAGAGCGAATATTCTTGAATTCGCTGTTTCGTTTGTCG
CAATCACAGCAATTAA----TTCGCGCATGTATTTTATTAAATAA-GGAATGATATTATTAAT
>CBS5557_wtf3*_upstreamRegion
T-AAGGAA-----ATC-TAAGTTGGGGTGAATAAGAAGGGCAGTGACAAAATAAATGTGTCAGAAGCAATTACATTTTGA
AAATGAGTTTTGGAATTTTAC-TTTTCACTTGCTATTA-TTGAA-AAATCAGTT-------TGCTTTGAAACGACTATTG
CTCATTTATTTA----TGTTGAA--CGGCGGGAACTGAACTCCAGAGTGAATATTCTTGATTTTGCTGTTTCGTTTGTCG
CAATCATAGCAATTAA----TTCGCGCATGTGTTTTGTTAAATAA-AGAATTATCTTGATGAA
>CBS5557_wtf4_upstreamRegion
T-AAGGAA-----AGC-TAAGTTGGGGTGAATAAAAAAGGCAGTGACAAAATAAATGTGTCAGAAGCAATC-CACTGCCT
CGTTCAGTTTTTTCGTTCTTC-TTTTTTTATGCCATTGTTTGAAGGAATTAGTTGGAAAT-TTGTTTG-AACAATT-TTA
TTATTTTGTTAAAAAGTCTTTAAAGTGGTTGGAATTGGACTACAGAGTGAATATTCTTGATTTCGCTGTTTCGTTTGTCG
CAATCACAACAATTGAACTATTTGTG--TGTATATCATTCAATAATAGATTGTTTCTAAGAA-
>CBS5557_wtf5_upstreamRegion
T-AAGGAA-----AGC-TAAGTTGGGGTGAATAAAAAAGGCAGTGACAGAATAAATGTGTCAGAAGCAATT-CACTGCCT
CGTTCAGTTTTTTCGTTCTTC-TTTTTTTATGCCATTGTTTGAAGGAATTAGTTGGAAAT-TTGTTTG-AACGATT-TTA
TTATTTTGTTAAAAAGTCTTTAAAGCGATTGGAATTGGACTACAAAGTGAATATTCTTGATTTCGCTGTTTGGTTTGTCG
CAATCATAGCAATTAA----TTCGCGCATGTATTTTATTAAATAA-AGAATGATTTTATTATT
>CBS5557_wtf6_upstreamRegion
T-AAGGAA-A-----CCTAAGTTAGGGTAAATAAGGAGGGCAGTGACAAAATAAATGTGTCAGAAGCAATTACATTTTGA
AAATGAGTTTTGGAATTCTAC-TTTTCACTTGCTATTA-TTGAAGAAA-CAGTT-------TGCTTTGAAACGAGTATTG
CTCATTTATTTA----TGTTGAA--CGGCGGGAACTGAACTCCAGAGTGAATATTCTTGATTTTGCTGTTTCGTTTGTCG
CAATCACAGCAATTAA----TTCGCGCGTGTGTTTTGTTAAATAA-AGAATGATATTATTATT
>CBS5557_wtf8_upstreamRegion
T-AAGGAA-----AGC-TAAATTAGGGTGAATAAAAAGGGCAGTGACAAAATAAATGTGTCAGAAGCAATTACATT---A
AAATGGGTTTTGGAATTCTAC-TTTTCACTTGCTATTA-TTAAAGAGA-------GAAATCTTTTTTGAAAGAA--ATTG
TTCGTTTTTTA-----TGTTGAA--CAGCTGAAATTGGGCTCCAGAGTGAATATTCTTGGTTTCGCTGTTTCGTTTGTCG
CAATTATAGCAATTAA----TTCGCGCATGTATTTTATTAAATAA-AGAATGATCTTGATGAA
>CBS5557_wtf9_upstreamRegion
T-AAGGAA-----AGC-TAAGTTGGGGTGAATAAAAAGGGCAGTGACAAAATGAATGTGTCAGAAGCAATT-CACTGCCT
CGTTCAGTTTTTTCGTTCTTC-TTTTTTTATGCCATTGTTTGAAGGAATTAGTTGGAAAT-TTGTTTG-AACAATT-TTA
TTATTTTATTAAAAAGTCTTTGAAGTGGTTGGAATTGGATTACAGAGTGAATATTCTTGATTTCGCTGTTTCGTTTGTCG
CAATCACAGCAATTGAACTATTTGTG--TGTATATCGTACAATAATAGATTGTTTTTAAGGA-
>CBS5557_wtf10_upstreamRegion
T-AAGGAA-----ATC-TAAGTTGGGGTAAATAAGAAGGGCAGTGACAAAATAAATGTGTCAGAAGCAATTACATTTTGA
AAATGAGTTTTGGAATTTTAC-TTTTCACTTGCTATTA-TTGAA-AAATCAGTT-------TGCTTTGAAACGAGTATTG
CTCATTTATTTA----TGTTGAA--CGGCGGGAACTGAACTCCAGAGTGAATATTCTTGATTTCGCTGTTTCGTTTGTCG
CAATCACAGCAATTAA----TTCGCGCATGTATTTTATTAAATAA-GGAATGATATTATTATT
>CBS5557_wtf12*_upstreamRegion
T-AAGGAA-A-----CCTAAGTTAGGGTGAATAAAAAGGGCAGTGACAAAATAAATGTGTCAGAAGCAATTACATTTTGA
AAATGGGTTTTGGAATTCTAC-TTTTCACTTGCTATTA-TTGAA-AAAGAAGTT-------TGCTTTGAAACGAGTATTG
TTCATTTATTTA----TGTTGAA--CGGCGGGAACTGAACTCCAGAGTGAATATTCTTGATTTCGCTGTTTCGTTTGTCG
CAACCACAGCAATTAA----TTCGCGCGTGTATTTTATTAAATAA-AGAATGATCTTGATGAA
>CBS5557_wtf13_upstreamRegion
TGAAGGAATCTCAAGC-TAACTT------AATAAAAA-GGCAGTGACAAAATAAATGTGTCAGAAGCAATT-CACTGCCT
CGTTCAGTTTTTTCGTTCTTC-TTTTTTTATGCCATTGTTTGAAGGAATTAGTTGAAAAT-TTTTTTG-GACAATT-TTA
TTATTTTGTTAAAAAGTCTTTGAAGTGGTTGGAATTGGACTACAGAGCGAATATTCTTGATTTCGCTGTTTCGTTTGTCG
CAATTATAGCAATTAA----TTCGCGCATGTGTTTTATTAAATAA-GGAATGATCTTATTATT
>CBS5557_wtf16*_upstreamRegion
T-AAGGAA-----AGC-TAAGTTAGGGTAAATAAAAAGGGCAGTGACAAAATAAATGTGTCAGAAGCAATTGCATTTTGA
AAATGAGTTTTCGAATTTTAG-CTTTTACCTACTATTA-TTAAAGAGA-------GAAGTCTTCTTTGAAAGAA--ATTG
CTCGTTT-TTA-----TGTTGAA--CGGCTGAAATTGGGCTCCAGAGTGAAAATTCTTGATTTCGCTGTTTCGTTTGTCG
CAATTATAGCAATTAA----TTCGCGCATGTATTTTATTAAATAA-AGAATGATCTTATTATT
>CBS5557_wtf17_upstreamRegion
T-AAGGAA-----ATC-TAAGTTGGGGTGAATAAGAAGGGCAGTGACAAAATAAATGTGTCAGAAGCAATTACATTTTGA
AAATGAGTTTTGGAATTTTAC-TTTTCACTTGCTATTA-TTGAAAAAA-CAGTT-------TGCTTTGAAACGAGTATTG
CTCATTTATTTA----TGTTGAA--CGGCGGGAACTGAACTCCAGAGTGAATATTCTTGATTTTGCTGTTTCGTTTGTCG
CAATCATAGCAATTAA----TTCGCGCATGTGTTTTATTAAATAA-GGAATGATATTATTATT
>CBS5557_wtf18_upstreamRegion
T-AAGGAA-----AGC-TAAGTTGGGGTGAATAAAAAGGGCAGTGACAAAATAAATGTGTCAGAAGCAATT-CACTGCCT
CGTTCAGTTTTTTCGTTCTTC-TTTTTTTATGCCATTGTTTGAAGGAATTAGTTGGAAAT-TTGTTTG-AACAATT-TTA
TTATTTTGTTAAAAAGTCTTTAAAGCGATTGGAATTGGACTACAGAGCGAATATTCTTGATTTCGCTGTTTCGTTTGTCG
CAATCACAGCAATTGAACTATTTGTG--TGTATATCATTCAATAATAGATTGTTTCTAAGAA-
>CBS5557_wtf19_upstreamRegion
T-AAGGAA-----ATC-TAAGTTGGGGTGAATAAAAAGGGCAGTGACAAAATAAATGTGTCAGAAGCAATT-CACTGCCT
CGTTCAGTTTTTTCGTTCTTC-TTTTTTTATGCCATTGTTTGAAGGAATTAGTTGGAAAT-TTGTTTGAAACAATT-TTA
TTATTTTGTTAAAAAGTCTTTAAAGCGATTGGAATTGGACTACAGAGCGAATATTCTTGATTTCGCTGTTTCGTTTGTCG
CAATCACAGCAATTGAACTATTTGTG--TGTATATCATTCAATAATAGATTGTTTTTAAGAA-
>CBS5557_wtf20_upstreamRegion
T-TAGGAA-----AGC-TAAGT--GGGTAAATAAAAAGGGCAGTGACAGAATAAATGTGTCAGAAGCAATTGCATTTTGA
AAATGAG-TTTCGAATTTTAC-TTTTCACTTGCTATTA-TTGAAGAAA-CAGTT-------TGCTTTGAAACGAGTATTG
TTCATTTATTTA----TATTGAA--CGGCGGGAACTGAACTCCAGAGTGAATATTCTTGATTTCGCTGTTTCGTTTGTCG
CAATCATAGCAATTAA----TTCGCGCATGTATTTTATTAAATAA-GGAATGATATTATTAAT
>CBS5557_wtf21_upstreamRegion
T-AAGGAA-----AGC-TAAGTTGGGGTGAATAAGAAGGGTAGTGACAAAATGAATGTGTCAGAAGCAATT-CACTGCCT
CGTTCAGTTTTTTCGTTCTTCTTTTTTTTATGCCATTGTTTGAAGGAATTAGTTGGAAAT-TTGTTTG-AACAATT-TTA
TTATTTTGTTAAAAAGTCTTTGAAGTGGTTGGAATTGGACTACAGAGTGAATATTCTTGATTTCGCTGTTTCGTTTGTCG
CAATCACAGCAATTGAACTATTTGTC--TGTATATCGTACAATAATAGATTGTTTTTAAGAA-
>CBS5557_wtf22_upstreamRegion
T-AAGGAA-----AGC-TAAGTTGGGGTGAATAAAAAGGGCAGTGACAGAATAAATGTGTCAGAAGCAATC-CACTGCCT
CGTTCAGTTTTTTCGTTCTTC-TTTTTTTATGCCATTGTTTGAAGGAATTAGTTGGAAAT-TTGTTTG-AACAATT-TTA
TTATTTTGTTAAAAAGTCTTTAAAGCGATTGGAATTGGACTACAGAGCGAATATTCTTGATTTCGCTGTTTCGTTTGTCG
CAATCACAGCAATTGAACTATTTGTG--TGTATATCATTCAATAATAGATTGTTTTTAAGAA-
>CBS5557_wtf23_upstreamRegion
T-AAGGAA-----AGC-TAAGTTGGGGTGAATAAAAAGGGCAGTGACAAAATAAATGTGTCAGAAGCAATT-CACTGCCT
CGTTCAGTTTTTTCGTTCTTC-TTTTTTTATGCCATTGTTTGAAGGAATTAGTTGGAAAT-TTGTTT-AAACGATT-TTA
TTATTTTGTTAAAAAGTCTTTAAAGCGATTGGAATTGGACTACCGAGTGAATATTCTTGATTTCGCTGTTTCGTTTGTCG
CAATCACAGCAATTGAACTATTTGTG--TGTATATCATTCAATAATAGACTGTTGTTA-GAAA
>CBS5557_wtf24_upstreamRegion
T-AAGGAA-----AGC-TAAGT-GGGGTGAATAAAAAGGGCAGTGACAAAATAAATGTGTCAGAAGCAATTACATTTTGA
AAATGAGTTTTCGAATTTTAG-CTTTTACCTACTATTA-TTAAAGAGA-------GAAATCTTCTTTGAAAGAA--ATTG
TTCGTTTTTTA-----TGTTTGAA-CAGCTGAAATTGGGCTCCAGAGTGAATATTCTTGATTTTGCTGTTTCGTTTGTCG
CAATCACAGCAATTAA----TTCGCGCGTGTATATTATTAAATAA-GGAATGATATTATTAAT
>CBS5557_wtf25_upstreamRegion
T-AAGGAA-----ATC-TAAGTTAGGGTAAATAAAAAGAGCAGTGACAAAATAAATGTGTCAGAAGCAATTACATTA--A
AAATGAGTTTTGGAATTCTAC-TTTTCACTTGCTATTA-TTAAAGAGA-------GAAATCTTCTTTGAAAGAA--ATTG
TTCGTTTTTTA-----TGTTGAA--CAGCTGAAATTGGGCTCCAGAGTGAATATTCTTGATTTTGCTGTTTCGTTTGTCG
CAATCACAGCAATTAA----TTCGCGCGTGTGTTTTGTTAAATAA-AGAATTATCTTGATGAA
>CBS5557_wtf27_upstreamRegion
T-AAGGAA-----AGC-TAAGTTGGGGTGAATAAAAA-GGCAGTGACAGAATAAATGTGTCAGAAGCAATC-CACTGCCT
CGTTCAGTTTTTTCGTTCTTC-TTTTTTTATGCCATTGTTTGAAGGAATTAGTTGGAAAT-TTGTTTG-AACGATT-TTA
TTATTTTGTTAAAAAGTCTTTAAAGCGATTGGAATTGGACTCCAGAGTGAATATTCTTGAATTCGCTGTTTCGTTTGTCG
CAATCATAGCAATTAA----TTCGCGCATGTGTTTTATTAAATAA-AGAATTATCTTGATGAA
>CBS5557_wtf28_upstreamRegion
T-AAGGAA-----AGC-TAAGTTGGGGTGAATAAAAAGGGCAGTGACAAAATAAATGTGTCAGAAGCAATTACATTTTGA
AAATGAGTTTTGGAATTTTAC-TTTTCACTTGCTATTA-TTGAAAAAA-AAGTT-------TGCTTTGAAACGAGTATTG
CTCATTTATTTA----TGTTGAA--CGGCGGGAACTGAACTCCAGAGTGAATATTCTTGATTTTGCTGTTTCGTTTGTCG
CAATCATAGCAATTAA----TTCGCGCATGTATTTTATTAAATAG-AGAATTATCTTGATGAA
>CBS5557_wtf29_upstreamRegion
T-AAGGAA-----AGC-TAAGTTGGGGTGAATAAAAA-GGCAGTGACAGAATAAATGTGTCAGAAGCAATC-CACTGCCT
CGTTCAGTTTTTTCGTTCTTC-TTTTTTTATGCCATTGTTTGAAGGAATTAGTTGGAAAT-TTGTTTG-AACAATT-TTA
TTATTTTGTTAAAAAGTCTTTAAAGCGATTGGAATTGGACTACAGAGTGAATATTCTTGATTTCGCTGTTTCGTTTGTCG
CAATCACAGCAATTGAACTATTTGTC--TGTATATCGTACAATAATAGATTGTTTTTAAGGA-
>CBS5557_wtf31_upstreamRegion
T-AAGGAA-----AGC-TAAGTTGGGGTGAATAAAAAGGGCAGTGACAAAATAAATGTGTCAGAAGCAATT-CACTGCCT
CGTTCAGTTTTTTCGTTCTTC-TTTTTTTATGCCATTGTTTGAAGGAATTAGTTGGAAAT-TTGTTTG-AACAATT-TTA
TTATTTTGTTAAAAAGTCTTTAAAGCGATTGGAATTGGACTACAGAGCGAATATTCTTGATTTCGCTGTTTCGTTTGTCG
CAATCACAGCAATTGAACTATTTGTG--TGTATATCATTCAATAATAGATTGTTTTTAAGAA-
>CBS5557_wtf32_upstreamRegion
--AAGGAATA----GCATAAACT-GGGTATATAGAAAGAGCAGTGACAAAATGAGTGTGTCAGAAGCAATC-CACTGCCT
CGATCAGTTTTTTCGTTCTTC-TTTTTTTATGCCATTGTTTGAAGGGGTTAGTTGGAAAT-TTGTTTG-AACAATT-TTA
TTATTTAGTTAAAAAGTCTTTAAAGCGACTGGAATTGGACTACAGAGTGAATATTCTTGGTTTCGCTGTTTCGTTTGTCG
CAATTATAGCAATTAA----TTCGCGCATGTGTTTTATTAAATAA-GGAATGATCTTATTATT
>CBS5557_wtf33_upstreamRegion
T-AAGGAA-----ATC-TAAGTTAGGGTGAATAAGAAGGGCAGTGACAAAATGAATGTGTCAGAAGCAATC-CACTGCCT
CGTTCAGTTTTTTCGTTCTTC-TTTTTTTATGCCATTGTTTGAAGGAATTAGTTGGAAAT-TTGTTTG-AACAATT-TTA
TTATTTTGTTAAAAAGTCTTTAAAGCGATTGGAATTGGACTACAGAGTGAATATTCTTGATTTCGCTGTTTCGTTTGTCG
CAATCACAGCAATTGAACTATTTGTG--TGTATATCGTACAATAATAGATTGTTTTTAAGGA-
>CBS5557_wtf35_upstreamRegion
T-AAGGAA-----AGC-TAAGTTGGGGTGAATAAAAAGGGCAGTGACAAAATAAATGTGTCAGAAGCAATT-CACTGCCT
CGTTCAGTTTTTTCGTTCTTC-TTTTTTTATGCCATTGTTTGAAGGAATTAGTTGGAAAT-TTGTTTG-AACAATT-TTA
TTATTTTGTTAAAAAGTCTTTAAAGCGATTGGAATTGGACTACAAAGTGAATATTCTTGAATTCGCTGTTTCGTTTGTCG
CAATTATAGCAATTAA----TTCGCGCATGTATTTTATTAAATAA-AGAATGATCTTATTATT
>FY29033_wtf1_upstreamRegion
T-AAGGAA-A-----CCTAAGTTAGGGTGAATAAAAAGGGCAGTGACAAAATAAATGTGTCAGAAGCAATTACATT---A
AAATGAGTTTTGAAATTCTAC-TTTTCACTTGCTATTA-TTGAAAAAA-CAGTT-------TGCTTTGAAACGAGTATTG
TTCATTTATTTA----TGTTGAA--CAGCTGAAATTGAACTCCAGAGTGAATATTCTTGATTTTGCTGTTTCGTTTGTCG
CAATCATAGCAATTAA----TTCGCGCATGTGTTTTATT-AATAA-AGAATGATATTATTATT
>FY29033_wtf2_upstreamRegion
T-AAGGAA-----AAC-TAAGTTGGGGTGAATATAAAGGGCAGTGACAAAATAAATGTGTCAGAAGCAATT-CACTGCCT
CGTTCAGTTTTTTCGTTCTTC-TTTTTTTATGCCATTGTTTGAAGGAATTAGTTGGAAAT-TTGTTTG-AACAATT-TTA
TTATTTTGTTAAAAAGTCTTTGAAGTGGTTGGAATTGGACTACAGAGTGAATATTCTTGATTTCGCTGTTTCGTTTGTCG
CAATCACAGCAATTGAACTATTTGTG--TGTATATCGTACAATAATAGATTGTTTTTAAGGA-
>FY29033_wtf4_upstreamRegion
T-AAGGAA-----AGC-TAAGTTGGGGTGAATAAAAAGGGCAGTGACAAAATGAATGTGTCAGAAGCAATC-CACTGCCT
CGTTCAGTTTTTTCGTTCTTC-TTTTTTTATGCCATTGTTTGAAGGAATTAGTTGGAAAT-TTGTTTG-AACAATT-TTA
TTATTTTATTAAAAAGTCTTTGAAGTGGTTGGAATTGGATTACAGAGTGAATATTCTTGATTTCGCTGTTTCGTTTGTCG
CAATCACAGCAATTGAACTATTTGTG--TGTATATCGTACAATAATAGATTGTTTTTAAGGA-
>FY29033_wtf5_upstreamRegion
T-AAGGAA-----AGC-TAAATTAGGGTGAATAAGAAGGGCAGTGACAAAATAAATGTGTCAGAAGCAATTACATTTTGA
AAATGAGTTTTGGAATTTTAG-CTTTTACCTACTATTA-TTAAAGAGA-------GAAATCTTTTTTGAAAGAA--ATTG
TTCGTTTTTTA-----TGTTGAA--CAGCTGAAATTGGGCTCCAGAGTGAATATTCTTGGTTTCGCTGTTTCGTTTGTCG
CAATTATAGCAATTAA----TTCGCGCATGTATTTTATTAAATAA-AGAATGATCTTGAAAAA
>FY29033_wtf6_upstreamRegion
T-AAGGAA-----ATC-TAAGTTAGGGTAAATAAGAAGGGCAGTGACAAAATAAATGTGTCAGAAGCAATTACATTTTGA
AAATGAGTTTTGGAATTCTAC-TTTTCACTTGCTATTA-TTGAA-AAAGCAGTT-------TGCTTTGAAAGAA--ATTG
TTCGTTTTTTA-----TGTTGAA--CGGCGGGAACTGAACTCCAGAGTGAATATTCTTGATTTTGCTGTTTCGTTTGTCG
CAATCACAGCAATTAA----TTCGCGCATGTAT-TTATTAAATAA-GGAATGATATTATTAAT
>FY29033_wtf8_upstreamRegion
T-AAGGAA-----AGC-TAAGTTGGGGTGAATAAAAAGGGCAGTGACAGAATAAATGTGTCAGAAGCAATC-CACTGCCT
CGTTCAGTTTTTTCGTTCTTC-TTTTTTTATGCCATTGTTTGAAGGAATTAGTTGGAAAT-TTTTTTG-AACGATT-TTA
TTATTTTGTTAAAAAGTCTTTAAAACGATTGGAATTGAACTACAGAGCGAATATTCTTGAATTCGCTGTTTCGTTTGTCG
CAATCACAGCAATTGAACTATTTGTG--TGTATATCATTCAATAATAGATTGTTTTTAAGAA-
>FY29033_wtf9_upstreamRegion
T-AAGGAA-----AGC-TAAGTTGGGGTGAATAAGAAGGGCAGTGACAAAATGAATGTGTCAGAAGCAATC-CACTGCCT
CGTTCAGTTTTTTCGTTCTTC-TTTTTTTATGCCATTGTTTGAAGGAATTAGTTGGAAAT-TTGTTTG-AACAATT-TTA
TTATTTTATTAAAAAGTCTTTGAAGTGGTTGGAATTGGATTACAGAGTGAATATTCTTGATTTCGCTGTTTCGTTTGTCG
CAATCACAGCAATTGAACTATTTGTG--TGTATATCGTACAATAATAGATTGTTTTTAAGGA-
>FY29033_wtf10_upstreamRegion
T-AAGGAA-----AGC-TAA-TTGGGGTGAATAAAAAGGGCAGTGACAAAATGAATGTGTCAGAAGCAATT-CACTACCT
CGTTCAGTTTTTTCGTTCTTC-TTTTTTTATGCCATTGTTTGAAGGAATTAGTTGGAAAT-TTGTTTG-AACAATT-TTA
TTATTTTGTTAAAAAGTCTTTAAAGCGATTGGAATTGGACTACAGAGCGAATATTCTTGATTTTGCTGTTTCGTTTGTCG
CAATTATAGCAATTAA----TTCGCGCATGTATTTTATTAAATAA-GGAATGATCTTATTATT
>FY29033_wtf12*_upstreamRegion
T-AAGGAA-A-----CCCAAGTTAGGGTGAATAAAAAGGGCAGTGACAAAATAAATGTGTCAGAAGCAATTACATTTTGA
AAATGGGTTTTGGAATTCTAC-TTTTCACTTGCTATTA-TTGAA-AAAGAAGTT-------TGCTTTGAAACGAGCATTG
TTCATTTGTTTA----TGTTGAA--CGGCGGGAACTGAACTCCAGAGTGAATATTCTTGATTTCGCTGTTTCGTTTGTCG
CAACCACAGCAATTAA----TTCGCGCGTGTATTTTATTAAATAA-AGAATGATCTTGAAGAA
>FY29033_wtf13_upstreamRegion
--AAGGAATCTCAAGC-TAACTT------AATAAAAA-GGCAGTGACAGAATAAATGTGTCAGAAGCAATC-CACTGCCT
CGTTCAGTTTTTTCGTTCTTC-TTTTTTTATGCCATTGTTTGAAGGAATTAGTTGGAAAT-TTGTTTG-AACAATT-TTA
TTATTTTGTTAAAAAGTCTTTAAAGCGATTGGAATTGGACTACAGAGCGAATATTCTTGATTTCGCTGTTTCGTTTGTCG
CAATTATAGCAATTAA----TTCGCGCATGTATTTTATTAAATAA-GGAATGATATTATTATT
>FY29033_wtf16_upstreamRegion
T-AAGGAA------GCCTAAGTTGGGGTGAATAAAAAGGGCAGTGACAAAATAAATGTGTCAGAAGCAATTACATTTTGA
AAATGAGTTTTCAAATTTTAG-CTTTTACCTACTATTA-TTAAAGAGA-------GAAATCTTCTTTGAAAGAA--ATTG
TTCGTTTTTTA-----TGTTGAA--CAGCTGAAATTGGGCTCCAGAGTGAATATTCTTGATTTTGCTGTTTCGTTTGTCG
CAATCACAGCAATTAA----TTCGCGCATGTATTTTATTAAATAA-GGAATGATCTTATTATT
>FY29033_wtf17_upstreamRegion
T-AAGGAA------GCCTAAGTTAGGGTGAATAAAAAGGGCAGTGACAAAATAAATGTGTCAGAAGCAATTACATTTTGA
AAATGAGTTTTGGAATTTTAC-TTTTCACTTGCTATTA-TTAAAGAGA-------GAAATCTTTTTTGAAAGAA--ATTG
TTCGTTTTTTA-----TGTTGAA--CAGCTGAAATTGGGCTCCAGAGTGAATATTCTTGATTTTGCTGTTTCGTTTGTCG
CAATTATAGCAATTAA----TTCGCGCATGTATTTTATTAAATAA-GGAATGATCTTATTATT
>FY29033_wtf18_upstreamRegion
T-AAGGAA-----AGC-TAAGTTGGGGTGAATAAGAAGGGCAGTGACAAAATGAATGTGTCAGAAGCAATT-CACTGCCT
CGTTCAGTTTTTTCGTTCTTCTTTTTTTTATGCCATTGTTTGAAGGAATTAGTTGGAAAT-TTGTTTG-AACAATT-TTA
TTATTTTGTTAAAAAGTCTTTAAAGCGATTGGAATTGGACTACAGAGCGAATATTCTTGATTTCGCTGTTTCGTTTGTCG
CAATCACAGCAATTGAACTATTTGTG--TGTATATCATTCAATAATAGATTGTTTTTAAGAA-
>FY29033_wtf19_upstreamRegion
T-AAGGAA-----AGC-TAAGTTGGGGTGAATAAAAAGGGCAGTGACAAAATGAATGTGTCAGAAGCAATT-CACTGCCT
CGTTCAGTTTTTTCGTTCTTC-TTTTTTTATGCCATTGTTTGAAGGAATTAGTTGGAAAT-TTGTTTG-AACAATT-TTA
TTATTTTGTTAAAAAGTCTTTAAAGCGATTGGAATTGGACTACAGAGCGAATATTCTTGATTTCGCTGTTTCGTTTGTCG
CAATCACAGCAATTGAACTATTTGTG--TGTATATCGTACAATAATAGATTGTTTTTAA-AAA
>FY29033_wtf20_upstreamRegion
T-AAGGAA-----ATC-TAAGTTGGGGTGAATAAGAAGGGCAGTGACAAAATAAATGTGTCAGAAGCAATTACATTTTGA
AAATGAGTTTTGGAATTTTAC-TTTTCACTTGCTATTA-TTGAAG-AACCAGTT-------TTCTTTGAGAGGAGTATTG
CTCATTTATTTA----TGTTGAA--CGGCGGGAACTGAACTCCAGAGTGAATATTCTTGATTTTGCTGTTTCGTTTGTCG
CAATCATAGCAATTAA----TTCGCGCATGTGTTTTGTTAAATAA-AGAATTATCTTGATGAA
>FY29033_wtf21*_upstreamRegion
T-AAGGAA-----AGC-TAAGT--GGGTAAATAAGAAGGGCAGTGACAAAATAAATGTGTCAGAAGCAATTACATTTTGA
AAATGAGTTTTCAAATTTTAG-CTTTTACCTACTATTA-TTAAAGAGA-------GAAATCTTCTTTGAAAGAA--ATTG
TTCGTTTTTTA-----TGTTGAA--CAGTTGAAATTGGGCTCCAGAGTAAATATTCTTGATTTTGTTGGTTCGTTTGTCG
CAATCACAGCAATTAA----TTCGCGCGTGTATTTTATTAAATAA-GGAATGATATTATTATT
>FY29033_wtf22_upstreamRegion
T-AAGGAA-----ATC-TAAGTTGGGGTGAATATAAAGGGCAGTGACAAAGTAAATGTGTCAGAAGCAATT-CACTGCCT
CGTTCAGTTTTTTCGTTCTTC-TTTTTTTATGCCATTGTTTGAAGGAATTAGTTGGAAAT-TTGTTTG-AACAATT-TTA
TTATTTTGTTAAAAAGTCTTTTAAGCGATTGGAATTGGACTACAGAGCGAATATTCTTGATTTCGCTGTTTCGTTTGTCG
CAATCACAGCAATTGAACTATTTGTG--TGTATATCATTCAATAATAGACTGTTGTTA-GAAA
>FY29033_wtf23_upstreamRegion
T-AAGGAA-----AGC-TAAGTTGGGGTGAATAAAAAGGGCAGTGACAAAATGAATGTGTCAGAAGCAATT-CACTGCCT
CGTTCAGTTTTTTCGTTCTTC-TTTTTTTATGCCATTGTTTGAAGGAATTAGTTGGAATT-TTGTTTG-AACAATT-TTA
TTATTTTGTTAAAAAGTCTTTAAAGCGATTGGAATTGGACTACAGAGTGAATATTCTTGATTTCGCTGTTTCGTTTGTCG
CAATTATAGCAATTAA----TTCGCGCATGTGTTTTATTAAATAA-GGAATGATCTTATTATT
>FY29033_wtf24_upstreamRegion
T-AAGGAA-----ATC-TAAGTT-GGGTGAATAAAAACGGCAGTGACAGAATAAATGTGTCAGAAGCAATTACATTTTGA
AAATGAGTTTTGGAATTTTAC-TTTTCACTTGCTATTA-TTGAA-AAAGCAGTT-------TGCTTTGAAAGAA--ATTG
TTCGTTTTTTA-----TGTTGAA--CGGCGGGAACTGAACTCCAGAGTGAATATTCTTGATTTTGCTGTTTCGTTTGTCG
CAATCACAGCAATTAA----TTCGCGCGTGTGTTTTATTAAATAA-GGAATGATATTATCAAT
>FY29033_wtf25_upstreamRegion
T-AAGGAA-----ATC-TAAGTTAGTGTAAATAAAAAGAGCAGTGACAAAATAAATGTGTCAGAAGCAATTACATT---A
AAATGAGTTTTGGAATTCTAC-TTTTCACTTGCTATTA-TTGAA-AAAGCACTT-------TTCTTTGAGAGGAGTATTG
TTCATTTATTTA----TGTTGAA--CGGCGGGAACTGAACTCCAGAGTGAATATTCTTGATTTTGCTGTTTCGTTTGTCG
CAATCACAGCAATTAA----TTCGCGCATGTATTTTATTAACTAA-GGAATTATATTATTATT
>FY29033_wtf26_upstreamRegion
T-AAGGAA-----AGC-TAAGTTGGGGTGAATAAGAAGGGCAGTGACAAAATGAATGTGTCAGAAGCAATT-CACTGCCT
CGTTCAGTTTTTTCGTTCTTCTTTTTTTTATGCCATTGTTTGAAGGAATTAGTTGGAAAT-TTGTTTG-AACAATT-TTA
TTATTTTGTTAAAAAGTCTTTAAAGCGATTGGAATTGGACTACAGAGCGAATATTCTTGAATTCGCTGTTTCGTTTGTCG
CAATTATAGCAATTAA----TTCGCGCATGTATTTTATTAAATAA-AGAATGATCTTGATGAA
>FY29033_wtf27_upstreamRegion
T-TAGGAA-----AGC-TAAGT--GGGTAAATAAAAAGGGCAGTGACAGAATAAATGTGTCAGAAGCAATGACATT---A
AAATGGGTTTTGGAATTCTAC-TTTTCACTTGCTATTA-TTGAA-AAAGCAGTT-------TGCTTTGAAAGAA--ATTG
TTCGTTTTTTA-----TGTTGAA--CAGCTGAAATTGAACTCCAGAGTGAATATTCTTGAATTCGCTGTTTCGTTTGTCG
CAATCACAGCAATTAA----TTCGCACGTGTATTTTATTTAATAA-ATAATGATCTTAATAAA
>FY29033_wtf28_upstreamRegion
T-AAGGAA-----AGC-TAAGTTGGGGTGAATAAAAAGGGTAGTGACAGAATAAATGTGTCAGAAGCAATT-CACTGCCT
CGTTCAGTTTTTTCGTTCTTC-TTTTTTTATGCCATTGTTTGAAGGAATTAGTTGGAAAT-TTGTTTG-AACAATT-TTA
TTATTTTGTTGAAAAGTCTTTAAAGCGGTTGGAATTGGGCTCCAGAGTAAATATTCTTGATTTTGCTGTTTCGTTTGTCG
CAATCACAGCAATTAA----TTCGCGCGTGTATTTTATTAAATAA-GGAATGATCTTGATGAA
>FY29033_wtf30_upstreamRegion
T-AAGGAA-----AGC-TAAGTTGGGGTGAATAAAAAGGGCAGTGACAAAATAAATGTGTCAGAAGCAATT-CACTGCCT
CGTTCAGTTTTTTCGTTCTTC-TTTTTTTATGCCATTGTTTGAAGGAATTAGTTGGAAAT-TTGTTTG-AACAATT-TTA
TTATTTTGTTAAAAAGTCTTTAAAGCGATTGGAATTGGACTACAGAGTGAATATTCTTGATTTCGCTGTTTCGTTTGTCG
CAATCACAGCAATTGAACTATTTGTG--TGTATATCATTCAATAAAAGATTGTTTTTAAGAA-
>FY29033_wtf31_upstreamRegion
T-AAGGAA-----ATC-TAAGTTGGGGTAAATAAGAAGGGCAGTGACAAAATAAATGTGTCAGAAGCAATT-CACTGCCT
CGTTCAGTTTTTTCGTTCTTC-TTTTTTTATGCCATTGTTTGAAGGAATTAGTTGGAAAT-TTGTTTG-AACAATT-TTA
TTATTTTGTTAAAAAGTCTTTAAAGCGATTGGAATTGGACTACAGAGCGAATATTCTTGATTTCGCTGTTTCGTTTGTCG
CAATCACAGCAATTGAACTATTTGTG--TGTATATCATTCAATAATAGATTGTTTTTAAGAA-
>FY29033_wtf33_upstreamRegion
T-AAGGAA-----AGC-TAAGTTGGGTTGAATAAGAAGGGCAGTGACAAAATAAATGTGTCAGAAGCAATT-CACTGCCT
CGTTCAGTTTTTTCGTTCTTC-TTTTTTTATGCCATTGTTTGAAGGAATTAGTTGGAATT-TTGTTTG-AACAATT-TTA
TTATTTTGTTAAAAAGTCTTTGAAGTGGTTGGAATAGGACTACAGAGTGAATATTCTTGAATTCGCTGTTTCGTTTGTCG
CAATCACAGCAATTAA----TTCGCGCATGTATTTTATTAAATAA-AGAATGATCTTGAAGAA
>FY29033_wtf35_upstreamRegion
T-AAGGAA-----AGC-TAAGTTGGGGTGAATAAAAAGGGCAGTGACAAAATAAATGTGTCAGAAGCAATT-CACTGCCT
CGTTCAGTTTTTTCGTTCTTC-TTTTTTTATGCCATTGTTTGAAGTAATTAGTTGGAAAT-TTGTTTG-AACAATT-TTA
TTATTTTGTTAAAAAGTCTTTAAAGCGATTGGAATTGGACTACAGAGTGAATATTCTTGAATTCGCTGTTTCGTTTGTCG
CAATCATAGCAGTTGAACTATTTGTG--TGTATATCGTACAATAATAGGTTGTTTTTAAGAA-
>FY29033_wtf36_upstreamRegion
T-AAGGAA-----AGC-TAAGTTGGGGTGAATAAAAAGGGCAGTGACAAAATGAATGTGTCAGAAGCAATT-CACTGCCT
CGTTCAGTTTTTTCGTTCTTC-TTTTTTTATGCCATTGTTTGAAGGAATTAGTTGGAAAT-TTGTTTG-AACAATT-TTA
TTATTTTGTTAAAAAGTCTTTAAAGCGATTGGAATTGGACTACAGAGTGAATATTCTTGAATTCGCTGTTTCGTTTGTCG
CAATCACAGCAATTGAACTATTTGTG--TGTATATCGTACAATAATAGATTGTTTTTAAGAA-
>FY29033_wtf37_upstreamRegion
T-AAGGAA-A-----CCTAAGTTAGGGTGAATAAAAAAGGCAGTGACAAAATAAATGTGTCAGAAGCAATTACATTTTGA
AAATGAGTTTTGGAATTCTAC-TTTTCACTTGCTATTA-TTGAAG-AACCAGTT-------TGCTTTGAAAGGAGTATTG
CTCATTTATTTA----TGTTGAA--CGGCGGGAACTGAACTCCAGAGTGAATATTCTTGATTTTGTTGTTTCGTTTGTCG
CAATTATAGCAATTGA----TTCGCGCATGTATTTTATTAAATAA-AGAATGATCTTATTATT
>FY29033_wtf38_upstreamRegion
T-AAGGAA-----AGC-TAAGTTGGGGTGAATAAAAAGGGCAGTGACAAAATAAATGTGTCAGAAGCAATT-CACTGCCT
CGTTCAGTTTTTTCGTTCTTC-TTTTTTTATGCCATTGTTTGAAGGAATTAGTTGGAAAT-TTGTTTG-AACAATT-TTA
TTATTTTGTTAAAAAGTCTTTAAAGCGATTGGAATTGGACTACAGAGTGAATATTCTTGATTTCGCTGTTTCGTTTGTCG
CAATCACAGCAATTGAACTATTTGTG--TGTATATCATTCAATAATAGATTGTTTTTAAGAA-
>FY29033_wtf39_upstreamRegion
T-AAGGAA-----AGC-TAAGTTGGGGTGAATAAGAAGGGCAGTGACAAAATGAATGTGTCAGAAGCAATT-CACTGCCT
CGTTCAGTTTTTTCGTTCTTCTTTTTTTTATGCCATTGTTTGAAGGAATTAGTTGGAAAT-TTGTTTG-AACAATT-TTA
TTATTTTGTTAAAAAGTCTTTGAAGTGGTTGGAATTGGACTACAGAGTGAATATTCTTGATTTCGCTGTTTCGTTTGTCG
CAATCACAGCAATTGAACTATTTGTG--TGTATATCGTACAATAATAGATTGTTTTTAAGGA-
>FY29033_wtf40_upstreamRegion
T-AAGGAA-----AGC-TAAGTTGGGGTGAATAAAAAGGGCAGTGACAAAATAAATGTGTCAGAAGCAATT-CACTGCCT
CGTTCAGTTTTTTCGTTCTTC-TTTTTTTATGCCATTGTTTGAAGAAATTAGTTAGAAAT-TTGTTTG-AACAATT-TTA
TTATTTTGTTAAAAAGTCTTTAAAGCGGTTGGAATTGGACTACAGAGTGAATATTCTTGGTTTCGCTGTTTCGTTTGTCG
CAATTATAGCAATTAA----TTCGCGCATGTATTTTATTAAATAA-AGAATGATCTTGAAGAA
>FY29033_wtf41_upstreamRegion
T-AAGGAA-----AGC-TAAGT-GGGGTGAATAAAAAGGGCAGTGACAAAATAAATGTGTCAGAAGCAATT-CACTGCCT
CGTTCAGTTTTTTCGTTCTTC-TTTTTTTATGCCATTGTTTGAAGGAATTAGTTGGAAAT-TTGTTTG-AACAATT-TTA
TTATTTTGTTAAAAAGTCTTTAAAGCGATTGGAATTGGACTACAGAGCGAATATTCTTGATTTCGCTGTTTCGTTTGTCG
CAATCACAGCAATTGAACTATTTGTG--TGTATATCGTACAATAATAGATTGTTTTTAAGAA-
>FY29033_wtf42_upstreamRegion
T-AAGGAA------GCCTAAGCTAGGGTGAATAAAAAGGGCAGTGACAAAATAAATGTGTCAGAAGCAATT-CACTGCCT
CGTTCAGTTTTT-CGTTCTTC-TTTTTTTATGCCATTGTTTGAAGGAATTAGTTGGAAAT-TTGTTTG-AACAATT-TTA
TTGTTTTGTTAAAAAGTCTTTAAAGCGATTGGAATTGAACTACAGAGTGAATATTCTTGATTTTGCTGTTTCGTTTGTCG
CAATCACAGCAATTAA----TTCGCGCATGTATTTTATTAAAAA--GGAATGATATTATTAAT
>Sk_wtf1*_upstreamRegion
T-AAGGAA-----AGC-TAAGTTGGGGTGAATAAAAAGGGCAGTGACAAAATAAATGTGTCAGAAGTAATT-CACTGCCT
CGTTCAGTTTTTTCGTTCTTC-TTTTTTTATGCCATTGTTTGAAGGAATTAGTTGGAAAT-TTGTTTG-AACAATT-TTA
TTATTTTGTTAAAAAGTCTTTAAAGCGATTGGAATTGGACTACAGAGCGAATATTCTTGATTTCGCTGTTTCGTTTGTCG
CAATCACAGCAATTAA----TTCGCGCATGTGTTTTATTAAATAA-AGAATGATCTTGATGAA
>Sk_wtf2_upstreamRegion
T-AAGGAA------GCCTAAGCTAGGGTGAATAA-AAGGGCAGTGACAAAATAAATGTGTCAGAAGCAATT-CACTGCCT
CGTTCAGTTTTT-CGTTCTTC-TTTTTTTATGCCATTGTTTGAAGGAATTAGTTGGAAAT-TTGTTTGAAA-AATT-TTA
TTGTTTTGTTAAAAAGTCTTTAAAGCGATTGGAATTGAACTACAGAGTGAATATTCTTGATTTTGCTGTTTCGTTTGTCG
CAATCACAGCAATTAA----TTCGCGCATGTATTTTATTAAAAA--GGAATGATATTATTAAT
>Sk_wtf4_upstreamRegion
T-AAGGAA-----AGC-TAAGTTGGGGTGAATAAAAAGGGCAGTGACAAAATAAATGTGTCAGAAGCAATT-CACTGCCT
CGTTCAGTTTTTTCGTTCTTC-TTTTTTTATGCCATTGTTTGAAGGAATTAGTTGGAAAT-TTGTTTG-AACAATT-TTA
TTATTTTGTTAAAAAGTCTTTAAAGCGATTGGAATTGGACTACAGAGTGAATATTCTTGATTTCGCTGTTTCGTTTGTCG
CAATCACAGCAATTGAACTATTTGTG--TGTATATCATTCAATAATAGATTGTTTTTAAGAA-
>Sk_wtf5_upstreamRegion
T-AAGGAA-----AGC-TAAGTTGGGGTGAATAAAAAGGGCAGTGACAAAATAAATGTGTCAGAAGCAATTACATTTTGA
AAATGGGTTTTGGAATTCTAC-TTTTCACTTGCTATTA-TTAAAGAGA-------GAAATCTTCTTTGAAACGAGTATTA
TTCATTTATTTA----TGTTGAA--CAGCTGAAATTGAACTCCAGAGTGAATATTCTTGAATTCGCTGTTTCGTTTGTCG
CAATCACAGCAATTAA----TTCGCGCGTGTATTTTATTAAATAA-AGAATGATCTTATTATT
>Sk_wtf6_upstreamRegion
T-AAGGAA-----ATC-TAAGTTGGGGTGAATAAGAAGGGCAGTGACAAAATAAATGTGTCAGAAGCAATTACATT---A
AAATGGGTTTTGGAATTCTAC-TTTTCACTTGCTATTA-TTAAAGAGA-------GAAATCTTCTTTGAAAGAA--ATTG
TTCGTTTTTTA-----TGTTGAA--CAGTTGAAATTGGGCTCCAGAGTAAATATTCTTGATTTTGTTGGTTCGTTTGTCG
CAATCATAGCAATTAA----TTCGCGCATGTGTTTTGTTAAATAA-AGAATTATCTTGATGAA
>Sk_wtf8_upstreamRegion
T-AAGGAA-----AGC-TAAATTAGGGTGAATAAAAAGGGCAGTGACAAAATAAATGTGTCAGAAGCAATTACATT---A
AAATGGGTTTTGGAATTCTAC-TTTTCACTTGCTATTATT--AAAAAAGCGGTT-------TTCTTTGAAACGAGTATTG
CTCATTTATTTA----CGTTGAA--CGGCGGGAACTGAACTCCAGAGTGAATATTCTTGATTTTGCTGTTTCGTTTGTCG
CAATCACAGCAATTAA----TTCGCGCATGTATTTTATTAAATAA-GGAATGATATTATTATT
>Sk_wtf9_upstreamRegion
T-AAGGAA-----AGC-TAAGTTGGGGTGAATAAAAAGGGCAGTGACAAAATGAATGTGTCAGAAGCAATC-CACTGCCT
CGTTCAGTTTTTTCGTTCTTC-TTTTTTTATGCCATTGTTTGAAGGAATTAGTTGGAAAT-TTGTTTG-AACAATT-TTA
TTATTTTATTAAAAAGTCTTTGAAGTGGTTGGAATTGGATTACAGAGTGAATATTCTTGATTTCGCTGTTTCGTTTGTCG
CAATCACAGCAATTGAACTATTTGTG--TGTATATCGTACAATAATAGATTGTTTTTAAGGA-
>Sk_wtf10_upstreamRegion
T-AAGGAA-----AGC-TAA-TTGGGGTGAATAAAAAGGGCAGTGACAAAATGAATGTGTCAGAAGCAATT-CACTACCT
CGTTCAGTTTTTTCGTTCTTC-TTTTTTTATGCCATTGTTTGAAGGAATTAGTTGGAAAT-TTGTTTG-AACAATT-TTA
TTATTTTGTTAAAAAGTCTTTAAAGCGATTGGAATTGGACTACAGAGCGAATATTCTTGATTTTGCTGTTTCGTTTGTCG
CAATTATAGCAATTAA----TTCGCGCATGTATTTTATTAAATAA-GGAATGATCTTATTATT
>Sk_wtf12*_upstreamRegion
T-AAGGAA-A-----CCTAAGTTAGGGTGAATAAAAAGGGCAGTGACAAAATAAATGTGTCAGAAGCAATTACATTTTGA
AAATGGGTTTTGGAATTCTAC-TTTTCACTTGCTATTA-TTGAA-AAAGAAGTT-------TGCTTTGAAACGAGTATTG
TTCATTTATTTA----TGTTGAA--CGGCGGGAACTGAACTCCAGAGTGAATATTCTTGATTTCGCTGTTTCGTTTGTCG
CAACCACAGCAATTAA----TTCGCGCGTGTATTTTATTAAATAA-AGAATGATCTTGATGAA
>Sk_wtf13_upstreamRegion
TGAAGGAATCTCAAGC-TAACTT------AATAAAAA-GGCAGTGACAGAATAAATGTGTCAGAAGCAATC-CACTGCCT
CGTTCAGTTTTTTCGTTCTTC-TTTTTTTATGCCATTGTTTGAAGGAATTAGTTGGAGAT-TTGTTTG-AACAATT-TTA
TTATTTTGTTAAAAAGTCTTTAAAGCGATTGGAATTGGACTACAGAGCGAATATTCTTGATTTCGCTGTTTCGTTTGTCG
CAATTATAGCAATTAA----TTCGCGCATGTATTTTATTAAATAA-AGAATGATCTTGAAGAA
>Sk_wtf16_upstreamRegion
T-AAGGAA-----ATC-TAAGTTGGGGTGAATAAAAAGGGCAGTGACAAAATAAATGTGTCAGAAGCAATT-CACTGCCT
CGTTCAGTTTTTTCGTTCTTC-TTTTTTTATGCCATTGTTTGAAGGAATTAGCTGGAAAT-TTGTTTG-AACAATT-TTA
TTATTTTGTTGAAAAGTCTTTAAAGCGATTGGAATTGGACTACAGAGTGAATATTCTTGGTTTCGCTGTTTCGTTTGTCG
CAATTATAGCAATTAA----TTCGCACATGTATTTTATTAAATAA-GGAATGATCTTATTATT
>Sk_wtf17*_upstreamRegion
T-AAGGAA-----ATC-TAAGTTGGGGTGAATAAGAAGGGCAGTGACAAAATAAATGTGTCAGAAGCAATTACATTTTGA
AAATGAGTTTTGGAATTTTAC-TTTTCACTTGCTATTA-TTGAAAAAA-CAGTT-------TGCTTTGAA----------
--------------------------------------------------------------------------------
---------------------------------------------------------------
>Sk_wtf18_upstreamRegion
T-AAGGAA-----AGC-TAAGTTGGGGTGAATAAAAAGGGCAGTGACAAAATAAATGTGTCAGAAGCAATT-CACTGCCT
CGTTCAGTTTTTTCGTTCTTC-TTTTTTTATGCCATTGTTTGAAGGAATTAGTTGGAAAT-TTGTTTG-AACAATT-TTA
TTATTTTGTTAAAAAGTCTTTAAAGCGATTGGAATTGGACTACAGAGCGAATATTCTTGATTTCGCTGTTTCGTTTGTCG
CAATCACAGCAATTAA----TTCGCGCATGTGTTTTATTAAATAA-AGAATGATCTTGATGAA
>Sk_wtf19_upstreamRegion
T-AAGGAA-----AGC-TAAGTTGGGGTGAATAAAAA-GGCAGTGACAGAATAAATGTGTCAGAAGCAATC-CACTGCCT
CGTTCAGTTTTTTCGTTCTTCTTTTTTTTATGCCATTGTTTGAAGGAATTAGTTGGAAAT-TTGTTTG-AACAATT-TTA
TTATTTTGTTAAAAAGTCTTTTAAGCGATTGGAATTGGACTACAGAGCGAATATTCTTGATTTCGCTGTTTCGTTTGTCG
CAATCACAGCAATTGAACTATTTGTG--TGTATATCATTCAATAATAGACTGTTGTTA-GAAA
>Sk_wtf20_upstreamRegion
A-AAGGAA------GCCTAAGTTAGGGTGAATAAAAAGGGCAGTGACAAAATAAATGTGTCAGAAGCAATTACATT---A
AAATGGGTTTTGGAATTCTAC-TTTTCACTTGCTATTA-TTGAA-AAAGCAGTT-------TGCTTTGAAAGAA--ATTG
TTCGTTTTTTA-----TGTTGAA--CAGCTGAAATTGAACTCCAGAGTGAATATTCTTGATTTTGCTGTTTCGTTTGTCG
CAATCATAGCAATTAA----TTCGCGCATATGTTTTGTTAAATAA-AGAATTATCTTGATGAA
>Sk_wtf21*_upstreamRegion
T-AAGGAA------GCCTAAGTTAGGGTGAATAAAAAGGGCAGTGACAAAATAAATGTGTCAGAAGCAATTACATTTTGA
AAATGAGTTTTCAAATTTTAG-CTTTTACTTACTATTA-TTAAAGAGA-------GAAATCTTCTTTGAAAGAA--ATTG
TTCGTTTTTTA-----TGTTGAA--CAGTTGAAATTGGGCTCCAGAGTAAATATTCTTGATTTTGTTGGTTCGTTTGTCG
CAATCACAGCAATTAA----TTCGCGCGTGTATTTTATGAAATAA-GGAATGATATTATTATT
>Sk_wtf22_upstreamRegion
T-AAGGAA-----AGC-TAAGTTGGGGTGAATAAAAAGGGCAGTGACAAAATGAATGTGTCAGAAGCAATT-CACTGCCT
CGTTCAGTTTTTTCGTTCTTCTTTTTTTTATGCCATTGTTTGAAGGAATTAGTTGGAAAT-TTGTTTG-AACAATT-TTA
TTATTTTGTTAAAAAGTCTTTGAAGTGGTTGGAATTGGACTACAGAGTGAATATTCTTGAATTCGCTGTTTCGTTTGTCG
CAATCATAGCAATTAA----TTCGCGCATGTGTTTTATTAAATAA-AGAATTATCTTGATGAA
>Sk_wtf23_upstreamRegion
T-AAGGAA-----AGC-TAAGTTGGGGTGAATAAAAAGGGCAGTGACAAAATAAATGTGTCAGAAGCAATT-CACTGCCT
CGTTCAGTTTTTTCGTTCTTC-TTTTTTTATGCCATTGTTTGAAGAAATTAGTTGGAAAT-TTGTTTG-AACAATT-TTA
TTATTTTGTTAAAAAGTCTTTAAATTGATTGGAATTGGACTACAGAGCGAATATTCTTGATTTCGCTGTTTCGTTTGTCG
CAATCACAGCAATTAA----TTCGCGCATGTATTTTATTAAATAA-GGAATGATATTATTATT
>Sk_wtf24_upstreamRegion
T-AAGGAA-----AGC-TAACTT-GAGTGAATAAAAAGGGCAGTGACAAAATAAATGTGTCAGAAGCAATT-CACTGCCT
CGTTCAGTTTTTTCGTTCTTC-TTTTTTTATGCCATTGTTTGAAGGAATTAGTTGGAAAT-TTGTTTG-AACAATT-TTA
TTATTTTGTTAAAAAGTCTTTAAAGCGATTGGAATTGGACTACAGAGTGAATATTGTTGATTTCGCTGTTTCGTTTGTCG
CAATCACAGCAATTAA----TTCGCGCGTGTATTTTATTAAATAA-GGAATGATCTTGATGAA
>Sk_wtf25_upstreamRegion
T-AAGGAA-----AGC-TAACTT-GAGTGAATAAAAAGGGCAGTGACAGAATAAATGTGTCAGAAGCAATTGCATTTTGA
AAATGAGTTTTCGAATTTTAG-CTTTTACCTACTATTA-TTAAAGAGA-------GAAGTCTTCTTTGAAAGAA--ATTG
TTCGTTTTTTA-----TGTTGAA--CGGCTGAAATTGGGCTCCAGAGTGAAAATTCTTGAATTCGCTGTTTCGTTTGTCG
TAATCACAGCAATTAA----TTCGCACATGTATTGTATTAAATAA-AGAATGATCTTGAAAAA
>Sk_wtf26_upstreamRegion
T-AAGGAA-----AGC-TAAGTTGGGGTGAATAAAAAGGGCAGTGACAAAATGAATGTGTCAGAAGCAATT-CACTGCCT
CGTTCAGTTTTTTCGTTCTTCTTTTTTTTATGCCATTGTTTGAAGGAATTAGTTGGAAAT-TTGTTTG-AACAATT-TTA
TTATTTTGTTAAAAAGTCTTTGAAGTGGTTGGAATTGGACTACAGAGTGAATATTCTTGAATTCGCTGTTTCGTTTGTCG
CAATCATAGCAATTAA----TTCGCGCATGTGTTTTATTAAATAA-AGAATTATCTTGATGAA
>Sk_wtf27_upstreamRegion
T-AAGGAA-----AGC-TAAGTTGGGGTGAATAAAAAGGGCAGTGACAGAATAAATGTGTCAGAAGCAATC-CACTGCCT
CGTTCAGTTTTTTCGTTCTTC-TTTTTTTATGCCATTGTTTGAAGGAATTAGTTGGAAAT-TTGTTTG-AACAATT-TTA
TTATTTTGTTAAAAAGTCTTTAAAGCGATTGGAATTGGACTACAGAGCGAATATTCTTGATTTCGCTGTTTCGTTTGTCG
CAATCACAGCAATTGAACTATTTGTG--TGTATATCGTACAATAATAGATTGTTTTTAAGAA-
>Sk_wtf28_upstreamRegion
T-AAGGAA-----AGC-TAAGTTGGGGTGAATAAAAAGGGCAGTGACAAAATAAATGTGTCAGAAGCAATT-CACTGCCT
CGTTCAGTTTTTTCGTTCTTC-TTTTTTTATGCCATTGTTTGAAGGAATTAGTTGGAAAT-TTGTTTG-AACAATT-TTA
TTATTTTGTTAAAAAGTCTTTAAAGCGATTGGAATTGGACTACAGAGCGAATATTCTTGATTTCGCTGTTTCGTTTGTCG
CAATCACAGCAATTGAACTATTTGTG--TGTATATCATTCAATAATAGATTGTTTTTAAGAA-
>Sk_wtf29_upstreamRegion
T-AAGGAA-----AGC-TAAGTTGGGGTGAATAAAAA-GGCAGTGACAGAATAAATGTGTCAGAAGCAATC-CACTGCCT
CGTTCAGTTTTTTCGTTCTTC-TTTTTTTATGCCATTGTTTGAAGGAATTAGTTGGAAAT-TTGTTTG-AACGATT-TTA
TTATTTTGTTAAAAAGTCTTTAAAGCGATTGGAATTGGACTACAGAGTGAATATTCTTGATTTCGCTGTTTCGTTTGTCG
CAATCACAGCAATTGAACTATTTGTC--TGTATATCGTACAATAATAGATTGTTTTTAAGGA-
>Sk_wtf30_upstreamRegion
T-AAGGAA-----AGC-TAAGTTGGGGTGAATAAAAAGGGCAGTGACAAAATAAATGTGTCAGAAGCAATT-CACTGCCT
CGTTCAGTTTTTTCGTTCTTC-TTTTTTTATGCCATTGTTTGAAGGAATTAGTTGGAAAT-TTGTTTG-AACAATT-TTA
TTATTTTGTTAAAAAGTCTTTAAAGCGATTGGAATTGGACTACAGAGTGAATATTCTTGATTTCGCTGTTTCGTTTGTCG
CAATCACAGCAATTGAACTATTTGTG--TGTATATCATTCAATAAAAGATTGTTTTTAAGAA-
>Sk_wtf31_upstreamRegion
T-AAGGAA-----ATC-TAAGTTGGGGTAAATAAGAAGGGCAGTGACAAAATAAATGTGTCAGAAGCAATT-CACTGCCT
CGTTCAGTTTTTTCGTTCTTC-TTTTTTTATGCCATTGTTTGAAGGAATTAGTTGGAAAT-TTGTTTG-AACAATT-TTA
TTATTTTGTTAAAAAGTCTTTAAAGCGATTGGAATTGGACTACAGAGCGAATATTCTTGATTTCGCTGTTTCGTTTGTCG
CAATCACAGCAATTGAACTATTTGTG--TGTATATCATTCAATAATAGATTGTTTTTAAGAA-
>Sk_wtf32_upstreamRegion
G-AAGGAATA----GCATAAACT-GGGTATATAGAAAGAGCAGTGACAAAATGAGTGTGTCAGAAGCAATC-CACTGCCT
CGATCAGTTTTTTCGTTCTTC-TTTTTTTATGCCATTGTTTGAAGGGGTTAGTTGGAAAT-TTGTTTG-AACAATT-TTA
TTATTTAGTTAAAAAGTCTTTAAAGCGACTGGAATTGGACTACAGAGTGAATATTCTTGGTTTCGCTGTTTCGTTTGTCG
CAATTATAGCAATTAA----TTCGCGCATGTGTTTTATTAAATAA-GGAATGATCTTATTATT
>Sk_wtf33_upstreamRegion
T-AAGGAA-----ATC-TAAGTTAGGGTGAATAAGAAGGGCAGTGACAAAATGAATGTGTCAGAAGCAATC-CACTGCCT
CGTTCAGTTTTTTCGTTCTTC-TTTTTTTATGCCATTGTTTGAAGGAATTAGTTGGAAAT-TTGTTTG-AACAATT-TTA
TTATTTTGTTAAAAAGTCTTTAAAGCGATTGGAATTGGACTACAGAGTGAATATTCTTGATTTCGCTGTTTCGTTTGTCG
CAATCACAGCAATTGAACTATTTGTG--TGTATATCGTACAATAATAGATTGTTTTTAAGGA-
>Sk_wtf34_upstreamRegion
T-AAGGAA-----AAC-TAAGTTGGGGTGAATATAAAGGGCAGTGACAAAATAAATGTGTCAGAAGCAATT-CACTGCCT
CGTTCAGTTTTTTCGTTCTTC-TTTTTTTATGCCATTGTTTGAAGGAATTAGTTGGAAAT-TTGTTTG-AACAATT-TTA
TTATTTTGTTAAAAAGTCTTTAAAGCGATTGGAATTGGACTACAGAGCGAATATTCTTGATTTCGCTGTTTCGTTTGTCG
CAATCACAGCAATTGAACTATTTGTG--TGTATATCGTACAATAATAGATTGTTTTTAAGAA-
>Sk_wtf35_upstreamRegion
T-AAGGAA-----AGC-TAAGTTGGGGTGAATAAAAAGGGCAGTGACAAAATAAATGTGTCAGAAGCAATT-CACTGCCT
CGTTCAGTTTTTTCGTTCTTC-TTTTTTTATGCCATTGTTTGAAGGAATTAGTTGGAAAT-TTGTTTG-AACAATT-TTA
TTATTTTGTTAAAAAGTCTTTAAAGCGATTGGAATTGGACTACAAAGTGAATATTCTTGAATTCGCTGTTTCGTTTGTCG
CAATTATAGCAATTAA----TTCGCGCATGTATTTTATTAAATAA-AGAATGATCTTATTATT
>Sp_wtf1*_upstreamRegion
T-AAGGAA-----AGC-TAAGTTGGGGTGAATAAAAAGGGCAGTGACAAAATAAATGTGTCAGAAGTAATT-CACTGCCT
CGTTCAGTTTTTTCGTTCTTC-TTTTTTTATGCCATTGTTTGAAGGAATTAGTTGGAAAT-TTGTTTG-AACAATT-TTA
TTATTTTGTTAAAAAGTCTTTAAAGCGATTGGAATTGGACTACAGAGCGAATATTCTTGATTTCGCTGTTTCGTTTGTCG
CAATCACAGCAATTAA----TTCGCGCATGTGTTTTATTAAATAA-AGAATGATCTTGATGAA
>Sp_wtf2*_upstreamRegion
T-AAGGAA-----AAC-TAAGTTGGGGTGAATAAAAAGGGCAGTGACAAAATAAATGTGTCAGAAGTAATT-CACTGCCT
CGTTCAGTTTTTTCGTTCTTC-TTTTTTTATGCCATTGTTTGAAGGAATTAGTTGGAAAT-TTGTTTG-AACGATT-TTA
TTATTTTGTTAAAAAGTCTTTAAAGCGATTGGAATTGGACTACAAAGTGAATATTCTTGATTTCGCTGTTTGGTTTGTCG
CAATCATAGCAATTAA----TTCGCGCATGTATTTTATTAAATAA-AGAATGATTTTATTATT
>Sp_wtf3*_upstreamRegion
T-AAGGAA-----ATC-TAAGTTGGGGTGAATAAGAAGGGCAGTGACAAAATAAATGTGTCAGAAGCAATTACATTTTGA
AAATGAGTTTTGGAATTTTAC-TTTTCACTTGCTATTA-TTGAAAAAA-CAGTT-------TGCTTTGAAACGACTATTG
CTCATTTATTTA----TGTTGAA--CGGCGGGAACTGAACTCCAGAGTGAATATTCTTGATTTTGCTGTTTCGTTTGTCG
CAATCATAGCAATTAA----TTCGCGCATGTGTTTTGTTAAATAA-AGAATTATCTTGATGAA
>Sp_wtf4-2_upstreamRegion
T-AAGGAA-----AGC-TAAGTTGGGGTGAATAAAAAAGGCAGTGACAAAATAAATGTGTCAGAAGCAATC-CACTGCCT
CGTTCAGTTTTTTCGTTCTTC-TTTTTTTATGCCATTGTTTGAAGGAATTAGTTGGAAAT-TTGTTTG-AACAATT-TTA
TTATTTTGTTAAAAAGTCTTTAAAGTGGTTGGAATTGGACTACAGAGTGAATATTCTTGATTTCGCTGTTTCGTTTGTCG
CAATCACAACAATTGAACTATTTGTG--TGTATATCATTCAATAATAGATTGTTTCTAAGAA-
>Sp_wtf4_upstreamRegion
T-AAGGAA-----AGC-TAAGTTGGGGTGAATAAAAAAGGCAGTGACAAAATAAATGTGTCAGAAGCAATC-CACTGCCT
CGTTCAGTTTTTTCGTTCTTC-TTTTTTTATGCCATTGTTTGAAGGAATTAGTTGGAAAT-TTGTTTG-AACAATT-TTA
TTATTTTGTTAAAAAGTCTTTAAAGTGGTTGGAATTGGACTACAGAGTGAATATTCTTGATTTCGCTGTTTCGTTTGTCG
CAATCACAACAATTGAACTATTTGTG--TGTATATCATTCAATAATAGATTGTTTCTAAGAA-
>Sp_wtf5_upstreamRegion
T-AAGGAA-----AGC-TAAGTTGGGGTGAATAAAAAAGGCAGTGACAGAATAAATGTGTCAGAAGCAATT-CACTGCCT
CGTTCAGTTTTTTCGTTCTTC-TTTTTTTATGCCATTGTTTGAAGGAATTAGTTGGAAAT-TTGTTTG-AACGATT-TTA
TTATTTTGTTAAAAAGTCTTTAAAGCGATTGGAATTGGACTACAAAGTGAATATTCTTGATTTCGCTGTTTGGTTTGTCG
CAATCATAGCAATTAA----TTCGCGCATGTATTTTATTAAATAA-AGAATGATTTTATTATT
>Sp_wtf6*_upstreamRegion
T-AAGGAA-----AGC-TAAGTTGGGGTGAATAAAAAAGGCAGTGACAAAATAAATGTGTCAGAAGCAATC-CACTGCCT
CGTTCAGTTTTTTCGTTCTTC-TTTTTTTATGCCATTGTTTGAAGGAATTAGTTGGAAAT-TTGTTTG-AACGATT-TTA
TTATTTTGTTAAAAAGTCTTTAAAGCGATTGGAATTGGACTACAGAGTGAATATTCTTGATTTCGCTGTTTGGTTTGTCG
CAATCATAGCAATTAA----TTCGCGCATGTATTTTATTAAATAA-AGAATGATTTTATTATT
>Sp_wtf8*_upstreamRegion
T-AAGGAA-----AGC-TAAGTTGGGGTGAATAAAAAGGGCAGTGACAAAATAAATGTGTCAGAAGCAATTGCATTTTGA
AAATGAGTTTTGGAATTCTAC-TTTTCACTTGCTATTA-TTGAAAAAA-CAGTT-------TGCTTTGAAACGAGTATTG
CTCATTTATTTA----TGTTGA--GCGGCGGGAACTGAACTCCAGAGTGAATATTCTTGATTTCGCTGTTTCGTTTGTCG
CAATCACAGCAATTAA----TTCGCGCATGTGTTTTATTAAATAA-AGAATTATCTTGATGAA
>Sp_wtf9_upstreamRegion
T-AAGGAA-----AGC-TAAGTTGGGGTGAATAAAAA-GGCAGTGACAGAATAAATGTGTCAGAAGCAATC-CACTGCCT
CGTTCAGTTTTTTCGTTCTTC-TTTTTTTATGCCATTGTTTGAAGGAATTAGTTGGAAAT-TTGTTTG-AACGATT-TTA
TTATTTTGTTAAAAAGTCTTTGAAGTGGTTGGAATTGGACTACAGAGCGAATATTCTTGATTTTGCTGTTTCGTTTGTCG
CAATCATAGCAATTAA----TTCGCGCATGTGTTTTATTAAATAA-AGAATGATCTTGATGAA
>Sp_wtf10_upstreamRegion
T-AAGGAA-----AGC-TAAGTTAGGGTGAATAAAAAGGGCAGTGACAAAATAAATGTGTCAGAAGCAATTACACT---A
AAATGAGTTTTGGAAATCTAC-TTTTCACTTGCTATTA-TTGAAGAAA-CAGTT-------TGCTTTGAAACGAGTATTG
TTCATTTATTTA----TATTGAA--CGGCGGGAACTGAACTCCAGAGTGAATATTCTTGATTTTGCTGTTTCGTTTGTCG
CAATCATAGCAATTAA----TTCGCGCATGTGTTTTATTAAATAA-AGAATGATCTTGATGAA
>Sp_wtf12*_upstreamRegion
T-AAGGAA-----AGC-TAAGTTGGGGTGAATAAAAAGGGCAGTGACAAAATAAATGTGTCAGAAGTAATT-CACTGCCT
-------------CGTTCTTC-TTTTTTTATGCCATTGTTTGAAGGAATTAGTTGGAAAT-TTGTTTG-AACGATT-TTA
TTATTTTGTTAAAAAGTCTTTAAAGCGATTGGAATTGGACTACAGAGCGAATATTCTTGAATTCGCTGTTTCGTTTGTCG
CAATTATAGCAATTAA----TTCGCGCATGTATTTTATTAAATAA-AGAATGATCTTATTATT
>Sp_wtf13_upstreamRegion
--AAGGAATCTCAAGC-TAACTT------AATAAAAA-GGCAGTGACAGAATAAATGTGTCAGAAGCAATC-CACTGCCT
CGTTCAGTTTTTTCGTTCTTC-TTTTTTTATGCCATTGTTTGAAGGAATTAGTTGGAAAT-TTGTTTG-AACAATT-TTA
TTATTTTGTTAAAAAGTCTTTAAAGCGATTGGAATTGGACTACAGAGCGAATATTCTTGATTTCGCTGTTTCGTTTGTCG
CAATCACAGCAATTGAACTATTTGTG--TGTATATCATTCAATAATAGATTGTTTCTAAGAA-
>Sp_wtf16_upstreamRegion
T-AAGGAA-----AGC-TAAGTTAGGGTAAATAAAAAGGGCAGTGACAAAATAAATGTGTCAGAAGCAATTGCATTTTGA
AAATGAGTTTTCGAATTTTAA-CTTTTACCTACTATTA-TTAAAGAGA-------GAAGTCTTCTTTGAAAGAA--ATTG
CTCGTTTTTTA-----TGTTGAA--CGGCTGAAATTGGGCTCCAGAGTGAAAATTCTTGATTTCGCTGTTTCGTTTGTCG
CAATTATAGCAATTAA----TTCGCGCATGTATTTTATTAAATAA-AGAATGATCTTGAAAAA
>Sp_wtf17*_upstreamRegion
T-AAGGAA-----ATC-TAAGTTGGGGTGAATAAGAAGGGCAGTGACAAAATAAATGTGTCAGAAGCAATTACATTTTGA
AAATGAGTTTTGGAATTTTAC-TTTTCACTTGCTATTA-TTGAAAAAA-CAGTT-------TGCTTTGAA----------
--------------------------------------------------------------------------------
---------------------------------------------------------------
>Sp_wtf18-2_upstreamRegion
T-AAGGAA-----AGC-TAAGTTGGGGTGAATAAAAAGGGCAGTGACAAAATAAATGTGTCAGAAGCAATT-CACTGCCT
CGTTCAGTTTTTTCGTTCTTC-TTTTTTTATGCCATTGTTTGAAGGAATTAGTTGGAAAT-TTGTTTG-AACAATT-TTA
TTATTTTGTTAAAAAGTCTTTAAAGCGATTGGAATTGGACTACAGAGCGAATATTCTTGATTTCGCTGTTTCGTTTGTCG
CAATCACAGCAATTAA----TTCGCGCATGTGTTTTATTAAATAA-AGAATGATCTTGATGAA
>Sp_wtf18_upstreamRegion
T-AAGGAA-----AGC-TAAGTTGGGGTGAATAAAAAGGGCAGTGACAAAATAAATGTGTCAGAAGCAATT-CACTGCCT
CGTTCAGTTTTTTCGTTCTTC-TTTTTTTATGCCATTGTTTGAAGGAATTAGTTGGAAAT-TTGTTTG-AACAATT-TTA
TTATTTTGTTAAAAAGTCTTTAAAGCGATTGGAATTGGACTACAGAGCGAATATTCTTGATTTCGCTGTTTCGTTTGTCG
CAATCACAGCAATTAA----TTCGCGCATGTGTTTTATTAAATAA-AGAATGATCTTGATGAA
>Sp_wtf19_upstreamRegion
T-AAGGAA-----ATC-TAAGTTGGGGTGAATAAAAAGGGCAGTGACAAAATTAATGTGTCAGAAGCAATC-CACTGCCT
CGTTCAGTTTTTTCGTTCTTC-TTTTTTTATGCCATTGTTTGAAGGAATTAGTTGGAAAT-TTGTTTG-AACAATT-TTA
TTATTTTGTTAAAAAGTCTTTAAAGCGATTGGAATTGGACTACAGAGTGAATATTCTTGATTTTGCTGTTTCGTTTGTCG
CAATCACAACAATTGAACTATTTGTG--TGTATATCATTAAATAATAGACTG-TCGTTAGAAA
>Sp_wtf20_upstreamRegion
T-TAGGAA-----AGC-TAAGT--GGGTAAATAAAAAGGGCAGTGACAAAATAAATGTGTCAGAAGCAATT-TACTGCCT
CGTTCAGTTTTTTCGTTCTTC-TTTTTTTATGCCATTGTTTGAAGGAATTAGTTGGAAAT-TTGTTTG-AACAATT-TTA
TTATTTTGTTAAAAAGTCTTTGAAGTGGTTGGAATTGGACTACAGAGCGAATATTCTTGATTTCGCTGTTTCGTTTGTCG
CAATCACAGCAATTAA----TTCACGCATGTGTTTTATTAAATAA-AGAATGATCTTGATGAA
>Sp_wtf21_upstreamRegion
T-AAGGAA-----ATC-TAAGTTGGGGTGAATAAAAAGGGCAGTGACAAAATAAATGTGTCAGAAGCAATTACATT---A
AAATGAGTTTTGGAATTCTAC-TTTTCACTTGCTATTA-TTGAAAAAA-CAGTT-------TGCTTTGAAACGAGTATTA
TTCATTTATTTA----TGTTGAA--CAGCTGAAATTGAACTCCAGAGCGAATATTCTTGATTTTGCTGTTTCGTTTGTCG
CAATCATAGCAATTAA----TTCGCGCATGTGTTTTATTAAATAA-AGAATGATCTTGATGAA
>Sp_wtf22*_upstreamRegion
T-AAGGAA-----ATC-TAAGTTGGGGTGAATAAAAAGGGCAGTGACAAAATAAATGTGTCAGAAGCAATT-CACTGCCT
CGTTCAGTTTTTTCGTTCTTC-TTTTTTTATGCCATTGTTTGAAGGAATTAGTTGGAAAT-TTGTTTG-AACAATT-TTA
TTATTTTGTTAAAAAGTCTTTGAAGTGGTTGGAATTGGACTACAGAGTGAATATTCTTGATTTCGCTGTTTCGTTTGTCG
CAATCACAGCAATTAA----TTCGCGCATGTGTTTTATTAAATAA-AGAATGATCTTGATGAA
>Sp_wtf23_upstreamRegion
T-AAGGAA-----ATC-TAAGTTGGGGTGAATAAAAAGGGCAGTGACAAAATAAATGTGTCAGAAGCAATT-CACTGCCT
CGTTCAGTTTTTTCGTTCTTC-TTTTTTTATGCCATTGTTTGAAGGAATTAGTTGGAAAT-TTGTTTG-AACAATT-TTA
TTATTTTGTTAAAAAGTCTTTAAAGCGATTGGAATTGGACTACAGAGTGAATATTCTTGATTTTGCTGTTTCGTTTGTCG
CAATCACAACAATTGAACTATTTGTG--TGTATATCATTAAATAATAGACTG-TCGTTAGAAA
>Sp_wtf24*_upstreamRegion
T-AAGGAA-----AGC-TAACTT-GAGTGAATAAAAAGGGCAGTGACAAAATAAATGTGTCAGAGGCAATTACATT---A
AAATGGGTTTTGGAATTCTAC-TTTTCACTTGCTATTATT--AAAAAAGCGGTT-------TTCTTTGAAACGAGTATTG
CTCATTTATTTA----CGTTGAA--CGGCGGGAACTGAACTCCAGAGTGAATATTCTTGATTTTGCTGTTTCGTTTGTCG
CAATCACAGCAATTAA----TTCGCGCATGTATTTTATTAAATAA-GGAATGATATTATTATT
>Sp_wtf25_upstreamRegion
T-AAGGAA-----ATT-TAAGTTGGGGTGAATAAAAAGGGCAGTGACAGAATAAATGTGTCAGAAGCAATC-CACTGCCT
CGTTCAGTTTTTTCGTTCTTC-TTTTTTTATGCCATTGTTTGAA---------------------------CAATT-TTA
TTATTTTGTTAAAAAGTCTTTGAAGTGGTTGGAATTGGACTACAGAGCGAATATTCTTGATTTCGCTGTTTCGTTTGTCG
CAATCACAGCAATTAA----TTCGCGCATGTGTTTTATTAAATAA-AGAATGATCTTGATGAA
