# Supplementary material for: Killer Meiotic Drive and Dynamic Evolution of the wtf Gene Family
Source: Mol Biol Evol. 2019 Apr 16;36(6):1201–14. doi: 10.1093/molbev/msz052 (PMC6526906; doi:10.1093/molbev/msz052)
Supplement: Supplementary_Material_msz052 [file supplementary_material_msz052.zip › whole_gene_nucleotide_alignment_interleaved.txt]

CBS5557_wtf1                        ATG--AAGAATGA-------TTAC-A-CTTCT--TTGAAAAGTC--CTCT
CBS5557_wtf2                        ATG--AATAATAA-------TTAC-A-CTTCC--TTGAAAAGTC--CTAT
CBS5557_wtf3*                       ACG--AAGAATAA-------TTAC-A-CTTCC--TTGAAAAGTT--CTAT
CBS5557_wtf4                        ATG--AAGAATAA-------AGATTA--TCCC--TTGAG--GTCGTCTAT
CBS5557_wtf5                        ATG--AAGAATAA-------TTAC-A-CTTCT--TTAAAAAGTC--CTCT
CBS5557_wtf6                        ATG--AAGAATAA-------TTAC-A-CTTCC--TTGAAAAGTT--CTAT
CBS5557_wtf7                        ATGCTAAAAATGAGTGGTTCTTAT-G-CTCCC-GTTGAGGATT---CTGC
CBS5557_wtf8                        ATG--AAGAATAA-------TTAC-A-CTTCC--TTGAAAAGTC--CTCT
CBS5557_wtf9                        ATG--AAGAATAA-------ATATTA--TCCC--TTGAG--GTCGTCTAT
CBS5557_wtf10                       ATG--AAGAATAA-------TTAC-A-CTTCC--TTGAAAAGTC--CTAT
CBS5557_wtf11                       ATG--AACAGCAA-------TTAC---GTTCCC-TTGACAAGTT--CGGT
CBS5557_wtf12*                      ATG--GAGGATAA-------TTAC-A-CTTCC--TTGAAAAGTT--CTAT
CBS5557_wtf13                       ATG--AAGAATAA-------TTAC-A-CTTCC--TTGAAAAGTT--CTAT
CBS5557_wtf14                       ATG--GAAAACAA-------TCATCA-TT-----TGGCTAAGGATTCTTT
CBS5557_wtf15                       ATG--AGCAATAA-------TTAT-A-CTTCC--TTAAGCAGCT--CTTT
CBS5557_wtf16*                      ATG--AAGAATAA-------TTAC-A-CTTCC--TTGAAAAGTC--CTAT
CBS5557_wtf17                       ATG--AAGAATAA-------TTAC-A-CTTCC--TTGAAAAGTC--CTAT
CBS5557_wtf18                       ATG--AAGAATAA-------AGATTA--TCCC--TTGAG--GTCGTCTAT
CBS5557_wtf19                       ATG--AAGAATAA-------AGATTA--TCCC--TTGAG--GTCGTCTAT
CBS5557_wtf20                       ATG--AATAATAA-------TTAC-A-CTTCC--TTGAAAAGTC--CTAT
CBS5557_wtf21                       ATG--AAGAATAA-------AGATTA---TCC-ATTGAGGACTT--CTAT
CBS5557_wtf22                       ATG--AAGAATAA-------AGATTATCTT----TTGAG--GTCGTCTAT
CBS5557_wtf23                       ATG--AAGAATAA-------ATATTA---TCC---TGTGAGGACTTCTAT
CBS5557_wtf24                       ATG--AATAATAA-------TTAC-A-CTTCC--TTGAAAAATC--CTAT
CBS5557_wtf25                       ATG--AAGAATAA-------TTAC-A-CTTCC--TTGAAAAAAC--CTCT
CBS5557_wtf27                       ATG--AATAATAA-------TTAC-A-CTTCC--TTGAAAAGTT--CTAT
CBS5557_wtf28                       ATG--AAGAATAA-------CTAC-A-CTTCC--TTGAAAAGTC--CTCT
CBS5557_wtf29                       ATG--AAGAATAA-------AGATTA---TCC-ATTGAGGACTT--CTAT
CBS5557_wtf31                       ATG--AAGAATAA-------AGATTA--TCCC--TTGAG--GTCGTCTAT
CBS5557_wtf32                       ATG--AAGAATAA-------TTAC-A-CTTCC--TTGAAAAGTC--CTAT
CBS5557_wtf33                       ATG--AAGAATAA-------ATATTA--TCCC--TTGAG--GTCGTCTAT
CBS5557_wtf35                       ATG--AAGAATAA-------TTAC-A-CTTCC--TTGAAAAGTC--CTCT
FY29033_wtf1                        ATG--AAGAATAA-------TTAC-A-CTTCC--TTGAAAAGTT--CTAT
FY29033_wtf2                        ATG--AAGAATAA-------AGATTA---TCC-ATTGAGGACTT--CTAT
FY29033_wtf4                        ATG--AAGAATAA-------ATATTA--TCCC--TTGAG--GTCGTCTAT
FY29033_wtf5                        ATG--AAGAATAA-------TTAC-A-CTTCC--TTGAAAAGTT--CTAT
FY29033_wtf6                        ATG--AATAATAA-------TTAC-A-CTTCC--TTGAAAAGTT--CTAT
FY29033_wtf7                        ATGCTAAAAATGAGTGGTTGTTATG--CTCCC-GTTGAGGATT---CTGC
FY29033_wtf8                        ATG--AAGAATAA-------ATATTA---TCC-ATTGAGGACTT--CTAT
FY29033_wtf9                        ATG--AAGAATAA-------ATATTA--TCCC--TTGAG--GTCGTCTAT
FY29033_wtf10                       ATG--AAGAATAA-------TTAC-A-CTTCC--TTGAAAAGTC--CTCT
FY29033_wtf11                       ATG--AACAGCAA-------TTAC---GTTCCC-TTGACAAGTT--CGGT
FY29033_wtf12*                      ATG--AAGAATAA-------TTAC-A-CTTCC--TTGAAAAGTT--CTAT
FY29033_wtf13                       ATG--AAGAATAA-------TTAC-A-CTTCC--TTGAAAAGTC--CTAT
FY29033_wtf14                       ATG--GAAAACAA-------TCATCA--TT----TGGCTAAGGATTCTTT
FY29033_wtf15                       ATG--AGCAATAA-------TTAT-A-CTTCC--TTAAGCAGCT--CTTT
FY29033_wtf16                       ATG--AAGAATAA-------TTAC-A-CTTCC--TTGAAAAGTT--CTAT
FY29033_wtf17                       ATG--AAGAATAA-------TTAC-A-CTTCC--TTGAAAAGTT--CTAT
FY29033_wtf18                       ATG--AAGAATAAAGG----TTAT-----CCC--TTGAG--GTCATCTAT
FY29033_wtf19                       ATG--AAGAATAA-------ATATTA--TCCC--TTGAG--GTCGTCCAT
FY29033_wtf20                       ATG--AAGAATAA-------TTAC-A-CTTCC--TTGAAAAGTC--CTAT
FY29033_wtf21*                      ATG--AATAATAA-------TTACG--CTTCC--TTGAAAAGTC--CTCT
FY29033_wtf22                       ATG--AAGAATAA-------ATATTA---TCC---TGTGAGGACTTCTAT
FY29033_wtf23                       ATG--AAGAATAA-------TTAC-A-CTTCC--TTGAAAAGTT--CTAT
FY29033_wtf24                       ATG--AAGAATAA-------TTAC-A-CTTCC--TTGAAAAGTC--CTAT
FY29033_wtf25                       ATG--AAGAATAA-------TTAC-A-CTTCC--TTGAAAAGTT--CTAT
FY29033_wtf26                       ATG--AAGAATAA-------TTAC-A-CTTCC--TTGAAAAGTC--CTCT
FY29033_wtf27                       ATG--GAAAATAA-------TTAC-A-CTTCC--TTGAAAAGTC--CTAT
FY29033_wtf28                       ATG--AAGAATAA-------TTACAA--TTCC--TTGAAAAGTT--CTAT
FY29033_wtf30                       ATG--AAGAATAA-------ATATTA--TCCC--TTGAG--GTCGTCTAT
FY29033_wtf31                       ATG--AAGAATAA-------AGATTA--TCCC--TTGAG--GTCGTCTAT
FY29033_wtf33                       ATG--AAGAATAA-------TTAC-A-CTTCC--TTGAAAAGTC--CTCT
FY29033_wtf35                       ATG--AAGAATAA-------AGATTA---TCC-ATTGAGGACTT--CTAT
FY29033_wtf36                       ATG--AAGAATAA-------ATATTA--TCCC--TTGAG--GTCGTCTAT
FY29033_wtf37                       ATG--AAGAATAA-------TTACAA--TTCC--TTCAAAAGTT--CTAT
FY29033_wtf38                       ATG--AAGAATAA-------ATATTA--TCCC--TTGAG--GTCGTCTAT
FY29033_wtf39                       ATG--AAGAATAA-------AGATTA---TCC-ATTGAGGAATT--CTAT
FY29033_wtf40                       ATG--AAGAATAA-------TTACA--CTTCC--TTGAAAAGTT--CTAT
FY29033_wtf41                       ATG--AAGAATAA-------ATATTA--TCCC--TTGAG--GTCGTCTAT
FY29033_wtf42                       ATG--AAGAATAA-------TTACA--CTTCC--TTGAAAAGTT--CTAT
Sk_wtf1*                            ATG--AAGAATGA-------TTACA--CTTCT--TTGAAAAGTC--CTCT
Sk_wtf4                             ATG--AAGAATAA-------AGATTA--TCCC--TTGAG--GTCGTCTAT
Sk_wtf5                             ATG--AAGAATAA-------TCACA--CTTCT--TTAAAAAGTC--CTCT
Sk_wtf28                            ATG--AAGAATAA-------ATATTA--TCCC--TTGAG--GTCGTCTAT
Sk_wtf6                             ATG--AAGAATAA-------TTACA--CTTCC--TTGAAAAGTC--CTAT
Sk_wtf7                             ATGCTAAAAATGAGTGGTTCTTATG--CTCCC-GTTGAGGATT---CTGC
Sk_wtf9                             ATG--AAGAATAA-------ATATTA--TCCC--TTGAG--GTCGTCTAT
Sk_wtf32                            ATG--AAGAATAA-------TTAC-A-CTTCC--TTGAAAAGTC--CTAT
Sk_wtf12*                           ATG--GAGGATAA-------TTAC-A-CTTCC--TTGAAAAGTT--CTAT
Sk_wtf11                            ATG--AACAGCAA-------TTAC---GTTCCC-TTGACAAGTT--CGGT
Sk_wtf13                            ATG--AAGAATAA-------TTACA--CTTCC--TTGAAAAGTT--CTAT
Sk_wtf15                            ATG--AGCAATAA-------TTATA--CTTCC--TTAAGCAGCT--CTTT
Sk_wtf14                            ATG--GAAAACAA-------TCATCA-TT-----TGGCTAAGGATTCTTT
Sk_wtf16                            ATG--AAGAATAA-------TTACA--CTTCC--TTGAAAAGTT--CTAT
Sk_wtf18                            ATG--AAGAATAA-------TTACA--CTTCC--TTGAAAAGTC--CTCT
Sk_wtf17*                           ACG--AAGAATAA-------TTACA--CTTCC--TTGAAAAGTC--CTAT
Sk_wtf19                            ATG--AAGAATAA-------ATATTA---TCC---TGTGAGGACTTCTAT
Sk_wtf20                            ATG--AAGAATAA-------TTACA--CTTCC--TTGAAAAGTC--CTAT
Sk_wtf21*                           ATG--AATAATAA-------TTACG--CTTCC--TTGAAAAGTC--CTCT
Sk_wtf26                            ATG--AATAATAA-------TTACA--CTTCC--TTGAAAAGTT--CTAT
Sk_wtf22                            ATG--AATAATAA-------TTACA--CTTCC--TTGAAAAGTT--CTAT
Sk_wtf23                            ATG--AAGAATAA-------TTACA--CTTCC--TTGAAAAGTC--CTAT
Sk_wtf24                            ATG--AAGAATAA-------TTACAA--TTCC--TTGAAAAGTC--CTAT
Sk_wtf25                            ATG--AAGAATAA-------TTACA--CTTCC--TTGAAAAGTT--CTAT
Sk_wtf27                            ATG--AAGAATAA-------ATATTA--TCCC--TTGAG--GTCGTCTAT
Sk_wtf29                            ATG--AAGAATAA-------AGATTA---TCC-ATTGAGGACTT--CTAT
Sk_wtf8                             ATG--AAGAATAA-------TTACG--CTTCC--TTGGAAAGTT--CTAT
Sk_wtf31                            ATG--AAGAATAA-------AGATTA--TCCC--TTGAG--GTCGTCTAT
Sk_wtf30                            ATG--AAGAATAA-------ATATTA--TCCC--TTGAG--GTCGTCTAT
Sk_wtf10                            ATG--AAGAATAA-------TTAC-A-CTTCC--TTGAAAAGTC--CTCT
Sk_wtf33                            ATG--AAGAATAA-------ATATTA--TCCC--TTGAG--GTCGTCTAT
Sk_wtf34                            ATG--AAGAATAA-------ATATTA--TCCC--TTGAG--GTCGTCTAT
Sk_wtf2                             ATG--AAGAATAA-------TTACA--CTTCC--TTGAAAAGTT--CTAT
Sk_wtf35                            ATG--AAGAATAA-------TTAC-A-CTTCC--TTGAAAAGTC--CTCT
Sp_wtf1*                            ATG--AAGAATGA-------TTACA--CTTCT--TTGAAAAGTC--CTCT
Sp_wtf2*                            ATG--AAGAATAA-------TTACA--CTTCT--TTGAAAAGTC--CTCT
Sp_wtf4                             ATG--AAGAATAA-------AGATTA--TCCC--TTGAG--GTCGTCTAT
Sp_wtf3*                            ACG--AAGAATAA-------TTACA--CTTCC--TTGAAAAGTT--CTAT
Sp_wtf4-2                           ATG--AAGAATAA-------AGATTA--TCCC--TTGAG--GTCGTCTAT
Sp_wtf5                             ATG--AAGAATAA-------TTACA--CTTCT--TTGAAAAGTC--CTCT
Sp_wtf6*                            ATG--AAGAATAA-------TTACA--CTTCC--TTGAAAAGTT--CTAT
Sp_wtf7                             ATGCTAAAAATGAGTGG---TTCTTATGCTCCCATTGAGGATT---CTGC
Sp_wtf8*                            ATG--AAGAATAA-------TTACA--CTTCC--TTGAAAAGTC--CTCT
Sp_wtf9                             ATG--AAGAATAA-------TTACA--CTTCT--TTGAAAAGTC--CTCT
Sp_wtf10                            ATG--AAGAATAA-------TTGCA--CTTCC--TTGAAAAGTT--CTAT
Sp_wtf12*                           ATG--AAGAATAA-------TTACA--CTTCC--TTGAAAAGTT--CTGT
Sp_wtf11                            ATG--AACAGCAA-------TTAC---GTTCCC-TTGACAAGTT--CGGT
Sp_wtf13                            ATG--AAGAATAA-------AGATTA--TCCC--TTGAG--GTCGTCTAT
Sp_wtf15                            ATG--AGCAATAA-------TTATA--CTTCC--TTAAGCAGCT--CTTT
Sp_wtf14                            ATG--GAAAACAA-------TCATCA--TT----TGGCTAAGGATTCTTT
Sp_wtf16                            ATG--AAGAATAA-------TTACA--CTTCC--TTGAAAAGTC--CTAT
Sp_wtf18                            ATG--AAGAATAA-------TTACA--CTTCC--TTGAAAAGTC--CTCT
Sp_wtf17*                           ACG--AAGAATAA-------TTACA--CTTCC--TTGAAAAGTC--CTAT
Sp_wtf18-2                          ATG--AAGAATAA-------TTACA--CTTCC--TTGAAAAGTC--CTCT
Sp_wtf19                            ATG--AAGAATAA-------ATATTA--TCCC--TTGAG--GTCGTCTAT
Sp_wtf20                            ATG--AAGAATAA-------TTACA--CTTCC--TTGAAAAGTC--CTCT
Sp_wtf21                            ATG--AAGAATAA-------TTACA--CTTCT--TTGAAAAGTC--CTCT
Sp_wtf22*                           ATG--AAGAATAA-------TTACA--CTTCT--TTGAAAAGTT--CTCT
Sp_wtf23                            ATG--AAGAATAA-------ATAT----TACCCCTTGAG--GTCGTCTAT
Sp_wtf24*                           ATG--AAGAATAA-------TTACG--CTTCC--TTGGAAAGTT--CTAT
Sp_wtf25                            ATG--AAGAATAA-------TTACA--CTTCT--TTGAAAAGTC--CTCT

CBS5557_wtf1                        AGATG---AA--GAAGA-TG-AATT-GAAGA------------CAGATCA
CBS5557_wtf2                        AGATG---AA--GAAGA-TG-AATT-GAAGA------------CAGATCA
CBS5557_wtf3*                       AGATG---AA--GAAGA-TG-AATT-GAAGA------------CAGATCA
CBS5557_wtf4                        GGATG---AA---TTGAGTACAA----AAAA-------------CGATAA
CBS5557_wtf5                        AGATG---AA--GAAGA-TG-AATT-GAAGA------------CAGATCA
CBS5557_wtf6                        AGATG---AA--GAAGA-TG-AATT-GAAGA------------CAGATCA
CBS5557_wtf7                        AGATG---AATTGA-GTGTG-CACT-CAGGAAA-----------TGATAA
CBS5557_wtf8                        AGATG---AA--GAAGA-TG-AACT-GAAGA-C-----------AGATCA
CBS5557_wtf9                        GGATG---AA---ATGAGTGCAA----AAAA-------------CGATAA
CBS5557_wtf10                       AGATG---AA--GAAGA-TG-AATT-GAAGA-C-----------GGGACA
CBS5557_wtf11                       AGATGTGGAAGAGAAAA-TGGAATC-GGAGAATGGAGTTGATTTAGGAAA
CBS5557_wtf12*                      AGATG---AA--GAAGA-TG-AATT-GAAGA-C-----------AGGACA
CBS5557_wtf13                       AGATG---AA--GAAGA-TG-AATT-GAAGA-C-----------AGATCA
CBS5557_wtf14                       GGATG----------------AATT-GAATC-C-----------TAAACG
CBS5557_wtf15                       AGATG---AA--GA--AATGGGATT-GAAGG-C-----------AGGACA
CBS5557_wtf16*                      AGATG---AA--GGAGA-TG-AATC-GAAGA-C-----------AGGACA
CBS5557_wtf17                       AGATG---AA--GAAGA-TG-AACT-GAAGA-C-----------AGATTA
CBS5557_wtf18                       GGATG---AA---TTGAGTACAA----AAAA-------------CGATAA
CBS5557_wtf19                       GGATG---AA---TTGAGTACAA----AAAA-------------CGATAA
CBS5557_wtf20                       AGATG---AA--GAAGA-TG-AATT-GAAGA-C-----------AGATCA
CBS5557_wtf21                       GGATG---AA---ATGAGTGCAA----AAAA-------------CGATAA
CBS5557_wtf22                       GGATG---AA---TTGAGTACAA----AAAA-------------CGATAA
CBS5557_wtf23                       GGATG---AA---ATGAATGCAA----AAAA-------------CGATAA
CBS5557_wtf24                       AGATG---AA--GAAGA-TG-AATT-GAAGA------------CAGATCA
CBS5557_wtf25                       AGATG---AA--GAAGA-TG-AATT-GAAGA------------CAGATCA
CBS5557_wtf27                       AGATG---AA--GAAGA-TG-AATT-GAAGA------------CAGATCA
CBS5557_wtf28                       AGATG---AA--GAAGA-TG-AATT-GAAGA------------CAGATCA
CBS5557_wtf29                       GGATG---AA---ATGAGTGCAA----AAAA-------------CGATAA
CBS5557_wtf31                       GGATG---AA---TTGAGTACAA----AAAA-------------CGATAA
CBS5557_wtf32                       AGATG---AA--GAAGA-TG-AATT-GAAGA------------CAGATCA
CBS5557_wtf33                       GGATG---AA---TTGAGTACAA----AAAA-------------CGATAA
CBS5557_wtf35                       AGATG---AA--GAAGA-TG-AATT-GAAGA------------CAGATCA
FY29033_wtf1                        AGATA---AA--GAAGA-TG-AATT-GAAAT------------CAGTTCA
FY29033_wtf2                        GGATG---AA---ATGAGTGCAA----AAAA-------------CGATAA
FY29033_wtf4                        GGATG---AA---ATGAGTGCAA----AAAA-------------CGATAA
FY29033_wtf5                        AGATG---AA--GAAGA-TG-AATT-GAAGA------------CAGGACA
FY29033_wtf6                        AGATG---AA--GAAGA-TG-AATT-GAAGA------------CAGATCA
FY29033_wtf7                        AGATG---AATTGA-GTGTGC-ACT-CAGGAA-----------ATGATAA
FY29033_wtf8                        GGATG---AA---ATGAGTACAA----AAAA-------------CGATAA
FY29033_wtf9                        GGATG---AA---ATGAGTGCAA----AAAA-------------CGATAA
FY29033_wtf10                       AGATG---AA--GAAGA-TG-AACT-GAAGA------------CAGATCA
FY29033_wtf11                       AGATGTGGAAGAGAAAA-TGGAATC-GGAGAATGGAGTTGATTTAGGAAA
FY29033_wtf12*                      AGATG---AA--GAAGA-TG-AATT-GAAGA------------CAGGACA
FY29033_wtf13                       AGATG---AA--GAAGA-TG-AATT-GAAGA------------CGGGACA
FY29033_wtf14                       GGATG----------------AATT-GAATC------------CTAAACG
FY29033_wtf15                       AGATG---AA--GA--AATGGGATT-GAAGG------------CAGGACA
FY29033_wtf16                       AGATG---AA--GAAGA-TG-AATT-GAAGA------------CAGATCA
FY29033_wtf17                       AGATG---AA--GAAGA-TG-AATT-GAAGA------------CAGATCA
FY29033_wtf18                       GGATG---AA---TTGAGTACAA----AAAA-------------CGATAA
FY29033_wtf19                       GGATG---AA---TTGAGTACAA----AAAA-------------CGATAA
FY29033_wtf20                       AGATG---AA--GAAGA-TG-AACT-GAAGA------------CAGATCA
FY29033_wtf21*                      AGATG---AA--GAAGA-TG-AATT-GAAGA------------CAGATCA
FY29033_wtf22                       GGATG---AA---ATGAATGCAA----AAAA-------------CGATAA
FY29033_wtf23                       AGATG----------------AATT-GAAGA------------CAGATCA
FY29033_wtf24                       AGATG---AA--GAAGA-TG-AATT-GAAGA------------CAGATCA
FY29033_wtf25                       AGATG---AA--GAAGA-TG-AATT-GAAGA------------CAGATCA
FY29033_wtf26                       AGATG---AA--GAAGA-TG-AACT-GAAGA------------CAGATCA
FY29033_wtf27                       AGATG---AA--GAAGA-TG-AATT-AAAGA------------CAGATCA
FY29033_wtf28                       AGATG---AA--GAAGA-TG-AATT-GAAGA------------CGGGACA
FY29033_wtf30                       AGATG---AA---TTGAGTACAA----AAAA-------------CGATAA
FY29033_wtf31                       GGATG---AA---TTGAGTACAA----AAAA-------------CGATAA
FY29033_wtf33                       AGATG---AA--GAAGA-TG-AATT-GAAGA------------CAGATCA
FY29033_wtf35                       GGATG---AA---TTGAGTACAA----AAAA-------------CGATAA
FY29033_wtf36                       GGATG---AA---ATGAGTGCAA----AAAA-------------CGATAA
FY29033_wtf37                       AGATC---AA--GAAGA-TG-AATT-GAAGA------------CGGGACA
FY29033_wtf38                       GGATG---AA---TTGAGTACAA----AAAA-------------CGATAA
FY29033_wtf39                       GGATG---AA---ATGAGTGCAA----AAAA-------------CGATAA
FY29033_wtf40                       AGATG---AA--GAAGA-TG-AATT-AAAGA------------CAGATCA
FY29033_wtf41                       GGATG---AA---ATGAGTGCAA----AAAA-------------CGATAA
FY29033_wtf42                       AGATG---AA--GAAG-GTG-AATT-GAAGA------------CAGATCA
Sk_wtf1*                            AGATG---AA--GAAGA-TG-AATT-GAAGA------------CAGATCA
Sk_wtf4                             GGATG---AA---TTGAGTACAA----AAAA-------------CGATAA
Sk_wtf5                             AGATG---AA--GAAGA-TG-AATT-GAAGA------------CAGATCA
Sk_wtf28                            GGATG---AA---TTGAGTACAA----AAAA-------------CGATAA
Sk_wtf6                             AGATG---AA--GAAGA-TG-AACT-GAAGA------------CAGATCA
Sk_wtf7                             AGATG---AATTGA-GTGTGC-ACT-CAGGAA-----------ATGATAA
Sk_wtf9                             GGATG---AA---ATGAGTGCAA----AAAA-------------CGATAA
Sk_wtf32                            AGATG---AA--GAAGA-TG-AATT-GAAGA------------CAGATCA
Sk_wtf12*                           AGATG---AA--GAAGA-TG-AATT-GAAGA-C-----------AGGACA
Sk_wtf11                            AGATGTGGAAGAGAAAA-TGGAATC-GGAGAATGGAGTTGATTTAGGAAA
Sk_wtf13                            GGATG---AA--GGAGA-TG-AATT-GAAGA------------CAGGACA
Sk_wtf15                            AGATGA-------AGAAATGGGATT-GAAGG------------CAGGACA
Sk_wtf14                            GGATG----------------AATT-GAATC-C-----------TAAACG
Sk_wtf16                            AGATG---AA--GAAGA-TG-AATT-GAAGA------------CAGATCA
Sk_wtf18                            AGATG---AA--GAAGA-TG-AACT-GAAGA------------CAGATCA
Sk_wtf17*                           AGATG---AA--GAAGA-TG-AACT-GAAGA------------CAGATTA
Sk_wtf19                            GGATG---AA---ATGAATGCAA----AAAA-------------CGATAA
Sk_wtf20                            AGATG---AA--GAAGA-TG-AACT-GAAGA------------CAGATCA
Sk_wtf21*                           AGATG---AA--GAAG-GTG-AATT-GAAGA------------CAGATCA
Sk_wtf26                            AGATG---AA--GAAG-GTG-AATT-GAAGA------------CAGATCA
Sk_wtf22                            AGATG---AA--GAAG-GTG-AATT-GAAGA------------CAGATCA
Sk_wtf23                            AGATG---AA--GAAGA-TG-AATT-GAAGA------------CGGGACA
Sk_wtf24                            AGATG---AA--GAAGA-TG-AATT-GAAGA------------CAGATCA
Sk_wtf25                            AGATG---AA--GAAGA-TG-AATT-GAAGA------------CAGGACA
Sk_wtf27                            GGATG---AA---TTGAGTACAA----AAAA-------------CGATAA
Sk_wtf29                            GGATG---AA---ATGAGTGCAA----AAAA-------------CGATAA
Sk_wtf8                             AGATG---AA--GAAGA-TG-AATT-GAAGA------------CAGGACA
Sk_wtf31                            GGATG---AA---TTGAGTACAA----AAAA-------------CGATAA
Sk_wtf30                            AGATG---AA---TTGAGTACAA----AAAA-------------CGATAA
Sk_wtf10                            AGATG---AA--GAAGA-TG-AACT-GAAGA------------CAGATCA
Sk_wtf33                            GGATG---AA---TTGAGTACAA----AAAA-------------CGATAA
Sk_wtf34                            GGATG---AA---ATGAGTGCAA----AAAA-------------CGATAA
Sk_wtf2                             AGATG---AA--GAAG-GTG-AATT-GAAGA------------CAGATCA
Sk_wtf35                            AGATG---AA--GAAGA-TG-AATT-GAAGA------------CAGATCA
Sp_wtf1*                            AGATG---AA--GAAGA-TG-AATT-GAAGA------------CAGATCA
Sp_wtf2*                            AGATG---AA--GAAGA-TG-AATT-GAAGA------------CAGATCA
Sp_wtf4                             GGATG---AA---TTGAGTACAA----AAAA-------------CGATAA
Sp_wtf3*                            AGATG---AA--GAAGA-TG-AATT-GAAGA------------CAGATCA
Sp_wtf4-2                           GGATG---AA---TTGAGTACAA----AAAA-------------CGATAA
Sp_wtf5                             AGATG---AA--GAAGA-TG-AATT-GAAGA------------CAGATCA
Sp_wtf6*                            AGATG---AA--GAAGA-TG-AATT-GAAGA------------TAGATCA
Sp_wtf7                             AGATG---AATTGA-GTGTGCACTCAGGAAA-------------TGATAA
Sp_wtf8*                            AGATG---AA--GAAGA-TG-AATT-GAAGA------------CAGATCA
Sp_wtf9                             AGATG---AA--GAAGA-TG-AATT-GAAGA------------CAGATCA
Sp_wtf10                            AGATG---AG--GAAGA-TG-AATT-GAAGA------------CAGATCA
Sp_wtf12*                           AGATG---AA--GAAGA-TG-AATT-GAAGA------------CAGGACA
Sp_wtf11                            AGATGTGGAAGAGAAAA-TGGAATCGGAAAA-TGGAGTTGATTTAGGAAA
Sp_wtf13                            GGATG---AA---TTGAGTACAA----AAAA-------------CGATAA
Sp_wtf15                            AGATG---AA--GA--AATGGGATT-GAAGG------------CAGGACA
Sp_wtf14                            GGATG---AA---TTGAATCCTA-----------------------AACG
Sp_wtf16                            AGATG---AA--GGAGA-TG-AATC-GAAGA------------CAGGACA
Sp_wtf18                            AGATG---AA--GAAGA-TG-AACT-GAAGA------------CAGATCA
Sp_wtf17*                           AGATG---AA--GAAGA-TG-AACT-GAAGA------------CAGATTA
Sp_wtf18-2                          AGATG---AA--GAAGA-TG-AACT-GAAGA------------CAGATCA
Sp_wtf19                            GGATG---AA---TTGAGTGCAA----AAAA-------------CGATAA
Sp_wtf20                            AGATG---AA--GAAGA-TG-AACT-GAAGA------------CAGATCA
Sp_wtf21                            AGATG---AA--GAAGA-TG-AATT-GAAGA------------CAGATCA
Sp_wtf22*                           AGATG---AA--GAAGA-TG-AATT-GAAGA------------CAGATCA
Sp_wtf23                            GGATG---AA---TTGAGTGCAA----AAAA-------------CGATAA
Sp_wtf24*                           AGATG---AA--GAAGA-TG-AATT-GAAGA------------CAGGACA
Sp_wtf25                            AGATG---AA--GAAGA-TG-AATT-GAAGA------------CAGATCA

CBS5557_wtf1                        TG--AAA-TCGATTTGGAAA--AAGGACCACTCCCAGAATATGATTCGGA
CBS5557_wtf2                        TG--AAA-TTGATTTGGAAA--AAGGACCCCTCCCAGAATATGATTCAGA
CBS5557_wtf3*                       TG--AAA-TTGATTTGGAAA--AAGGACCCCTCCCAGAATATGATTCAGA
CBS5557_wtf4                        TG--AAA-TTGATTTGGAAA--AAGGTCCTCTCCCAGAATACAATTCAGA
CBS5557_wtf5                        TG--AAA-TCGATTTGGAAA--AAGGACCCCTCCCAGAATATGATTCAGA
CBS5557_wtf6                        TG--AAA-TTGATTTGGAAA--AAGGCCTACTCCCAGAATATAATTCAGA
CBS5557_wtf7                        TG--AAA-TTGATTTGGAGA--AAGGTCTCCTTCCTAAATGTAATACGGG
CBS5557_wtf8                        TG--AAA-TCGATTTGGAAA--AAGGGCTACTTCCAGAATATAATTCAGA
CBS5557_wtf9                        TG--AAA-TTGATTTGGAAA--AAGGTCCTCTCCCAGAATACAATTCAGA
CBS5557_wtf10                       TG--AAA-TCGATTTGGAAA--AAGGGCTACTTCCAGAATATGATTCAGA
CBS5557_wtf11                       TG--ATA-TTGACTTGGAAA--AAGGTTTACCTCTAAAATACAATTCGGA
CBS5557_wtf12*                      TG--AAA-TTGATTTGGAAA--AAGGACCACTCCCAGAACATAATTCGGA
CBS5557_wtf13                       TG--AAA-TCGATTTGGAAA--AAGGGCTACTTCCAGAATATAATTCAGA
CBS5557_wtf14                       TGGAAAAGGCGAGCACGAAACTCAGGTCT-----CACAATACACTGTGGT
CBS5557_wtf15                       TG--AAA-TTGACTTGGAAG--GAAGCCCACCTTCAGAGCACAATTCGGA
CBS5557_wtf16*                      TG--AAA-TCGATTTGGAAA--AAGGGCTACTTCCAGAATATGATTCAGA
CBS5557_wtf17                       TG--AAA-TCGATTTGGAAA--AAGGACCACTCCCAGAATATGATTCAGA
CBS5557_wtf18                       TG--AAA-TTGATTTGGAAA--AAGGTCCTCTCCCAGAATACAATTCAGA
CBS5557_wtf19                       TG--AAA-TTGATTTGGAAA--AAGGTCCTCTCCCAGAATACAATTCAGA
CBS5557_wtf20                       TG--AAA-TCGATTTGGAAA--AAGGCCTATTCCCAGAATATAATTCAGA
CBS5557_wtf21                       TG--AAA-TTGATTTGGAAA--AAGGTCCTCTCCCAGAATACAATTCAGA
CBS5557_wtf22                       TG--AAA-TTGATTTGGAAA--AAGGTCCTCTCCCAGAATACAATTCAGA
CBS5557_wtf23                       TG--AAA-TTGATTTGGAAA--AAGGTCCTCTCCCAGAATACAATTCAGA
CBS5557_wtf24                       TG--AAA-TCGATTTGGAAA--AAGGCCTACTTCCAGAATATAATTCGGA
CBS5557_wtf25                       TG--AAA-TTGATTTGGAAA--AAGGACTCCTCCCAGAATATGATTCAGA
CBS5557_wtf27                       TG--AAA-TCGATTTGGAAA--AAGGCCTACTTCCAGAGTATAATTCGGA
CBS5557_wtf28                       TG--AAA-TCGATTTGGAAA--AAGGCCTACTTCCAGAGTATAATTCGGA
CBS5557_wtf29                       TG--AAA-TTGATTTGGAAA--AAGGTCCTCTCCCAGAATACAATTCAGA
CBS5557_wtf31                       TG--AAA-TTGATTTGGAAA--AAGGTCCTCTCCCAGAATACAATTCAGA
CBS5557_wtf32                       TG--AAA-TCGATTTGGAAA--AAGGGCTACTTCCAGAATATAATTCAGA
CBS5557_wtf33                       TG--AAA-TTGATTTGGAAA--AAGGTCCTCTCCCAGAATACAATTCAGA
CBS5557_wtf35                       TG--AAA-TCGATTTGGAAA--AAGGCCTACTTCCAGAATATAATTCAGA
FY29033_wtf1                        TG--AAA-TTGATTTGGAAA--AAGGCCTACTTCCAGAGTATAATTCGGA
FY29033_wtf2                        TG--AAA-TTGATTTGGAAA--AAGGTCCTCTCCCAGAATACAATTCAGA
FY29033_wtf4                        TG--AAA-TTGATTTGGAAA--AAGGTCCTCTCCCAGAATACAATTCAGA
FY29033_wtf5                        TG--AAA-TCGATTTGGAAA--AAGGACCACTCCCAGAACATAATTCGGA
FY29033_wtf6                        TG--AAA-TTGATTTGGAAA--AAGGGCTACTTCCAGAATATAATTCAGA
FY29033_wtf7                        TG--AAA-TTGATTTGGAGA--AAGGTCTCCTTCCTAAATGTAATACGGG
FY29033_wtf8                        TG--AAA-TTGATTTGGAAA--AAGGTCCTCTCCCAGAATACAATTCAGA
FY29033_wtf9                        TG--AAA-TTGATTTGGAAA--AAGGTCCTCTCCCAGAATACAATTCAGA
FY29033_wtf10                       TG--AAA-TCGATTTGGAAA--AAGGGCTACTTCCAGAATATAATTCAGA
FY29033_wtf11                       TG--ATA-TTGACTTGGAAA--AAGGTTTACCTCTAAAATACAATTCGGA
FY29033_wtf12*                      TG--AAA-TTGATTTGGAAA--AAGGACCACTCCCAGAACATAATTCGGA
FY29033_wtf13                       TG--AAA-TCGATTTGGAAA--AAGGGCTACTTCCAGAATATGATTCAGA
FY29033_wtf14                       TGGAAAAGGCGAGCACGAAACTCAGGTCT-----CACAATACACTGTGGT
FY29033_wtf15                       TG--AAA-TTGACTTGGAAA-GAA-GCCCACCTTCAGAACACAATTCGGA
FY29033_wtf16                       TG--AAA-TCGATTTGGAAA--AAGGGCTACTTCCAGAATATAATTCAGA
FY29033_wtf17                       TG--AAA-TTGATTTGGAAA--AAGGCCTACTTCCAGAGTATAATTCGGA
FY29033_wtf18                       TG--AAA-TTGATTTGGAAA--AAGGTCCTCTCCCAGAATACAATTCAGA
FY29033_wtf19                       TG--AAA-TTGATTTGGAAA--AAGGTCCTCTCCCAGAATACAATTCAGA
FY29033_wtf20                       TG--AAA-TCGATTTGGAAA--AAGGACCACTCCCAGAATATGATTCAGA
FY29033_wtf21*                      TG--AAA-TCGATTTGGAAA--AAGGCCTACTCCCAGAATATAATTCAGA
FY29033_wtf22                       TG--AAA-TTGATTTGGAAA--AAGGTCCTCTCCCAGAATACAATTCAGA
FY29033_wtf23                       TG--AAA-TCGATTTGGAAA--AAGGGCTACTTCCAGAATATAATTCAGA
FY29033_wtf24                       TG--AAA-TCGATTTGGAAA--AAGGCCTACTCCCAGAATATAATTCAGA
FY29033_wtf25                       TG--AAA-TCGATTTGGAAA--AAGGCCTACTTCCAGAGTATAATTCAGA
FY29033_wtf26                       TG--AAA-TCGATTTGGAAA--AAGGCCTACTCCCAGAATATAATTCAGA
FY29033_wtf27                       TG--AAA-TCGATTTGGAAA--AAGGCCTACTTCCAGAATATAATTCAGA
FY29033_wtf28                       TG--AAA-TCGATTTGGAAA--AAGGGCTACTTCCAGAATATGATTCAGA
FY29033_wtf30                       TG--AAA-TTGATTTGGAAA--AAGGTCCTCTCCCAGAATACAATTCAGA
FY29033_wtf31                       TG--AAA-TTGATTTGGAAA--AAGGTCCTCTCCCAGAATACAATTCAGA
FY29033_wtf33                       TG--AAA-TCGATTTGGAAA--AAGGCCTACTTCCAGAGTATAATTCGGA
FY29033_wtf35                       TG--AAA-TTGATTTGGAAA--AAGGTCCTCTCCCAGAATACAATTCAGA
FY29033_wtf36                       TG--AAA-TTGATTTGGAAA--AAGGTCCTCTCCCAGAATACAATTCAGA
FY29033_wtf37                       TG--AAA-TCGATTTGGAAA--AAGGGCTACTTCCAGAATATGATTCAGA
FY29033_wtf38                       TG--AAA-TTGATTTGGAAA--AAGGTCCTCTCCCAGAATATAATTCAGA
FY29033_wtf39                       TG--AAA-TTGATTTGGAAA--AAGGTCCTCTCCCAGAATACAATTCAGA
FY29033_wtf40                       TG--AAA-TCGATTTGGAAA--AAGGCCTACTTCCAGAGTATAATTCGGA
FY29033_wtf41                       TG--AAA-TTGATTTGGAAA--AAGGTCCTCTCCCAGAATACAATCCAGA
FY29033_wtf42                       TG--AAA-TTGATTTGGAAA--AAGGACCCCTCCCAGAATATGATTCAGA
Sk_wtf1*                            TG--AAA-TCGATTTGGAAA--AAGGACCACTCCCAGAATATGATTCGGA
Sk_wtf4                             TG--AAA-TTGATTTGGAAA--AAGGTCCTCTCCCAGAATACAATTCAGA
Sk_wtf5                             TG--AAA-TCGATTTGGAAA--AAGGACCCCTCCCAGAATATGATTCAGA
Sk_wtf28                            TG--AAA-TTGATTTGGAAA--AAGGTCCTCTCCCAGAATACAATTCAGA
Sk_wtf6                             TG--AAA-TCGATTTGGAAA--AAGGACCACTCCCAGAATATGATTCAGA
Sk_wtf7                             TG--AAA-TTGATTTGGAGA--AAGGTCTCCTTCCTAAATGTAATACGGG
Sk_wtf9                             TG--AAA-TTGATTTGGAAA--AAGGTCCTCTCCCAGAATACAATTCAGA
Sk_wtf32                            TG--AAA-TCGATTTGGAAA--AAGGGCTACTTCCAGAATATAATTCAGA
Sk_wtf12*                           TG--AAA-TTGATTTGGAAA--AAGGACCACTCCCAGAACATAATTCGGA
Sk_wtf11                            TGATA---TTGACTTGGAAA--AAGGTTTACCTCTAAAATACAATTCGGA
Sk_wtf13                            TG---AATTCGATTTGGAAA--AAGGCATACTTCCAGAATATAATTCAGA
Sk_wtf15                            TG--AAA-TTGACTTGGAAG--GAAGCCCACCTTCAGAGCACAATTCGGA
Sk_wtf14                            TGGAAAAGGCGAGCACGAAACTCAGGTCT-----CACAATACACTGTGGT
Sk_wtf16                            TG--AAA-TCGATTTGGAAA--AAGGGCTACTTCCAGAATATAATTCAGA
Sk_wtf18                            TG--AAA-TCGATTTGGAAA--AAGGGCTACTTCCAGAATATAATTCAGA
Sk_wtf17*                           TG--AAA-TCGATTTGGAAA--AAGGACCACTCCCAGAATATGATTCAGA
Sk_wtf19                            TG--AAA-TTGATTTGGAAA--AAGGTCCTCTCCCAGAATACAATTCAGA
Sk_wtf20                            TG--AAA-TCGATTTGGAAA--AAGGACCACTCCCAGAATATGATTCAGA
Sk_wtf21*                           TG--AAA-TCGATTTGGAAA--AAGGCCTACTCCCAGAATATAATTCAGA
Sk_wtf26                            TG--AAA-TCGATTTGGAAA--AAGGCCTACTCCCAGAATATAATTCAGA
Sk_wtf22                            TG--AAA-TCGATTTGGAAA--AAGGCCTACTTCCAGAGTATAATTCGGA
Sk_wtf23                            TG--AAA-TCGATTTGGAAA--AAGGGCTACTTCCAGAATATGATTCAGA
Sk_wtf24                            TG--AAA-TCGATTTGGAAA--AAGGCCTACTCCCAGAATATGATTCAGA
Sk_wtf25                            TG--AAA-TCGATTTGGAAA--AAGGACCACTCCCAGAACATAATTCGGA
Sk_wtf27                            TG--AAA-TTGATTTGGAAA--AAGGTCCTCTCCCAGAATACAATTCAGA
Sk_wtf29                            TG--AAA-TTGATTTGGAAA--AAGGTCCTCTCCCAGAATACAATTCAGA
Sk_wtf8                             TG--AAA-TTGATTTGGAAA--AAGGCCTACTTCCAGAATATAATTCGGA
Sk_wtf31                            TG--AAA-TTGATTTGGAAA--AAGGTCCTCTCCCAGAATACAATTCAGA
Sk_wtf30                            TG--AAA-TTGATTTGGAAA--AAGGTCCTCTCCCAGAATACAATTCAGA
Sk_wtf10                            TG--AAA-TCGATTTGGAAA--AAGGGCTACTTCCAGAATATAATTCAGA
Sk_wtf33                            TG--AAA-TTGATTTGGAAA--AAGGTCCTCTCCCAGAATACAATTCAGA
Sk_wtf34                            TG--AAA-TTGATTTGGAAA--AAGGTCCTCTCCCAGAATACAATTCAGA
Sk_wtf2                             TG--AAA-TTGATTTGGAAA--AAGGACCCCTCCCAGAATATGATTCAGA
Sk_wtf35                            TG--AAA-TCGATTTGGAAA--AAGGCCTACTTCCAGAATATAATTCAGA
Sp_wtf1*                            TG--AAA-TCGATTTGGAAA--AAGGACCACTCCCAGAATATGATTCGGA
Sp_wtf2*                            TG--AAA-TCGATTTGGAAA--AAGGACCCCTCCCAGAATATGATTCAGA
Sp_wtf4                             TG--AAA-TTGATTTGGAAA--AAGGTCCTCTCCCAGAATACAATTCAGA
Sp_wtf3*                            TG--AAA-TTGATTTGGAAA--AAGGACCCCTCCCAGAATATGATTCAGA
Sp_wtf4-2                           TG--AAA-TTGATTTGGAAA--AAGGTCCTCTCCCAGAATACAATTCAGA
Sp_wtf5                             TG--AAA-TCGATTTGGAAA--AAGGACCCCTCCCAGAATATGATTCAGA
Sp_wtf6*                            TG--AAATTTGATTTGGAAA--AAGGACCCCTCCCAGAATATGATTCAGA
Sp_wtf7                             TG--AAA-TTGATTTGGAGA--AAGGTCTCCTTCCTAAATGTAATACGGG
Sp_wtf8*                            TG--AAA-TCGATTTGGAAA--AAGGCCTGCTTCCAGAATATAATTCAGA
Sp_wtf9                             TG--AAA-TCGATTTGGAAA--AAGGACCACTCCCAGAATATGATTCGGA
Sp_wtf10                            TG--AAA-TCGATTTGGAAA--AAGGGCTACTCCCAGAATATGATTCAAA
Sp_wtf12*                           TG--AAA-TTGATTTGGAAA--AAGGACCACTCCCAGAACATAATTCGGA
Sp_wtf11                            TGATA---TTGACTTGGAAA--AAGGTTTACCTCTAAAATACAATTCGGA
Sp_wtf13                            TG--AAA-TTGATTTGGAAA--AAGGTCCTCTCCCAGAATACAATTCAGA
Sp_wtf15                            TG--AAA-TTGACTTGGAAG--GAAGCCCACCTTCAGAGCACAATTCGGA
Sp_wtf14                            TGGAAAAGGCGAGCACGAAACTCAGGTCT-----CACAATACACTGTGGT
Sp_wtf16                            TG--AAA-TCGATTTGGAAA--AAGGGCTACTTCCAGAATATGATTCAGA
Sp_wtf18                            TG--AAA-TCGATTTGGAAA--AAGGGCTACTTCCAGAATATAATTCAGA
Sp_wtf17*                           TG--AAA-TCGATTTGGAAA--AAGGACCACTCCCAGAATATGATTCAGA
Sp_wtf18-2                          TG--AAA-TCGATTTGGAAA--AAGGGCTACTTCCAGAATATAATTCAGA
Sp_wtf19                            TG--AAA-TTGATTTGGAAA--AAGGTCCTCTCCCAGAATACAATTCAGA
Sp_wtf20                            TG--AAA-TCGATTTGGAAA--AAGGGCTACTTCCAGAATATAATTCAGA
Sp_wtf21                            TG--AAA-TCGATTTGGAAA--AAGGACCACTCCCAGAATATGATTCGGA
Sp_wtf22*                           TG--AAA-TCGATTTGGAAA---AGGACCACTCCCAGAATATGATTCGGA
Sp_wtf23                            TG--AAA-TTGATTTGGAAA--AAGGTCCTCTCCCAGAATACAATTCAGA
Sp_wtf24*                           TG--AAA-TTGATTTGGAAA--AAGGCCTACTTCCAGAATATAATTCGGA
Sp_wtf25                            TG--AAA-TCGATTTGGAAA--AAGGACCACTCCCAGAATATGATTCGGA

CBS5557_wtf1                        GGAAGAGGGCGCATTACCTCCATATTCAGAT------C------------
CBS5557_wtf2                        GGAGGAAAGTACATTGCCTCCATATTCAGAT------C------------
CBS5557_wtf3*                       GGAGGAAAGTACATTGCCTCCATATTCAGAT------C------------
CBS5557_wtf4                        AGATGGGAGCACATTGCCTCCATATTCAGAAATTTGGAAATATA----T-
CBS5557_wtf5                        GGAGGAAAGTACATTGCCTCCATATTCAGAT------C------------
CBS5557_wtf6                        GGAAGAGGGCGCGTTACCTCCATATTCAGAT------C------------
CBS5557_wtf7                        CAATGGAGGAACA--ACC-CCTTGTTCAGAA------C------------
CBS5557_wtf8                        GGAGGAGGGCGCACTGCCTCCATATTCAGATT------A-----------
CBS5557_wtf9                        AGATGGGAGCACATTGCCTCCATATTCAGAT----------TTAAACAAT
CBS5557_wtf10                       GGAAGAGGGCGCGTTACCTCCATATTCAGAT------C------------
CBS5557_wtf11                       GAATGAGAGCGGTTTGCCTTCAAATTCAGCTTCTTC-ATATTCAATCAAT
CBS5557_wtf12*                      GGGTGAGAGTACACTACCTCCATATTCAGACATTTCGAAACTTG----C-
CBS5557_wtf13                       GGAAGAAAGTACATTGCCTCCATATTCAGAT------C------------
CBS5557_wtf14                       CGAGGAAGCCACTATACCTCAGTCTTTAG--------T----------G-
CBS5557_wtf15                       GGAGAAAAGCACATTGCCTTCAAATTCAGATATTCTGACGT---------
CBS5557_wtf16*                      GGAAGAGGGCGCACTGCCTCCATACTCGGAT------C------------
CBS5557_wtf17                       GGAGGAAAGTACATTGCCTCCATATTTAGAT------C------------
CBS5557_wtf18                       AGATGGGAGCACATTGCCTCCATATTCAGAAATTTGGAAAAATA----T-
CBS5557_wtf19                       AGATGGGGGAACATTGCCTCCATATTCAGACATTTCGAAACTTG----C-
CBS5557_wtf20                       GGAAGAAAGTACATTGCCTCCATATTCAGAT------C------------
CBS5557_wtf21                       AGATGGGAGCACATTGCCTCCATATTCAGAT----------TTAAACAAT
CBS5557_wtf22                       AGATGGGAGCACATTACCTCCATATTCAGAAAATTT-AAATTTAAAGGAT
CBS5557_wtf23                       AGATGGGAGCACATTGCCTCCATATTCAGAAATTTGGAAATATA---T--
CBS5557_wtf24                       TGAAGAGAGCACACTACCTCCATATTCAGAT------C------------
CBS5557_wtf25                       GGAGGAAAGTACATTGCCTCCATATTCAGAT------C------------
CBS5557_wtf27                       TGAAGAGAGCACACTACCTCCATACTCAGAT------C------------
CBS5557_wtf28                       GGAAGAAAGTACATTGCCTCCATATTCAGAT------C------------
CBS5557_wtf29                       AGATGGGAGCACATTGCCTCCATATTCAGAAAATTT-AAGTTTAAAGGAT
CBS5557_wtf31                       AGATGGGGGCACATTGCCTCCATATTCAGACATTTCGAAACTTG---C--
CBS5557_wtf32                       GGAAGAGAGTACATTGCCTCCATATTCAGAT------C------------
CBS5557_wtf33                       AGATGGGAGCACATTACCTCCATATTCAGAAAATTT-AAATTTAAAGGAT
CBS5557_wtf35                       GGAAGAGGGCGCATTACCTCCATATTCAGACATTTCGAAACTTG---C--
FY29033_wtf1                        TGAAGAGAGCACACTACCTCCATACTCAGAT------C------------
FY29033_wtf2                        AGATGGGAGCACATTGCCTCCATATTCAGAT----------TTAAACAAT
FY29033_wtf4                        AGATGGGAGCACATTGCCTCCATATTCAGAAATTTGGAAATATA---T--
FY29033_wtf5                        GGGTGAGAATACACTACCTCCATACTCGGAT------C------------
FY29033_wtf6                        GGAAGAGGGCGCATTACCTCCATATTCAGAT------C------------
FY29033_wtf7                        CAATGGAGGAACA--ACC-CCTTGTTCAGAA------C------------
FY29033_wtf8                        AGATGGGAGCACATTGCCTCCATATTCAGAAAATTT-AAATTTAAAGGAT
FY29033_wtf9                        AGATGGGAGCACATTGCCTCCATATTCAGAAATTTGGAAATATA---T--
FY29033_wtf10                       GGAGGAGGGCGCACTGCCTCCATATTCAGAT------C------------
FY29033_wtf11                       GAATGAGAGCGGTTTGCCTTCAAATTCAGCTTCTTCATATTCAATCAATC
FY29033_wtf12*                      GGGTGAGAGTACACTACCTCCATATTCAGACATTTCGAAACT--------
FY29033_wtf13                       GGAAGAGGGCGCACTGCCTCCATACTCGGACATTTCGAAACT--------
FY29033_wtf14                       CGAGGAAGCCACTATACCTCAGTCTTTAG-------T-------------
FY29033_wtf15                       GGAGAAAAGCACATTGCCTTCAAATTCAGATATTCTGGCGT------C--
FY29033_wtf16                       GGAAGAGAGTACATTGCCTCCATATTCAGAT----C--------------
FY29033_wtf17                       GGAAGAGGGCGCACTGCCTCCATATTCAGAT----C--------------
FY29033_wtf18                       AGATGGGAGCACATTGCCTCCATATTCAGAAATTTGGAAAT---------
FY29033_wtf19                       AGATGGGAGCACATTGCCTCCATATTCAGAAAATTT-AAATTTAAAGGAT
FY29033_wtf20                       GGAGGAAAGTACATTGCCTCCATATTCAGAT----C--------------
FY29033_wtf21*                      GGAAGAGGGCGCGTTACCAACATATTCAGAT----C--------------
FY29033_wtf22                       AGATGGGAGCACATTGCCTCCATATTCAGAAATTTGGAAAT---------
FY29033_wtf23                       GGAAGAGGGCGCACTGCCTCCATATTCAGAT----C--------------
FY29033_wtf24                       GGAAGAGGGCGCATTACCCCCATACTCGGAT----C--------------
FY29033_wtf25                       GGAAGAGGGCGCACTGCCTCCATATTCAGAT----C--------------
FY29033_wtf26                       GGAAGAAAGTACATTGCCTCCATATTCAGAT----C--------------
FY29033_wtf27                       GGAAGAGGGCGCGTTACCACCATATTCAGAT----C--------------
FY29033_wtf28                       GGAAGAGGGCGCACTGCCTCCATACTCGGAT----C--------------
FY29033_wtf30                       AGATGGGAGCACATTGCCTCCATATTCAGAAAATTT-AAAGTTAAAGGAT
FY29033_wtf31                       AGATGGGAGCACATTGCCTCCATATTCAGAAATTTGGAAAT---------
FY29033_wtf33                       TGAAGAGAGCACACTACCTCCATACTCAGAT----C--------------
FY29033_wtf35                       AGATGGGAGCACATTGCCTCCATATTCAGAT---TTAAA-------CAAT
FY29033_wtf36                       AGATGGGAGCACATTGCCTCCATATTCAGAT---TTAAA-------CAAT
FY29033_wtf37                       GGAAGAGGGCGCACTGCCTCCATACTCGGAT----C--------------
FY29033_wtf38                       AGATGGGAGCACATTGCCTCCATATTCAGAAAATTT-AAGTTTAAAGGAT
FY29033_wtf39                       AGATGGGAGCACATTGCCTCCATATTCAGAT---TTAAA-------CAAT
FY29033_wtf40                       GGAGGAAAGTACATTGCCTCCATATTCAGACATTTCGAAACT---T----
FY29033_wtf41                       AGATGGGAGCACATTGCCTCCATATTCAGAT---TTAAA-------CAAT
FY29033_wtf42                       GGAGGAAAGTACATTGCCTCCATATTCAGAT----C--------------
Sk_wtf1*                            GGAAGAGGGCGCATTACCTCCATATTCAGAT----C--------------
Sk_wtf4                             AGATGAGAGCACATTGCCTCCATATTCAGAAATTTGGAAAT----A----
Sk_wtf5                             GGAGGAAAGTACATTGCCTCCATATTCAGAT----C--------------
Sk_wtf28                            AGATGGGAACACATTACCTCCATATTCAGAAAATAT-AAATTTAAAGGAT
Sk_wtf6                             GGAGGAAAGTACATTGCCTCCATATTCAGAT----C--------------
Sk_wtf7                             CAATGGAGGAACA--ACC-CCTTGTTCAGAA----C--------------
Sk_wtf9                             AGATGGGAGCACATTGCCTCCATATTCAGAAATTTGGAAAT----A----
Sk_wtf32                            GGAAGAGAGTACATTGCCTCCATATTCAGAT------C------------
Sk_wtf12*                           GGGTGAGAGTACACTACCTCCATATTCAGACATTTCGAAACTTG----C-
Sk_wtf11                            GAATGAGAGCGGTTTGCCTTCAAATTCAGCTTCTTCATATTCAATCAATC
Sk_wtf13                            GGAAGAGGGCGCGTTACCTCCATACTCGGACATTTCGAAACT--T-----
Sk_wtf15                            GGAGAAAAGCACATTGCCTTCAAATTCAGATATTCTGACGT---C-----
Sk_wtf14                            CGAGGAAGCCACTATACCTCAGTCTTTAG--------T----------G-
Sk_wtf16                            GGAAGAGAGTACATTGCCTCCATATTCAGAT--C----------------
Sk_wtf18                            GGAAGAGGGCACACTGCCTCTATATTCAGACATTTCGAAACT--T-----
Sk_wtf17*                           GGAGGAAAGTACATTGCCTCCATATTTAGAT--C----------------
Sk_wtf19                            AGATGGGAGCACATTGCCTCCATATTCAGAAAATTT-AAATTTAAAGGAT
Sk_wtf20                            GGAGGAAAGTACATTGCCTCCATATTCAGAT--C----------------
Sk_wtf21*                           GGAAGAGGGCGCGTTACCAACATATTCAGAT--C----------------
Sk_wtf26                            GGAAGAGGGCGCGTTACCAACATATTCAGAT--C----------------
Sk_wtf22                            TGAAGAGAGCACACTACCTCCATACTCAGAT--C----------------
Sk_wtf23                            GGAAGAGGGCGCACTGCCTCCATACTCGGAT--C----------------
Sk_wtf24                            GGAAGAGGGCGCGTTACCAACATATTCAGAT--C----------------
Sk_wtf25                            GGGTGAGAATACACTACCTCCATACTCGGAT--C----------------
Sk_wtf27                            AGATGGGAGCACATTACCTCCATATTCAGAAAATTT-AAATTTAAAGGAT
Sk_wtf29                            AGATGGGAGCACATTGCCTCCATATTCAGAAAATTT-AAGTTTAAAGGAT
Sk_wtf8                             TGAAGAGAGCACACTACCTCCATATTCAGAT--C----------------
Sk_wtf31                            AGATGGGAGCACATTGCCTCCATATTCAGAAATTTGGAAAT---A-----
Sk_wtf30                            AGATGGGAGCACATTGCCTCCATATTCAGAAAATTT-AAAGTTAAAGGAT
Sk_wtf10                            GGAGGAGGGCGCACTGCCTCCATATTCAGAT------C------------
Sk_wtf33                            AGATGGGAGCACATTACCTCCATATTCAGAAAATTT-AAATTTAAAGGAT
Sk_wtf34                            AGATGGGAGCACATTGCCTCCATATTCAGATTTAAACAA-----T-----
Sk_wtf2                             GGAGGAAAGTACATTGCCTCCATATTCAGAT--C----------------
Sk_wtf35                            GGAAGAGGGCGCATTACCTCCATATTCAGACATTTCGAAACTTG---C--
Sp_wtf1*                            GGAAGAGGGCGCATTACCTCCATATTCAGAT----C--------------
Sp_wtf2*                            GGAGGAAAGTACATTGCCTCCATATTCAG---------------------
Sp_wtf4                             AGATGGGAGCACATTGCCTCCATATTCAGAAATTTGGAAAT---A-----
Sp_wtf3*                            GGAGGAAAGTACATTGCCTCCATATTCAGAT--C----------------
Sp_wtf4-2                           AGATGGGAGCACATTGCCTCCATATTCAGAAATTTGGAAATATA----T-
Sp_wtf5                             GGAGGAAAGTACATTGCCTCCATATTCAGAT--C----------------
Sp_wtf6*                            GGAGGAAAGTACATTGCCTCCATATTCAGAT--C----------------
Sp_wtf7                             CAATGGAGGAACA--ACC-CCTTGTTCAGAA----C--------------
Sp_wtf8*                            GGAAGAGGGCGCATTACCTCCATATTCAGATT-A----------------
Sp_wtf9                             GGAAGAGGGCGCATTACCTCCATATTCAGAT--C----------------
Sp_wtf10                            GGAAGAAGGCGCATTACCTCTATATTCAGAT--C----------------
Sp_wtf12*                           GGGTGAGAGTACACTACCTCCATATTCAGACATTTCGAAACT--T-----
Sp_wtf11                            GAATGAGAGCGGTTTGCCTTCAAATTCAGCTTCTTCATATTTAATCAATC
Sp_wtf13                            AGATGGGAGCACATTGCCTCCATATTCAGAAATTTGGAAAT---A-----
Sp_wtf15                            GGAGAAAAGCACATTGCCTTCAAATTCAGATATTCTGACGT---C-----
Sp_wtf14                            CGAGGAAGCCACTATACCTCAGTCTTTAG----T----------------
Sp_wtf16                            GGAAGAGGGCGCACTGCCTCCATACTCGGAT--C----------------
Sp_wtf18                            GGAAGAGGGCACACTGCCTCTATATTCAGACATTTCGAAACT--T-----
Sp_wtf17*                           GGAGGAAAGTACATTGCCTCCATATTTAGAT--C----------------
Sp_wtf18-2                          GGAAGAGGGCACACTGCCTCTATATTCAGACATTTCGAAACT--T-----
Sp_wtf19                            AGATGGGAGCACATTGCCTCCATATTCAGAAAATAT-AAATTTAAAGGAT
Sp_wtf20                            GGAAGAGGGCGCACTGCCTCCATATTCAGACATTTCGAAACT--T-----
Sp_wtf21                            GGAAGAGGGCGCATTACCTCCATATTCAGAT--C----------------
Sp_wtf22*                           GGAAGAGGGCGCATTACCTCCATATTCAGAT--C----------------
Sp_wtf23                            AGATGGGAGCACATTGCCTCCATATTCAGAAAATAT-AAATTTAAAGGAT
Sp_wtf24*                           TGAAGAGAGCACACTACCTCCATATTCAGAT--C----------------
Sp_wtf25                            GGAAGAGGGCGCGTTACCACCATATTCAGAT--C----------------

CBS5557_wtf1                        ---ACGC-AC-T-TG--------------TAAA-----TAAT--------
CBS5557_wtf2                        ---ATGC-AC-G-TT--------------TAAG-----CAAT--------
CBS5557_wtf3*                       ---ATGC-AC-G-TT--------------TAAG-----CAATT-------
CBS5557_wtf4                        ----TAA-AA-C-TGTAT----------CTGAG-GATTCAAGT---ACAG
CBS5557_wtf5                        ---ATGC-AC-T-TG--------------TAAA-----TAAT--------
CBS5557_wtf6                        ---ATGC-AC-G-TT--------------TAAG-----CAAT--------
CBS5557_wtf7                        --------------------------------------------------
CBS5557_wtf8                        ----TGC-AC-G-TT--------------TAAG-----CAAT--------
CBS5557_wtf9                        CCCAAAC-AA-A-TGGGTCAGAATATTACTAAATTATTCAATTGGAACAA
CBS5557_wtf10                       ---ATGC-AC-A-TG--------------TGAA-----TAATA-------
CBS5557_wtf11                       CCTGATC-CT-A-CGATGGACCTTGAAGCGCAAACGTTCAATCACAATGA
CBS5557_wtf12*                      ----TAA-TC-T-TGTAC----------CTGAG-GATTCAATT---ACAG
CBS5557_wtf13                       ---ATGC-AC-A-TG--------------TAAA-----TAATA-------
CBS5557_wtf14                       ----AAA-AC-T-TC---------------CAG-------AT--------
CBS5557_wtf15                       CCGCTAA-TC-C-TGTGTCT----C-----AAGCTTCAGAAA--------
CBS5557_wtf16*                      ---ATGC-AC-G-TT--------------TAAA-----AAAT--------
CBS5557_wtf17                       ---ACGC-AC-G-TG--------------TAAG-----CAAT--------
CBS5557_wtf18                       ----TAA-AA-C-TGTAT----------CTGAG-GATTCAAGT---ACAG
CBS5557_wtf19                       ----TAA-TC-C-TGTAC----------CTGAG-GATTCAAGT---ACAG
CBS5557_wtf20                       ---ACGC-AC-G-TG--------------TAAG-----CAAT--------
CBS5557_wtf21                       CCCAAAC-AA-A-TGGGTCAGAATATTACTAAATTATTCAATTGGAACAA
CBS5557_wtf22                       CCCAAAC-AA-A-TGGGTCAGAATATTACTAAATTATTCAATTGGAACAA
CBS5557_wtf23                       ----TAA-AA-C-TGTAT----------CTGAG-GATTCAAGT---ACAG
CBS5557_wtf24                       ---ATGC-AC-A-TG--------------TAAA-----TAATA-------
CBS5557_wtf25                       ---ACGC-AC-G-TG--------------TAAG-----CAAT--------
CBS5557_wtf27                       ---ACGC-AC-T-TG--------------TAAA-----TAAT--------
CBS5557_wtf28                       ---ATGC-AC-G-TT--------------TAAG-----CAATT-------
CBS5557_wtf29                       CCCAAAC-AA-A-TGGGAGCTAACGACCCTAACTTATTTAATACGGACGA
CBS5557_wtf31                       ----TAA-TC-C-TGTAC----------CTGAG-GATTCAAGT---ACAG
CBS5557_wtf32                       ---ACGC-AC-G-TG--------------TAAG-----CAAT--------
CBS5557_wtf33                       CCCAAAC-AA-A-TGGGTCAGAGTATTACTAAATTATTCAATTGGAACAA
CBS5557_wtf35                       ----TAA-AA-C-TGTAC----------CTGAG-GATTCAAGT---ACAG
FY29033_wtf1                        ---ACGC-AC-G-TG--------------TAAG-----CAAT--------
FY29033_wtf2                        CCCAAAC-AA-A-TGGGTCAGAATATTACTAAATTATTCAATTGGAACAA
FY29033_wtf4                        ----TAA-AA-C-TGTAT----------CTGAG-GATTCAAGT---ACAG
FY29033_wtf5                        ---ATGC-AC-A-TG--------------TAAA-----TAATA-------
FY29033_wtf6                        ---ATGC-AC-G-TT--------------TAAA-----AAAT--------
FY29033_wtf7                        --------------------------------------------------
FY29033_wtf8                        CCCAAAC-AA-A-TGGGAGCTAACAACCCTAACTTATTTAATACGGACGA
FY29033_wtf9                        ----TAA-AA-C-TGTAT----------CTGAG-GATTCAAGT---ACAG
FY29033_wtf10                       ---ATGC-AC-G-TT--------------TAAG-----CAATT-------
FY29033_wtf11                       CTGATCCTAC-GATGGATCTTGAAG---CGCAAACGTTCAATCACAATGA
FY29033_wtf12*                      ----TGCTAA-TCTTGTAC--C-------TGAGG-ATTCAAGT---ACAG
FY29033_wtf13                       ----TGCTAATCCTGTAC---C-------TGAGG-ATTCAAGT---ACAG
FY29033_wtf14                       -----------------------------GAAA------ACT--------
FY29033_wtf15                       ----CGCTGATCCTGTGT--C-------TCAAGCTTCAGAAA--------
FY29033_wtf16                       ---ATAC-AC-GTT-----T----------AAA-----AAAT--------
FY29033_wtf17                       ---ACGC-AC--GTG----T----------AAG-----CAAT--------
FY29033_wtf18                       ---ATATTAAAACTGTAT-C---------TGAG-GATTCAAGT---ACAG
FY29033_wtf19                       CCCAAACAAA---TGGGAGCTAACAACCCTAACTTATTTAATACGGACGA
FY29033_wtf20                       ---ATGC-AC--GTG----T----------AAG-----CAAT--------
FY29033_wtf21*                      ---ACGC-AC--TTG----T----------AAA-----TAAT--------
FY29033_wtf22                       ---ATATTAAAACTGTAT-C---------TGAG-GATTCAAGT---ACAG
FY29033_wtf23                       ---ATGC-AC--ATG----T----------AAA-----TAATA-------
FY29033_wtf24                       ---ACGC-AC--GTG----T----------AAG-----CAAT--------
FY29033_wtf25                       ---ATGC-AC-GTT-----T----------AAG-----CAAT--------
FY29033_wtf26                       ---ACGC-AC--GTG----T----------AAG-----CAAT--------
FY29033_wtf27                       ---ATGC-AC-GTT-----T----------AAG-----CAAT--------
FY29033_wtf28                       ---ATGC-AC-GTT-----T----------AAG-----CAAT--------
FY29033_wtf30                       CCCAAACAAA---TGGGAGCTAACAACCCTAACTTATTTAATACGGACGA
FY29033_wtf31                       ---ATATTAAAACTGTAT-C---------TGAG-GATTCAAGT---ACAG
FY29033_wtf33                       ---ATGC-AC-GTT----T-----------AAG-----CAAT--------
FY29033_wtf35                       CCCAAACAAA---TGGGTCAGAATATTACTAAATTATTCAATTGGAACAA
FY29033_wtf36                       CCCAAACAAA---TGGGTCAGAACATTACTAAATTATTCAATTGGAACAA
FY29033_wtf37                       ---ACGC-AC--GTG---T-----------AAG-----CAAT--------
FY29033_wtf38                       CCCAAACAAA---TGGGAGCTAACGACCCTAACTTATTTAATACGGACGA
FY29033_wtf39                       CCCAAACAAA---TGGGTCAGAATATTACTAAATTATTCAATTGGAACAA
FY29033_wtf40                       -----GCTAATCCTGTACC----------TAAA-GATTCAAGT---ACAG
FY29033_wtf41                       CCCAAACAAA---TGGGTCAGAATATTACTAAATTATTCAATTGGAACAA
FY29033_wtf42                       ---ATGC-AC-GTT----T-----------AAG-----CAATT-------
Sk_wtf1*                            ---ACGC-AC--TTG---T-----------AAA-----TAAT--------
Sk_wtf4                             ----TATTAAAACTGTATC----------TGAG-GATTCAAGT---ACAG
Sk_wtf5                             ---ATGC-AC--TTG---T-----------AAA-----TAAT--------
Sk_wtf28                            CCCAAACAAA---TGGGTCAGAATATTACTAAATTATTCAATTGGAACAA
Sk_wtf6                             ---ATGC-AC-GTT----T-----------AAA-----AAAT--------
Sk_wtf7                             --------------------------------------------------
Sk_wtf9                             ----TATTAAAACTGTATC----------TGAG-GATTCAAGT---ACAG
Sk_wtf32                            ---ACGC-AC-G-TG--------------TAAG-----CAAT--------
Sk_wtf12*                           ----TAA-TC-T-TGTAC----------CTGAG-GATTCAATT---ACAG
Sk_wtf11                            CTGATCCTAC-GATGGACCTTGAAG---CGCAAACGTTCAATCACAATGA
Sk_wtf13                            -----GCTAATCCTGTAC----------CTGAG-GATTCAAGT---ACAG
Sk_wtf15                            ----CGCTAATCCTGTGTCT---------CAAGCTTCAGAAA--------
Sk_wtf14                            ----AAA-AC-T-TC---------------CAG-------AT--------
Sk_wtf16                            ---ATAC-AC-GTT---------------TAAA-----AAAT--------
Sk_wtf18                            -----GCTAATCCTGTAC----------CTGAG-GATTCAAGT---ACAG
Sk_wtf17*                           ---ACGC-AC--GTG--------------TAAG-----CAAT--------
Sk_wtf19                            CCCAAACAAA---TGGGAGCTAACAACCCTAACTTATTTAATACGGACGA
Sk_wtf20                            ---ATGC-AC--GTG--------------TAAG-----CAAT--------
Sk_wtf21*                           ---ACGC-AC--TTG--------------TAAA-----TAAT--------
Sk_wtf26                            ---ATGC-AC-GTT---------------CAAG-----CAAT--------
Sk_wtf22                            ---ACGC-AC--GTG--------------TAAG-----CAAT--------
Sk_wtf23                            ---ATGC-AC--GTG--------------TAAG-----CAAT--------
Sk_wtf24                            ---ACGC-ACGCGT----------------AAG-----CAAT--------
Sk_wtf25                            ---ACGC-AC--GTG--------------TAAG-----CAAT--------
Sk_wtf27                            CCCAAACAAA---TGGGTCAGAATATTACTAAATTATTGAATTGGAACAA
Sk_wtf29                            CCCAAAC-AA-A-TGGGAGCTAACGACCCTAACTTATTTAATACGGACGA
Sk_wtf8                             ---ACGC-AC--GTG--------------TAAG-----CAAT--------
Sk_wtf31                            ----TATTAAAACTGTAT----------CTGAG-GATTCAAGT---ACAG
Sk_wtf30                            CCCAAACAAA---TGGGAGCTAACAACCCTAACTTATTTAATACGGACGA
Sk_wtf10                            ---ATGC-AC-G-TT--------------TAAG-----CAATT-------
Sk_wtf33                            CCCAAACAAA---TGGGAGCTAACAACCCTAACTTATTTAATACGGACGA
Sk_wtf34                            CCCAAACAAA---TGGGTCAGAATATTACTAAATTATTCAATTGGAACAA
Sk_wtf2                             ---ATGC-AC-GTT---------------TAAG-----CAATT-------
Sk_wtf35                            ----TAA-AA-C-TGTAC----------CTGAG-GATTCAAGT---ACAG
Sp_wtf1*                            ---ACGC-AC--TTG---T-----------AAA-----TAAT--------
Sp_wtf2*                            --------------------------------------------------
Sp_wtf4                             ----TATTAAAACTGTAT----------CTGAG-GATTCAAGT---ACAG
Sp_wtf3*                            ---ATGC-AC-GTT---------------TAAG-----CAATT-------
Sp_wtf4-2                           ----TAA-AA-C-TGTAT----------CTGAG-GATTCAAGT---ACAG
Sp_wtf5                             ---ATGC-AC--TTG--------------TAAA-----TAAT--------
Sp_wtf6*                            ---ATGC-AC-GTT---------------TAAG-----CAATT-------
Sp_wtf7                             --------------------------------------------------
Sp_wtf8*                            ----CGC-AC--GTG--------------TAAG-----CAAT--------
Sp_wtf9                             ---ACGC-AC--TTG--------------TAAA-----TAAT--------
Sp_wtf10                            ---ATGC-AC-GTT---------------TAAG-----CAATT-------
Sp_wtf12*                           -----GCTAATCTTGTAC----------CTGAG-GATTCAAGT---ACAG
Sp_wtf11                            CTGATCCTAC-GATGGACCTTGAAG---CGCAAACGTTCAATCACAATGA
Sp_wtf13                            ----TATTAAAACTGTAT----------CTGAG-GATTCAAGT---ACAG
Sp_wtf15                            ----CGCTAATCCTGTGTCT---------CAAGCTTCAGAAA--------
Sp_wtf14                            -----------------------------GAA-------AA---------
Sp_wtf16                            ---ACGC-AC--GTG--------------TAAG-----CAATT-------
Sp_wtf18                            -----GCTAATCCTGTAC----------CTGAGG-ATTCAAGT---ACAG
Sp_wtf17*                           ---ACGC-ACG--TG--------------TAAG-----CAAT--------
Sp_wtf18-2                          -----GCTAATCCTGTAC----------CTGAGG-ATTCAAGT---ACAG
Sp_wtf19                            CCCAAACAAA---TGGGAGCTAACAACCCTAACTTATTTAATACGGACGA
Sp_wtf20                            -----GCTAATCCTGTAC----------CTGAGG-ATTCAAGT---ACAG
Sp_wtf21                            ---ACGC-ACT--TG--------------TAAA-----TAAT--------
Sp_wtf22*                           ---ACGC-ACT--TG--------------TAAA-----TAAT--------
Sp_wtf23                            CCCAAACAAA---TGGGAGCTAACAACCCTAACTTATTTAATACGGACGA
Sp_wtf24*                           ---ACGC-ACG--TG--------------TAAG-----CAAT--------
Sp_wtf25                            ---ATGC-ACT--TG--------------TAAA-----TAAT--------

CBS5557_wtf1                        ----------CCTCC------------------T----------------
CBS5557_wtf2                        ----------CCTCC------------------T----------------
CBS5557_wtf3*                       -----------CTCC------------------T----------------
CBS5557_wtf4                        G--------ACCTACAGAAATTG----------C----------------
CBS5557_wtf5                        ----------CCTCC------------------T----------------
CBS5557_wtf6                        ----------CCTCC------------------T----------------
CBS5557_wtf7                        -----------CTCC------------------A----------------
CBS5557_wtf8                        ----------CCACC-------------------T---------------
CBS5557_wtf9                        GTCTACGACTCCTCCAGATTATGATGAAAATCGTCTTCCTATTACAGACG
CBS5557_wtf10                       -----------CGCC------------------T----------------
CBS5557_wtf11                       ATCCACGACCTCTGTAGGCCATGACAATAG---C----------------
CBS5557_wtf12*                      G--------ACCTACAGAAACTG----------C----------------
CBS5557_wtf13                       -----------CGCC------------------T----------------
CBS5557_wtf14                       -----------CTGCTG----------------A----------------
CBS5557_wtf15                       -----------CTCCAG----------------A----------------
CBS5557_wtf16*                      ----------CCTCC------------------T----------------
CBS5557_wtf17                       ----------CCTCC------------------T----------------
CBS5557_wtf18                       G--------ACCTACAGAAACTA----------C----------------
CBS5557_wtf19                       G--------ACCTACAGAAACTA----------C----------------
CBS5557_wtf20                       ----------CCTCC------------------T----------------
CBS5557_wtf21                       GTCTACGACTCCTCCAGATTATGATGAAAATCGTCTTCTTATTACAGACG
CBS5557_wtf22                       GTCTACGACTCCTCCAGATTATGATGAAAATCGTCTTCTTATTACAGACG
CBS5557_wtf23                       G--------ACCTACAGAAACTA---------C-----------------
CBS5557_wtf24                       -----------CGCC-----------------TT----------------
CBS5557_wtf25                       ----------CCTCC------------------T----------------
CBS5557_wtf27                       ----------CCTCC------------------T----------------
CBS5557_wtf28                       -----------TTCC------------------T----------------
CBS5557_wtf29                       GTCTACGACTCCTCCGGATTATGGTGAAGACAGCCTTT------------
CBS5557_wtf31                       G--------ACCTACAGAAACTA---------C-----------------
CBS5557_wtf32                       ----------CCTCC------------------T----------------
CBS5557_wtf33                       GTCTACGACTCCTCCAGATTATGATGAAAATCGTCTTCTTATTACAGACG
CBS5557_wtf35                       G--------ACCTACAGAAACTG---------C-----------------
FY29033_wtf1                        ----------CCTCC------------------T----------------
FY29033_wtf2                        GTCTACGACTCCTCCAGATTATGATGAAAATCGTCTTCATATTACAGACG
FY29033_wtf4                        G--------ACCTACAGAAACTA---------C-----------------
FY29033_wtf5                        -----------CGCC-----------------TT----------------
FY29033_wtf6                        ----------CCTCC-----------------TT----------------
FY29033_wtf7                        -----------CTCC-----------------A-----------------
FY29033_wtf8                        GTCTACGACTCCTCCGGATTATGGTGAAGATAGTCTTT------------
FY29033_wtf9                        G--------ACCTACAGAAACTA---------C-----------------
FY29033_wtf10                       -----------CTCC------------------T----------------
FY29033_wtf11                       ATCCACGACCTCTGTAGGCCATGACAATAG--C-----------------
FY29033_wtf12*                      G--------ACCTACAGAAACTG-------C-------------------
FY29033_wtf13                       G--------ACCTACAGAAACTA-------C-------------------
FY29033_wtf14                       ------------TCCAGATC---------T--------------------
FY29033_wtf15                       -----------CTCCAG------------A--------------------
FY29033_wtf16                       ----------CCTCC-------------T---------------------
FY29033_wtf17                       ----------CCTCC-------------T---------------------
FY29033_wtf18                       G---A-----CCTACAGAAACTA-----CA--------------------
FY29033_wtf19                       GTCTACGACTCCTCCGGATTATGGTGAAGACAGTCTTT------------
FY29033_wtf20                       ----------CCTCC-------------T---------------------
FY29033_wtf21*                      ----------CCTCC-------------T---------------------
FY29033_wtf22                       G---A-----CCTACAGAAACTA-----CA--------------------
FY29033_wtf23                       -----------CGCC-------------T---------------------
FY29033_wtf24                       ----------CCTCC-------------T---------------------
FY29033_wtf25                       ----------CCTCC-------------T---------------------
FY29033_wtf26                       ----------CCTCC-------------T---------------------
FY29033_wtf27                       ----------CCTCC-------------T---------------------
FY29033_wtf28                       ----------CCTCC------------T----------------------
FY29033_wtf30                       GTCTACGACTCCTCCGGATTATGGTGAAGACAGTC---------------
FY29033_wtf31                       G---A-----CCTACAGAAATTG----CA---------------------
FY29033_wtf33                       ---C-------CTCC-----------T----------------------A
FY29033_wtf35                       GTCTACGACTCCTCCAGATTATGATGAAAATCGTCTTCCTATTACAGACG
FY29033_wtf36                       GTCTACGACTCCTCCAGATTATGATGAAAATCGTCTTCATATTACAGACG
FY29033_wtf37                       ---C-------CTCC-----------T----------------------A
FY29033_wtf38                       GTCTACGACTCCTCCGGATTATGGTGAAGACAGCCTTT-----------C
FY29033_wtf39                       GTCTACGACTCCTCCTGATTATGATGAAAATCGTCTTCATATTACAGACG
FY29033_wtf40                       G--A------CCTACAGAAACTA---CA---------------------A
FY29033_wtf41                       GTCTACGACTCCTCCAGATTATGATGAAAATCGTCTTCATATTACAGACG
FY29033_wtf42                       -----------CTCC-----------T----------------------A
Sk_wtf1*                            ---C-------CTCC-----------T----------------------A
Sk_wtf4                             G--A------CCTACAGAAACTA---CA---------------------A
Sk_wtf5                             ---C-------CTCC-----------T----------------------A
Sk_wtf28                            GTCTACGACTCCTCCAGATTATGATGAAAATCGTCTTCCTATTACAGACG
Sk_wtf6                             ---C-------CTCC-----------T----------------------T
Sk_wtf7                             -----------CTCC-----------A-----------------------
Sk_wtf9                             G--A------CCTACAGAAACTA---CA---------------------A
Sk_wtf32                            ----------CCTCC------------------T----------------
Sk_wtf12*                           G--------ACCTACAGAAACTG----------C----------------
Sk_wtf11                            ATCCACGACCTCTGTAGGCCATGACAATAGCA----------------A-
Sk_wtf13                            G-A-------CCTACAGAAACTA--CAA--------------------A-
Sk_wtf15                            --C---------TCCAG--------A------------------------
Sk_wtf14                            -----------CTGCTG----------------A----------------
Sk_wtf16                            --C--------CTCC----------TT-----------------------
Sk_wtf18                            G-A-------CCTACAGAAATTG--CGA--------------------A-
Sk_wtf17*                           --C--------CTCC----------T------------------------
Sk_wtf19                            GTCTACGACTCCTCCGGATTATGGTGAAGACAGTCTTT----------C-
Sk_wtf20                            --C--------CTCC----------T------------------------
Sk_wtf21*                           --C--------CTCC----------T------------------------
Sk_wtf26                            --C--------CTCC----------T------------------------
Sk_wtf22                            --C--------CTCC----------T------------------------
Sk_wtf23                            --C--------CTCC----------T------------------------
Sk_wtf24                            --C--------CTCC----------T------------------------
Sk_wtf25                            --C--------CTCC----------T------------------------
Sk_wtf27                            GTCTACGACTCCTCCAGATTATGATGAAAATCGTCTTCTTATTACAGACG
Sk_wtf29                            GTCTACGACTCCTCCGGATTATGGTGAAGACAGCCTTT------------
Sk_wtf8                             --C--------CACC----------T------------------------
Sk_wtf31                            G-A-------CCTACAGAAATTG--CAA--------------------A-
Sk_wtf30                            GTCTACGACTCCTCCGGATTATGGTGAAGACAGTC---------------
Sk_wtf10                            -----------CTCC------------------T----------------
Sk_wtf33                            GTCTACGACTCCTCCGGATTATGGTGAAGATAGTCTTT----------C-
Sk_wtf34                            GTCTACGACTCCTCCAGATTATGATGAAAATCGTCTTCATATTACAGACG
Sk_wtf2                             --C---------TCC----------T------------------------
Sk_wtf35                            G--------ACCTACAGAAACTG---------C-----------------
Sp_wtf1*                            ---C-------CTCC-----------T----------------------A
Sp_wtf2*                            --------------------------------------------------
Sp_wtf4                             G-A-------CCTACAGAAATTG--CAA--------------------A-
Sp_wtf3*                            --C---------TCC----------T------------------------
Sp_wtf4-2                           G--------ACCTACAGAAATTG----------C----------------
Sp_wtf5                             --C--------CTCC----------T------------------------
Sp_wtf6*                            --C---------TCC----------T------------------------
Sp_wtf7                             -----------CTCC-----------A-----------------------
Sp_wtf8*                            --C--------CTCC----------T------------------------
Sp_wtf9                             --C--------CTCC----------T------------------------
Sp_wtf10                            --C---------TCC----------T------------------------
Sp_wtf12*                           G-A-------CCTACAGAAACTG--CAA--------------------A-
Sp_wtf11                            ATCCACGACCTCTGTAGGCCATGACAATAGCA----------------A-
Sp_wtf13                            G-A-------CCTACAGAAATTG--CAA--------------------A-
Sp_wtf15                            --C---------TCCAG---------A-----------------------
Sp_wtf14                            --CT--------TCCAGACCT----G------------------------
Sp_wtf16                            --C---------TCC----------T------------------------
Sp_wtf18                            GA--------CCTACAGAAATTG-CGA--------------------A--
Sp_wtf17*                           --C--------CTCC---------T-------------------------
Sp_wtf18-2                          GA--------CCTACAGAAATTG-CGA--------------------A--
Sp_wtf19                            GTCTACGACTCCTCCGGATTATGGTGAAGACAGTCTTT---------C--
Sp_wtf20                            GA--------CCTACAGAAATTG-CGA--------------------A--
Sp_wtf21                            --C--------CTCC---------T-------------------------
Sp_wtf22*                           --C--------CTCC---------T-------------------------
Sp_wtf23                            GTCTACGACTCCTCCGGATTATGGTGAAGACAGTCTTT---------C--
Sp_wtf24*                           --C--------CTCC---------T-------------------------
Sp_wtf25                            --C--------CTCT---------T-------------------------

CBS5557_wtf1                        ------A-----------ACACA-CATAGAG------AA----AAC--AA
CBS5557_wtf2                        ------A-----------ACACA-CATAGAG------AA----AAC--CA
CBS5557_wtf3*                       ------A-----------ACACA-CATAGAG------AA----AAC--AA
CBS5557_wtf4                        ------A---------AATCCCAATGTCGAA------A---G-AAGACAA
CBS5557_wtf5                        ------A-----------ACACA-CATAGAG------AA----AAC--CA
CBS5557_wtf6                        ------A-----------ACACA-CATAGAG------AA----AAC--AA
CBS5557_wtf7                        ------C---------------ATTAT-GAT-------------------
CBS5557_wtf8                        -------A----------ACACA-CATAGAGA-----AA-----AC--CA
CBS5557_wtf9                        AAGGAAACAATCCTCCTAACACA-CATAGAG------AA----AAC--CA
CBS5557_wtf10                       ------T-----------ACACA-CATAGAG------AA----AAC--CA
CBS5557_wtf11                       ------A-----------ACTCTCCTCCTAAATGTCGGA--A-AA----A
CBS5557_wtf12*                      ------A---------AATCCCAATGTCGAA------A---G-AAGACAA
CBS5557_wtf13                       ------T-----------ACACA-CATAGAG------AA----AAC--CA
CBS5557_wtf14                       ------T------------CATAAAGT-GAT----------------GGA
CBS5557_wtf15                       ------T------------CACAGCATCGAAA---GTAA-T---ACAGGA
CBS5557_wtf16*                      ------T-----------ACACA-CATAGAG------------AAAAAAA
CBS5557_wtf17                       ------A-----------ACGCA-CATAGAG------AA----AAC--CA
CBS5557_wtf18                       ------A---------AATCCCAATGTCGA-------AA-G--AAGACAA
CBS5557_wtf19                       ------A---------AATCCCAATGTCGA-------AA-G--AAGACAA
CBS5557_wtf20                       ------A-----------ACACA-CATAGAG------AA----AAC--CA
CBS5557_wtf21                       AAGGAAACAATCCTCCTAACACA-CATAGAG------AA----AAC--CA
CBS5557_wtf22                       AAGGAAACAATCCTCCTAACACA-CATAGAG------AA----AAC--CA
CBS5557_wtf23                       -----A----------AATCCCAATGTCGA-------AAG---AAGACAA
CBS5557_wtf24                       -----A-------------CACA-CATAGAG------AAA----AC--CA
CBS5557_wtf25                       -----A------------ACACA-CATAGAG------AAA----AC--AA
CBS5557_wtf27                       -----A------------ACACA-CATAGAG------AAA----AC--CA
CBS5557_wtf28                       -----A------------ACACA-CATAGAG------AAA----AC--CA
CBS5557_wtf29                       -----C----------TAATACA-CATAGAG------AAA----AC--CA
CBS5557_wtf31                       -----A----------AATCCCAATGTCGA-------AAG---AAGACAA
CBS5557_wtf32                       -----A------------ACACA-CATAGAG------AAA----AC--AA
CBS5557_wtf33                       AAGGAAACAATCCTCCTAACACA-CATAGAG------AAA----AC--CA
CBS5557_wtf35                       -----A----------AATCCCAATGTCGA-------AAG---AAGACAA
FY29033_wtf1                        -----A------------ACACA-CATAGAG------AAA----AC--CA
FY29033_wtf2                        AAGGAAACAATCCTCCTAACACA-CATAGAG------AAA----AC--CA
FY29033_wtf4                        -----A----------AATCCCAATGTCGA-------AAG---AAGACAA
FY29033_wtf5                        -----A-------------CACA-CATAGAG------AAA----AC--CA
FY29033_wtf6                        -----A-------------CACA-CATAGAG--------A----AAAAAA
FY29033_wtf7                        -----C----------------ATTAT-GA--------------------
FY29033_wtf8                        -----C----------TACTACA-CATAGAG------AAA----AC--CA
FY29033_wtf9                        -----A----------AATCCCAATGTCGA-------AAG---AAGACAA
FY29033_wtf10                       -----A------------ACACA-CATAGAG------AAA----AC--AA
FY29033_wtf11                       -----A----------ACTCTCCTCCTAAATGTCGGAAAAC---------
FY29033_wtf12*                      ---A------------AATCCCAATGTCGA-------AA---GAAGACAA
FY29033_wtf13                       ---A------------AATCCCAATGTCGA-------AA---GAAGACAA
FY29033_wtf14                       --G----------------CTGATCATAAAG-----TG------ATGGAA
FY29033_wtf15                       --T----------------CACAGCATCGAAA---GTAA----TACAGGA
FY29033_wtf16                       -T----------------ACACA-CATAGAG------AA----AAC--CA
FY29033_wtf17                       -A----------------ACGCA-CATAGAG------AA----AAC--CA
FY29033_wtf18                       -A---------------ATCCCAATGTCGA-------AA---GAAGACAA
FY29033_wtf19                       -C--------------TAATACA-CATAGAG------AA----AAC--CA
FY29033_wtf20                       -A----------------ACACA-CATAGAG------AA----AAC--CA
FY29033_wtf21*                      -A----------------ACACA-CATAGAG------AA----AAC--CA
FY29033_wtf22                       -A---------------ATCCCAATGTCGA-------AA---GAAGACAA
FY29033_wtf23                       -T----------------ACACA-CATAGAG------AA----AAC--CA
FY29033_wtf24                       -A----------------ACACA-CATAGAG------AA----AAC--CA
FY29033_wtf25                       -A----------------ACACA-CATGGAG------AA----AAC--CA
FY29033_wtf26                       -A----------------ACACA-CATAGAG------AA----AAC--CA
FY29033_wtf27                       -A----------------ACACA-CATAGAG------AA----AAC--CA
FY29033_wtf28                       A----------A-------CACA-CATAGAG------AA----AAC--CA
FY29033_wtf30                       T------------------TTCA-CATAGAG------AA----AAC--CA
FY29033_wtf31                       A----------A------TCCCAATGTCGA-------AA---GAAGACAA
FY29033_wtf33                       ------------------ACACA-CATAGAG------AA----AAC--CA
FY29033_wtf35                       AAGGAAACAATCCTCCTAACACA-CATAGAG------AA----AAC--CA
FY29033_wtf36                       AAGGAAACAATCCTCCTAACACA-CATAGAG------AA----AAC--CA
FY29033_wtf37                       ------------------ACACA-CATAGAG------AA----AAC--AA
FY29033_wtf38                       ----------T------AATACA-CATAGAG------AA----AAC--CA
FY29033_wtf39                       AAGGAAACAATCCTCCTAACACA-CATAGAG------AA----AAC--CA
FY29033_wtf40                       ----------G-------TCCCAATGTCGA-------AA---GAAGACAA
FY29033_wtf41                       AAGGAAACAATCCTCCTAACACA-CATAGAG------AA----AAC--CA
FY29033_wtf42                       ------------------ACACA-CATAGAG------AA----AAC--CA
Sk_wtf1*                            ------------------ACACA-CATAGAG------AA----AAC--AA
Sk_wtf4                             ----------A-------TCCCAATGTCGA-------AA---GAAGACAA
Sk_wtf5                             ------------------ACACA-CATAGAG------AA----AAC--CA
Sk_wtf28                            AAGGAAACAATCCTCCTAACACA-CATAGAG------AA----AAC--CA
Sk_wtf6                             ------------------ACACA-CATAGAG------------AAAAAAA
Sk_wtf7                             ---------------------CATTAT-GA--------------------
Sk_wtf9                             ----------A-------TCCCAATGTCGA-------AA---GAAGACAA
Sk_wtf32                            -----A------------ACACA-CATAGAG------AAA----AC--AA
Sk_wtf12*                           ------A---------AATCCCAATGTCGAA------A---G-AAGACAA
Sk_wtf11                            -----------------CTCTCCTCCTAAATGTCGGAAA-----A----A
Sk_wtf13                            ------------------TCCCAATGTCGA-------AA---GAAGACAA
Sk_wtf15                            ------------------TCACAGCATCGA---AAGTAA----TACAGGA
Sk_wtf14                            ------T------------CATAAAGT-GAT----------------GGA
Sk_wtf16                            ------------------ACACA-CATAGAG------AA----AAC--CA
Sk_wtf18                            ------------------TCCCAATGTCGA-------AA---GAAGACAA
Sk_wtf17*                           -----------------AACGCA-CATAGAG------AA----AAC--CA
Sk_wtf19                            ---------T-------AATACA-CATAGAG------AA----AAC--CA
Sk_wtf20                            -----------------AACACA-CATAGAG------AA----AAC--CA
Sk_wtf21*                           -----------------AACACA-CATAGAG------AA----AAC--CA
Sk_wtf26                            -----------------AACACA-CATAGAG------AA----AAC--CA
Sk_wtf22                            -----------------AACACA-CATAGAG------AA----AAC--CA
Sk_wtf23                            -----------------AACACA-CATAGAG------AA----AAC--CA
Sk_wtf24                            -----------------AACACA-CATAGAG------AA----AAC--CA
Sk_wtf25                            -----------------AACACA-CATAGAG------AA----AAC--AA
Sk_wtf27                            AAGGAAACAATCCTCCTAACACA-CATAGAG------AA----AAC--CA
Sk_wtf29                            -----C----------TAATACA-CATAGAG------AAA----AC--CA
Sk_wtf8                             -----------------AACACA-CATAGAG------AA----AAC--CA
Sk_wtf31                            ------------------TCCCAATGTCGA-------AA---GAAGACAA
Sk_wtf30                            T------------------TTCA-CATAGAG------AA----AAC--CA
Sk_wtf10                            -----A------------ACACA-CATAGAG------AAA----AC--AA
Sk_wtf33                            ---------T-------ACTACA-CATAGAG------AA----AAC--CA
Sk_wtf34                            AAGGAAACAATCCTCCTAACACA-CATAGAG------AA----AAC--CA
Sk_wtf2                             -----------------AACACA-CATAGAG------AA----AAC--AA
Sk_wtf35                            -----A----------AATCCCAATGTCGA-------AAG---AAGACAA
Sp_wtf1*                            ------------------ACACA-CATAGAG------AA----AAC--AA
Sp_wtf2*                            --------------------------------------------------
Sp_wtf4                             ------------------TCCCAATGTCGA-------AA---GAAGACAA
Sp_wtf3*                            -----------------AACACA-CATAGAG------AA----AAC--AA
Sp_wtf4-2                           ------A---------AATCCCAATGTCGAA------A---G-AAGACAA
Sp_wtf5                             -----------------AACACA-CATAGAG------AA----AAC--CA
Sp_wtf6*                            -----------------AACACA-CATAGAG------AA----AAC--AA
Sp_wtf7                             ---------------------CATTAT-GA--------------------
Sp_wtf8*                            -----------------AACATA-CATAGAG------AA----AAC--CA
Sp_wtf9                             -----------------AACACA-CATAGAG------AA----AAC--CA
Sp_wtf10                            -----------------AACACA-CATAGAG------AA----AAC--AA
Sp_wtf12*                           ------------------TCCCAATGTCGA-------AA---GAAGACAA
Sp_wtf11                            -----------------CTCTCCTCCTAAATGTCGGAAA-----AC----
Sp_wtf13                            ------------------TCCCAATGTCGA-------AA---GAAGACAA
Sp_wtf15                            ------------------TCACAGCATCGA---AAGTAA----TACAGGA
Sp_wtf14                            -------------------CTGATCATAAAG-T----------GATGGAA
Sp_wtf16                            -----------------AACACA-CATAGAG------AA----AAC--AA
Sp_wtf18                            ------------------TCCCAATGTCGA-------AA---GAAGACAA
Sp_wtf17*                           -----------------AACGCA-CATAGAGA-----A-----AAC--CA
Sp_wtf18-2                          ------------------TCCCAATGTCGA-------AA---GAAGACAA
Sp_wtf19                            ----------------TATTACA-CATAGAGA-----A-----AAC--CA
Sp_wtf20                            ------------------TCCCAATGTCGA-------AA---GAAGACAA
Sp_wtf21                            -----------------AACACA-CATAGAGA-----A-----AAC--AA
Sp_wtf22*                           -----------------AACACA-CATAGAGA-----A-----AAC--CA
Sp_wtf23                            ----------------TATTACA-CATAGAGA-----A-----AAC--CA
Sp_wtf24*                           -----------------AACACA-CATAGAGA-----A-----AAC--CA
Sp_wtf25                            -----------------AACACA-CATAGAGA-----A-----AAC--CA

CBS5557_wtf1                        TCCTTCC---AGGTCGAC-------AGA-TAATTC----T-------TCC
CBS5557_wtf2                        TTCTTCC----GG--GACG-GC---AGA-TAATTC----T-------TCT
CBS5557_wtf3*                       TCCTTCC---AGGTCGAC-------AGA-TAATTC----T-------TCC
CBS5557_wtf4                        GAATTCAAAGATT--CACATCC---AAA-TATATA----T--------TC
CBS5557_wtf5                        TTCTTAT----GG--GACG-AC---AGA-TAATTC----T-------TCC
CBS5557_wtf6                        TCCTTCC---AGGTCGAC-------AGA-TAATTC----T-------TCC
CBS5557_wtf7                        ---TCC---------GACG---------CTG--------T----------
CBS5557_wtf8                        TTCTTC----CGG--GACGAC----AGA-TGATTC-----T------TCC
CBS5557_wtf9                        TTCTTCT----GG--GACG-AC---AGA-TAATTC----T-------TCC
CBS5557_wtf10                       TTCTTCC----GG--GACGGC----AGA-AAATTCT---T-----CTACC
CBS5557_wtf11                       TTGTTCATCTAATAAGGTGT-----ATAGTAATGAG---G------TGCC
CBS5557_wtf12*                      GAATTCAAAGATT--TACATCC---AAA-TATATA-----T-------TT
CBS5557_wtf13                       TTCTTCC----GG--GACG-AC---AGA-TAATTCT----T----CTACC
CBS5557_wtf14                       AGCTTCTA--AGGTTGCTG------ATACTCGT-------A-------CG
CBS5557_wtf15                       T-CTACGCAATCGCCCACAAGCCATAGTCTACTTC-------TAAAGTTC
CBS5557_wtf16*                      TCCTTCC---AGGTCGAC-------AGA-TAATTC-----T------TCC
CBS5557_wtf17                       TTCTTC----CGG--GACG-AC---AGA-TGATTC-----T------TCC
CBS5557_wtf18                       GAATTCAAAGATT--CACATCC---AAA-TATATA-----T-------TC
CBS5557_wtf19                       GAATTCAAAGATT--CACATCC---AAA-TATATA-----T-------TC
CBS5557_wtf20                       TTCTTC----CGG--GACGGC----AGA-TAATTC-----T------TCC
CBS5557_wtf21                       TTCTTC----CGG--GACGGC----AGA-TAATTC------T-----TCT
CBS5557_wtf22                       TTCTTC----CGG--GACGAC----AGA-TGATTC------T-----TCC
CBS5557_wtf23                       GAATTCAAAGATT--CACATCCATATATATATTT------C---------
CBS5557_wtf24                       TTCTTC----CGG--GACGGC----AGA-TAATTCT----T----CTACC
CBS5557_wtf25                       TCCTTCC---AGGTCGAC-------AGA-TAATTC-----T------TCC
CBS5557_wtf27                       TTCTTC----CGG--GACGAC----AGA-TGATTC-----T------TCC
CBS5557_wtf28                       TTCTTC----CGG--GACGGCAG--ATAATACTTC-----T------ACC
CBS5557_wtf29                       TTCTTC----CGG--GACGGC----AGA-TAATTCT----T----CTACC
CBS5557_wtf31                       GAATTCAAAGATT--CACATCCATATATATATTT------C---------
CBS5557_wtf32                       TCCTTCC---AGGTCGAC-------AGA-TAATTCT----T----CTACC
CBS5557_wtf33                       TTCTTC----CGG--GACGAC----AGA-TAATTC-----T------TCC
CBS5557_wtf35                       GGATTCAAAGATT--CACATCCA----AATATATA-----T-------TC
FY29033_wtf1                        TTCTTC----CGG--GACGAC----AGA-TAATTC-----T------TCC
FY29033_wtf2                        TTCTTC----CGG--GACGGC----AGA-TAATTC-----T------TCT
FY29033_wtf4                        GAATTCAAAGATT--CACATCCA----AATATATA-----T-------TC
FY29033_wtf5                        TTCTTC----CGG--GACGAC----AGA-TAATTC-----T------TCT
FY29033_wtf6                        TCCTTCC---AGGTCGAC-------AGA-TAATTC-----T------TCC
FY29033_wtf7                        ---TTCC--------GACG---------CTG---------T---------
FY29033_wtf8                        TTCTTC----CGG--GACGGC----AGA-TAATTCT----T----GTGCC
FY29033_wtf9                        GAATTCAAAGATT--CACATCCA----AATATATA-----T-------TC
FY29033_wtf10                       TCCTTCC---AGGTCGAC-------AGA-TAATTC-----T------TCC
FY29033_wtf11                       TTGTTCATCTAATAAGGTGT-----ATAGTAATGAG----G-----TGCC
FY29033_wtf12*                      GAATTCAAAGATT--TACATCC---AAA-TATATA---T---------TC
FY29033_wtf13                       GAATTCAAAGATT--CACATCC---ATA-TATATA---T---------TT
FY29033_wtf14                       G-CTTCTA--AGGTTGCTGA------TACTCGT----A----------CG
FY29033_wtf15                       T-CTACGCAATCGCCCACAAGCCATAGTCTGCCTC--TAAA-G----TTC
FY29033_wtf16                       TTCTTCC----GG--GACGAC----AGA-TAATTCTT--------CTACC
FY29033_wtf17                       TTCTTCC----GG--GACGAC----AGA-TGATTC--T---------TCC
FY29033_wtf18                       GAATTCAAAGATT--CACATCC---AAA-TATATA--T----------TC
FY29033_wtf19                       TTCTTCC----GG--GACGGC----AGA-TAATTC--T---------TCC
FY29033_wtf20                       TTCTTCC----GG--GACGAC----AGA-TGATTC--T---------TCC
FY29033_wtf21*                      TTCTTCC----GG--GACGGC----AGA-TAATTCT-T-------CTACC
FY29033_wtf22                       GAATTCAAAGATT--CACATCC---ATA-TATATA--T----------TT
FY29033_wtf23                       TTCTTCC----GG--GACGAC----AGA-TGATTC--T---------TCC
FY29033_wtf24                       TTCTTCC----GG--GACGAC----AGA-TGATTC--T---------TCC
FY29033_wtf25                       TTTTTCC----GG--GACGAC----AGA-TAATTC--T---------TCC
FY29033_wtf26                       TTCTTCC----GG--GACGGC----AGA-TAATTC--T---------TCC
FY29033_wtf27                       TTCTTCT----GG--GACGAA----AGA-TGATTC--T---------TCC
FY29033_wtf28                       TTCTTC----CGG--GACGAC----AGA-TGATTC-T----------TCC
FY29033_wtf30                       TTCTTC----CGG--GACGAC----AGA-TAATTC-T----------TCC
FY29033_wtf31                       GAATTCAAAGATT--CACATCC---AAA-TATATA--T----------TC
FY29033_wtf33                       TTCTTC----CGG--GACGGCA----GA-TAATTCT--TCT------ACC
FY29033_wtf35                       TTCTTC----TGG--GACGAC----AGA-TAATTC---T--------TCC
FY29033_wtf36                       TTCTTC----CGG--GACGGC----AGA-TAATTC---T--------TCC
FY29033_wtf37                       TCCTTCC---AGGTCGAC-------AGA-TAATTC---T--------TCC
FY29033_wtf38                       TTCTTC----CGG--GACGGC----AGA-TAATTCTT-C-------TACC
FY29033_wtf39                       TTCTTC----CGG--GACGGC----AGA-TAATTC---T--------TCT
FY29033_wtf40                       GAATTCAAAGATT--CACATCC---ATA-TATATA---T---------TT
FY29033_wtf41                       TTCTTC----CGG--GACGGC----AGA-TAATTC---T--------TCT
FY29033_wtf42                       TTCTTC----TGG--GACGAC----AGA-TAATTC---T--------TCC
Sk_wtf1*                            TCCTTCC---AGGTCGAC-------AGA-TAATTC---T--------TCC
Sk_wtf4                             GAATTCAAAGATT--CACATCC---AAA-TATATA---T---------TC
Sk_wtf5                             TTCTTAT---AGGACGAC-------AGA-TAATTC---T--------TCC
Sk_wtf28                            TTCTTC----CGG--GACGGC----AGA-TAATTC---T--------TCC
Sk_wtf6                             TCCTTCC---AGGTCGAC-------AGA-TAATTC---T--------TCC
Sk_wtf7                             ---TTCC--------GACG-------------------C-----------
Sk_wtf9                             GAATTCAAAGATT--CACATCC---AAA-TATATA---T---------TC
Sk_wtf32                            TCCTTCC---AGGTCGAC-------AGA-TAATTCT----T----CTACC
Sk_wtf12*                           GAATTCAAAGATT--TACATCC---AAA-TATATA-----T-------TT
Sk_wtf11                            TTGTTCATCTAATAAGGTGT-----ATAGTAATGA-----G------GTG
Sk_wtf13                            GAATTCAAAGATT--CACATCC---AAA-TATATA-----T-------TC
Sk_wtf15                            T-CTACGCAATCGCCCACAAGCCATAGTCTACTTCTAAA-G------TTC
Sk_wtf14                            AGCTTCTA--AGGTTGCTG------ATACTCGT-------A-------CG
Sk_wtf16                            TTCTTC----CGG--GACGAC----AGA-TAATTCTT---C-----TACC
Sk_wtf18                            GAATTCAAAGATT--CACATCC---AAA-TATATA-----T-------TT
Sk_wtf17*                           TTCTTC----CGG--GACGAC----AGA-TGATTC-----T------TCC
Sk_wtf19                            TTCTTC----CGG--GACGGC----AGA-TAATTC-----T------TCC
Sk_wtf20                            TTCTTC----CGG--GACGAC----AGA-TGATTC-----T------TCC
Sk_wtf21*                           TTCTTC----CGG--GACGGC----AGA-TAATTCTT---C-----TACC
Sk_wtf26                            TTCTTC----TGG--GACGAC----AGA-TGATTC-----T------TCC
Sk_wtf22                            TTCTTC----CGG--GACGGC----AGA-TAATTC-----T------TCC
Sk_wtf23                            TTCTTC----CGG--GACGAC----AGA-TGATTC-----T------TCC
Sk_wtf24                            TTCTTC----CGG--GACGGC----AGA-TAATTC-----T------TCC
Sk_wtf25                            TCCTTCC---AGGTCGAC-------AGA-TAATTC-----T------TCC
Sk_wtf27                            TTCTTC----CGG--GACGAC----AGA-TGATTC-----T------TCC
Sk_wtf29                            TTCTTC----CGG--GACGGC----AGA-TAATTCT----T----CTACC
Sk_wtf8                             TTCTTC----CGG--GACGAC----AGA-TGATTC-----T------TCC
Sk_wtf31                            GAATTCAAAGATT--CACATCC---AAA-TATATA-----T-------TC
Sk_wtf30                            TTCTTC----CGG--GACGAC----AGA-TAATTC-T----------TCC
Sk_wtf10                            TCCTTCC---AGGTCGAC-------AGA-TAATTC-----T------TCC
Sk_wtf33                            TTCTTC----CGG--GACGGC----AGA-TAATTCTTGT-G-------CC
Sk_wtf34                            TTCTTC----CGG--GACGGC----AGA-TAATTCT----T-------CT
Sk_wtf2                             TCCTTCC---AGGTCGAC-------AGA-TAATTCT----T-------CC
Sk_wtf35                            GGATTCAAAGATT--CACATCCA----AATATATA-----T-------TC
Sp_wtf1*                            TCCTTCC---AGGTCGAC-------AGA-TAATTC---T--------TCC
Sp_wtf2*                            -------------------T------------------------------
Sp_wtf4                             GAATTCAAAGATT--CACATCC---AAA-TATATA-----T-------TC
Sp_wtf3*                            TCCTTCC---AGGTCGAC-------AGA-TAATTCT----T-------CC
Sp_wtf4-2                           GAATTCAAAGATT--CACATCC---AAA-TATATA----T--------TC
Sp_wtf5                             TTCTTA----TGG--GACGAC----AGA-TAATTCT----T-------CC
Sp_wtf6*                            TCCTTCC---AGGTCGAC-------AGA-TAATTCT----T-------CC
Sp_wtf7                             ---TTCC--------GACG---------------------C---------
Sp_wtf8*                            TTCTTC----CGG--GACGAC----AGA-TGATTCT----T-------CC
Sp_wtf9                             TTCTTC----TGG--GACGAC----AGA-TAATTCT----T-------CC
Sp_wtf10                            TCCTTCC---AGGTCGAC-------AGA-TAATTCT----T-------CC
Sp_wtf12*                           GAATTCAAAGATT--TGCATCC---AAA-TATATA-----T-------TC
Sp_wtf11                            TTGTTCATCTAATAAGGTGT-----ATAGTAATGAG---GT------GCC
Sp_wtf13                            GAATTCAAAGATT--CACATCC---AAA-TATATA-----T-------TC
Sp_wtf15                            T-CTACGCAATCGCCCACAAGCCATAGTCTACTTCT----G-----AAGT
Sp_wtf14                            G-CTTCTA--AGGTTGCTG------ATACTCGT-------A-------CG
Sp_wtf16                            TCCTTCC---AGGTCGAC-------AGA-TAATTCT----T-------CC
Sp_wtf18                            GAATTCAAAGATT--CACATCC---AAA-TATATA---T---------TT
Sp_wtf17*                           TTCTTC----CGG--GACGACA----GA-TGATTCT--T---------CC
Sp_wtf18-2                          GAATTCAAAGATT--CACATCC---AAA-TATATA---T---------TT
Sp_wtf19                            TTCTTC----CGG--GACGGCA----GA-TAATTCTT--CT------ACC
Sp_wtf20                            GAATTCAAAGATT--CACATCC----AAATATATA---T---------TT
Sp_wtf21                            TCCTTCC---AGGTCGAC-------AGA-TAATTCT--T---------CC
Sp_wtf22*                           TTCTTC----CGG--GACGGCA----GA-TAATTCTTCT--------ACC
Sp_wtf23                            TTCTTC----CGG--GACGGCA----GA-TAATTCTTCT--------ACC
Sp_wtf24*                           TTCTTC----CGG--GACGGCA----GA-TAATTCTTCT--------ACC
Sp_wtf25                            TTCTTA----TGG--GACGACA----GA-TAATTCT--T---------CC

CBS5557_wtf1                        CCT-TTCTTGA--TAAAACTGC----TAATATC-ATTC---ACACC--AA
CBS5557_wtf2                        CCT-TGGTTTA--TAAAACTGC----TAATATC-ATTC---ATTCC--AA
CBS5557_wtf3*                       CCT-TTGTTGA--TAAAACTGC----TAATATC-ATTC---ACTTC--AA
CBS5557_wtf4                        CCT-TC--TG-----AGACTAC----TAATATC-AGTTC---TTGC--AG
CBS5557_wtf5                        CCT-TTGTTGA--TAATACTGC----TAATATC-ATTC---ACTTC--AA
CBS5557_wtf6                        CCT-TTTTTGA--TAAAACTGC----TAATATC-ATTC---ACACC--AA
CBS5557_wtf7                        -----GGTCG-----AAATGGA-------TAT---GT------------A
CBS5557_wtf8                        CCT-TTTTTGA--TTAAACTA----CTAATATC-ATTC---ACTCC--AA
CBS5557_wtf9                        CCT-TTCTTGA--TAAAACTGC----TAATATC-ATTC---ACTTC--AA
CBS5557_wtf10                       TCT-CCGTTGA--AAAAAGCAT----TTTTATC-ATTC---ATTCC--AA
CBS5557_wtf11                       TCT-GTTATT---TGTTTTTGT-----GATATC-ATT-----TTCCATAG
CBS5557_wtf12*                      CCT-TC--TG-----AGACTA----CTAATAGC-AGTTC---TTGC--AG
CBS5557_wtf13                       TCT-CGGTTGA--AAAAAGCA----TTTTTATC-ATTC---ATTCC--AA
CBS5557_wtf14                       GCT-TGGTCGA-CAAAAA--------TTCCAGC-AGTACTTCTTCC--TG
CBS5557_wtf15                       TCT-TT-TTG------TATTGTTTATTATTTTT-ATT-----TTGC--AA
CBS5557_wtf16*                      CCT-TTGTTGA--TAAAACTG----CTAATATC-ATTC---ACTTC--AA
CBS5557_wtf17                       CCT-TTTTTGA--TTAAACTA----CTAATATC-ATTC---ACACC--AA
CBS5557_wtf18                       CCT-TC--TG-----AGACTA----CTAATATC-AGTTC---TTGC--AG
CBS5557_wtf19                       CCT-TC--TG-----AGACTA----CTAATATC-AGTTC---TTGC--AG
CBS5557_wtf20                       CCT-TTCTGGA--TAAAACTG----CTAATATC-ATTC---ACACC--AA
CBS5557_wtf21                       CCT-CGGTTTA--TAAAACTG----CTAATATC-ATTC---ATTCC--AA
CBS5557_wtf22                       CTT-TTTTTGA--TTAAACTA----CTAATATC-ATTC---ACTCC--AA
CBS5557_wtf23                       -CT-TC--TG-----AGACTA----CTAATATC-AGTTC---TTGC--AG
CBS5557_wtf24                       TCT-TCGTCGA--AAAAAGCA----TTTTTATC-ATTC---ATTCC--AA
CBS5557_wtf25                       CCT-TTCTTGA--TAAAACTG----CTAATATC-ATTC---ACACC--AA
CBS5557_wtf27                       CCT-TTTTTGA--TTAAACTA----CTAATATC-ATTC---ACTCC--AA
CBS5557_wtf28                       TCT-AGGTTGA--AAAAAGCA----TTTTTATC-ATTC---ATTCC--AA
CBS5557_wtf29                       TCT-CGGTCGA--TAAAACTG----CTAATATC-ATTC---ATTCC--AA
CBS5557_wtf31                       -CT-TC--TG-----AGACTA----CTAATATC-ATTTC---TTGC--AG
CBS5557_wtf32                       TCT-CGGTTGA--AAAAAGCA----TTTTTATC-ATTC---ATTCC--AA
CBS5557_wtf33                       CCT-TTCTTGA--TAAAACTG----CTAATATC-ATTC---ACTTC--AA
CBS5557_wtf35                       CCT-TC--TG-----AGACTA----CTAATATC-AGTTC---TTGC--AG
FY29033_wtf1                        CCT-TTTTTGA--TAAAACTG----CTAATATC-ATTC---ACTTC--AA
FY29033_wtf2                        CCT-TGGTTTA--TAAAACTG----CTAATATC-ATTC---ATTCC--AA
FY29033_wtf4                        CCT-TC--TG-----AGACTA----CTAATATC-AGTTC---TTGC--AG
FY29033_wtf5                        CCT-TGGTTTA--TAAAACTA----CTAATATC-ATTC---ACACC--AA
FY29033_wtf6                        CCT-TTCTTGA--TAAAACTG----CTAATATC-ATTC---ACTTC--AA
FY29033_wtf7                        -----GGTCG-----AAATGG-------ATAT---GT------------A
FY29033_wtf8                        TCT-ACGTTGA--AAAAAGCA----ATTTTATC-ATTC---ATTCC--AA
FY29033_wtf9                        CCT-TC--TG-----AGACTA----CTAATATC-AGTTC---TTGC--AG
FY29033_wtf10                       CCT-TTCTTGA--TAAAACTG----CTAATATC-ATTC---ACACC--AA
FY29033_wtf11                       TCT-GTTATT---TGTTTTTG-----TGATATC-TTT-----TCCCATAG
FY29033_wtf12*                      CCT-TC--TG-----AGACTA----CTAATAGC-AGTTCT---TGC--AG
FY29033_wtf13                       CCT-TC--TG-----AGACTA----CTAATATC-AGTTCT---TGC--AG
FY29033_wtf14                       GCT-TGGTCGAC-AAAAA-T-------TCCAGC-AGTACTTCTTCC--TG
FY29033_wtf15                       TCT-TT-TTG---TATTGTT------TATTATT-CTTGT--TTTGC--AA
FY29033_wtf16                       TCT-TCGTCGA--AAAAAGCA----TTTTTATC-ATTC---ATTCC--AA
FY29033_wtf17                       CCT-TTTTTGAT--TAAACTAC----TAATATC-ATTC---ACACC--AA
FY29033_wtf18                       CCT-TC--TG-----AGACTAC----TAATATC-AGTTCT---TGC--AG
FY29033_wtf19                       CCT-TTCTTGAT--AAAACTAC----TAATATC-ATTC---ATTCC--AA
FY29033_wtf20                       CCT-TTTTTGAT--TAAACTAC----TAATATC-ATTC---ACTCC--AA
FY29033_wtf21*                      TCT-CCGTTGAA--AAAAGCAT----TTTTATC-ATTC---ATTTC--AA
FY29033_wtf22                       CCT-TC--TG-----AGACTAC----TAATATC-AGTTCT---TGC--AG
FY29033_wtf23                       CCT-TTTTTGAT--AAAACTAC----TAATATC-ATTC---ACTCC--AA
FY29033_wtf24                       CCT-TTTTTGAT--TAAACTAC----TAATATC-ATTC---ACTCC--AA
FY29033_wtf25                       CCT-TTTTTGAT--AAAACTGC----TAATATC-ATTC---ACACC--AA
FY29033_wtf26                       CCT-TTTTTGAT--AAAACTGC----TAATATC-ATTC---ACTCC--AA
FY29033_wtf27                       CTT-TTTTTGAT--TAAACTAC----TAATATC-ATTC---ACTCC--AA
FY29033_wtf28                       CCT-TTTTTGA--TTAAACTA----CTAATATC-ATTCA---CTCC--AA
FY29033_wtf30                       CCT-TTCTTGA--TAAAACTT----CTAATATC-ATTCA---TTCC--AA
FY29033_wtf31                       CCT-TC--TG-----AGACTAC----TAATATC-AGTTCT---TGC--AG
FY29033_wtf33                       TCT-CGGTTGA--AAAAAGCA----GTTTTATC-ATTC---ATTCC--AA
FY29033_wtf35                       CCT-TTCTTGA--TAAAACTG----CTAATATC-ATTC---ACTTC--AA
FY29033_wtf36                       CCT-TTTTTGA--TAAAACTG----CTAATATC-ATTC---ACTCC--AA
FY29033_wtf37                       CCT-TTCTTGA--TAAAACTA----CTAATATC-ATTC---ACTCA--AA
FY29033_wtf38                       TCT-CGGTCGA--TAAAACTG----CTAATATC-ATTC---ATTCC--AA
FY29033_wtf39                       CCT-CGGTTTA--TAAAACTG----CTAATATC-ATTC---ATTCC--AA
FY29033_wtf40                       CCT-TC--TG-----AGACTA----CTAATATC-AGTTC---TTGC--AG
FY29033_wtf41                       CCT-TGGTTTA--TAAAACTG----CTAATATC-ATTC---ATTCCT--A
FY29033_wtf42                       CCT-TTTTTGA--TAAAACTG----CTAATATC-ATTC---ACTCC--AA
Sk_wtf1*                            CCT-TTCTTGA--TAAAACTG----CTAATATC-ATTC---ACACC--AA
Sk_wtf4                             CCT-TC--TG-----AGACTA----CTAATATC-AGTTC---TTGC--AG
Sk_wtf5                             CCT-TTGTTGA--TAAAACTG----CTAATATC-ATTC---ACTTC--AA
Sk_wtf28                            CCT-TTCTTGA--TAAAACTA----ATAATATC-ATTC---ACACC--AA
Sk_wtf6                             CCT-TTCTTGA--TAAAACTG----CTAATATC-ATTC---ACTTC--AA
Sk_wtf7                             -TG-TGGTCG-----AAATGG-------ATAT---GT------------A
Sk_wtf9                             CCT-TC--TG-----AGACTA----CTAATATC-AGTTC---TTGC--AG
Sk_wtf32                            TCT-CGGTTGA--AAAAAGCA----TTTTTATC-ATTC---ATTCC--AA
Sk_wtf12*                           CCT-TC--TG-----AGACTA----CTAATAGC-AGTTC---TTGC--AG
Sk_wtf11                            CCT-CTGTTATT-TGTTTTTG-----TGATATC-ATTT-----TCCATAG
Sk_wtf13                            CCT-TC--TG-----AGACTA----CTAATATC-AGTTC---TTGC--AG
Sk_wtf15                            TCT-TT-TTG------TATTGTTTATTATTTTT-ATTT-----TGC--AA
Sk_wtf14                            GCT-TGGTCGA-CAAAAA--------TTCCAGC-AGTACTTCTTCC--TG
Sk_wtf16                            TCT-TCGTCGA--AAAAAGCA----TTTTTATC-ATTC---ATTCC--AA
Sk_wtf18                            CCT-TC--TG-----AGACTA----CTAATATC-AGTTC---TTGC--AG
Sk_wtf17*                           CCT-TTTTTGA--TTAAACTA----CTAATATC-ATTC---ACACC--AA
Sk_wtf19                            CCT-TTCTTGA--TAAAACTA----CTAATATC-ATTC---ATTCC--AA
Sk_wtf20                            CCT-TTTTTGA--TTAAACTA----CTAATATC-ATTC---ACTCC--AA
Sk_wtf21*                           TCT-CCGTTGA--AAAAAGCA----TTTTTATC-ATTC---ATTTC--AA
Sk_wtf26                            CCT-TTTTTGA--TTAAACTA----TTAATATC-ATTC---ACTCC--AA
Sk_wtf22                            CCT-TTTTTGA--TTAAACTA----CTAATATC-ATTC---ACTCC--AA
Sk_wtf23                            CCT-TTTTTGA--TTAAACTA----CTAATATC-ATTC---ACTCC--AA
Sk_wtf24                            CCT-TTTTTGA--TAAAACTG----CTAATATC-ATTC---ACTCC--AA
Sk_wtf25                            CCT-TTCTTGA--TAAAACTG----CTAATATC-ATTC---ACACC--AA
Sk_wtf27                            CCT-TTTTTGA--TAAAACTA----CTAATATC-ATTC---ACTCC--AA
Sk_wtf29                            TCT-CGGTCGA--TAAAACTG----CTAATATC-ATTC---ATTCC--AA
Sk_wtf8                             CCT-TTTTTGA--TTAAACTA----CTAATATC-ATTC---ACTCC--AA
Sk_wtf31                            CCT-TC--TG-----AGACTA----CTAATATC-AGTTC---TTAC--AG
Sk_wtf30                            CCT-TTCTTGA--TAAAACTT----CTAATATC-ATTCA---TTCC--AA
Sk_wtf10                            CCT-TTCTTGA--TAAAACTG----CTAATATC-ATTC---ACACC--AA
Sk_wtf33                            TCT-ACGTTGA--AAAAAGCA----ATTTTATC-ATTC---ATTCC--AA
Sk_wtf34                            CCT-TGGTTTA--TAAAACTG----CTAATATC-ATTC---ATTCC--TA
Sk_wtf2                             CCT-TTCTTGA--TAAAACTA----CTAATATC-ATTC---ACACC--AA
Sk_wtf35                            CCT-TC--TG-----AGACTA----CTAATATC-AGTTC---TTGC--AG
Sp_wtf1*                            CCT-TTCTTGA--TAAAACTG----CTAATATC-ATTC---ACACC--AA
Sp_wtf2*                            --------TG-----AAACT---------TGCC-AGT-------------
Sp_wtf4                             CCT-TC--TG-----AGACTA----CTAATATC-AGTTC---TTGC--AG
Sp_wtf3*                            CCT-TTGTTGA--TAAAACTG----CTAATATC-ATTC---ACTTC--AA
Sp_wtf4-2                           CCT-TC--TG-----AGACTAC----TAATATC-AGTTC---TTGC--AG
Sp_wtf5                             CCT-TTGTTGA--TAATACTG----CTAATATC-ATTC---ACTTC--AA
Sp_wtf6*                            CCT-TTGTTGA--TAAAACTG----CTAATATC-ATTC---ACTTC--AA
Sp_wtf7                             -TG-TGGTCG-----AAATGG-------ATAT---GTA------------
Sp_wtf8*                            CCT-TTTTTGA--TTAAACTA----CTAATATC-ATTC---ACTCC--AA
Sp_wtf9                             CCT-TTGTTGA--TAAAACTG----CTAATATC-ATTC---ACTTC--AA
Sp_wtf10                            CCT-TTGTTGA--TAAAACTG----CTAATATC-ATTC---ACTTC--AA
Sp_wtf12*                           CCT-TC--TG-----AGACTA----CTAATAGC-AGTTC---TAGC--AG
Sp_wtf11                            TCTGTTATT----TGTTTTTG-----TGATATCTATT------TCCATAG
Sp_wtf13                            CCT---TCTG-----AGACTA----CTAATATCAGTTC----TTGC--AG
Sp_wtf15                            TCTCTTTTTG------TATTGTTTATTATTCTT-ATT-----TTGC--AA
Sp_wtf14                            GCT-TGGTCGAC-AAAAATT-----CCAGCAGTACTTC----TTCCT--G
Sp_wtf16                            CCT-TTCTTGA--TAAAACTG----CTAATATC-ATTC---ACACC--AA
Sp_wtf18                            CCT---TCTG-----AGACTAC----TAATATCAGTTCT----TGC--AG
Sp_wtf17*                           CCT-TTTTTGAT--TAAACTAC----TAATATC-ATTCA---CACC--AA
Sp_wtf18-2                          CCT---TCTG-----AGACTAC----TAATATCAGTTCT----TGC--AG
Sp_wtf19                            TCT-CCGTTGAA--AAAAGCAT----TTTTATC-ATTCA---TTTC--AA
Sp_wtf20                            CCT---TCTG-----AGACTAC----TAATATCAGTTCT----TGC--AG
Sp_wtf21                            CCT-TTCTTGAT--AAAACTGC----TAATATC-ATTCA---CACC--AA
Sp_wtf22*                           TCT-CCGTTGAA--AAAAGCAT----TTTTATC-ATTCA---TTTC--AA
Sp_wtf23                            TCT-CCGTTGAA--AAAAGCA----TTTTTATC-ATTC---ATTTC--AA
Sp_wtf24*                           TCT-CCGTTGAAAAAAGAAT------TTTTATC-ATTC---ATTTC--AA
Sp_wtf25                            CCT-TTGTTGAT--AATACTG----CTAATATC-ATTC---ACTTC--AA

CBS5557_wtf1                        TCTATGTACTGAATGTACTTGCAATTTGTTATCTAAAGTATAAGAACGCT
CBS5557_wtf2                        TCTTTGTGCTAAACGTACCCGCAGTTTGTTATCTAACGTATAAGGACGCT
CBS5557_wtf3*                       TCATTCTATTCAATGCTCCAGCAGTTTGTTATCTAAAGTATAAGGACGCT
CBS5557_wtf4                        TTATTGTTGTCTTTTTTACTGCA-TGGGTTT------GTGTAA--ACCCG
CBS5557_wtf5                        TCATTCTATTCAATGCTCCAGCAGTTTGTTATCTAAAGTATAAGGACGCT
CBS5557_wtf6                        TCTATGTACTGAATGTACTCGCAATTTGTTATCTAAAGTATAATGACGCT
CBS5557_wtf7                        TGAAAATAAT--ATATACATGCAGACTTTTA---AAC---TAAG-ACCTT
CBS5557_wtf8                        TCGTTCTACTCAATGCTCTAGCAGTTTGTTATCTAAAGTATAAAGACGCT
CBS5557_wtf9                        TCATTCTATTCAATGCTCCAGCAGTTTGTTATCTAAAGTATAAGGACGCT
CBS5557_wtf10                       TCTTTGTGCTAAACGTACCCGCAGTTTGTTATCTAACGTATAAGGCCGCT
CBS5557_wtf11                       TCTGTATATTTGATCTTGTTATCTTTGGTTGTCTACAGTATAA-CATGGT
CBS5557_wtf12*                      TTAGTGTCGTCTTTTTTACTGCATGGGGTT-------GTGTAA--ACCCG
CBS5557_wtf13                       TCTTTGTGCTAAACGTACCCGCAGTTTGTTATCTAACGTATAAGGACGCT
CBS5557_wtf14                       TTTTCGTAATAAATATTGCTTTGTTTAAATATCT--CGTGTTTGCAAACT
CBS5557_wtf15                       TTGTTGTGCT---TGGTTGCGTGCTTCCTTTTG---AGCACACACACACT
CBS5557_wtf16*                      TCATTCTATTCAATGCTCCAGCAGTTTGTTATCTAAAGTATAAGGACGCT
CBS5557_wtf17                       TCTATGTACTGAATGTACTCGCAATTTGTTATCTAAAGTATAAGGACGCT
CBS5557_wtf18                       TTAGTGTTGTCTTTTTTACTGCA-TGGGTTT------GTGTAA--ACCCG
CBS5557_wtf19                       TTAGTGTTGTCTTTTTTACTGCA-TGGGTTT------GTGTAA--ACCCG
CBS5557_wtf20                       TTGATGTACTGAATGTACTCGCAATTTGTTATCTAAAGTATAAAGACGCT
CBS5557_wtf21                       TCTTTGTGCTAAACGTACCCGCAGTTTGTTATCTAACGTATAAGGACGCT
CBS5557_wtf22                       TCGTTCTACTCAATGCTCTAGCAGTTTGTTATCTAAAGTATAAAGACGCT
CBS5557_wtf23                       TTAGTGTTGTCTTTTTTACTGCA-TGGGTTT------GTGTAA--ACCCG
CBS5557_wtf24                       TCTTTGTGCTAAACGTACCCGCAGTTTGTTATCTAACGTATAAGGACGCT
CBS5557_wtf25                       TCTATGTACTGAATGTACTCGCAATTTGTTATCTAACGTATAAGGATGCT
CBS5557_wtf27                       TCGTTCTACTCAATGCTCTAGCAGTTTGTTATCTAAAGTATAAGGACGCT
CBS5557_wtf28                       TCTTTGTGCTAAACGTACCCGCAGTTTGTTATTTAACGTATAAGGACGCT
CBS5557_wtf29                       TCTTTGTGCTAAACGTACCCGCAGTTTGTTATCTAACGTATAAGGACGCT
CBS5557_wtf31                       TTAGTGTTGTCTTTTTTACTGCA-TGGGTTT------GTGTAA--ACCCG
CBS5557_wtf32                       TCTATGTACTGAATGTACTCGCAATTTGTTATCTAACGTATAAGGACGCT
CBS5557_wtf33                       TCATTCTATTCAATGCTCCAGCAGTTTGTTATCTAAAGTATAAGGACGCT
CBS5557_wtf35                       TTAGTGTTGTGTTTTTTACTGCA-TGGGTTT------GTGTAA--ACCCG
FY29033_wtf1                        TCATTCTATTCAATGCTCCAGCAGTTTGTTATCTAAAGTATAAGGACGCT
FY29033_wtf2                        TCTTTGTGCTAAACGTACCCGCAGTTTGTTATCTAACGTATAAGGACGCT
FY29033_wtf4                        TTATTGTTGTCTTTTTTACTGCA-TGGGTTT------GTGTAA--ACCCG
FY29033_wtf5                        TCTTTGTGCTAAACGTACCCGCAGTTTGTTATCTAACGTATAAGGACGCT
FY29033_wtf6                        TCATTCTATTCAATGCTCCAGCAGTTTGTTATCTAAAGTATAAGGACGCT
FY29033_wtf7                        TGAAAATAAT--ATATACATGCAGACTTTTA---AAC---TAAG-ACCTT
FY29033_wtf8                        TCTTTGTGCTAAACGTATCCGCAGTTTGTTATCTAACGTATAAGGACGCT
FY29033_wtf9                        TTATTGTTGTCTTTTTTACTGCA-TGGGTTT------GTGTAA--ACCCG
FY29033_wtf10                       TTGATGTACTGAATGTACTCGCAATTTGTTATCTAAAGTATAAGGACGCT
FY29033_wtf11                       TCTGTATATTTGATCTTGTTATCTTTGGTTGTCTACAGTATAAC-ATGGT
FY29033_wtf12*                      TTAGTGTTGTCTTTTTTACTGCATGGGGTT-------GTGTAA--ACCCG
FY29033_wtf13                       TTAGTGTTGTCTTTTTTACTGCA-TGGGTTT------GTGTAA--ACCCG
FY29033_wtf14                       TTTTCGTAATAAATATTGCTTTGTTTAAATATCT--CGTGTTTGCAAACT
FY29033_wtf15                       TTGTTGTGCT---TGGTTGCGTGCTTCCTTTT---GAGCACACACACACT
FY29033_wtf16                       TCTTTGTGCTAAACGTATCCGCAGTTTGTTATCTAACGTATAAGGACGCT
FY29033_wtf17                       TCTATGTACTGAATGTACTCGCAATTTGTTATCTAAAGTATAAGGACGCT
FY29033_wtf18                       TTATTGTTGTCTTTTTTACTGCA-TGGGTTT------GTGTAA--ACCCG
FY29033_wtf19                       TCTTTGTGCTAAACGTACCCGCAGTTTGTTATCTAACGTATAAGGACGCT
FY29033_wtf20                       TCGTTCTACTCAATGCTCTAGCAGTTTGTTATCTAAATTTTAAGAACGCT
FY29033_wtf21*                      TCGTTGTGCTAAACGTACCCGCAATTTGTTATCTAACGTATAAGGACGCT
FY29033_wtf22                       TTAGTGTTGTCTTTTTTACTGCA-TGGGTTT------GTGTAA--ACCCG
FY29033_wtf23                       TCGTTCTACTCAATGCTCTAGCAGTTTGTTATCTAAAGTATAAAGACGTT
FY29033_wtf24                       TCGTTCTACTCAATGCTCTAGCAGTTTGTTATCTAAAGTATAAGGACGCT
FY29033_wtf25                       TCTATGTACTGAATGTACTCGCAATTTGCTATTTAAAGTATAATGACGCT
FY29033_wtf26                       TCGTTCTACTCAATGCTCCAGCAGTTTGTTATCTAAAGTATAAGGACGCT
FY29033_wtf27                       TCGTTCTACTCAATGCTCTAGCAGTTTGTTATCTAACGTATAAGGATGCT
FY29033_wtf28                       TCGTTCTACTCAATGCTCTAGCAGTTTGTTATCTAAAGTATAAGGATGCT
FY29033_wtf30                       TCTTTGTGCTAAACGTACCCGCAGTTTGTTATCTAACGTATAAGGACGCT
FY29033_wtf31                       TTATTGTTGTCTTTTTTACTGCA-TGGGTTT------GTGTAA--ACCCG
FY29033_wtf33                       TCTTTGTGCTAAACGTACCCGCAGTTTGTTATCTAACGTATAAGGACGCT
FY29033_wtf35                       TCATTCTATTCAATGCTCCAGCAGTTTGTTATCTAAAGTATAAGGACGCT
FY29033_wtf36                       TCGTTCTACTCAATGCTCCAGCAGTTTGTTATCTAAAGTATAAGGACGCT
FY29033_wtf37                       TTATTCTACTCAATGCTCTAGCCGTTTGTTATCTAAAGTATAAGAACGCT
FY29033_wtf38                       TCTTTGTGCTAAACGTACCCGCAGTTTGTTATCTAACGTATAAGGACGCT
FY29033_wtf39                       TCTTTGTGCTAAACGTACCCACAGTTTGTTATCTAACGTATAAGGACGCT
FY29033_wtf40                       TTAGTGTTGTCTTTTTTACTGCA-TGGGTTT------GTGTAA--ACCCG
FY29033_wtf41                       TCTTTGTGCTAAACGTACCCGCAGTTTGTTATCTAACGTATAAGGACGCT
FY29033_wtf42                       TCGTTCTACTCAATGCTCCAGCAGTTTGTTATCTAAAGTATAAGGACGCT
Sk_wtf1*                            TCTATGTACTGAATGTACTTGCAATTTGTTATCTAAAGTATAAGAACGCT
Sk_wtf4                             TTATTGTTGTCTTTTTTACTGCA-TGGGTTT------GTGTAA--ACCCG
Sk_wtf5                             TCATTCTATTCAATGCTCCAGCAGTTTGTTATCTAAAGTATAAGGACGCT
Sk_wtf28                            TCTTTGTGCTAAACGTACCCGCAGTTTGTTATCTAACGTATAAGGACGCT
Sk_wtf6                             TCATTCTATTCAATGCTCCAGCAGTTTGTTATCTAAAGTATAAGGACGCT
Sk_wtf7                             TGAAAATAAT--ATATACATGCAGACTTTTA---AACTTA----GACCTT
Sk_wtf9                             TTATTGTTGTCTTTTTTACTGCA-TGGGTTT------GTGTAA--ACCCG
Sk_wtf32                            TCTATGTACTGAATGTACTCGCAATTTGTTATCTAACGTATAAGGACGCT
Sk_wtf12*                           TTAGTGTCGTCTTTTTTACTGCATGGGGTT-------GTGTAA--ACCCG
Sk_wtf11                            TCTGTATATTTGATCTTGTTATCTTTGGTTGTCTACAGTATAA-CATGGT
Sk_wtf13                            TTATTGTTGTCTTTTTTACTGCA-TGGGTTT------GTGTAA--ACCCG
Sk_wtf15                            TTGTTGTGCT---TGGTTGCGTGCTTCCTTTT---GAGCACACACACACT
Sk_wtf14                            TTTTCGTAATAAATATTGCTTTGTTTAAATATCT--CGTGTTTGCAAACT
Sk_wtf16                            TCTTTGTGCTAAACGTATCCGCAGTTTGTTATCTAACGTATAAGGACGCT
Sk_wtf18                            TTAGTGTTGTCTTTTTTACTGCA-TGGGTTT------GTGTAA--ACCCG
Sk_wtf17*                           TCTATGTACTGAATGTACTCGCAATTTGTTATCTAAAGTATAAGGACGCT
Sk_wtf19                            TCTTTGTGCTAAACGTACCCGCAGTTTGTTATCTAACGTATAAGGACGCT
Sk_wtf20                            TCGTTCTACTCAATGCTCTAGCAGTTTGTTATCTAAATTTTAAGAACGCT
Sk_wtf21*                           TCGTTGTGCTAAACGTACCCGCAATTTGTTATCTAACGTATAAGGACGCT
Sk_wtf26                            TCGTTCTACTCAATGCTCTAGCAGTTTGTTATCTAACGTATAAGGATGCT
Sk_wtf22                            TCGTCCTACTCAATGCTCTAGCAGTTTGTTATCTAAAGTATAAGGACGCT
Sk_wtf23                            TCGTTCTACTCAATGCTCTAGCAGTTTGGTATCTAAAGTATAAAGACGCT
Sk_wtf24                            TCGTTCTACTCAATGCTCCAGCAGTTTGTTATCTAAAGTATAAGGACGCT
Sk_wtf25                            TCTATGTACTGAATGTACTCGCAATTTGTTATCTAACGTATAAGGATGCT
Sk_wtf27                            TCGTTCTACTCAATGCTCTAGCAGTTTGTTATCTAAAGTATAAAGACGCT
Sk_wtf29                            TCTTTGTGCTAAACGTACCCGCAGTTTGTTATCTAACGTATAAGGACGCT
Sk_wtf8                             TCGTTCTACTCAATGCTCTAGCAGTTTGTTATCTAAAGTATAAAGACGCT
Sk_wtf31                            TTATTGTTGTCTTTTTTACTGCA-TGGGTTT------GTGTAA--ACCCG
Sk_wtf30                            TCTTTGTGCTAAACGTACCCGCAGTTTGTTATCTAACGTATAAGGACGCT
Sk_wtf10                            TTGATGTACTGAATGTACTCGCAATTTGTTATCTAAAGTATAAGGACGCT
Sk_wtf33                            TCTTTGTGCTAAACGTATCCGCAGTTTGTTATCTAACGTATAAGGACGCT
Sk_wtf34                            TCTTTGTGCTAAACGTACCCGCAGTTTGTTATCTAACGTATAAGGACGCT
Sk_wtf2                             TCTATGTACTGAATGTACTCGCAATTTGTTATCTAAAGTATAATGACGCT
Sk_wtf35                            TTAGTGTTGTGTTTTTTACTGCA-TGGGTTT------GTGTAA--ACCCG
Sp_wtf1*                            TCTATGTACTGAATGTACTTGCAATTTGTTATCTAAAGTATAAGAACGCT
Sp_wtf2*                            --------------------GC----------------TGTAA-------
Sp_wtf4                             TTATTGTTGTCTTTTTTACTGCA-TGGGTTT------GTGTAA--ACCCG
Sp_wtf3*                            TCATTCTATTCAATGCTCCAGCAGTTTGTTATCTAAAGTATAAGGACGCT
Sp_wtf4-2                           TTATTGTTGTCTTTTTTACTGCA-TGGGTTT------GTGTAA--ACCCG
Sp_wtf5                             TCATTCTATTCAATGCTCCAGAAGTTTGTTATCTAAAGTATAAGGACGCT
Sp_wtf6*                            TCATTCTATTCAATGCTCCAGCAGTTTGTTATCTAAAGTATAAGGACGCT
Sp_wtf7                             TGAAAATAAT--ATATACATGCGGACTTTTA---AAC---TAA-GACCTT
Sp_wtf8*                            TCGTTCTACTCAATGCTCTAGCAGTTTGTTATCTAAAGTATAAAGACGCT
Sp_wtf9                             TCATTCTATTCAATGCTCCAGCAGTTTGTTATCTAAAGTATAAGGACGCT
Sp_wtf10                            TCATTCTATTCAATGCTCCAGCAGTTTGTTATCTAAAGTATAAGGACGCT
Sp_wtf12*                           TTAGTGTTGTCTTTTTTACTGCATGGGGTT-------GTGTAA--ACCCG
Sp_wtf11                            TCTGTATATTTGATCTTGTTATCTTTGGTTGTCTACAGTATAAC-ATGGT
Sp_wtf13                            TTATTGTTGTCTTTTTTACTGCA-TGGGTTT------GTGTAA--ACCCG
Sp_wtf15                            TTGTTGTGCT---TGGTTGCGTGCTTCCTTTT---GAGCACACACACACT
Sp_wtf14                            TTTTCGTAATAAATATTGCTTTGTTTAAATATCT--CGTGTTTGCAAACT
Sp_wtf16                            TCTATGTACTGAATGTACTCGCAATTTGTTATCTAAAGTATAAGGACGCT
Sp_wtf18                            TTAGTGTTGTCTTTTTTACTGCA-TGGGTTT------GTGTAA--ACCCG
Sp_wtf17*                           TCTATGTACTGAATGTACTCGCAATTTGTTATCTAAAGTATAAGGACGCT
Sp_wtf18-2                          TTAGTGTTGTCTTTTTTACTGCA-TGGGTTT------GTGTAA--ACCCG
Sp_wtf19                            TCTTTGTGCTAAACGTACCCGCAGTTTGTTATCTAACGTATAAGGACGCT
Sp_wtf20                            TTAGTGTTGTCTTTTTTACTGCA-TGGGTTT------GTGTAA--ACCCG
Sp_wtf21                            TCTATGTACTGAATGTACTCGCAATTTGTTATCTAACGTATAAGGACGCT
Sp_wtf22*                           TCTTTGTGCTAAACGTACCCGCAGTTTGTTATCTAACGTATAAGGACGCT
Sp_wtf23                            TCTTTGTGCTAAACGTACCCGCAGTTTGTTATCTAACGTATAAGGACGCT
Sp_wtf24*                           TCTTTGTGCTAAACGTACCCGCAATTTGTTATCTAACGTATAAGGACGCT
Sp_wtf25                            TCATTCTATTCAATGCTCCAGCATTTTGTTATCTAAAGTATAAGGACGCT

CBS5557_wtf1                        TTCTTT---AA----AAA-TTATGG---TGCAGCGGAATG-GACATTATT
CBS5557_wtf2                        CTCTTT---AA----AGA-TTATGG---CAAAGATGAATG-GGTATATTT
CBS5557_wtf3*                       TTTTTT---AA----AAA-TTATGG---TGCAGCGGAATG-GACATTATT
CBS5557_wtf4                        TTGGAG---AAGTCGATA-TTCGG----CAAGGTAGCTTT----CTCCGT
CBS5557_wtf5                        TTTTTT---AA----AAA-TTATGG---TGCAGCGGAATG-GACATTATT
CBS5557_wtf6                        TTCTTT---AA----AAA-TTATGG---TGCAGCGGAATG-GACATTATT
CBS5557_wtf7                        TTCCTA-----------------------AGAGCGGAGTA-ACTAATTTT
CBS5557_wtf8                        TTCTT---TAA----AAA-TTATGG---TGCAGCGGAATG-GATATTATT
CBS5557_wtf9                        TTCTTT---AA----AAA-TTATGG---TGCAGCGGAATG-GACATTGTT
CBS5557_wtf10                       CTCTTT---AAG----GA-TTATGG---CAAAGATGAATG-GGTATATTT
CBS5557_wtf11                       TTCTAT--GGA----CGA-TTTAG--------ACGTAATG---CAACGTT
CBS5557_wtf12*                      TTGGAG---AAGTCGACG-TT-TGG---CAAAATAGCAT----TCTTTGT
CBS5557_wtf13                       CTCTTT---AA----AGA-TTATGG---CAAAGATGAATGGG-TATATTT
CBS5557_wtf14                       TTTC-AACTAA----AGA-TC--GGGTGCTATTTGGATTGGGAAAT--GG
CBS5557_wtf15                       TTCCTT---AT----AGC-TTTT----------TTGGTT---ATATTCGG
CBS5557_wtf16*                      TTCTTT---AAG----GA-TTATGG---TGCAGCGGAATA-GACATTATT
CBS5557_wtf17                       TTTTTT--------GAGACTTATGG---CGCAGCGGAATG-GACATTATT
CBS5557_wtf18                       TTGGAG---AAGTCGATA-TTCGG----CAAGGTAGCTT----TCTCCGT
CBS5557_wtf19                       TTGGAG---AAGTCGATA-TTCGG----CAAGGTAGCTT----TCTCCGT
CBS5557_wtf20                       TTCTTT---AA-----AAATTATGG---TGCAGCGGAATG-GACATTATT
CBS5557_wtf21                       CTCTT---TAA----AGA-TTATGG---CAAAGATGAATG-GGTATATTT
CBS5557_wtf22                       TTCTT---TAA-----AAATTATGG---TGCAGCGGAATG-GACGTTATT
CBS5557_wtf23                       TTGGAG---AAGTCGATA-TTCGG----CAAGGTAGCTT----TCTCCGT
CBS5557_wtf24                       CTCTTT---AA----AGA-TTATGG---CAAAGATGAATGGG-TATATTT
CBS5557_wtf25                       TTCTTT---AAG----GA-TTATGG---TGCAGCGGAATG-GACATTATT
CBS5557_wtf27                       TTCTTT---AA-----AAATTATGG---TGCAGCGGAATG-GACATTGTT
CBS5557_wtf28                       CTCTTT---AA----AGA-TTATGG---CAAAGATGAATGGG-TATATTT
CBS5557_wtf29                       CTCTTT---AA----AGA-TTATGG---CAAAGATGAATGGG-TATATTT
CBS5557_wtf31                       TTGGAG---AAGTCGATA-TTCGG----CAAGGTAGCTT----TCTTCGT
CBS5557_wtf32                       TTCTTT---AAG----GA-TTATGG---TGCAGCAGAATG-GACATTATT
CBS5557_wtf33                       TTCTTT---AA-----AAATTATGG---CGCAGCGGAATGGACTCTAA-T
CBS5557_wtf35                       TTGGAG---AAGTCGATA-TTCGG----CAAGGTAGCTT----TCTCCGT
FY29033_wtf1                        TTCTTT---AA-----AAATTATGG---CGCAGCGGAATGGACTCTAA-T
FY29033_wtf2                        CTCTTT---AA----AGA-TTATGG---CAAAGATGAATGGG-TATATTT
FY29033_wtf4                        TTGGAG---AAGTCGATA-TTCGG----CAAGGCAGCTT----TCTTCGT
FY29033_wtf5                        CTATTT---AA----AGA-TTATGG---CAAAGATGAATGGG-TATATTT
FY29033_wtf6                        TTCTTT---AA-----AAATTATGG---TGCAGCGGAATG-GACATTATT
FY29033_wtf7                        TTGCTA-----------------------AGAGCGGAGTAACTAATTCTT
FY29033_wtf8                        CTCTTT---AA----AGA-TTATGG---CAAAGATGAATGGG-TATATTT
FY29033_wtf9                        TTGGAG---AAGTCGATA-TTCGG----CAAGGTAGCTT----TCTTCGT
FY29033_wtf10                       TTCTTT---AAG----GA-TTATGG---TGCAGCGGAATG-GACATTATT
FY29033_wtf11                       TTCTAT-GGAAG-----ATTTA--------CA-CGTAATGCAACGTTT--
FY29033_wtf12*                      TTGGA---GAAGTCG--ACGTTTGG---CAAAATAGCAT----TCTTTGT
FY29033_wtf13                       TTGGA---GAAGTCGATA-TTCGG----CAAGGTAGCTT----TCTCCGT
FY29033_wtf14                       TTTC-----AACTAAAGA--TCGGGT-GCTATTTGGATTGGGAAAT--GG
FY29033_wtf15                       TTCCT---TAT----AGCTTTTT-----------TGGTTA---TATTCGG
FY29033_wtf16                       CTCTT---TAAG----GA-TTATGG---CAAAGATGAATG-GGTATATTT
FY29033_wtf17                       TTTTTT--------GAGAATTATGG---CGCAGCGGAATG-GACATTATT
FY29033_wtf18                       TTGGA---GAAGTCGATA-TTCGG----CAAGGTAGCTT----TCTTCGT
FY29033_wtf19                       CTCTT---TAAG----GA-TTATGG---CAAAGATGAATG-GGTGTATTT
FY29033_wtf20                       TTCTT---TAA-----AAATTATGG---TGCAACGGAATG-GACATTATT
FY29033_wtf21*                      CTCTT---TAAG----GA-TTATGG---CAAAGATGAATG-GGTATATTT
FY29033_wtf22                       TTGGA---GAAGTCGATA-TTCGG----CAAGGTAGCTT----TCTCCGT
FY29033_wtf23                       TTCTT---TAA-----AAATTATGG---TGCAGCGGAATG-GACGTTATT
FY29033_wtf24                       TTCTT---TAA-----AAATTATGG---TGCAGCGGAATG-GACATTATT
FY29033_wtf25                       TTCTT---TAA-----AAATTATGG---TGCAGCGGAATG-GACATTGTT
FY29033_wtf26                       TTCTT---TAA-----AAATTATGG---TGCAGCGGAATG-GACATTGTT
FY29033_wtf27                       TTCTT---TAAG----GA-TTATGG---TGCAGCGGAATG-GACATTATT
FY29033_wtf28                       TTCTT---TAA-----AAATTATGGT---GCAGCGGAATG-GACATTGTT
FY29033_wtf30                       CTCTT---TAAG----GA-TTATGGC---AAAGATGAATG-GGTATATTT
FY29033_wtf31                       TTGGA---GAAGTCGATA-TTCGG----CAAGGTAGCTT----TCTCCGT
FY29033_wtf33                       CTCTT---TAAG----GA-TTATGG---CAAAGATGAATG-GGTGTATTT
FY29033_wtf35                       TTCTT---TAA-----AAATTATGG---CGCAGCGGAATG-GACTCTAAT
FY29033_wtf36                       TTCTT---TAA-----AAATTATGG---TGCAGCGGAATG-GACATTGTT
FY29033_wtf37                       TTCTT---TAA-----AAATTATGG---TGCAGCGGAATG-GACATTATT
FY29033_wtf38                       CTCTT---TAA----AGA-TTATGG---CAAAGATGAATG-GGTATATTT
FY29033_wtf39                       CTCTT---TAAG----GA-TTATGG---CAAAGATGAATG-GGTATATTT
FY29033_wtf40                       TTGGA---GAAGTCGATA-TTCGG----CAAGGTAGCTT----TCTCCGT
FY29033_wtf41                       CTCTT---TAA----AGA-TTATGG---CAAAGATGAATG-GGTATATTT
FY29033_wtf42                       TTCTT---TAA-----AAATTATGG---TGCAGCGGAATG-GACATTATT
Sk_wtf1*                            TTCTT---TAA-----AAATTATGG---TGCAGCGGAATG-GACATTATT
Sk_wtf4                             TTGGA---GAAGTCGATA-TTCGG----CAAGGTAGCTT----TCTTCGT
Sk_wtf5                             TTTTT---TAA-----AAATTATGG---TGCAGCGGAATG-GACATTATT
Sk_wtf28                            CTCTT---TAAG----GA-TTATGG---CAAAGATGAATG-GGTATATTT
Sk_wtf6                             TTCTT---TAA-----AAATTATGG---TGCAGCGGAATG-GACATTGTT
Sk_wtf7                             TTCCT----AAG-------------------AGCGGAGTA-ACTAATTTT
Sk_wtf9                             TTGGA---GAAGTCGATA-TTCGG----CAAGGTAGCTT----TCTTCGT
Sk_wtf32                            TTCTTT---AAG----GA-TTATGG---TGCAGCAGAATG-GACATTATT
Sk_wtf12*                           TTGGAG---AAGTCGACG-TT-TGG---CAAAATAGCAT----TCTTTGT
Sk_wtf11                            TTCTATG-GACG-----ATTTAG---------ACGTAATGCAACGTTT--
Sk_wtf13                            TTGGA---GAAGTCGATA-TTCGG----CAAGGTAGCTT----TCTCCGT
Sk_wtf15                            TTCC---TTATA----GCTTTTT-----------TGGTT---ATATTCGG
Sk_wtf14                            TTTC-AACTAA----AGA-TC--GGGTGCTATTTGGATTGGGAAAT--GG
Sk_wtf16                            CTCTT---TAAG----GA-TTATGG---CAAAGATGAATGGG-TATATTT
Sk_wtf18                            TTGGA---GAAGTCGATA-TTCGG----CAAGGTAGCTT----TCTCCGT
Sk_wtf17*                           TTTTTTGAGAA--------TTATGG---CGCAGCGGAATG-GACATTATT
Sk_wtf19                            CTCTT---TAAG----GA-TTATGG---CAAAGATGAATGGG-TGTATTT
Sk_wtf20                            TTCTT---TAA-----AAATTATGG---TGCAACGGAATG-GATATTATT
Sk_wtf21*                           CTCTT---TAAG----GA-TTATGG---CAAAGATGAATGGG-TATATTT
Sk_wtf26                            TTCTT---TAAG----GA-TTATGG---TGCAGCGGAATG-GACATTGTT
Sk_wtf22                            TTTTTTGAGAA--------TTATGG---CGCAGCGGAATG-GACATTATT
Sk_wtf23                            TTCTT---TAA-----AAATTATGG---CGCAGCGGAATG-GACATTATT
Sk_wtf24                            TTCTT---TAA-----AAATTATGG---TGCAGCGGAATG-GACATTATT
Sk_wtf25                            TTCTT---TAAG----GA-TTATGG---TGCAGCGGAATG-GACATTATT
Sk_wtf27                            TTCTT---TAA-----AAATTATGG---TGCAGCGGAATG-GACGTTATT
Sk_wtf29                            CTCTTT---AA----AGA-TTATGG---CAAAGATGAATGGG-TATATTT
Sk_wtf8                             TTCTT---TAA-----AAATTATGG---TGCAGCGGAATG-GATATTATT
Sk_wtf31                            TTGGA---GAAGTCGATA-TTCGG----CAAGGTAGCTT----TCTCCGT
Sk_wtf30                            CTCTT---TAAG----GA-TTATGGC---AAAGATGAATG-GGTATATTT
Sk_wtf10                            TTCTTT---AAG----GA-TTATGG---TGCAGCGGAATG-GACATTATT
Sk_wtf33                            CTCTT---TAAG----GA-TTATGG---CAAAGATGAATGGG-TATATTT
Sk_wtf34                            CTCTT---TAA----AGA-TTATGG---CAAAGATGAATGGG-TATATTT
Sk_wtf2                             TTCTT---TAA-----AAATTATGG---TGCAGCGGAATG-GACATTATT
Sk_wtf35                            TTGGAG---AAGTCGATA-TTCGG----CAAGGTAGCTT----TCTCCGT
Sp_wtf1*                            TTCTT---TAA-----AAATTATGG---TGCAGCGGAATG-GACATTATT
Sp_wtf2*                            ---------AA---------------------------T-----------
Sp_wtf4                             TTGGA---GAAGTCGATA-TTCGG----CAAGGTAGCTT----TCTCCGT
Sp_wtf3*                            TTTTT---TAA-----AAATTATGG---TGCAGCGGAATG-GACATTATT
Sp_wtf4-2                           TTGGAG---AAGTCGATA-TTCGG----CAAGGTAGCTTT----CTCCGT
Sp_wtf5                             TTTTT---TAA-----AAATTATGG---TGCAGCGGAATG-GACATTATT
Sp_wtf6*                            TTTTT---TAA-----AAATTATGG---TGCAGCGGAATG-GACATTATT
Sp_wtf7                             TTGCT----AAG-------------------AGCGGAGTAACTAATTCTT
Sp_wtf8*                            TTCTTT---AA-----AAATTATGG---TGCAGCGGAATG-GACGTTATT
Sp_wtf9                             TTTTTT---AA-----AAATTATGG---TGCAGTGGAATG-GACATTATT
Sp_wtf10                            TTTTTT---AA-----AAATTATGG---TGCAGCGGAATG-GACATTATT
Sp_wtf12*                           TTGGAG---AAGTC--GACGTTTGG---CAAAATAGCAT----TCTTTGT
Sp_wtf11                            TTCTAT--GGA----CGATTTA--------CA-CGTAATG---CAACGTT
Sp_wtf13                            TTGGA---GAAGTCGATA-TTCGG----CAAGGTAGCTT----TCTCCGT
Sp_wtf15                            TTCCT---------------TATAG---CTTTTTTGGTT---ATATTCGG
Sp_wtf14                            TTTCAA-CTAA----AGA--TCGGGT-GCTATTTGGATTGGGAAAT--GG
Sp_wtf16                            TTCTT---TAA-----AAATTATGG---TGCAGCGGAATG-GACATTATT
Sp_wtf18                            TTGGA---GAAGTCGATA-TTCGG----CAAGGTAGCTT----TCTCCGT
Sp_wtf17*                           TTTTTT--------GAGACTTATGGC---GCAGCGGAATG-GACATTATT
Sp_wtf18-2                          TTGGA---GAAGTCGATA-TTCGG----CAAGGTAGCTT----TCTCCGT
Sp_wtf19                            CTCTT---TAA----AGA-TTATGGC---AAAGATGAATG-GGTATATTT
Sp_wtf20                            TTGGA---GAAGTCGATA-TTCGG----CAAGGTAGCTT----TCTCCGT
Sp_wtf21                            TTCTT---TAAG----GA-TTATGGT---GCAGCAGAATG-GACATTATT
Sp_wtf22*                           CTCTT---TAA----AGA-TTATGGC---AAAGATGAATG-GGTATATTT
Sp_wtf23                            CTCTT---TAA----AGA-TTATGG---CAAAGATGAATG-GGTATATTT
Sp_wtf24*                           CTCTT---TAA----AGA-TTATGG---CAAAGATGAATG-GGTATATTT
Sp_wtf25                            TTTTT---TAA-----AAATTATGG---TGCAGCGGAATG-GACATTATT

CBS5557_wtf1                        TGGATTTTGG---TGTCTTGT---TTG--CACTTTGG--CTTTAATATTC
CBS5557_wtf2                        TGGAGTGTGG---TGTGCTAT---TTGCC---TAATGAGTTTTATTT--C
CBS5557_wtf3*                       TGGATTTTGG---TGTCTTGT---TTG--CACTTTGG--CTTTAATATTC
CBS5557_wtf4                        CACAAT-TGG---TATAACA-----TGTCCAATAGTG---TTTATTGT-T
CBS5557_wtf5                        TGGATTTTGG---TGTCTTGT---TTG--CACTTTGG--CTTTAATATTC
CBS5557_wtf6                        TGGATTTTGG---TGTCTTGT---TTG--CACTTTGG--CTTTAATATTC
CBS5557_wtf7                        TCCAATGTTG---TGTTCCA---AATG------AA--------AACA---
CBS5557_wtf8                        TGGATTTTGG---TGTCTTAT---TTG--CACTTTGG--CTTTAATATTC
CBS5557_wtf9                        TGGATTTTGG---TGTCTTGT---TTG--CACTTTGG--CTTTGTTATTC
CBS5557_wtf10                       TGGAGTGTGG---TGTGCTAG---TTGCC---TGATGATTTTTATTT--C
CBS5557_wtf11                       T--ATCGTGGTTCTATGCTAGCC-TTG--CTCTTTTG---TCTATT----
CBS5557_wtf12*                      TTTAATTGGCT--TAACATGT---TTAA-TCCTATTGA---TTACTA---
CBS5557_wtf13                       TGGAGTGTGG---TGTGCTAG---TTGC---CTGATGATTTTTATTT--C
CBS5557_wtf14                       TGGAAT-------TAACATATT--TT---CGATGTGGC-TTTTACTCG--
CBS5557_wtf15                       TATAATCTC----TGTGATAT----TG-----TTTAGCGGCTCAAT-T--
CBS5557_wtf16*                      TGGGTTTTGG---TGTCTTGT---TTG--CACTTTGG--CTTTAATATTC
CBS5557_wtf17                       TGGATTTTGG---TGTCTTGT---TTG--CACTTTGG--TTTTAATAATC
CBS5557_wtf18                       CACAAT-TGG---TATAACA-----TGTCCAATAGTG---TTTATTG--C
CBS5557_wtf19                       CACAAT-TGG---TATAACA-----TGTCCAATAGTG---TTTATTG--C
CBS5557_wtf20                       TGGATTTTGG---TGTCTTGT---TTG--CACTTTGG--CTTTAATATTC
CBS5557_wtf21                       TGGAGTGTGG---TGTGCTAG---TTGC---CTGATGATTTTTATTTC--
CBS5557_wtf22                       TGGATTTTGG---TGTCTTGT---TTG--CACTTTGG--CTTTAATATTC
CBS5557_wtf23                       CACAAT-TGG---TATAACA-----TGTCCAATATTG---TTTATTG--C
CBS5557_wtf24                       TGGAGTGTGG---TGTGCTAT---TTGC---CTAATGATTTTTATTT--C
CBS5557_wtf25                       TGGATTTTGG---TGTCTTGT---TTG--CACTTTGG--CTTTAATATTC
CBS5557_wtf27                       TGGATTTTGG---TGTCTTGT---TTG--CACTTTGG--CTTTGTTATTC
CBS5557_wtf28                       TGGAGTGTGG---TGTGCTAG---TTGC---CTGATGATTTTTATTT--C
CBS5557_wtf29                       TGGAGTGTGG---TGTGCTAT---TTGC---CTAATGATTTTTATTT--C
CBS5557_wtf31                       CACAAT-TGG---TATAACA-----TGTCCAATATTG---CTTATTA--C
CBS5557_wtf32                       TGGAATGTGG---TGTGCTAG---TTGC---CTGATGATTGCTATTCT--
CBS5557_wtf33                       TGGATTTTGG---TGTGCTAG---TT---CCCTGATAATTTTTACTTT--
CBS5557_wtf35                       CACAAT-TGG---TATAACA-----TGTCCAATATTG---TTTATTG--C
FY29033_wtf1                        TGGATTTTGG---TGTGCTAG---TT---CCCTGATAATTTTTACTTT--
FY29033_wtf2                        TGGAGTGTGG---TGTGCTAG---TTGC---CTGATGATTTTTATTT--C
FY29033_wtf4                        CACAAT-TGG---TATAACA-----TGTCCAATATTG---CTTATTA--C
FY29033_wtf5                        TGGAGTGTGG---TGTGCTAG---TTGC---CTGATGATTTTTATTTT--
FY29033_wtf6                        TGGATTTTGG---TGTGCTAT---TTGC---CTGATGATTTCTATTTT--
FY29033_wtf7                        C-CAATGT-----TGTGTTG-----------CAAATGA----AAACA---
FY29033_wtf8                        TGGAGTGTGG---TGTGCTAT---TTGC---CTAATGATTCTTATTT--C
FY29033_wtf9                        CACAAT-TGG---TATAACA-----TGTCCAATATTG---CTTATTA--C
FY29033_wtf10                       TGGATTTTGG---TGTCTTGT---TTG--CACTTTGG--CTTTAATATTC
FY29033_wtf11                       ---ATCGTGGTTCTGTGCTAGCC-TTG--CTCTTTTG---TTTATT-T--
FY29033_wtf12*                      TTTAATTGGCT--TAACATGTTTAAT----CCTATTGA---TTACTA---
FY29033_wtf13                       CACAAT-TGG---TATAACA-----TGTCCAATAGTG---TTTATTG--C
FY29033_wtf14                       TGGAAT-------TAACATATT--TT---CGATGTGGCT-TTTACT----
FY29033_wtf15                       TATAATCTC----TGTGATAT----TG-----TTTGGCGGCTCAATT---
FY29033_wtf16                       TGGAATGTGG---TGTGCTAG---TTGCC---TGATGATTCTTATTT--C
FY29033_wtf17                       TGGATTTTGG---TGTCTTGT---TTG--CACTTTGG--TTTTAATAATC
FY29033_wtf18                       CACAAT-TGG---TATAACA-----TGTCCAATATTG---CTTATTA--C
FY29033_wtf19                       TGGAGTGTGG---TGTGCTAT---TTGCC---TGATGATTTTTATTT--C
FY29033_wtf20                       TGGATTTTGG---TGTCTTGT---TTG--CACTTTGG--CTTTAATATTC
FY29033_wtf21*                      TGGAGTGTGG---TGTGCTAG---TTGCC---TGATGATTTTTATTTG--
FY29033_wtf22                       CACAAT-TGG---TATAACA-----TGTCCAATATTG---TTTATTG--C
FY29033_wtf23                       TGGATTTTGG---TGTCTTGT---TTG--CACTTTGG--CTTTAATAATC
FY29033_wtf24                       TGGATTTTGG---TGTCTTGT---TTG--CACTTTGG--CTTTAATAATC
FY29033_wtf25                       TGGATTTTGG---TGTCTTGT---TTG--CACTTTGG--CTTTAATATTC
FY29033_wtf26                       TGGATTTTGG---TGTCTTGT---TTG--CACTTTGG--CTTTAATATTC
FY29033_wtf27                       TGGATTTTGG---TGTCTTGT---TTG--CACTTTGG--CTTTAATAATC
FY29033_wtf28                       TGGATTTTGGT---GTCTTGT---TTGC--ACTTTGG--CTTTGTTATTC
FY29033_wtf30                       TGGAATGTGGT---GTGCTAG---TTGC---CTGATGATTTTTATTT--C
FY29033_wtf31                       CACAAT-TGG---TATAACA-----TGTCCAATAGTG---TTTATTG--C
FY29033_wtf33                       TGGAGTGTGG---TGTGCTAT---TTGCC---TGATGATTTTTATTT--C
FY29033_wtf35                       TGGATTTTGG---TGTGCTAG---TT---CCCTGATAATTTTTACTTT--
FY29033_wtf36                       TGGATTTTGG---TGTCTTGT---TTG--CACTTTGG--CTTTAATATTC
FY29033_wtf37                       TGGATTTTGG---TGTCTTGT---TTG--CACTTTGG--CTTTAATATTC
FY29033_wtf38                       TGGAGTGTGG---TGTGCTAT---TTGCC---TAATGATTTTTATTT--C
FY29033_wtf39                       TGGAATGTGG---TGTGCTAG---TTGCC---TGATGATTCTTATTT--C
FY29033_wtf40                       CACAAT-TGG---TATAACA-----TGTCCAATATTG---CTTATTA--C
FY29033_wtf41                       TGGAGTGTGG---TGTGCTAT---TTGCC---TAATGAGTTTTATTT--C
FY29033_wtf42                       TGGATTTTGG---TGTCTTGT---TTG--CACTTTGG--CTTTAATATTC
Sk_wtf1*                            TGGATTTTGG---TGTCTTGT---TTG--CACTTTGG--CTTTAATATTC
Sk_wtf4                             CACAAT-TGG---TATAACA-----TGTCCAATATTG---CTTATTA--C
Sk_wtf5                             TGGATTTTGG---TGTCTTGT---TTG--CACTTTGG--CTTTAATATTC
Sk_wtf28                            TGGAGTGTGG---TGTGCTAT---TTGCC---TAATGAGTTTTATTT--C
Sk_wtf6                             TGGATTTTGG---TGTCTTGT---TTG--CACTTTGG--CTTTAATATCC
Sk_wtf7                             TCCAATGT-----TGTGTTC-----------CAAATGA----AAACA---
Sk_wtf9                             CACAAT-TGG---TATAACA-----TGTCCAATATTG---CTTATTA--C
Sk_wtf32                            TGGAATGTGG---TGTGCTAG---TTGC---CTGATGATTGCTATTCT--
Sk_wtf12*                           TTTAATTGGCT--TAACATGT---TTAA-TCCTATTGA---TTACTA---
Sk_wtf11                            ---ATCGTGGTTCTATGCTAGCC-TTG--CTCTTTTG---TCTATT-T--
Sk_wtf13                            CACAAT-TGG---TATAACA-----TGTCCAATAGTG---TTTATTGC--
Sk_wtf15                            TATAATCTC----TGTGATAT----TG-----TTTAGCGGCTCAAT-T--
Sk_wtf14                            TGGAAT-------TAACATATT--TT---CGATGTGGC-TTTTACTCG--
Sk_wtf16                            TGGAATGTGG---TGTGCTAT---TTGC---CTAATGATTTTTATTTC--
Sk_wtf18                            CACAAT-TGG---TATAACA-----TGTCCAATATTG---TTTATTGC--
Sk_wtf17*                           TGGATTTTGG---TGTCTTGT---TTG--CACTTTGG--TTTTAATAATC
Sk_wtf19                            TGGAGTGTGG---TGTGCTAT---TTGC---CTGATGATTTTTATTTC--
Sk_wtf20                            TGGATTTTGG---TGTCTTGT---TTG--CACTTTGG--CTTTAATATTC
Sk_wtf21*                           TGGAGTGTGG---TGTGCTAG---TTGC---CTGATGATTTTTATTTG--
Sk_wtf26                            TGGATTTTGG---TGTCTTGT---TTG--CACTTTGG--CTTTAATAATC
Sk_wtf22                            TGGATTTTGG---TGTCTTGT---TTG--CACTTTGG--CTTTGTTATTC
Sk_wtf23                            TGGATTTTGG---TGTCTTGT---TTG--CACTTTGG--TATTAATAATC
Sk_wtf24                            TGGATTTTGG---TGTCTTGT---TTG--CACTTTGG--CTTTAATATTC
Sk_wtf25                            TGGATTTTGG---TGTCTTGT---TTG--CACTTTGG--CTTTAATATTC
Sk_wtf27                            TGGATTTTGG---TGTCTTGT---TTG--CACTTTGG--CTTTAATAATC
Sk_wtf29                            TGGAGTGTGG---TGTGCTAT---TTGC---CTAATGATTTTTATTT--C
Sk_wtf8                             TGGATTTTGG---TGTCTTAT---TTG--CACTTTGG--CTTTAATATTC
Sk_wtf31                            CACAAT-TGG---TATAACA-----TGTCCAATAGTG---TTTATTGC--
Sk_wtf30                            TGGAATGTGGT---GTGCTAG---TTGC---CTGATGATTTTTATTT--C
Sk_wtf10                            TGGATTTTGG---TGTCTTGT---TTG--CACTTTGG--CTTTAATATTC
Sk_wtf33                            TGGAATGTGG---TGTGCTAG---TTGC---CTGATGATTCTTATTTC--
Sk_wtf34                            TGGAGTGTGG---TGTGCTAT---TTGC---CTAATGAGTTTTATTTC--
Sk_wtf2                             TGGATTTTGG---TGTCTTGT---TTG--CACTTTGG--CTTTAATATTC
Sk_wtf35                            CACAAT-TGG---TATAACA-----TGTCCAATATTG---TTTATTG--C
Sp_wtf1*                            TGGATTTTGG---TGTCTTGT---TTG--CACTTTGG--CTTTAATATTC
Sp_wtf2*                            ---A-------------------------------------------A--
Sp_wtf4                             CACAAT-TGG---TATAACA-----TGTCCAATAGTG---TTTATTGT--
Sp_wtf3*                            TGGATTTTGG---TGTCTTGT---TTG--CACTTTGG--CTTTAATATTC
Sp_wtf4-2                           CACAAT-TGG---TATAACA-----TGTCCAATAGTG---TTTATTGT-T
Sp_wtf5                             TGGATTTTGG---TGTCTTGT---TTG--CACTTTGG--CTTTAATATTC
Sp_wtf6*                            TGGATTTTGG---TGTCTTGT---TTG--CACTTTGG--CTTTAATATTC
Sp_wtf7                             C-CAATGT-----TGTGTTC-----------CAAATGA----AAACA---
Sp_wtf8*                            TGGATTTTGG---TGTCTTGT---TTG--CACTTTGG--CTTTAATATTC
Sp_wtf9                             TGGATTTTGG---TGTTTTGT---TTG--CACTTTGG--CTTTAATATTC
Sp_wtf10                            TGGATTTTGG---TGTCTTGT---TTG--CACTTTGG--CTTTAATATTC
Sp_wtf12*                           TTTAAT-TGGCT-TAACATGT---TTAATC-CTATTGA---TTACTAT--
Sp_wtf11                            T--ATCGTGGTTCTGTGCTAGCC-TTG--CTCTTTTG---TTTATT----
Sp_wtf13                            CACAAT-TGG---TATAACA-----TGTCCAATAGTG---TTTATTG--C
Sp_wtf15                            TATAATCTC----TGTGATA----TTG-----TTTAGCGGCTCAATT---
Sp_wtf14                            TGGAAT-------TAACATAT--TTT---CGATGTGGC-TTTTACTC---
Sp_wtf16                            TGGATTTTGG---TGTCTTGT---TTG--CACTTTGG--CTTTAATATTC
Sp_wtf18                            CACAAT-TGG---TATAACA-----TGTCCAATATTG---TTTATTG--C
Sp_wtf17*                           TGGATTTTGG---TGTCTTGTT---TG--CACTTTGG--TTTTAATAATC
Sp_wtf18-2                          CACAAT-TGG---TATAACA-----TGTCCAATATTG---TTTATTG--C
Sp_wtf19                            TGCAGTGTGG---TGTGCTAGT---TGC---CTAATGATTTTTATTT--C
Sp_wtf20                            CACAAT-TGG---TATAACA-----TGTCCAATATTG---TTTATTG--C
Sp_wtf21                            TGGATTTTGG---TGTCTTGTT---TG--CACTTTGG--CTTTAATATTC
Sp_wtf22*                           TGGAGTGTGG---TATGCTATT---TGC---CTAATGATTTTTATTT--C
Sp_wtf23                            TGGAGTGTGG---TGTGCTATT---TGC---CTAATGATTTTTATTT--C
Sp_wtf24*                           TGGAGTGTGG---TGTGCTATT---TGC---CTGATGATTTTTATTT--C
Sp_wtf25                            TGGATTTTGG---TGTCTTGTT---TG--CACTTTGG--CTTTAATATTC

CBS5557_wtf1                        TTGA-CTTACTT-CTATGAAACT--TGGACCAAGGC--------------
CBS5557_wtf2                        TTTATGGTACTT-CTATGAAACT--TGGACCAAGGCAG------------
CBS5557_wtf3*                       TTGA-CTTACTT-CTATGAAATT--TGGACCAAGGCAG------------
CBS5557_wtf4                        ATTTTC-TGCTT-CTTTGAAACT--TGGACCCAGGCAG------------
CBS5557_wtf5                        TTGA-CTTACTT-CTATGAAACT--TGGACCAAGGCAG------------
CBS5557_wtf6                        TTGA-CTTACTT-CTATGAAACT--TGGACCGAGGCAG------------
CBS5557_wtf7                        ----------T----ATGAAAATAATAGACACATGCAG------------
CBS5557_wtf8                        TTGA-CTTACTT-CTATGAAACT--TGGGTCAAGGCAG------------
CBS5557_wtf9                        TTGA-CTTACTT-CTATGAAACT--TGGTCCAAAGCAG------------
CBS5557_wtf10                       TTTATGGTTGTT-CTATGAAACT--TGGACCGAGGCAG------------
CBS5557_wtf11                       -TTAATGCGCTA-CTATTATTTT--TGGACCAAGGCAT------------
CBS5557_wtf12*                      -TGATTTT-CTT-CTA-GAAAATC-TGAACCAAGGCA-------------
CBS5557_wtf13                       TTTATGGTTGTT-CTATGAAAGT--TGGACCAAGGC--------------
CBS5557_wtf14                       ------CAACA---TATGAAACA--TGGTTC-AGG-AG------------
CBS5557_wtf15                       -------TACTA-CTATGAAACT--TGGACCAAGACTG------------
CBS5557_wtf16*                      TTGA-CTTACTT-CTATGAAACT--TGGACCAAGGCAG------------
CBS5557_wtf17                       TTGA-CTTACTT-CTATGAAACT--TGGACCAAGGCAG------------
CBS5557_wtf18                       TATTTTTTGCTT-CTTTGAAACT--TGGACCCAGGCAG------------
CBS5557_wtf19                       TATTTTCTGCTT-CTTTGAAACT--TGGACCCAGGCAG------------
CBS5557_wtf20                       TTGA-CTTACTT-CTATGAAACT--TGGACCGAGGCAG------------
CBS5557_wtf21                       TTTATGGTGCTT-CTATGAAACT--TGGACCAAGGCAG------------
CBS5557_wtf22                       TTGA-CTTACTT-CTATGAAACT--TGGACCAAGGCAG------------
CBS5557_wtf23                       TATTTTCTACTT-CTATGAAACT--TGGACCAAGGCAG------------
CBS5557_wtf24                       TTTATGGTACTT-CTATGAAACT--TGGACCCAGGCAG------------
CBS5557_wtf25                       TTGA-CTTACTT-CTATGAAACT--TGGACCAAGGCAG------------
CBS5557_wtf27                       TTGA-CTTACTT-CTATGAAACT--TGGTCCAAGGCAG------------
CBS5557_wtf28                       TTTATGGTGCTT-CTATGAAACT--TGGACCAAGGCAG------------
CBS5557_wtf29                       TTTATGGTGCTT-CTATGAAACT--TGGACCAAGGCAG------------
CBS5557_wtf31                       TATTTTCTGCTT-CTTTGAAACT--TGGACCCAGGCAG------------
CBS5557_wtf32                       TTTATGGTTGTT-CTTTGAAACT--TGGACCAAGGCAG------------
CBS5557_wtf33                       TTCATGGTGCTT-CTATGAAACT--TGGACCAAGGCAG------------
CBS5557_wtf35                       TATTTTCTGCTT-CTTTGAAACT--TGGACCCAGGCAG------------
FY29033_wtf1                        TTCATGGTACTT-CTATGAAACT--TGGACCAAGGCAG------------
FY29033_wtf2                        TTTATGGTGCTT-CTATGAAACT--TGGACCAAGGCAG------------
FY29033_wtf4                        TATTTTCTGCTT-CTTTGAAACT--TGGACCCAGGCAG------------
FY29033_wtf5                        TTTATGGTTGTT-CTATGAAACT--TGGACCGAGGCAG------------
FY29033_wtf6                        TTTATGGTTGTT-CTATGAAACT--TGGACCGAGGCAG------------
FY29033_wtf7                        --------------TATGAAAATAATAGACACATGCAG------------
FY29033_wtf8                        TTTATGGTACTT-CTATGAAACT--TGGACCCAGGCAG------------
FY29033_wtf9                        TATTTTCTGCTT-CTTTGAAACT--TGGACCCAGGCAGTGGCACAATGTA
FY29033_wtf10                       TTGA-CTTACTT-CTATGAAACT--TGGACCAAGGCAG------------
FY29033_wtf11                       --TAATGCGCTA-CTATGATTTT--TGGACCAAGGCAT------------
FY29033_wtf12*                      -TGATTTT-CTT-CTA-GAAAATC-TGAACCAAGGCA-------------
FY29033_wtf13                       TATTTTCTGCTT-CTTTGAAACT--TGGACCCAGGCAG------------
FY29033_wtf14                       -------CGCAACATATGAAACA--TGGTTC-AGG-AG------------
FY29033_wtf15                       -------TACTA-CTATGAAACT--TGGACCAAGACTG------------
FY29033_wtf16                       TTTATGGTGCTT-CTATGAAACT--TGGACCAAGGCAG--------T---
FY29033_wtf17                       TTGA-CTTACTT-CTATGAAACT--TGGACCAAGGCAG------------
FY29033_wtf18                       TATTTTCTGCTT-CTTTGAAACT--TGGACCCAGGCAGTGGCACAATGTA
FY29033_wtf19                       TTTATGGTGCTT-CTATGAAACT--TGGACCCAGGCAG------------
FY29033_wtf20                       TTGA-CTTACTT-CTATGAAACT--TGGACCAAGGCAG------------
FY29033_wtf21*                      TTTATGGTGCTT-CTATGAAACT--TGGATCAAGGCAG------------
FY29033_wtf22                       TATTTTCTGCTT-CTTTGAAACT--TGGACCCAGGCAG------------
FY29033_wtf23                       TTGA-CTTACTT-CTATGAAACT--TGGACCAAGGCAG------------
FY29033_wtf24                       TTGA-CTTACTT-CTATGAAACT--TGGACCAAGGCAG------------
FY29033_wtf25                       TTGA-CTTACTT-CTATGAAACT--TGGACCAAGGCAG------------
FY29033_wtf26                       TTGA-CTTACTT-CTATGAAACT--TGGACCAAGGCAG------------
FY29033_wtf27                       TTGA-CTTACTT-CTATGAAACT--TGGACCAAGGCAG------------
FY29033_wtf28                       TTGA-CTTGCTT-CTATGAAACT--TGGACCAAGGCAG------------
FY29033_wtf30                       TTTATGGTGCTT-CTATGAAACT--TGGACCCAGGCAG------------
FY29033_wtf31                       TATTTTCTGCTT-CTTTGAAACT--TGGACCCAGGCAG------------
FY29033_wtf33                       TTTATGGTGCTT-CTATGAAACT--TGGACCCAGGCAGTGGCACAATGTG
FY29033_wtf35                       TTCATGGTACTT-CTATGAAACT--TGGACCAAGGCAG------------
FY29033_wtf36                       TTGA-CTTACTT-CTATGAAACT--TGGACCAAGGCAG------------
FY29033_wtf37                       TTGA-CTTACTT-CTATGAAACT--TGGACCAGGGCAG------------
FY29033_wtf38                       TTTATGGTGCTT-CTATGAAACT--TGGACCAAGGCAG------------
FY29033_wtf39                       TTTATGGTGCTT-CTATGAAACT--TGGACCAAGGCAG------------
FY29033_wtf40                       TATTTTCTACTT-CTATGAAACT--TGGACCAAGGC--------------
FY29033_wtf41                       TTTATGGTGCTT-CTATGAAACT--TGGACCAAGGCAG------------
FY29033_wtf42                       TTGA-CTTACTT-CTATGAAACT--TGGACCCAGGCAG------------
Sk_wtf1*                            TTGA-CTTACTT-CTATGAAACT--TGAACCAAGGC--------------
Sk_wtf4                             TATTTTCTGCTT-CTTTGAAACT--TGGACCCAGGCAG------------
Sk_wtf5                             TTGA-CTTACTT-CTATGAAACT--TGGACCAAGGCAG------------
Sk_wtf28                            TTTATGGTGCTT-CTATGAAACT--TGGACCAAGGCAG------------
Sk_wtf6                             TTGA-CTTACTT-CTATGAAACT--TGGACCAAGGCAG------------
Sk_wtf7                             --------------TATGAAAATAATAGACACATGCAG------------
Sk_wtf9                             TATTTTCTGCTT-CTTTGAAACT--TGGACCCAGGCAG------------
Sk_wtf32                            TTTATGGTTGTT-CTTTGAAACT--TGGACCAAGGCAG------------
Sk_wtf12*                           -TGATTTT-CTT-CTA-GAAAATC-TGAACCAAGGCA-------------
Sk_wtf11                            --TAATGCGCTA-CTATTATTTT--TGGACCAAGGCA-------------
Sk_wtf13                            TATTTTCTGCTT-CTTTGAAACT--TGGACCCAGGCAG-T----------
Sk_wtf15                            -------TACTA-CTATGAAACT--TGGACCAAGACTG------------
Sk_wtf14                            ------CAACA---TATGAAACA--TGGTTC-AGG-AG------------
Sk_wtf16                            TTTATGGTGCTT-CTATGAAACT--TGGACCAAGGCAG------------
Sk_wtf18                            TACTTTCTGCTT-CTTTGAAACT--TGGACCCAGGCAG--T---------
Sk_wtf17*                           TTGA-CTTACTT-CTATGAAACT--TGGACCAAGGCAG------------
Sk_wtf19                            TTTATGGTGCTT-CTATGAAACT--TGGACCCAGGCAGTGGCACAATGTG
Sk_wtf20                            TTGA-CTTACTT-CTATGAAACT--TGGACCAAGGCAG--T---------
Sk_wtf21*                           TTTATGGTGCTT-CTATGAAACT--TGGATCAAGGCAG--T---------
Sk_wtf26                            TTGA-CTTACTT-CTATGAAACT--TGGACCAAGGCAG------------
Sk_wtf22                            TTGA-CTTACTT-CTATGAAACT--TGGACCAAGGCAG--T---------
Sk_wtf23                            TTGA-CTTACTT-CTATGAAACT--TGGACCAAGGCAG--T---------
Sk_wtf24                            TTGA-CTTACTT-CTATGAAACT--TGGACCAAGGCAG------------
Sk_wtf25                            TTGA-CTTACTT-CTATGAAACT--TGGACCAAGGCAG------------
Sk_wtf27                            TTGA-CTTACTT-CTATGAAACT--TGGACCAAGGCAG------------
Sk_wtf29                            TTTATGGTGCTT-CTATGAAACT--TGGACCAAGGCAG------------
Sk_wtf8                             TTGA-CTTACTT-CTATGAAACT--TGGGTCAAGGCAG------------
Sk_wtf31                            TATTTTCTGCTT-CTTTGAAACT--TGGACCCAGGCAG--T---------
Sk_wtf30                            TTTATGGTGCTT-CTATGAAACT--TGGACCCAGGCAG------------
Sk_wtf10                            TTGA-CTTACTT-CTATGAAACT--TGGACCAAGGCAG------------
Sk_wtf33                            TTTATGGTGCTT-CTATGAAACT--TGGATCAAGGCAG--TC--------
Sk_wtf34                            TTTATGGTGCTT-CTATGAAACT--TGGACCAAGGCAG------------
Sk_wtf2                             TTGA-CTTACTT-CTATGAAACT--TGGACCAAGGCAG------------
Sk_wtf35                            TATTTTCTGCTT-CTTTGAAACT--TGGACCCAGGCAG------------
Sp_wtf1*                            TTGA-CTTACTT-CTATGAAACT--TGAACCAAGGC--------------
Sp_wtf2*                            ---------CT--------------TGGA---------------------
Sp_wtf4                             TATTTTCTGCTT-CTTTGAAACT--TGGACCCAGGCAG--T---------
Sp_wtf3*                            TTGA-CTTACTT-CTATGAAATT--TGGACCAAGGCAG------------
Sp_wtf4-2                           ATTTTC-TGCTT-CTTTGAAACT--TGGACCCAGGCAG------------
Sp_wtf5                             TTGA-CTTACTT-CTATGAAACT--TGGACCAAGGCAG--T---------
Sp_wtf6*                            TTGA-CTTACTT-CTATGAAACT--TGGACCAAGGCAG--T---------
Sp_wtf7                             --------------TATGAAAATAATAGACACATGCAG---A--------
Sp_wtf8*                            TTGA-CTTACTT-CTATGAAAA----GGGCCAAGGCAG------------
Sp_wtf9                             TTGA-CTTACTT-CTATGAAACT--TGGACCAAGGCAG--T---------
Sp_wtf10                            TTGA-CTTACTT-CTATGAAACT--TGGACCAAGGCAG------------
Sp_wtf12*                           --GATTTT-CTT-CTA-GAAAATC-TGAACCAAGGCA-------------
Sp_wtf11                            -TTAATGCGCTA-CTATGATTTT--TGGACCAAGGCA-------------
Sp_wtf13                            TATTTTCTGCTT-CTTTGAAACT--TGGACCCAGGCAG--T---------
Sp_wtf15                            -------TACTA-CTATGAAACT--TGGACCAAGACTG------------
Sp_wtf14                            --------GCAACATATGAAACA--TGGTTC-AGG-AG------------
Sp_wtf16                            TTGA-CTTACTT-CTATGAAACT--TGGACCAAGGCAG------------
Sp_wtf18                            TACTTTCTGCTT-CTTTGAAACT--TGGACCCAGGCAG-T----------
Sp_wtf17*                           TTGA-CTTACTT-CTATGAAACT--TGGACCAAGGCAG------------
Sp_wtf18-2                          TACTTTCTGCTT-CTTTGAAACT--TGGACCCAGGCAG-T----------
Sp_wtf19                            TTTATGGTACTT-CTATGAAACT--TGGATCAAGGCAG--T---------
Sp_wtf20                            TATTTTCTACTT-CTATGAAACT--TGGACCAAGGC--------------
Sp_wtf21                            TTGA-CTTACTT-CTATGAAACT--TGGGTCAAGGCAG------------
Sp_wtf22*                           TTTATGGTGCTT-CTATGAAACT--TGGATCAAGGCAG--TC--------
Sp_wtf23                            TTTATGGTACTT-CTATGAAACT--TGGATCAAGGCAG--TC--------
Sp_wtf24*                           TTTATGGTGCTT-CTTTGAAACT--TGGACC-AGGCAG------------
Sp_wtf25                            TTGA-CTTACTT-CTATGAAACT--TGGTCCAAGGC--------------

CBS5557_wtf1                        --------------------------------------------------
CBS5557_wtf2                        --------------------------------------------------
CBS5557_wtf3*                       ------------------------------T-------------------
CBS5557_wtf4                        ------------------------------T-------------------
CBS5557_wtf5                        ------------------------------T-------------------
CBS5557_wtf6                        --------------------------------------------------
CBS5557_wtf7                        ------------------------------A-------------------
CBS5557_wtf8                        -----------------------------T--------------------
CBS5557_wtf9                        ----------------------------T---------------------
CBS5557_wtf10                       --------------------------------------------------
CBS5557_wtf11                       --------------------------------------------------
CBS5557_wtf12*                      --------------------------------------------------
CBS5557_wtf13                       --------------------------------------------------
CBS5557_wtf14                       --------------------------------------------------
CBS5557_wtf15                       --------------------------------------------------
CBS5557_wtf16*                      --------------------------------------------------
CBS5557_wtf17                       --------------------------------------------------
CBS5557_wtf18                       -------------------------------T------------------
CBS5557_wtf19                       --------------------------------------------------
CBS5557_wtf20                       --------------------------------------------------
CBS5557_wtf21                       --------------------------------T-----------------
CBS5557_wtf22                       --------------------------------T-----------------
CBS5557_wtf23                       --------------------------------------------------
CBS5557_wtf24                       --------------------------------------------------
CBS5557_wtf25                       --------------------------------------------------
CBS5557_wtf27                       ---------------------------------TTAAAGTAACTATAATT
CBS5557_wtf28                       ---------------------------------TCAAAGTAACTGTAATT
CBS5557_wtf29                       --------------------------------T-----------------
CBS5557_wtf31                       --------------------------------T-----------------
CBS5557_wtf32                       --------------------------------------------------
CBS5557_wtf33                       --------------------------------T-----------------
CBS5557_wtf35                       --------------------------------------------------
FY29033_wtf1                        --------------------------------------------------
FY29033_wtf2                        --------------------------------T-----------------
FY29033_wtf4                        --------------------------------------------------
FY29033_wtf5                        --------------------------------------------------
FY29033_wtf6                        --------------------------------------------------
FY29033_wtf7                        --------------------------------A-----------------
FY29033_wtf8                        --------------------------------------------------
FY29033_wtf9                        TAAAGGTGACTGTAATTTTCTTGGCACAATGTGTAAAGGTGACTGTAATT
FY29033_wtf10                       --------------------------------------------------
FY29033_wtf11                       --------------------------------------------------
FY29033_wtf12*                      --------------------------------------------------
FY29033_wtf13                       -------------------------------T------------------
FY29033_wtf14                       --------------------------------------------------
FY29033_wtf15                       --------------------------------------------------
FY29033_wtf16                       -CAAAGTAACTGTAATTTCCTTGGCAAAATGTGTAAAGGTGACTGCAGTT
FY29033_wtf17                       --------------------------------------------------
FY29033_wtf18                       TAAAGGTGACTGTAATTTTCTTGGCACAATGTGTAAAGGTGACTGCAGTT
FY29033_wtf19                       ---------T------------GGCACAATGTGTAAAGGTGACTGTAATT
FY29033_wtf20                       --------------------------------T-----------------
FY29033_wtf21*                      ---------------------------------TCAAAGTAACTGTAATT
FY29033_wtf22                       --------------------------------------------------
FY29033_wtf23                       --------------------------------------------------
FY29033_wtf24                       --------------------------------------------------
FY29033_wtf25                       --------------------------------------------------
FY29033_wtf26                       --------------------------------T-----------------
FY29033_wtf27                       --------------------------------------------------
FY29033_wtf28                       -------------------------------T------------------
FY29033_wtf30                       --------------------------------------------------
FY29033_wtf31                       --------------------------------T-----------------
FY29033_wtf33                       TAAAGGTGACTGTAATTTTCTTGGCACAATGTATAAAGGTGACTGTAATT
FY29033_wtf35                       --------------------------------------------------
FY29033_wtf36                       ---------------------------------TCAAAGTAACTGTAATT
FY29033_wtf37                       --------------------------------------------------
FY29033_wtf38                       ---------------------------------TC---------------
FY29033_wtf39                       ---------------------------------TCAAAGTAACTGTAATT
FY29033_wtf40                       --------------------------------------------------
FY29033_wtf41                       --------------------------------------------------
FY29033_wtf42                       --------------------------------------------------
Sk_wtf1*                            --------------------------------------------------
Sk_wtf4                             --------------------------------------------------
Sk_wtf5                             ---------------------------------T----------------
Sk_wtf28                            ---------------------------------TCAAAGTAACTGTAATT
Sk_wtf6                             ---------------------------------T----------------
Sk_wtf7                             ---------------------------------A----------------
Sk_wtf9                             ---------------------------------T----------------
Sk_wtf32                            --------------------------------------------------
Sk_wtf12*                           --------------------------------------------------
Sk_wtf11                            --------------------------------------------------
Sk_wtf13                            -----------------------------------G--------------
Sk_wtf15                            --------------------------------------------------
Sk_wtf14                            --------------------------------------------------
Sk_wtf16                            --------------------------------------------------
Sk_wtf18                            ------------------------------------G-------------
Sk_wtf17*                           --------------------------------------------------
Sk_wtf19                            TAAAGGTGACTGTAATTTTCTTGGCACAATGTATAAAGGTGACTGTAATT
Sk_wtf20                            ------------------------------------T-------------
Sk_wtf21*                           ------------------------------------C-------------
Sk_wtf26                            --------------------------------------------------
Sk_wtf22                            ------------------------------------T-------------
Sk_wtf23                            ------------------------------------T-------------
Sk_wtf24                            --------------------------------------------------
Sk_wtf25                            --------------------------------------------------
Sk_wtf27                            --------------------------------------------------
Sk_wtf29                            --------------------------------T-----------------
Sk_wtf8                             --------------------------------------------------
Sk_wtf31                            ------------------------------------G-------------
Sk_wtf30                            --------------------------------------------------
Sk_wtf10                            --------------------------------------------------
Sk_wtf33                            --AAAGTAACTGCAGTTTTCTTGGCACAATGTATAAAGGTGACTGCAGTT
Sk_wtf34                            --------------------------------------------------
Sk_wtf2                             --------------------------------------------------
Sk_wtf35                            --------------------------------------------------
Sp_wtf1*                            --------------------------------------------------
Sp_wtf2*                            --------------------------------------------------
Sp_wtf4                             ------------------------------------G-------------
Sp_wtf3*                            --------------------------------------------------
Sp_wtf4-2                           ------------------------------T-------------------
Sp_wtf5                             ------------------------------------T-------------
Sp_wtf6*                            ------------------------------------T-------------
Sp_wtf7                             --------------------------------------------------
Sp_wtf8*                            --------------------------------------------------
Sp_wtf9                             ------------------------------------T-------------
Sp_wtf10                            --------------------------------------------------
Sp_wtf12*                           --------------------------------------------------
Sp_wtf11                            --------------------------------------------------
Sp_wtf13                            ------------------------------------G-------------
Sp_wtf15                            --------------------------------------------------
Sp_wtf14                            --------------------------------------------------
Sp_wtf16                            --------------------------------------------------
Sp_wtf18                            -----------------------------------G--------------
Sp_wtf17*                           --------------------------------------------------
Sp_wtf18-2                          -----------------------------------G--------------
Sp_wtf19                            ----------------------------------CAAAGTAACTGTAATT
Sp_wtf20                            --------------------------------------------------
Sp_wtf21                            --------------------------------------------------
Sp_wtf22*                           ------------------------------------A-------------
Sp_wtf23                            ------------------------------------A-------------
Sp_wtf24*                           --------------------------------------------------
Sp_wtf25                            --------------------------------------------------

CBS5557_wtf1                        ----------------------------T---------------------
CBS5557_wtf2                        ----------------------------T---------------------
CBS5557_wtf3*                       ---T--------------AAAGTAACTGTAATTT----------------
CBS5557_wtf4                        -----GGCACAATGTATAAAGGTGACTGTAATTTT---------------
CBS5557_wtf5                        ---T--------------AAAGTAACTGTAATTT----------------
CBS5557_wtf6                        ----------------------------T---------------------
CBS5557_wtf7                        -------------------------CTTT---------------------
CBS5557_wtf8                        --T---------------AAAGTAACTGTAA-------------------
CBS5557_wtf9                        -T----------------AAAGTAACTATAATTTT-C--TTGGCACAATG
CBS5557_wtf10                       --------------------------T-----------------------
CBS5557_wtf11                       ---------------------------G----------------------
CBS5557_wtf12*                      ----------------------------T---------------------
CBS5557_wtf13                       ----------------------------T---------------------
CBS5557_wtf14                       -----------------------------TAT------------------
CBS5557_wtf15                       -------------------------------T------------------
CBS5557_wtf16*                      -------------------------------TT-----------------
CBS5557_wtf17                       -------------------------------T------------------
CBS5557_wtf18                       -----GGCACAATGTATAAAGGTGACTGCAATTTC--C-TTGGCACAATG
CBS5557_wtf19                       ----------------------------T---------------------
CBS5557_wtf20                       ----------------------------T---------------------
CBS5557_wtf21                       -----C------------AAAGTAACTGTAATTTT---CTTGGCACAATG
CBS5557_wtf22                       -----C------------AAAGTAACTGTAAT------------------
CBS5557_wtf23                       -------------------------------T------------------
CBS5557_wtf24                       -------------------------------T------------------
CBS5557_wtf25                       -------------------------------T------------------
CBS5557_wtf27                       TTCTTGGCACAATGTATAAAGGTGACTGCAGTTTT---CTTGGCACAATG
CBS5557_wtf28                       TTCTTGGCACAATGTGTAAAGGTGACTGCAATTTT---CTTGGCACAATG
CBS5557_wtf29                       -----C------------AAAGTAACTGTAAT------------------
CBS5557_wtf31                       -----GGCACAATGTATAAAGGTGACTGTAATTTT---CTTGGCACAATG
CBS5557_wtf32                       -------------------------------T------------------
CBS5557_wtf33                       -----C------------AAAGTAACTGTAATTTT---------------
CBS5557_wtf35                       -------------------------------T------------------
FY29033_wtf1                        -------------------------------T------------------
FY29033_wtf2                        -----C------------AAAGTAACTGTAATTTT---------------
FY29033_wtf4                        -------------------------------T------------------
FY29033_wtf5                        -------------------------------T------------------
FY29033_wtf6                        -------------------------------T------------------
FY29033_wtf7                        -------------------------CTTTTA-------------------
FY29033_wtf8                        -------------------------------T------------------
FY29033_wtf9                        TCCTTGGCAAAATGTGTAAAGGTGACTGCAATTTT---CTTGGCGAAATG
FY29033_wtf10                       -------------------------------T------------------
FY29033_wtf11                       -----------------------------G--------------------
FY29033_wtf12*                      ----------------------------T---------------------
FY29033_wtf13                       -----GGCACAATGTATAAAGGTGACTGTAATTTT--C-TTGGCACAATG
FY29033_wtf14                       ----------------------------TA--------------------
FY29033_wtf15                       -------------------------------T------------------
FY29033_wtf16                       TTCTTGGCACAATGTGTAAAGGTGATTGCAGTTTT---CTTGGCACAATG
FY29033_wtf17                       -------------------------------T------------------
FY29033_wtf18                       TTCTTGGCGAAATGTATAAAGGTGACTGCAGTTTT---CTTGGCAAAATG
FY29033_wtf19                       TTCTTGGCACAATGTATAAAGGTGACTGTAATTTC---CTTGGCACAATG
FY29033_wtf20                       -----T------------AAAGTAACTGTAATTT----------------
FY29033_wtf21*                      TTCTTGGCACAATGTATAAAGGTGACTGCAGTTTT---CTTGGCACAATG
FY29033_wtf22                       -------------------------------T------------------
FY29033_wtf23                       -------------------------------T------------------
FY29033_wtf24                       -------------------------------T------------------
FY29033_wtf25                       -------------------------------T------------------
FY29033_wtf26                       -----C------------AAAGTAACTGTAATTTT---------------
FY29033_wtf27                       -------------------------------T------------------
FY29033_wtf28                       ----C-------------AAAGTAACTGTAATTTT---CTTGGCACAATG
FY29033_wtf30                       ----------------------------T---------------------
FY29033_wtf31                       -----GGCACAATGTATAAAGGTGACTGCAGTTTT---------------
FY29033_wtf33                       TCCTTGGCACAATGTGTAAAGGTGACTGCAATTTTC---TTGGCAAAATG
FY29033_wtf35                       -------------------------------T------------------
FY29033_wtf36                       TTCTTGGCACAATGTGTAAAGGTGACTGTAATTTTC---TTGGCGAAATG
FY29033_wtf37                       -------------------------------T------------------
FY29033_wtf38                       ------A------------AAGTAACTGTAATTTCC---TTGGCAAAATG
FY29033_wtf39                       TTCTTGGCACAATGTGTAAAGGTGACTGCAGTTTTC---TTGGCACAATG
FY29033_wtf40                       -------------------------------T------------------
FY29033_wtf41                       -------------------------------T------------------
FY29033_wtf42                       -------------------------------T------------------
Sk_wtf1*                            -------------------------------T------------------
Sk_wtf4                             -------------------------------T------------------
Sk_wtf5                             ------T-----------AAAGTAACTGTAATTT----------------
Sk_wtf28                            TTCTTGGCACAATGTGTAAAGGTGACTGTAATTTTC---TTGGCACAATG
Sk_wtf6                             ------T-----------AAAGTAACTGTAAT------------------
Sk_wtf7                             -------------------------CTTT--T------------------
Sk_wtf9                             -----GGCACAATGTATAAAGGTGACTGTAATTTTC---TTGGCACAATG
Sk_wtf32                            -------------------------------T------------------
Sk_wtf12*                           ----------------------------T---------------------
Sk_wtf11                            -------------------------------T------------------
Sk_wtf13                            ------GCACAATGTATAAAGGTGACTGTAATTTT---------------
Sk_wtf15                            -------------------------------T------------------
Sk_wtf14                            -----------------------------TAT------------------
Sk_wtf16                            -------------------------------T------------------
Sk_wtf18                            ------GCACAATGTATAAAGGTGACTGTAATTTT---CTTGGCACAATG
Sk_wtf17*                           --------------------------------T-----------------
Sk_wtf19                            TCCTTGGCACAATGTGTAAAGGTGACTGCAATTTT---CTTGGCACAATG
Sk_wtf20                            ---------A---------AAGTAACTGTAATTT----------------
Sk_wtf21*                           ---------A---------AAGTAACTGTAATTTT---------------
Sk_wtf26                            --------------------------------TT----------------
Sk_wtf22                            ---------A---------AAGTAACTATAATTTT---------------
Sk_wtf23                            ---------A---------AAGTAACTGTAATTTT---------------
Sk_wtf24                            --------------------------------T-----------------
Sk_wtf25                            --------------------------------T-----------------
Sk_wtf27                            --------------------------------T-----------------
Sk_wtf29                            -----C------------AAAGTAACTGTAAT------------------
Sk_wtf8                             --------------------------------TT----------------
Sk_wtf31                            ------GCACAATGTATAAAGGTGACTGCAGTTTT---------------
Sk_wtf30                            ----------------------------T---------------------
Sk_wtf10                            -------------------------------T------------------
Sk_wtf33                            TTCTTGCCACAATGTATAAAGGTGACTGCAGTTTT---CTTGGCAAAATG
Sk_wtf34                            --------------------------------T-----------------
Sk_wtf2                             --------------------------------T-----------------
Sk_wtf35                            -------------------------------T------------------
Sp_wtf1*                            -------------------------------T------------------
Sp_wtf2*                            --------------------------------T-----------------
Sp_wtf4                             ------GCACAATGTATAAAGGTGACTGTAATTTT---------------
Sp_wtf3*                            --------------------------------TT----------------
Sp_wtf4-2                           -----GGCACAATGTATAAAGGTGACTGTAATTTT---------------
Sp_wtf5                             ---------A---------AAGTAACTGTAATTT----------------
Sp_wtf6*                            ---------A---------AAGTAACTGTAATTT----------------
Sp_wtf7                             ------------------------------CTTT----------------
Sp_wtf8*                            --------------------------------TT----------------
Sp_wtf9                             ---------A---------AAGTAACTGTAATTT----------------
Sp_wtf10                            ---------------------------------TT---------------
Sp_wtf12*                           ---------------------------------T----------------
Sp_wtf11                            ---------------------------------T----------------
Sp_wtf13                            ------GCACAATGTATAAAGGTGACTGTAATTTT---CTTGGCACAATG
Sp_wtf15                            --------------------------------T-----------------
Sp_wtf14                            --------------------------------T-----------------
Sp_wtf16                            --------------------------------TT----------------
Sp_wtf18                            ------GCACAATGTATAAAGGTGACTGTAATTTT---CTTGGCACAATG
Sp_wtf17*                           -------------------------------T------------------
Sp_wtf18-2                          ------GCACAATGTATAAAGGTGACTGTAATTTT---CTTGGCACAATG
Sp_wtf19                            TTCTTGGCACAATGTATAAAGGTGACTGTAGTTTT---CTTGGCACAATG
Sp_wtf20                            --------------------------------TT----------------
Sp_wtf21                            --------------------------------TT----------------
Sp_wtf22*                           ---------A----------AGTAACTGTAATTTT---------------
Sp_wtf23                            ---------A----------AGTAACTGTAATTTT---------------
Sp_wtf24*                           --------------------------------T-----------------
Sp_wtf25                            --------------------------------TT----------------

CBS5557_wtf1                        --------------------------------------------------
CBS5557_wtf2                        --------------------------------------------------
CBS5557_wtf3*                       -----------------C--------------------------------
CBS5557_wtf4                        -----------------C--------------------------------
CBS5557_wtf5                        -----------------C--------------------------------
CBS5557_wtf6                        --------------------------------------------------
CBS5557_wtf7                        --------------------------------------------------
CBS5557_wtf8                        --------------------------------------------------
CBS5557_wtf9                        TATAAAGGTGAC----T------------------G------------CA
CBS5557_wtf10                       --------------------------------------------------
CBS5557_wtf11                       --------------------------------------------------
CBS5557_wtf12*                      --------------------------------------------------
CBS5557_wtf13                       --------------------------------------------------
CBS5557_wtf14                       --------------------------------------------------
CBS5557_wtf15                       --------------------------------------------------
CBS5557_wtf16*                      --------------------------------------------------
CBS5557_wtf17                       --------------------------------------------------
CBS5557_wtf18                       TGTAAAGGTGAC-------T------------------G---------CA
CBS5557_wtf19                       --------------------------------------------------
CBS5557_wtf20                       --------------------------------------------------
CBS5557_wtf21                       TGTAAAGGTGAC--------T------------------G--------CA
CBS5557_wtf22                       --------------------------------------------------
CBS5557_wtf23                       --------------------------------------------------
CBS5557_wtf24                       --------------------------------------------------
CBS5557_wtf25                       --------------------------------------------------
CBS5557_wtf27                       TGTAAAGGTGAC--------T------------------G--------CA
CBS5557_wtf28                       TATAAAGGTGAC--------T------------------G--------CA
CBS5557_wtf29                       --------------------------------------------------
CBS5557_wtf31                       TGTAAAGGTGAC--------T------------------G--------CA
CBS5557_wtf32                       --------------------------------------------------
CBS5557_wtf33                       --------------------C------------------T----------
CBS5557_wtf35                       --------------------G-----------------------------
FY29033_wtf1                        --------------------------------------------------
FY29033_wtf2                        --------------------C------------------T----------
FY29033_wtf4                        --------------------G-----------------------------
FY29033_wtf5                        --------------------------------------------------
FY29033_wtf6                        --------------------------------------------------
FY29033_wtf7                        --------------------------------------------------
FY29033_wtf8                        --------------------------------------------------
FY29033_wtf9                        TGTAAAGGTGACTGCAATTTTCTTGGCACAA-TGTATAAAGGTGACTGCA
FY29033_wtf10                       --------------------------------------------------
FY29033_wtf11                       --------------------------------------------------
FY29033_wtf12*                      --------------------------------------------------
FY29033_wtf13                       TGTAAAGGTGAC-------T------------------G---------CA
FY29033_wtf14                       --------------------------------------------------
FY29033_wtf15                       --------------------------------------------------
FY29033_wtf16                       TATAAAGGTGACTGCAGTTTTCTTGGCACA-ATGTGTAAAGGTGACTGCA
FY29033_wtf17                       --------------------------------------------------
FY29033_wtf18                       TGTAAAGGTGACTGCAGTTTTCTTGGCGAA-ATGTATAAAGGTGACTGCA
FY29033_wtf19                       TGTAAAGGTGACTGCAATTTTCTTGGCAAA-ATGTGTAAAGGTGACTGTA
FY29033_wtf20                       ----------------------C-------------------C-------
FY29033_wtf21*                      TGTAAAGGTGAC----------T-------------------G-----CA
FY29033_wtf22                       --------------------------------------------------
FY29033_wtf23                       --------------------------------------------------
FY29033_wtf24                       --------------------------------------------------
FY29033_wtf25                       --------------------------------------------------
FY29033_wtf26                       ----------------------C-------------------T-------
FY29033_wtf27                       --------------------------------------------------
FY29033_wtf28                       TGTAAAGGTGAC----------T--------------------G----CA
FY29033_wtf30                       ----------------------G--------------------G------
FY29033_wtf31                       -----------------------C--------------------T-----
FY29033_wtf33                       TGTAAAGGTGACTGTAATTTCCTTGGCAAAA-TGTGTAAAGGTGACTGCA
FY29033_wtf35                       --------------------------------------------------
FY29033_wtf36                       TGTAAAGGTGACTGTAATTTTCTTGGCGAAA-TGTGTAAAGGTGACTGCA
FY29033_wtf37                       --------------------------------------------------
FY29033_wtf38                       TGTAAAGGTGAC-------------T---------------------GCA
FY29033_wtf39                       TGTAAAGGTGAC-------------T---------------------GCA
FY29033_wtf40                       --------------------------------------------------
FY29033_wtf41                       --------------------------------------------------
FY29033_wtf42                       -------------------------G---------------------G--
Sk_wtf1*                            --------------------------------------------------
Sk_wtf4                             -------------------------G---------------------G--
Sk_wtf5                             -------------------------C---------------------C--
Sk_wtf28                            TGTAAAGGTGAC-------------T---------------------GCA
Sk_wtf6                             --------------------------------------------------
Sk_wtf7                             --------------------------------------------------
Sk_wtf9                             TGTAAAGGTGAC-------------T---------------------GTA
Sk_wtf32                            --------------------------------------------------
Sk_wtf12*                           --------------------------------------------------
Sk_wtf11                            --------------------------------------------------
Sk_wtf13                            --------------------------C---------------------T-
Sk_wtf15                            --------------------------------------------------
Sk_wtf14                            --------------------------------------------------
Sk_wtf16                            --------------------------------------------------
Sk_wtf18                            TGTAAAGGTGAC--------------T--------------------GTA
Sk_wtf17*                           --------------------------------------------------
Sk_wtf19                            TATAAAGGTGACTGTAATTTCCTTGGCACA-ATGTGTAAAGGTGACTGCA
Sk_wtf20                            --------------------------C---------------------C-
Sk_wtf21*                           --------------------------C---------------------T-
Sk_wtf26                            --------------------------------------------------
Sk_wtf22                            --------------------------C---------------------T-
Sk_wtf23                            --------------------------C---------------------T-
Sk_wtf24                            --------------------------------------------------
Sk_wtf25                            --------------------------------------------------
Sk_wtf27                            --------------------------------------------------
Sk_wtf29                            --------------------------------------------------
Sk_wtf8                             --------------------------------------------------
Sk_wtf31                            --------------------------C---------------------T-
Sk_wtf30                            ----------------------G--------------------G------
Sk_wtf10                            --------------------------------------------------
Sk_wtf33                            TGTAAAGGTGACTGCAGTTTTCTTGGCAAA-ATGTATAAAGGTGACTGCA
Sk_wtf34                            --------------------------------------------------
Sk_wtf2                             --------------------------------------------------
Sk_wtf35                            --------------------G-----------------------------
Sp_wtf1*                            --------------------------------------------------
Sp_wtf2*                            --------------------------------------------------
Sp_wtf4                             --------------------------C---------------------T-
Sp_wtf3*                            --------------------------------------------------
Sp_wtf4-2                           -----------------C--------------------------------
Sp_wtf5                             --------------------------C---------------------C-
Sp_wtf6*                            --------------------------C---------------------C-
Sp_wtf7                             --------------------------------------------------
Sp_wtf8*                            --------------------------------------------------
Sp_wtf9                             --------------------------C---------------------C-
Sp_wtf10                            --------------------------------------------------
Sp_wtf12*                           --------------------------------------------------
Sp_wtf11                            --------------------------------------------------
Sp_wtf13                            TGTAAAGGTGACTGCAATTTCCTTGGCACA-ATGTGTAAAGGTGACTGCA
Sp_wtf15                            --------------------------------------------------
Sp_wtf14                            --------------------------------------------------
Sp_wtf16                            --------------------------------------------------
Sp_wtf18                            TGTAAAGGTGAC--------------T--------------------GTA
Sp_wtf17*                           --------------------------------------------------
Sp_wtf18-2                          TGTAAAGGTGAC--------------T--------------------GTA
Sp_wtf19                            TGTAAAGGTGACTTCAATTTCCTTGGCAAA-ATGTGTAAAGTTGACTGCA
Sp_wtf20                            --------------------------------------------------
Sp_wtf21                            --------------------------------------------------
Sp_wtf22*                           ---------------------------T----------------------
Sp_wtf23                            ---------------------------C----------------------
Sp_wtf24*                           --------------------------------------------------
Sp_wtf25                            --------------------------------------------------

CBS5557_wtf1                        --------TGC------------------------------GGAAAA---
CBS5557_wtf2                        ----------C------------------------------GGAAAA---
CBS5557_wtf3*                       -----CTTGGCGAAATGTGTAAAGGTGACTGCAATTTTCTTGGCACAATG
CBS5557_wtf4                        ------TTGGCACAATGTGTAAAGGTGACTGCAGTTTTCTTGGCAAAATG
CBS5557_wtf5                        -----CTTGGCGAAATGTGTAAAGGTGACTGCAATTTTCTTGGCACAATG
CBS5557_wtf6                        ----------C---------------------------------------
CBS5557_wtf7                        ----------TAGA------------------------CTAAG-ACCTTT
CBS5557_wtf8                        --------T--------------------------TTCCTTGGCACAATG
CBS5557_wtf9                        GTTTTCTTGGCACAATGTGTAAAGGTGACTGCAATTTCCTTGGCGAAATG
CBS5557_wtf10                       ----------C---------------------------------------
CBS5557_wtf11                       ------------C-------------------------------------
CBS5557_wtf12*                      ------------G---------------------------TGGAAA----
CBS5557_wtf13                       ---------------TG-----------------------CGGAAAA---
CBS5557_wtf14                       -------------CA-------------------------AGGAAGTTAT
CBS5557_wtf15                       -------------G------------------------------------
CBS5557_wtf16*                      -------------A------------------------------------
CBS5557_wtf17                       -------------C------------------------------------
CBS5557_wtf18                       GTTTTCTTGGCAAAATGTGTAAAGGTGACTGCAGTTTTCTTGGCAAAATG
CBS5557_wtf19                       --------GGCACAATGTATAAAGGTGACTGCAATTTCCTTGGCAAAATG
CBS5557_wtf20                       ------------CA------------------------------------
CBS5557_wtf21                       GTTTTCTTGGCACAATGTGTAAAAGTGACTGTAATTTCCTTGGCACAATG
CBS5557_wtf22                       ---------------T--------------------TTCTTGGCACAATG
CBS5557_wtf23                       -------------CA-----------------------------------
CBS5557_wtf24                       -------------G----------------------------GCACAATG
CBS5557_wtf25                       -------------C----------------------------GGAAAAGG
CBS5557_wtf27                       ATTTCCTTGGCGAAATGTGTAAAGGTGACTGCAATTTCCTTGGCACAATG
CBS5557_wtf28                       ATTTCCTTGGCGAAATGTGTAAAGGTGACTGCAATTTTCTTGGCACAATG
CBS5557_wtf29                       ---------------T--------------------TCCTTGGCAAAATG
CBS5557_wtf31                       ATTTCCTTGGCGAAATGTGTAAAGGTGACTGCAATTTTCTTGGCACAATG
CBS5557_wtf32                       -------------C------------------------------AAA---
CBS5557_wtf33                       -T------GGCACAATGTATAAAGGTGACTGCAATTTCCTTGGCAAAATG
CBS5557_wtf35                       ---------GCACAATGTATAAAAGTGACTGCAATTTTCTTGGCACAATG
FY29033_wtf1                        -------------C---------------------------GGAAAA---
FY29033_wtf2                        -T------GGCACAATGTGTAAAGGTGACTGCAATTTTCTTGGCACAATG
FY29033_wtf4                        ---------GCACAATGTATAAAGGTGACTGTAATTTTCTTGGCACAATG
FY29033_wtf5                        ---------------T-------------------------GGAAAA---
FY29033_wtf6                        -------------CA-----------------------------------
FY29033_wtf7                        -------------GA-----------------------CTAAG-ACCTTT
FY29033_wtf8                        -------------G----------------------------GCACAATG
FY29033_wtf9                        GTTTTCTTGGCACAATGTGTAAAGGTGACTGCAATTTCCTTGGCACAATG
FY29033_wtf10                       -------------CA-----------------------------------
FY29033_wtf11                       -------------C------------------------------------
FY29033_wtf12*                      ------------G---------------------------TGGAAA----
FY29033_wtf13                       ATTTCCTTGGCACAATGTGTAAAGGTGACTGCAGTTTTCTTGGCAAAATG
FY29033_wtf14                       ------------T-------------------------CAAGGCAGTTAT
FY29033_wtf15                       -------------GA-----------------------------------
FY29033_wtf16                       ATTTCCTTGGCAAAATGTGTAAAGGTGACTGCAGTTTTCTTGGCAAAATG
FY29033_wtf17                       ---------------C----------------------------------
FY29033_wtf18                       GTTTTCTTGGCAAAATGTGTAAAGGTGACTGCAGTTTTCTTGGCAAAATG
FY29033_wtf19                       ATTTCCTTGGCAAAATGTGTAAAGGTGACTGCAGTTTTCTTGGCACAATG
FY29033_wtf20                       ------TTGGCACAATGTATAAAGGTGACTGCAGTTTCCTTGGCACAATG
FY29033_wtf21*                      ATTTCCTTGGCGAAATGTGTAAAGGTGACTGCAATTTCCTTGGCACAATG
FY29033_wtf22                       ----------------G-------------------------GCACAATG
FY29033_wtf23                       ----------------G-------------------------GCACAATG
FY29033_wtf24                       --------------------CAAAGTAACTGCAATTTTCTTGGCACAATG
FY29033_wtf25                       ---------------C-------------------------GGAAAA---
FY29033_wtf26                       -------TGGCACAATGTGTAAAGGTGACTGTAATTTCCTTGGCACAATG
FY29033_wtf27                       --------------------CAAAGTAACTGCAATTTTCTTGGCACAATG
FY29033_wtf28                       ATTTTCTTGGCACAATGTATAAAGGTGACTGCAATTTCCTTGGCGAAATG
FY29033_wtf30                       ----------CACAATGTGTAAAGGTGACTGCAATTTCCTTGGCGAAATG
FY29033_wtf31                       -------TGGCACAATGTGTAAAGGTGACTGCAATTTCCTTGGCGAAATG
FY29033_wtf33                       GTTTTCTTGGCACAATGTGTAAAGGTGACTGCAATTTTCTTGGCAAAATG
FY29033_wtf35                       -------------------C---------------------GGAAAA---
FY29033_wtf36                       ATTTCCTTGGCGAAATGTATAAAGGTGACTGCAATTTTCTTGGCACAATG
FY29033_wtf37                       --------------------C-----------------------AAA---
FY29033_wtf38                       GTTTCCTTGGCACAATGTGTAAAGGTGACTGCAGTTTTCTTGGCAAAATG
FY29033_wtf39                       GTTTTCTTGGCAAAATGTGTAAAAGTGACTGTAATTTCCTTGGCACAATG
FY29033_wtf40                       ----------------------TG----------------CGGAAAA---
FY29033_wtf41                       --------------------C-----------------------AAA---
FY29033_wtf42                       ----------CACAATGTGTAAAGGTGACTGCAGTTTTCTTGGCAAAATG
Sk_wtf1*                            ----------------------TG----------------CGGAAAA---
Sk_wtf4                             ----------CACAATGTATAAAGGTGACTGTAATTTTCTTGGCACAATG
Sk_wtf5                             ------TTGGCGAAATGTGTAAAGGTGACTGCAATTTTCTTGGCACAATG
Sk_wtf28                            ATTTTCTCGGCACAATGTATAAAGGTGACTGTAATTTCCTTGGCAAAATG
Sk_wtf6                             --------------------T---------------TCCTTGGCACAATG
Sk_wtf7                             --------------------AGA---------------CTAAG-ACCTTT
Sk_wtf9                             ATTTCCTTGGCAAAATGTGTAAAGGTGACTGCAATTTCCTTGGCGAAATG
Sk_wtf32                            -------------C------------------------------AAA---
Sk_wtf12*                           ------------G---------------------------TGGAAA----
Sk_wtf11                            -----------------------G-------------------CAAA---
Sk_wtf13                            -------TGGCACAATGTGTAAAGGTGACTGTAATTTCCTTGGCAAAATG
Sk_wtf15                            ---------------------GA---------------------------
Sk_wtf14                            -------------CA-------------------------AGGAAGTTAT
Sk_wtf16                            --------------------CAAAGTAACTGTAATTTCCTTGGCAAAATG
Sk_wtf18                            ATTTTCTTGGCACAATGTGTAAAGGTGACTGCAGTTTTCTTGGCAAAATG
Sk_wtf17*                           ---------------------CA---------------------------
Sk_wtf19                            ATTTTCTTGGCAAAATGTGTAAAGGTGACTGTAATTTCCTTGGCAAAATG
Sk_wtf20                            ------TTGGCACAATGTATAAAGGTGACTGCAGTTTCCTTGGCACAATG
Sk_wtf21*                           -------TGGCACAATGTATAAAGGTGACTGCAGTTTTCTTGGCACAATG
Sk_wtf26                            ---------------------A----------------------AA----
Sk_wtf22                            -------TGGCACAATGTATAAAGGTGACTGCAGTTTTCTTGGCACAATG
Sk_wtf23                            -------TGGCACAATGTATAAAGGTGACTGCAGTTTTCTTGGCACAATG
Sk_wtf24                            ---------------------C-------------------GGAAAA---
Sk_wtf25                            ---------------------C--------------------GGAAAAGG
Sk_wtf27                            --------------------CAAAGTAACTGCAATTTTCTTGGCACAATG
Sk_wtf29                            ---------------T--------------------TCCTTGGCAAAATG
Sk_wtf8                             ---------------------AAAGTAACTGTAATTTCCTTGGCACAATG
Sk_wtf31                            -------TGGCACAATGTGTAAAGGTGACTGCAATTTCCTTGGCGAAATG
Sk_wtf30                            ----------CACAATGTGTAAAGGTGACTGCAATTTCCTTGGCGAAATG
Sk_wtf10                            -------------CA-----------------------------------
Sk_wtf33                            GTTTTCTTGGCACAATGTGTAAAGGTGACTGCAATTTCCTTGGCAAAATG
Sk_wtf34                            ---------------------C----------------------AAA---
Sk_wtf2                             ---------------------C-------------------GGAAAA---
Sk_wtf35                            ---------GCACAATGTATAAAAGTGACTGCAATTTTCTTGGCACAATG
Sp_wtf1*                            ----------------------TG----------------CGGAAAA---
Sp_wtf2*                            --------------------------------------------------
Sp_wtf4                             -------TGGCACAATGTGTAAAGGTGACTGCAGTTTTCTTGGCAAAATG
Sp_wtf3*                            ---------------------AAAGTAACTGTAATTTTCTTGGCACAATG
Sp_wtf4-2                           ------TTGGCACAATGTGTAAAGGTGACTGCAGTTTTCTTGGCAAAATG
Sp_wtf5                             ------TTGGCGAAATGTGTAAAGGTGACTGCAATTTTCTTGGCACAATG
Sp_wtf6*                            ------TTGGCGAAATGTGTAAAGGTGACTGCAATTTTCTTGGCACAATG
Sp_wtf7                             ------------------------TAGAC-----------TAAGACCTTT
Sp_wtf8*                            ---------------------AAAGTAACTGTAAATTTCTTGGCACAATG
Sp_wtf9                             ------TTGGCACAATGTGTAAAAGTGACTGCAGTTTTCTTGGCAAAATG
Sp_wtf10                            ---------------------AAAGTAACTGTAATTTTCTTGGCACAATG
Sp_wtf12*                           -----------------------G----------------TGGAAA----
Sp_wtf11                            -----------------------G-------------------CAAA---
Sp_wtf13                            GTTTTCTTGGCAAAATGTGTAAAGGTGACTGCAGTTTTCTTGGCAAAATG
Sp_wtf15                            ---------------------GA---------------------------
Sp_wtf14                            ---------------------A---------------TCAAGGAAGTTAT
Sp_wtf16                            ---------------------A----------------------AA----
Sp_wtf18                            ATTTTCTTGGCACAATGTGTAAAGGTGACTGCAGTTTTCTTGGCAAAATG
Sp_wtf17*                           ----------------------C---------------------------
Sp_wtf18-2                          ATTTTCTTGGCACAATGTGTAAAGGTGACTGCAGTTTTCTTGGCAAAATG
Sp_wtf19                            GTTTTCTTGGCACAATGTGTAAAGGTGACTGCAGTTTTCTTGGCACAATG
Sp_wtf20                            -----------------------G----------------CGGAAAA---
Sp_wtf21                            ---------------------AAAGTAACTGTAATTTCCTTGGCAAAATG
Sp_wtf22*                           T------TGGCACAATGTATAAAGGTGACTGTAATTTCCTTGGCACAATG
Sp_wtf23                            T------TGGCACAATGTATAAAGGTGACTGTAGTTTTCTTGGCACAATG
Sp_wtf24*                           -----------------------G------------------GCACAATG
Sp_wtf25                            -----------------------G----------------CGGAAAA---

CBS5557_wtf1                        ------G-------------GAATCAAGCACTTTTTAGA-AAAG------
CBS5557_wtf2                        ------G-------------GAATCAAGCACTTTTTGAA-AAAG------
CBS5557_wtf3*                       TGTCAAGGCTTGCGGAAAAGGAATCAAGCACTTTTTAAAGAAG-------
CBS5557_wtf4                        TGTAAAGGTAATTGCGGTCGGTTTGTATAACTCAAAAAA-AGATTTGGTG
CBS5557_wtf5                        TGTCAAGGCTTGCGGAAAAGGAATCAAGCACTTTTTAAAGAAG-------
CBS5557_wtf6                        ----------A---------------AGCACTTTTTAAA-AAAG------
CBS5557_wtf7                        TGCTAAG---------AACGGAGT----AACTAATGGAGTAAAGCT----
CBS5557_wtf8                        TGTAAAGGTGATCTCTATTGGCCTTTTCAACATAAGAAG-AGAGATGATG
CBS5557_wtf9                        TGTAAAGGTAACTGCGGTCGGCTTGTACAACTCAAGGGA-AAAATGGGTA
CBS5557_wtf10                       ----------A---------------AGCACTTTTTAAA-AAAG------
CBS5557_wtf11                       ---AAAGAT----------GGAATCAAGCACATTTTTAAGAAG-------
CBS5557_wtf12*                      -------------------GCAGTAAGCAATTTCTTGAAAAG--------
CBS5557_wtf13                       -------------------GGAATCAAGCACTTTTTAAA-AAAG------
CBS5557_wtf14                       TGTC---GCTTGCGGAGCAGGTAT-AAGATCTTTTCCCCAAAA-------
CBS5557_wtf15                       ----------A---------------AGCACTTTTTGAAAAAAGTG----
CBS5557_wtf16*                      -----AAGTAACTGCGGTCGGCTTGTACAACTCAAGGGA-AAAATGGGTA
CBS5557_wtf17                       ----------A---------------AGCACTTTTTGAA-AAAG------
CBS5557_wtf18                       TGTAAAGGTAATTGCGGTCGGTTTGTATAACTCAAAAAA-AGATTTGGTG
CBS5557_wtf19                       TGTAAAGGTGATCTCTATTGGCCTTTTCAACATAAGAAG-AGAGATGATG
CBS5557_wtf20                       --------------------------AGCACTTTTTAAA-AAAG------
CBS5557_wtf21                       TGTAAAGGTGATTGCGGTCGGTTTGTATAACTCAAAAAA-AGATTTGGTG
CBS5557_wtf22                       TGTAAAGGTGATTGCGGTCGGTTTGTATAGCTCAAAAAA-AGATTTGGTG
CBS5557_wtf23                       ----------A----------------GCACTTTTTAAA-AAAG------
CBS5557_wtf24                       TGTAAAGGTGATCTCTATTGGCCTTTTCAACATAAGAAG-AGAGATGATG
CBS5557_wtf25                       AATCAAGGCAGTAGGAAAAGGAATCAAGCACTTTTTGAA-AAAG------
CBS5557_wtf27                       TGTAAAGGTGATCTCTATTGGCCTTTTCAACATAAGAAG-AGAGATGATG
CBS5557_wtf28                       TGTAAAGGTAACTGCGGTCGGCTTGTACAACTCAAGGGA-AAAATGGGTA
CBS5557_wtf29                       TGTAAAGGTGATCTCTATTGGCCTTTTCAACATAAGAAG-AGAAATGATG
CBS5557_wtf31                       TGTAAAGGTAACTGCGGTCGGCTTGTACAACTCAAGGGA-AAAATGGGTA
CBS5557_wtf32                       -------GTAACTGCAATTGGCCTTTTCAACATAAGAAG-AGAGATGATG
CBS5557_wtf33                       TGTAAAGGTGATCTCTATTGGCCTTTTCAACATAAGAAG-AGAGATGATG
CBS5557_wtf35                       TGTCAAGGCTTGCGGAAAAGGAATCAAGCACTTTTTAAAGAAG-------
FY29033_wtf1                        -------------------GGAATCAAGCACTTTTTGAA-AAAG------
FY29033_wtf2                        TGTAAAGGTGATTGCGGTCGGTTTGTATAACTCAAAAAA-AGATTTGGTG
FY29033_wtf4                        TGTAAAGGTAACTGCGGTCGGCTTGTACAACTCAAGGGA-AAAATGGGTA
FY29033_wtf5                        -------------------GGAATCAAGCACTTTTTGAA-AAAG------
FY29033_wtf6                        ----------A----------------GCACTTTTTAAA-AAAG------
FY29033_wtf7                        TGCTAAG--AA-------CGGAGT----AACTAATGGAGTAAAGCT----
FY29033_wtf8                        TGTAAAGGTGATCTCTATTGGCCTTTTCAACATAAGAAG-AGAGATGATG
FY29033_wtf9                        TGTAAAGGTAACTGCGGTCGGCTTGTACAACTCAAGGGA-AAAATGGGTA
FY29033_wtf10                       ----------A----------------GCACTTTTTGAA-AAAG------
FY29033_wtf11                       ----AAGG--AT-------GGAATCAAGCACATTTTTAAGAAG-------
FY29033_wtf12*                      -------------GCAGTAAG------CAATTTCTTGA--AAAGT-----
FY29033_wtf13                       TGTAAAGGTAATTGCGGTCGGTTTGTATAACTCAAAAAA-AGATTTGGTG
FY29033_wtf14                       TGTC---GCTTGCGGAGCAGGTAT-AAGATCTTTTCCCCAAAA-------
FY29033_wtf15                       ----------A----------------GCACTTTTTGAAAAAAGCG----
FY29033_wtf16                       TGTAAAGGTGATCTCTATTGGCCTTTTCAACATAAGAAG-AGAGATGATG
FY29033_wtf17                       -------------------------AAGCACTTTTTGAA-AAAG------
FY29033_wtf18                       TGTAAAGGTAATTGCGGTCGGTTTGTATAACTCAAAAAA-AGATTTGGTG
FY29033_wtf19                       TGTAAAGGTGATCTCTATTGGCCTTTTCAACATAAGAAG-AGAGATGATG
FY29033_wtf20                       TGTCAAGGCTTGCGGAAAAGGAATCAAGCACTTTTTAAA-AAAT------
FY29033_wtf21*                      TGTAAAGGTGATCTCTATTGGCCTTTTCAACATAAGAAG-AGAGATGATG
FY29033_wtf22                       TGTAAAGGTAACTGCGGTCGGCTTGTACAACTCAAGGGA-AAAATGGGTA
FY29033_wtf23                       TGTAAAGGTGATCTCTATTGGCCTTTTCAACATAAGAAG-AGAGATGATG
FY29033_wtf24                       TGTAAAGGTAACTGCGGTCGGCTTGTACAACTCAAGGAA-AAAGTGGGTA
FY29033_wtf25                       -------------------GGAATCAAGCACTTTTTAAA-AAAG------
FY29033_wtf26                       TGTAAAGGTGATTGCGGTCGGTTTGTATAACTCAAAAAA-AGATTTGGTG
FY29033_wtf27                       TGTAAAG------------GGCCTTTTCAACATAAGAAG-AGAGATGATG
FY29033_wtf28                       TGTAAAGGTGATTGCGGTGGGTTTGTATAACTCAAAAAA-AGATTTGGTG
FY29033_wtf30                       TGTAAAGGTGATCTCTATTGGCCTTTTCAACATAAGAAG-AGAGATGATG
FY29033_wtf31                       TGTAAAGGTAACTGCGGTCGGCTTGTACAACTCAAGGAA-AAAGTGGGTA
FY29033_wtf33                       TGTAAAGGTGATCTCTATTGGCCTTTTCAACATAAGAAG-AGAGATGATG
FY29033_wtf35                       -------------------GGAATCAAGCACTTTTTGAA-AAAG------
FY29033_wtf36                       TGTAAAGGTAACTGCGGTCGGCTTGTACAACTCAAGGGAAAAA-TGGGTA
FY29033_wtf37                       -------GTAACTGCGGTCGGCTTGTACAACTCAAGGGAAAAA-TGGGTA
FY29033_wtf38                       TGTAAAGGTGATCTCTATTGGCCTTTTCAACATAAGAAG-AGAGATGATG
FY29033_wtf39                       TGTAAAGGTGATTGCGGTCGGTTTGTATAACTCAAAAAA-AGATTTGGTG
FY29033_wtf40                       -------------------GGAATCAAGCACTTTTTAAA-AAAG------
FY29033_wtf41                       -------GTAACTGCGGTCGGCTTGTACAACTCAAGGGAAAAA-TGGGTA
FY29033_wtf42                       TGTCAAGGCTTGCGGAAAAGGAATCAAACACTTTTTAAAGAAG-------
Sk_wtf1*                            -------------------GGAATCAAGCACTTTTTAGA-AAAG------
Sk_wtf4                             TGTAAAGGTAACTGCGGTCGGCTTGTACAACTCAAGGGAAAAA-TGGGTA
Sk_wtf5                             TGTCAAGGCTTGCGGAAAAGGAATCAAGCACTTTTTAAAGAAGT------
Sk_wtf28                            TGTAAAGGTGATTGCGGTCGGTTTGTATAACTCAAAAAA-AGATTTGGTG
Sk_wtf6                             TGTCAAGGCTTGCGGAAAAGGAATCAAGCACTTTTTAAAAAAT-------
Sk_wtf7                             TGCTAAG---------AACGGAGT----AACTAATGGAGTAAAGCT----
Sk_wtf9                             TGTAAAGGTAACTGCGGTCGGCTTGTACAACTCAAGGGAAAAA-TGGGTA
Sk_wtf32                            -------GTAACTGCAATTGGCCTTTTCAACATAAGAAG-AGAGATGATG
Sk_wtf12*                           -------------------GCAGTAAGCAATTTCTTGAAAAG--------
Sk_wtf11                            ----------------GATGGAATCAAGCACATTTTTAAGAAG-------
Sk_wtf13                            TGTAAAGGTGATTGCGGTCGGTTTGTATAACTCAAAAAA-AGATTTGGTG
Sk_wtf15                            --------------------------AGCACTTTTTGAAAAAAG------
Sk_wtf14                            TGTC---GCTTGCGGAGCAGGTAT-AAGATCTTTTCCCCAAAA-------
Sk_wtf16                            TGTAAAGGTGATCTCTATTGGCCTTTTCAACATAAGAAG-AGAGATGATG
Sk_wtf18                            TGTAAAGGTAATTGCGGTCGGTTTGTATAACTCAAAAAA-AGATTTGGTG
Sk_wtf17*                           --------------------------AGCACTTTTTGAA-AAAG------
Sk_wtf19                            TGTAAAGGTGATCTCTATTGGCCTTTTCAACATAAGAAG-AGAGATGATG
Sk_wtf20                            TGTCAAGGCTTGCGGAAAAGGAATCAAGCACTTTTTAAA-AAAT------
Sk_wtf21*                           TATAAAGGTGATTTCTACTGGCCTTTTCAACATAAGAAG-AGAGATGATG
Sk_wtf26                            -------GTAACTGCAATTGGCCTTTTCAATATAAGAAG-AGAGATGATG
Sk_wtf22                            TGTAAAGGTGATTGCGGTCGGTTTGTATAACTCAAAAAA-AGATTTGGTG
Sk_wtf23                            TGTAAAG------------GGCCTTTTCAACATAAGAAG-AGAGATGATG
Sk_wtf24                            -------------------GGAATCAAGCACTTTTTGAA-AAAG------
Sk_wtf25                            AATCAAGGCAGTAGGAAAAGGAATCAAGCACTTTTTGAA-AAAG------
Sk_wtf27                            TGTAAAG------------GGCCTTTTCAACATAAGAAG-AGAGATGATG
Sk_wtf29                            TGTAAAGGTGATCTCTATTGGCCTTTTCAACATAAGAAG-AGAAATGATG
Sk_wtf8                             TGTAAAGGTGATCTCTATTGGCCTTTTCAACATAAGAAG-AGAGATGATG
Sk_wtf31                            TGTAAAGGTAACTGCGGTCGGCTTGTACAACTCAAGGAA-AAAGTGGGTA
Sk_wtf30                            TGTAAAGGTGATCTCTATTGGCCTTTTCAACATAAGAAG-AGAGATGATG
Sk_wtf10                            ----------A----------------GCACTTTTTGAA-AAAG------
Sk_wtf33                            TGTAAAGGTGATCTCTATTGGCCTTTTCAACATAAGAAG-AGAGATGATG
Sk_wtf34                            -------GTAACTGCGGTCGGCTTGTACAACTCAAGGGA-AAAATGGGTA
Sk_wtf2                             -------------------GGAATCAAGCACTTTTTGAA-AAAGT-----
Sk_wtf35                            TGTCAAGGCTTGCGGAAAAGGAATCAAGCACTTTTTAAAGAAG-------
Sp_wtf1*                            -------------------GGAATCAAGCACTTTTTAGA-AAAG------
Sp_wtf2*                            --------------------------------------------------
Sp_wtf4                             TGTAAAGGTAATTGCGGTCGGTTTGTATAACTCAAAAAA-AGATTTGGTG
Sp_wtf3*                            TGTCAAGGCTTGCGGAAAAGGAATCAAGCACTTTTTAAAGAAG-------
Sp_wtf4-2                           TGTAAAGGTAATTGCGGTCGGTTTGTATAACTCAAAAAA-AGATTTGGTG
Sp_wtf5                             TGTCAAGGCTTGCGGAAAAGGAATCAAGCACTTTTTAAAGAAGT------
Sp_wtf6*                            TGTCAAGGCTTGCGGAAAAGGAATCAAGCACTTTTTAAAGAAGT------
Sp_wtf7                             TGCTAAG---------AACGGAGT----AACTAATGGAGTAAAGCT----
Sp_wtf8*                            TGTAAAGGTAACTGCGGTCGGCTTGTACAACTCAAGGGA-AAAATGGGTA
Sp_wtf9                             TGTAAAGGTAACTGCGGTCGGCTTGTACAACTCAAGGGA-AAAATGGGTA
Sp_wtf10                            TGTCAAGGCTTGCGGAAAAGGAATCAAGCACTTTTTGAA-AAAGT-----
Sp_wtf12*                           -------------------GCAGTAAGCAATTTCTTGA--AAAGT-----
Sp_wtf11                            ----------------GATGGAATCAAGCACATTTTTAAGAAGT------
Sp_wtf13                            TGTAAAGGTAATTGCGGTCGGTTTGTATAACTCAAAAAA-AGATTTGGTG
Sp_wtf15                            --------------------------AGCACTTTTTGAAAAAAG------
Sp_wtf14                            TGTC---GCTTGCGGAGCAGGTAT-AAGATCTTTTCCCCAAAA-------
Sp_wtf16                            -------GTAACTGCGGTCGGCTTGTACAACTCAAGGAA-AAAATGGGTA
Sp_wtf18                            TGTAAAGGTAATTGCGGTCGGTTTGTATAACTCAAAAAA-AGATTTGGTG
Sp_wtf17*                           -------------------------AAGCACTTTTTGAA-AAAG------
Sp_wtf18-2                          TGTAAAGGTAATTGCGGTCGGTTTGTATAACTCAAAAAA-AGATTTGGTG
Sp_wtf19                            TGTAAAGGTGATCTCTATTGGCCTTTTCAACATAAGAAG-AGAAATGATG
Sp_wtf20                            -------------------GGAATCAAGCACTTTTTAAA-AAAG------
Sp_wtf21                            TGTAAAGGTGATTTCTATTGGCCTTTTCAACATAAGAAG-AGAGATGATG
Sp_wtf22*                           TGTAAAGGTGATTGCGGTCGGCTTGTATAACTCAAAAAA-AGATTTAGTG
Sp_wtf23                            TGTAAAGGTGATCTCTATTGGCCTTTTCAACATAAGAAG-AGAAATGATG
Sp_wtf24*                           TGTCAAGGTAACTGCGGTCGGCTTGTACAACTCAAGGGA-AAAATGGGTT
Sp_wtf25                            -------------------GGAATCAAGCACTTTTTAAA-AAAT------

CBS5557_wtf1                        --T----------------GGAGAAA-CATACCTATGG----CTTTTAGT
CBS5557_wtf2                        --T-----------------GGGAAAACATGCCTATGG----CTTTCAGT
CBS5557_wtf3*                       --T----------------GGAGAAA-CATGTTTTTTG----CTTT--TT
CBS5557_wtf4                        GTTACAATCTGGCTCGCATGGGTAGT-CATTTGTTTTATACTCTTTGGTT
CBS5557_wtf5                        ----T---------------GGGAAAACATGCCTATGG----CTTTCAGT
CBS5557_wtf6                        ----T--------------GGAGAAA-CATGATTTTTG----CTTT--TT
CBS5557_wtf7                        ----T--------------GCACAAGT-ATTATTTCTG--CTGTTACCGT
CBS5557_wtf8                        ATTATAATTTGGATACTCTGGTTAAT-CATTTGTTGTATACTCTTTGGTT
CBS5557_wtf9                        GTAATAATTTGGCTATTATGGGTAGT-CATTTGCTATACACTTTTTCTTC
CBS5557_wtf10                       ----T--------------GGAGAAA-CGTGCCTATGG----CTTTCGCC
CBS5557_wtf11                       ----T---------------GGAAAAACACGCCTCTTG----CTTTCCTT
CBS5557_wtf12*                      -------T------------GGGAAACCATGCGTCTGGT----TTTCGCA
CBS5557_wtf13                       -------T-----------GGAGAAA-CATGTTTTTTG----CTTT--TT
CBS5557_wtf14                       ------A-----------CGGGGAGTAAATATGCTATATGCTATT-----
CBS5557_wtf15                       ---ATAAGCCCTTTCAAGAAGG-AATACATTGTGTGTGCATTTTTA----
CBS5557_wtf16*                      GTAATAATCTGGTTATTATGGGTAGT-CATTTGTTTTGTACTCTTTGGTT
CBS5557_wtf17                       -------T-----------GGAGAAA-CATGATTTTTG----CTTT--TT
CBS5557_wtf18                       GTTACAATCTGGCTCGCATGGGTAGT-CATTTGTTTTATACTCTTTGGTT
CBS5557_wtf19                       ATTATAATTTGGATACTCTGGTTAAT-CATTTGTTGTATACTCTTTGGTT
CBS5557_wtf20                       -------T-----------GGAGAAA-CATGATTTTTG----CTTT--TT
CBS5557_wtf21                       GTTACAATCTGGCTCGCATGGGTAGT-CATTTGTTTTATACTCTTTGGTT
CBS5557_wtf22                       GTTACAACCTGGCTCACATGGGTAGT-CATTTGTTTTATACTCTTTGGTT
CBS5557_wtf23                       -------T-----------GGAGAAA-CATGTTTTTTG----CTTT--TT
CBS5557_wtf24                       ATTATAATTTGGATACTCTGGTTAAT-CATTTGTTGTATACTCTTTGGTT
CBS5557_wtf25                       -------T-----------GGAGAAA-CATGATTTTTG----CTTT--TT
CBS5557_wtf27                       ATTATAATTTGGATACTCTGGTTAAT-CATTTGTTGTATACTCTTTGGTT
CBS5557_wtf28                       GTAATAATTTGGCTATTATGGGTAGT-CATTTGCTATACACTTTTTCTTC
CBS5557_wtf29                       ATTATAATTTGGTTACTCTGGTTAAT-CATTTGTTGTATACTCTTTGGTT
CBS5557_wtf31                       GTAATAATTTGGCTATTATGGGTAGT-CATTTGCTATACACTTTTTCTTC
CBS5557_wtf32                       ATTATAATTTGGATACTCTGGTTAAT-CATTTGTTGTATACTCTTCGTTT
CBS5557_wtf33                       ATTATAATTTGGATACTCTGGTTAAT-CATTTGTTGTATACTCTTTGGTT
CBS5557_wtf35                       -------T------------GGGAAAACATGCCTATGG----CTTTCAGT
FY29033_wtf1                        -------T-----------GGAGAAA-CATACCTATGG----CTTTTAGT
FY29033_wtf2                        GTTACAATTTGGCTCGCATGGGTAGT-CATTTGTTTTATACTCTTTGGTT
FY29033_wtf4                        GTAATAATTTGGCTATTATGGGTAGT-CATTTGCTATACACTTTTTCTTC
FY29033_wtf5                        -------T------------GGGAAAACATGCCTATGG----CTTTCGCC
FY29033_wtf6                        -------T-----------GGAGAAA-CGTGCCTATGG----CTTTCGCC
FY29033_wtf7                        -------T-----------GCACAAG-TATTATTTCTG--CTGTTACCGT
FY29033_wtf8                        ATTATAATTTGGATACTCTGGTTAAT-CATTTGTTGTGTACTCTTTGGTT
FY29033_wtf9                        GTAATAATTTGGCTATTATGGGTAGT-CATTTGCTATACACTTTTTCTTC
FY29033_wtf10                       -------T-----------GGAGAAA-CATGATTTTTG----CTTT--TT
FY29033_wtf11                       -------T------------GGAAAAACACGCCTCTTG----CTTTCCTT
FY29033_wtf12*                      --------------------GGGAAACCATGCGTCTGGT----TTTCGCA
FY29033_wtf13                       GTTACAATCTGGCTCGCATGGGTAGT-CATTTGTTTTATACTCTTTGGTT
FY29033_wtf14                       -----A------------CGGGGAGTAAATATGCTATATGCTATT-----
FY29033_wtf15                       ---ATAAGCCCTTTCAAGAAGG-AATACATTGTGTGTGCATTTTT-----
FY29033_wtf16                       ATTATAATTTGGATACTCTGGTTAAT-CATTTGTTGTATACTCTTTGGTT
FY29033_wtf17                       ---------T---------GGAGAAA-CATGATTTTTG----CTTT--TT
FY29033_wtf18                       GTTACAATCTGGCTCGCATGGGTAGT-CATTTGTTTTATACTCTTTGGTT
FY29033_wtf19                       ATTATAATTTGGATACTCTGGTTAAT-CATTTGTTGTATACTCTTTGGTT
FY29033_wtf20                       ---------T---------GGAGAAA-CATGATTTTTG----CTTT--TT
FY29033_wtf21*                      ATTATAATTTGTATACTCTGGGTAAT-CATTTGTTGTATACTTTTTTTTT
FY29033_wtf22                       GTAATAATTTGGCTATTATGGGTAGT-CATTTGCTATACACTTTTTCTTC
FY29033_wtf23                       ATTATAATTTGGATACTCTGGTTAAT-CATTTGTTTTATACTCTTTGGTT
FY29033_wtf24                       GTAATAATTTGGCTATTATGGGTAGT-CATTTGTTTTGTACTCTTTGGTT
FY29033_wtf25                       ---------T---------GGAGAAA-CATGATTTTTG----CTTT--TT
FY29033_wtf26                       GTTACAATATGGCTCGCATGGGTAGT-CATTTGTTTTATACTCTTTGGTT
FY29033_wtf27                       ATTATAATTTGGATACTCTGGTTAAT-CATTTGTTGTATACTCTTTGGTT
FY29033_wtf28                       GTTACAATTTGGCTCGCATGGGTAGT-CATTTGTTTTATACTCTTTGGTT
FY29033_wtf30                       ATTATAATTTGGATACTCTGGCTAAT-CATTTGTTGTATACTCTTCGTTT
FY29033_wtf31                       GTAATAATTTGGCTATTATGGGTAGT-CATTTGTTTTGTACTCTTTGGTT
FY29033_wtf33                       ATTATAATTTGGATACTCTGGTTAAT-CATTTGTTGTATACTCTTTGGTT
FY29033_wtf35                       ------------------TGGAGAAA-CATACCTATGG----CTTTTAGT
FY29033_wtf36                       GTAATAATTTGGCTATTATGGGTAGT-CATTTGCTATACACTTTTTCTTC
FY29033_wtf37                       GTAATAATCTGGTTATTATGGGTAGT-CATTTGTTTTGTACTCTTTGGTT
FY29033_wtf38                       ATTATAATTTGGTTACTCTGGTTAAT-CATTTGTTGTATACTCTTTGGTT
FY29033_wtf39                       GTTACAATCTGGCTCGCATGGGTAGT-CATTTGTTTTATACTCTTTGGTT
FY29033_wtf40                       ------------------TGGAGAAA-CATGTTTTTTG----CTTT--TT
FY29033_wtf41                       GTAATAATCTGGTTATTATGGGTAGT-CATTTGTTTTGTACTCTTTGGTT
FY29033_wtf42                       ------------------TGGAGAAA-CATGTTTTTTG----CTTT--TT
Sk_wtf1*                            ------------------TGGAGAAA-CATACCTATGG----CTTTTAGT
Sk_wtf4                             GTAATAATTTGGCTATTATGGGTAGT-CATTTGCTATACACTTTTTCTTC
Sk_wtf5                             --------------------GGGAAAACATGCCTATGG----CTTTCAGT
Sk_wtf28                            GTTACAATTTGGCTCGCATGGGTAGT-CATTTGTTTTATACTCTTTGGTT
Sk_wtf6                             ------------------TGGAGAAA-CATGATTTTTG----CTTT--TT
Sk_wtf7                             ------------------TGCACAAG-TATTATTTCTG--CTGTTACCGT
Sk_wtf9                             GTAATAATTTGGCTATTATGGGTAGT-CATTTGCTATACACTTTTTCTTC
Sk_wtf32                            ATTATAATTTGGATACTCTGGTTAAT-CATTTGTTGTATACTCTTCGTTT
Sk_wtf12*                           -------T------------GGGAAACCATGCGTCTGGT----TTTCGCA
Sk_wtf11                            -------------T------GGAAAAACACGCCTCTTG----CTTTCCTT
Sk_wtf13                            GTTACAATTTGGCTCGCATGGGTAGT-CATTTGTTTTATACTCTTTGGTT
Sk_wtf15                            -TGATAAGCCCTTTCAAGAAGG-AATACATTGTGTGTGCATTTTT-----
Sk_wtf14                            ------A-----------CGGGGAGTAAATATGCTATATGCTATT-----
Sk_wtf16                            ATTATAATTTGGATACTCTGGTTAAT-CATTTGTTGTATACTCTTTGGTT
Sk_wtf18                            GTTACAATCTGGCTCGCATGGGTAGT-CATTTGTTTTATACTCTTTGGTT
Sk_wtf17*                           ------------------TGGAGAAA-CATGATTTTTG----CTTT-TTT
Sk_wtf19                            ATTATAATTTGGATACTCTGGTTAAT-CATTTGTTGTATACTCTTTGGTT
Sk_wtf20                            ------------------TGGAGAAA-CATGATTTTTG----CTTT--TT
Sk_wtf21*                           ATTATAATTTGTATACTCTGGGTAAT-CATTTGTTGTATACTTTTTTTTT
Sk_wtf26                            ATTATAATTTGGATACTCTGGTTAAT-CATTTGTTGTATACTCTTTGGTT
Sk_wtf22                            GTTACAATATGGCTCGCATGGGTAGT-CATTTGTTTTATACTCTTTGGTT
Sk_wtf23                            ATTATAATTTGGATACTCTGGTTAAT-CATTTGTTGTATACTCTTTGGTT
Sk_wtf24                            ------------------TGGAGAAA-CATGATTTTTG----CTTT--TT
Sk_wtf25                            ------------------TGGAGAAA-CATGATTTTTG----CTTT--TT
Sk_wtf27                            ATTATAATTTGGATACTCTGGTTAAT-CATTTGTTGTATACTCTTTGGTT
Sk_wtf29                            ATTATAATTTGGTTACTCTGGTTAAT-CATTTGTTGTATACTCTTTGGTT
Sk_wtf8                             ATTATAATTTGGATACTCTGGTTAAT-CATTTGTTGTATACTCTTTGGTT
Sk_wtf31                            GTAATAATTTGGCTATTATGGGTAGT-CATTTGTTTTGTACTCTTTGGTT
Sk_wtf30                            ATTATAATTTGGATACTCTGGCTAAT-CATTTGTTGTATACTCTTCGTTT
Sk_wtf10                            -------T-----------GGAGAAA-CATGATTTTTG----CTTT--TT
Sk_wtf33                            ATTATAATTTGGATACTCTGGTTAAT-CATTTGTTGTATACTCTTTGGTT
Sk_wtf34                            GTAATAATCTGGTTATTATGGGTAGT-CATTTGTTTTGTACTCTTTGGTT
Sk_wtf2                             --------------------GGGAAAACATGCCTATGG----CTTTCAGT
Sk_wtf35                            -------T------------GGGAAAACATGCCTATGG----CTTTCAGT
Sp_wtf1*                            ------------------TGGAGAAA-CATACCTATGG----CTTTTAGT
Sp_wtf2*                            --------------------GTGA--------------------------
Sp_wtf4                             GTTACAATCTGGCTCGCATGGGTAGT-CATTTGTTTTATACTCTTTGGTT
Sp_wtf3*                            ------------------TGGAGAAA-CATGTTTTTTG----CTTT--TT
Sp_wtf4-2                           GTTACAATCTGGCTCGCATGGGTAGT-CATTTGTTTTATACTCTTTGGTT
Sp_wtf5                             --------------------GGGAAAACATGCCTATGG----CTTTCAGT
Sp_wtf6*                            --------------------GGGAAAACATGCCTATGG----CTTTCAGT
Sp_wtf7                             ------------------TGCACAAT-CATTATTTCTG--CTGTTACCGT
Sp_wtf8*                            GTAATAATTTGGCTATTATGGGTAGT-CATTTGCTATACACTTTTTCTTC
Sp_wtf9                             GTAATAATTTGGCTATTATGGGTAGT-CATTTGCTATACACTTTTTCTTC
Sp_wtf10                            --------------------GGGAAAACATGCCTATGG----CTTTCAGT
Sp_wtf12*                           --------------------GGGAAACCATGCGTCTGGT----TTTCGCA
Sp_wtf11                            --------------------GGAAAAACACGCCTCTTG----CTTTCCTT
Sp_wtf13                            GTTACAATCTGGCTCGCATGGGTAGT-CATTTGTTTTATACTCTTTGGTT
Sp_wtf15                            -TGATAAGCCCTTTCAAGAAGG-AATACATTGTGTGTGCATTTTT-----
Sp_wtf14                            -----------------ACGGGGAGTAAATATGCTATATGCTATT-----
Sp_wtf16                            GTAATAATCTGGTTATTATGGGTAGT-CATTTGTTTTGTACTCTTTGGTT
Sp_wtf18                            GTTACAATCTGGCTCGCATGGGTAGT-CATTTGTTTTATACTCTTTGGTT
Sp_wtf17*                           ------------------TGGAGAAA-CATGATTTTTG----CTTT--TT
Sp_wtf18-2                          GTTACAATCTGGCTCGCATGGGTAGT-CATTTGTTTTATACTCTTTGGTT
Sp_wtf19                            ATTATAATTTGGTTACTCTGGTTAAT-CATTTGTTGTATACTCTTTGGTT
Sp_wtf20                            ------------------TGGAGAAA-CATGTTTTTTA----CTTT--TT
Sp_wtf21                            ATTATAATTTGGATACTCTGGCTAAT-CATTTGTTGTATACTCTTCGTTT
Sp_wtf22*                           GTTACAATCTGGTTCGCATGGGTAGT-CATTTGTTTTATACTCTTTGGTT
Sp_wtf23                            ATTATAATTTGGTTACTCTGGTTAAT-CATTTGTTGTATACTCTTTGGTT
Sp_wtf24*                           GTAATAATCTGGTTATTATGGGTAGT-CATTTGTTTTGTACTCTTTGGTT
Sp_wtf25                            ------------------TGGAGAAA-CATGATTTTTG----CTTT--TT

CBS5557_wtf1                        G--------A---------AGTCTT--------------TTTATTTAACA
CBS5557_wtf2                        G--------A---------AGTATT--------------TTTATTTAACA
CBS5557_wtf3*                       G-----------------TAAAAGT--------------TCTATTT----
CBS5557_wtf4                        GCGTCAAGGATGGTAGACTAAACTTAAATAAGGCACTCATCTGTTCCACA
CBS5557_wtf5                        G---------A--------AGTCTT--------------TTTATTTAACA
CBS5557_wtf6                        G-----------------TAAAAGT--------------TCTTT-----A
CBS5557_wtf7                        ------------------TTAATTT--------------TATTTTCATC-
CBS5557_wtf8                        GCGTCAAATTTGGCGATCTGAACTTAAATAAGGCTCTCATATGTTCCACA
CBS5557_wtf9                        GCTCCAAATTCGGTAACCTGAACTTAAACAAGGCTCTCATCTGTTCTACA
CBS5557_wtf10                       G-------------------AAGTC------------CTTGCATTTAATA
CBS5557_wtf11                       C-------------------AAGTG------------CTTATATTCAACA
CBS5557_wtf12*                      GA-----------------AGTCTT--------------TTTATTTAACA
CBS5557_wtf13                       GT-----------------AAAAGT--------------TCTTT------
CBS5557_wtf14                       ----C-------------TCAAGTTGA----------CTTTTGTTA---A
CBS5557_wtf15                       -----A-------------AAACTTT-------------TATTTTCTA--
CBS5557_wtf16*                      GCGTCAAATTCGGTAACCTGAACTTAGACAAGGCTCTCATCTGTTCTACA
CBS5557_wtf17                       G--T---------------AAAAGTT--------------CTTT------
CBS5557_wtf18                       GCGTCAAGGATGGTAGACTAAACTTAAATAAGGCACTCATCTGTTCCACA
CBS5557_wtf19                       GCGTCAAGGATGGTAGACTAAACTTAAATAAGGCACTCATCTGTTCCACA
CBS5557_wtf20                       GT-----------------AAAAGT--------------TCTTT------
CBS5557_wtf21                       GCGTCAAGGATGGTAGACTAAACTTAAATAAGGCACTCATCTGTTCCACA
CBS5557_wtf22                       GCGTCAAGGATGGTAGACTAAACTTAAATAAGGCACTCATCTGTTCCACA
CBS5557_wtf23                       G--T---------------AAAAGTT--------------CTATT-----
CBS5557_wtf24                       GCGTCAAGGATGGTAGACTAAACTTAAATAAGGCTCTCATCTATTCCACA
CBS5557_wtf25                       G--T---------------AAAAGTT--------------CTTT------
CBS5557_wtf27                       GCGTCAAGGATGGTGGACTAAACTTAAATAAGGCTCTCATATGTTCCACA
CBS5557_wtf28                       GCTCCAAATTCGGTAACCTGAACTTAAACAAGGCTCTCATCTGTTCTACA
CBS5557_wtf29                       GCGTCAAATTTGGCGATCTGAACTTAAATAAGGCTCTCATCTATTCCACA
CBS5557_wtf31                       GCTCCAAATTCGGTAACCTGAACTTAAACAAGGCTCTCATCTGTTCTACA
CBS5557_wtf32                       ACATCAAATCCGGCGATCTAATCTTAAACAAGGCTCTCATATGTTCCACA
CBS5557_wtf33                       GCGTCAAGGATGGTAGACTAAACTTAAATAAGGCTCTCATATGTTCCACA
CBS5557_wtf35                       G----A-------------AGTATTT--------------TTATTTAACA
FY29033_wtf1                        G----A-------------AGTCTTT--------------TTATTTAACA
FY29033_wtf2                        GCGTCAAGGATGGTAGACTAAACTTAAATAAGGCACTCATCTGTTCCACA
FY29033_wtf4                        GCTCCAAATTCGGTAACCTGAACTTAAACAAGGCTCTCATCTGTTCTACA
FY29033_wtf5                        G----A-------------AGTCCTT--------------GCATTTAATA
FY29033_wtf6                        G----A-------------AGTCCTT--------------GCATTTAATA
FY29033_wtf7                        --TT----------------AATTTTA--------------TTTTCATCG
FY29033_wtf8                        GCGTCAAATCTGGCGATCTGAACTTAAATAAGGCTCTCATCTATTCCACA
FY29033_wtf9                        GCTCCAAGTTCGGTAACCTGAACTTAAACAAGGCTCTCATCTGTTCTACA
FY29033_wtf10                       G--T---------------AAAAGTT--------------CTTT------
FY29033_wtf11                       ----CAAGT------------GCTTA---------------TATTCAACA
FY29033_wtf12*                      GA-----------------AGTCTT--------------TTTATTTAACA
FY29033_wtf13                       GCGTCAAGGATGGTAGACTAAACTTAAATAAGGCACTCATCTGTTCCACA
FY29033_wtf14                       -C----------------TCAAGTTGA----------CTTTTGTT---AA
FY29033_wtf15                       -----AA------------AAACTTT-------------TGTTTTCTA--
FY29033_wtf16                       GCGTCAAGGATGGTAGACTAAACTTAAATAAGGCTCTCATATGTTCCACA
FY29033_wtf17                       G---TA-------------AAAGTT---C------------TTT------
FY29033_wtf18                       GCGTCAAGGATGGTAGACTAAACTTAAATAAGGCACTCATCTGTTCCACA
FY29033_wtf19                       GCGTCAAGGATGGTAGACTAAACTTTAATAAGGCTCTCATATGTTCCACA
FY29033_wtf20                       G---TA-------------AAAGTT---C------------TTT------
FY29033_wtf21*                      GCGTCAAATCCAGTTGTCTAAGCTTAAACAAGACTCTCTTGTATTCCACA
FY29033_wtf22                       GCTCCAAATTCGGTAACCTGAACTTAAACAAGGCTCTCATCTGTTCTACA
FY29033_wtf23                       GCGTCAAGGATGGTAGACTAAACTTAAATAAGGCACTCATCTGTTCCACA
FY29033_wtf24                       GCGTCAAATTCGGTAATTTGAACTTAGACAAGGCTCTCATATGTTCTACA
FY29033_wtf25                       G---TA-------------AAAGTT---C------------TTT------
FY29033_wtf26                       GCGTCAAGGATGGTAGACTAAACTTAAATAAGGCACTCATCTGTTCCACA
FY29033_wtf27                       GCGTCAAGGATGGTAGACTAAACTTAAATAAGGCTCTCATCTATTCCACA
FY29033_wtf28                       GCGTCAAGGATGGTAGACTAAACTTAAATAAGGCACTCATCTGTTCCACA
FY29033_wtf30                       ACATCAAATCCGGCGATCTGAACTTAAATAAGGCTCTCATCTATTCCACA
FY29033_wtf31                       GCGTCAAATTCGGTAATTTGAACTTAGACAAGGCTCTCATCTGTTCTACA
FY29033_wtf33                       GCGTCAAGGATGGTAGACTAAACTTAAATAAGGCACTCATCTGTTCCACA
FY29033_wtf35                       G------A-----------AGTCTT--------------TTTATTTAACA
FY29033_wtf36                       GCTCCAAATTCGGTAACCTGAACTTAAACAAGGCTCTCATCTGTTCTACA
FY29033_wtf37                       GCGTCAAATTCGGTAATTTGAACTTAGACAAGGCTCTCATCTGTTCTACA
FY29033_wtf38                       GCGTCAAATCTGGCGATCTGAACTTAAATAAGGCTCTCATCTATTCCACA
FY29033_wtf39                       GCGTCAAGGATGGTAGACTAAACTTAAATAAGGCACTCATCTGTTCCACA
FY29033_wtf40                       G-------T----------AAAAGT--------------TCAATT-----
FY29033_wtf41                       GCGTCAAATTCGGTAATTTGAACTTAGACAAGACTCTCATCTGTTCTACA
FY29033_wtf42                       G-------T----------AAAAGT--------------TCTATT-----
Sk_wtf1*                            G--------A---------AGTCTT--------------TTTATTTAACA
Sk_wtf4                             GCTCCAAATTCGGTAACCTGAACTTAAACAAGGCTCTCATCTGTTCTACA
Sk_wtf5                             G--------A---------AGTCTT--------------TTTATTTAACA
Sk_wtf28                            GCGTCAAGGATGGTAGACTAAACTTAAATAAGGCACTCATCTGTTCCACA
Sk_wtf6                             G-------T----------AAAAGT--------------TCTTT------
Sk_wtf7                             --------TT----------AATTT--------------TATTTTCATC-
Sk_wtf9                             GCTCCAAGTTCGGTAACCTGAACTTAAACAAGGCTCTCATCTGTTCTACA
Sk_wtf32                            ACATCAAATCCGGCGATCTAATCTTAAACAAGGCTCTCATATGTTCCACA
Sk_wtf12*                           GA-----------------AGTCTT--------------TTTATTTAACA
Sk_wtf11                            ---------C----------AAGTG------------CTTATATTCAACA
Sk_wtf13                            GCGTCAAGGATGGTAGACTAAACTTAAATAAGGCACTCATCTGTTCCACA
Sk_wtf15                            -----AA--A----------AACTTT-------------TGTTTTCTA--
Sk_wtf14                            ----C-------------TCAAGTTGA----------CTTTTGTTA---A
Sk_wtf16                            GCGTCAAGGATGGTAGACTAAACTTAAATAAGGCTCTCATATGTTCCACA
Sk_wtf18                            GCGTCAAGGATGGTAGACTAAACTTAAATAAGGCACTCATCTGTTCCACA
Sk_wtf17*                           G-----------------TAAAAGT--------------TCTTT------
Sk_wtf19                            GCGTCAAGGATGGTAGACTAAACTTTAATAAGGCTCTCATATGTTCCACA
Sk_wtf20                            G-----------------TAAAAGT--------------TCTTT------
Sk_wtf21*                           GCGTCAAATCCAGTTGTCTAAGCTTAAACAAGACTCTCTTGTATTCCACA
Sk_wtf26                            GCGTCAAGGATGGTAGACTAAACTTAAATAAGGCTCTCATCTATTCCACA
Sk_wtf22                            GCGTCAAGGATGGTAGACTAAACTTAAATAAGGCACTCATCTGTTCCACA
Sk_wtf23                            GCGTCAAGGATGGTAGACTAAACTTTAATAAGGCTCTCATATGTTCCACA
Sk_wtf24                            G-----------------TAAAAGT--------------TCTTT------
Sk_wtf25                            G-----------------TAAAAGT--------------TCTTT------
Sk_wtf27                            GCGTCAAGGATGGTAGACTAAACTTAAATAAGGCTCTCATCTATTCCACA
Sk_wtf29                            GCGTCAAATTTGGCGATCTGAACTTAAATAAGGCTCTCATCTATTCCACA
Sk_wtf8                             GCGTCAAATTTGGCGATCTGAACTTAAATAAGGCTCTCATATGTTCCACA
Sk_wtf31                            GCGTCAAATTCGGTAATTTGAACTTAGACAAGGCTCTCATCTGTTCTACA
Sk_wtf30                            ACATCAAATCCGGCGATCTGAACTTAAATAAGGCTCTCATCTATTCCACA
Sk_wtf10                            G--T---------------AAAAGTT--------------CTTT------
Sk_wtf33                            GCGTCAAGGATGGTAGACTAAACTTTAATAAGGCTCTCATATGTTCCACA
Sk_wtf34                            GCGTCAAATTCGGTAATTTGAACTTAGACAAGACTCTCATCTGTTCTACA
Sk_wtf2                             G--------A---------AGTATT--------------TTTATTTAACA
Sk_wtf35                            G----A-------------AGTATTT--------------TTATTTAACA
Sp_wtf1*                            G--------A---------AGTCTT--------------TTTATTTAACA
Sp_wtf2*                            --------------------------------------------------
Sp_wtf4                             GCGTCAAGGATGGTAGACTAAACTTAAATAAGGCACTCATCTGTTCCACA
Sp_wtf3*                            G-----------------TAAAAGT--------------TCTATT-----
Sp_wtf4-2                           GCGTCAAGGATGGTAGACTAAACTTAAATAAGGCACTCATCTGTTCCACA
Sp_wtf5                             G--------A---------AGTCTT--------------TTTATTTAACA
Sp_wtf6*                            G--------A---------AGTCTT--------------TTTATTTAACA
Sp_wtf7                             ------------------TTAATTT--------------TATTTTCTTC-
Sp_wtf8*                            GCGCCAAATTCGGTAACCTGAACTTATACAAGGCTCTCATCTGTTCTACA
Sp_wtf9                             GCGCCAAATTCGGTAATTTGAACTTAGACAAGGCTCTCATCTGTTCTACA
Sp_wtf10                            G---------A--------AGTCTT--------------TTTATTTAACA
Sp_wtf12*                           G---------A--------AGTCTT--------------TTTATTTAACA
Sp_wtf11                            ----------C---------AAGTG------------CTTATATTCAACA
Sp_wtf13                            GCGTCAAGGATGGTAGACTAAACTTAAATAAGGCACTCATCTGTTCCACA
Sp_wtf15                            -----AA--A----------AACTTT-------------TGTTTTCTA--
Sp_wtf14                            -----------------CTCAAGTTGA----------CTTTTGTTA---A
Sp_wtf16                            GCATCAAATTCGGTAACCTGAACTTAGACAAGGCTCTCATCTGTTCTACA
Sp_wtf18                            GCGTCAAGGATGGTAGACTAAACTTAAATAAGGCACTCATCTGTTCCACA
Sp_wtf17*                           G-----------------TAAAAGT--------------TCTTT------
Sp_wtf18-2                          GCGTCAAGGATGGTAGACTAAACTTAAATAAGGCACTCATCTGTTCCACA
Sp_wtf19                            GCGTCAAATCTGGCGATCTGAACTTAAATAAGGCTCTCATCTATTCCACA
Sp_wtf20                            G-----------------TAAAAGT------------CCTATTTT-----
Sp_wtf21                            ACATCAAATCCGGCGATCTAATCTTAAACAAGGCACTCATCTGTTCTACA
Sp_wtf22*                           GCGTCAAGGATGGTAGACTAAACTTAAATAAGGCACTCATCTGTTCCACA
Sp_wtf23                            GCGTCAAATCTGGCGATCTGAACTTAAATAAGGCTCTCATCTATTCCACA
Sp_wtf24*                           GCGTCAAATTCGGTAATGTGAACTTAGACAAGACTCTCATCTGTTCTACA
Sp_wtf25                            G-----------------TAAAAGT--------------TCTTT------

CBS5557_wtf1                        TAC----TT----GTTGGATCACCACGAGTGGCTTTAAGA----------
CBS5557_wtf2                        TAC----TT----GTCGGATCACCAAGAATGA--------ATT--TAAGA
CBS5557_wtf3*                       -------TT-T--GCTTGGTTTTATTAAAAGGTGTAAACAAAT--TGAGT
CBS5557_wtf4                        TGCAGTATT-TCGGCTGCTTTATTTTTCATTTTATTGCTTGTT--TGTAT
CBS5557_wtf5                        TAC----TT----GTCGGATCACCAAGAATG--------AATT--TAAGA
CBS5557_wtf6                        T------TT-T--GCTTGGTTTTATTAAAAGCTGAAAACAAAT--TGAGT
CBS5557_wtf7                        -------------GCTTGTTTATTTTTTAGGAAAGCTTCATTCACTGACT
CBS5557_wtf8                        TGCACTATT-TCGGCTGTTTTATTTTTAATTGTATCATCTGTT--TGTAT
CBS5557_wtf9                        TGCAGTATT-TCAGCTGCTTTACTTTTATTTTTATTATATGTT--CGTCT
CBS5557_wtf10                       T----TATAATCGGC-GGATTATCACGAATG--------AATT--TAAGA
CBS5557_wtf11                       TC----ATT---GGCTTTTTCGTGCGAAAAGGTCTAA----------AAG
CBS5557_wtf12*                      TAC----TT----GCTGGATCACCACGATTG--------AATT--TAAGA
CBS5557_wtf13                       ------ATTTT--GCTTGGTTTTATTAAAAGCTGAAAACAAAT--TGAGT
CBS5557_wtf14                       TGC---ATT------TGCCATTCCCCTCCTTATGTTTTTTA-----GAAG
CBS5557_wtf15                       TG----------GGCT-------TTTGAAAACGATTGAACATTTTTTAGT
CBS5557_wtf16*                      TGCAGTATT-TCAGCTGCTTTACTTTTATTTTTATTATATGTT--CGTCT
CBS5557_wtf17                       ------ATTTT--GCTTGGTTTTATTAAAAGCTGAAAACAAAT--TGAGT
CBS5557_wtf18                       TGCAGTATT-TCGGCTGCTTTATTTTTCATTTTATTGCTTGTT--TGTAT
CBS5557_wtf19                       AGCAGTATT-TCGGCTGCTTTATTTTTCATTTTATTGCTTGTT--TGTAT
CBS5557_wtf20                       ------ATTTT--GCTTGGTTTTATTAAAAGCTGAAAATAAAT--TGAGT
CBS5557_wtf21                       AGCAGTATT-TCGGCTGCTTTATTTTTCATTTTATTGCTTGTT--TGTAT
CBS5557_wtf22                       AGCAGTATT-TCGGCTGCTTTATTTTTCATTTTATTGCTTGTT--TGTAT
CBS5557_wtf23                       -----TTTT----GCTTGGTTTTATTAAAAGCTGAAAACAAAT--TGAGT
CBS5557_wtf24                       TGCACTATT-TCGGCTGTTTTATTTTTAATTGTATCATCTGTT--TGTAT
CBS5557_wtf25                       ------ATTTT--GCTTGGTTTTATTAAAAGCTGAAAATAAAT--TGAGT
CBS5557_wtf27                       TGCACTATT-TCGGCTGTTTTATTTTTAATTGTATCATCTGTT--TGTAT
CBS5557_wtf28                       TGCAGTATT-TCAGCTGCCTTACTTTTATTTTTATTATATGTT--CGTCT
CBS5557_wtf29                       TGCACTATT-TCGGCTGTTTTACTTTTAATTGTATCATCTGTT--TGTAT
CBS5557_wtf31                       TGCAGTATT-TCAGCTGCTTTACTTTTATTTTTATTATATGTT--CGTCT
CBS5557_wtf32                       TGCACTATT-TCGGCTGTTTTATTTTTAATTGTATCATCTGTT--TGTAT
CBS5557_wtf33                       TGCACTATT-TCGGCTGTTTTATTTTTAATTGTATCATCTGTT--TGTAT
CBS5557_wtf35                       TAC----TTGTCGGATCACCAAGAATGAATT--------------TAAGA
FY29033_wtf1                        TAC----TT----GTTGGATCACCACGAGTGACTTTAAGA----------
FY29033_wtf2                        AGCAGTATT-TCGGCTGCTTTATTTTTCATTTTATTGCTTGTT--TGTAT
FY29033_wtf4                        TGCAGTATT-TCAGCTGCTTTACTTTTATTTTTATTATATGTT--CGTCT
FY29033_wtf5                        T----TATAATCGGC-GGATTATCACGAATG--------AATT--TAAGA
FY29033_wtf6                        T----TATAATCGGC-GGATTATCACGAATG--------AATT--TAAGA
FY29033_wtf7                        --------------CTTGTTTATTTTTTAGGAAAGCTTCATTCACTGACT
FY29033_wtf8                        TGCACTATT-TCGGCTGTTTTACTTTTAATTGTATCATCTGTT--TGTAT
FY29033_wtf9                        TGCAGTATT-TCAGCTGCTTTACTTTTATTTTTATTATATGTT--CGTCT
FY29033_wtf10                       ------ATTTT--GCTTGGTTTTATTAAAAGCTGAAAATAAAT--TGAGT
FY29033_wtf11                       TC----ATT---GGCTTTTTCGTGCGAAAAGGTCTAA----------AAG
FY29033_wtf12*                      TAC----TT----GCTGGATCACCACGATTG--------AATT--TAAGA
FY29033_wtf13                       TGCAGTATT-TCGGCTGCTTTATTTTTCATTTTATTGCTTGTT--TGTAT
FY29033_wtf14                       TGCA---TT------TGCCATTCCCCTCCTTATGTTTTTTA-----GAAG
FY29033_wtf15                       TG--------------GGGTT---TTGAAAACGATTGAACATTTTTTAGT
FY29033_wtf16                       TGCACTATT-TCGGCTGTTTTATTTTTAATTGTATCATCTGTT--TGTAT
FY29033_wtf17                       ------ATTTT--GCTTGGTTTTATTAAAAGCTGAAAACAAAT--TGAGT
FY29033_wtf18                       TGCAGTATT-TCGGCTGCTTTATTTTTCATTTTATTGCTTGTT--TGTAT
FY29033_wtf19                       TGCACTATT-TCGGCTGTTTTATTTTTAATTGTATCATCTGTT--TGTAT
FY29033_wtf20                       ------ATTTT--GCTTGGTTTTATTAAAAGCTGAAAACAAAT--TGAGT
FY29033_wtf21*                      TGTAGTATT-TCAATTGTTTTACTTCTAGTTGTATCATCTGTT--TGTAT
FY29033_wtf22                       TGCAGTATT-TCAGCTGCTTTACTTTTATTTTTATTATATGTT--CGTCT
FY29033_wtf23                       AGCACTATT-TCGGCTGTTTTATTTTTAACTGTATCATCTGTT--TGTAT
FY29033_wtf24                       TGCAGTATT-TCAGCTGCTTTACTTTTATTTTTATTATATGTT--CGTCT
FY29033_wtf25                       ------ATTTT--GCTTGGTTTTATTAAAAGCTGAAAATAAAT--TGAGT
FY29033_wtf26                       AGCAGTATT-TCGGCTGCTTTATTTTTCATTTTATTGCTTGTT--TGTAT
FY29033_wtf27                       TGCACTATT-TCGGCTGTTTTACTTTTAATTGTATCATCTGTT--TGTAT
FY29033_wtf28                       AGCAGTATT-TCGGCTGCTTTATTTTTCATTTTATTGCTTGTT--TGTAT
FY29033_wtf30                       TGCACTATT-TCGGCTGTTTTACTTTTAATTGTATCATCTGTT--TGTAT
FY29033_wtf31                       TGCAGTATT-TCAGCTGCTTTACTTTTATTTTTATTATATGTT--CGTCT
FY29033_wtf33                       TGCACTATT-TCGGCTGTTTTATTTTTAATTGTATCATCTGTT--TGTAT
FY29033_wtf35                       TAC----TT----GTTGGATCACCACGAGTGGCTTTAAGA----------
FY29033_wtf36                       TGCAGTATT-TCAGCTGCTTTACTTTTATTTTTATTATATGTT--CGTCT
FY29033_wtf37                       TGCAGTATT-TCAGCTGCTTTACTTTTATTTTTATTATATGTT--CGTCT
FY29033_wtf38                       TGCACTATT-TCGGCTGTTTTACTTTTAATTGTATCATCTGTT--TGTAT
FY29033_wtf39                       AGCAGTATT-TCGGCTGCTTTATTTTTCATTTTATTGCTTGTT--TGTAT
FY29033_wtf40                       -----TTTT----GCTTGGTTTTATTGAAAGGTGAAAACAAAT--TGAGT
FY29033_wtf41                       TGCAGTATT-TCAGCTGCTTTACTTTTATTTTTATTATATGTT--CGTCT
FY29033_wtf42                       -----TTTT----GCTTGGTTTTATTAAAAGCTGAAAACAAAT--TGAGT
Sk_wtf1*                            TAC----TT----GTTGGATCACCACGAGTGGCTTTAAGA----------
Sk_wtf4                             TGCAGTATT-TCAGCTGCTTTACTTTTATTTTTATTATATGTT--CGTCT
Sk_wtf5                             TAC----TTGTCGGATCACCAAGAATGAATT--------------TAAGA
Sk_wtf28                            AGCAGTATT-TCGGCTGCTTTATTTTTCATTTTATTGCTTGTT--TGTAT
Sk_wtf6                             ------ATTTT--GCTTGGTTTTATTAAAAGCTGAAAATGAAT--TGAGT
Sk_wtf7                             -------------GCTTGTTTATTTTTTAGGAAAGCTTCATTCACTGACT
Sk_wtf9                             TGCAGTATT-TCAGCTGCTTTACTTTTATTTTTATTATATGTT--CGTCT
Sk_wtf32                            TGCACTATT-TCGGCTGTTTTATTTTTAATTGTATCATCTGTT--TGTAT
Sk_wtf12*                           TAC----TT----GCTGGATCACCACGATTG--------AATT--TAAGA
Sk_wtf11                            TC----ATT---GGCTTTTTCGTGCGAAAAGGTCTAA----------AAG
Sk_wtf13                            AGCAGTATT-TCGGCTGCTTTATTTTTCATTTTATTGCTTGTT--TGTAT
Sk_wtf15                            ----------TGGGCT-------TTTGAAAACGATTGAACATTTTTTAGT
Sk_wtf14                            TGC---ATT------TGCCATTCCCCTCCTTATGTTTTTTA-----GAAG
Sk_wtf16                            TGCACTATT-TCGGCTGTTTTATTTTTAATTGTATCATCTGTT--TGTAT
Sk_wtf18                            TGCAGTATT-TCGGCTGCTTTATTTTTCATTTTATTGCTTGTT--TGTAT
Sk_wtf17*                           ------ATTTT--GCTTGGTTTTATTAAAAGCTGAAAACAAAT--TGAGT
Sk_wtf19                            TGCACTATT-TCGGCTGTTTTATTTTTAATTGTATCATCTGTT--TGTAT
Sk_wtf20                            ------ATTTT--GCTTGGTTTTATTAAAAGCTGAAAACAAAT--TGAGT
Sk_wtf21*                           TGTAGTATT-TCAATTGTTTTACTTCTAGTTGTATCATCTGTT--TGTAT
Sk_wtf26                            TGCACTATT-TCGGCTGTTTTATTTTTAATTGTATCATCTGTT--TGTAT
Sk_wtf22                            AGCAGTATT-TCGGCTGCTTTATTTTTCATTTTATTGCTTGTT--TGTAT
Sk_wtf23                            TGCACTATT-TCGGCTGTTTTATTTTTAATTGTATCATCTGTT--TGTAT
Sk_wtf24                            ------ATTTT--GCTTGGTTTTATTAAAAGCTGAAAATAAAT--TGAGT
Sk_wtf25                            ------ATTTT--GCTTGGTTTTATTAAAAGCTGAAAATAAAT--TGAGT
Sk_wtf27                            TGCACTATT-TCGGCTGTTTTACTTTTAATTGTATCATCTGTT--TGTAT
Sk_wtf29                            TGCACTATT-TCGGCTGTTTTACTTTTAATTGTATCATCTGTT--TGTAT
Sk_wtf8                             TGCACTATT-TCGGCTGTTTTATTTTTAATTGTATCATCTGTT--TGTAT
Sk_wtf31                            TGCAGTATT-TCAGCTGCTTTACTTTTATTTTTATTATATGTT--CGTCT
Sk_wtf30                            TGCACTATT-TCGGCTGTTTTACTTTTAATTGTATCATCTGTT--TGTAT
Sk_wtf10                            ------ATTTT--GCTTGGTTTTATTAAAAGCTGAAAATAAAT--TGAGT
Sk_wtf33                            TGCACTATT-TCGGCTGTTTTATTTTTAATTGTATCATCTGTT--TGTAT
Sk_wtf34                            TGCAGTATT-TCAGCTGCTTTACTTTTATTTTTATTATATGTT--CGTCT
Sk_wtf2                             TAC----TTGTCGGATCACCAAGAATGAATT--------------TAAGA
Sk_wtf35                            TAC----TTGTCGGATCACCAAGAATGAATT--------------TAAGA
Sp_wtf1*                            TAC----TT----GTTGGATCACCACGAGTGGCTTTAAGA----------
Sp_wtf2*                            --------------------------------------------------
Sp_wtf4                             TGCAGTATT-TCGGCTGCTTTATTTTTCATTTTATTGCTTGTT--TGTAT
Sp_wtf3*                            -----TTTT----GCTTGGTTTTATTAAAAGGTGTAAACAAAT--TGAGT
Sp_wtf4-2                           TGCAGTATT-TCGGCTGCTTTATTTTTCATTTTATTGCTTGTT--TGTAT
Sp_wtf5                             TAC----TTGTCGGATCACCAAGAATGAATT--------------TAAGA
Sp_wtf6*                            TAC----TTGTCAGATCACCAAGAATGAATT--------------TAAGA
Sp_wtf7                             -------------GCTTGTTTATTTTTTAGGAAAGCTTCATTCACTGACT
Sp_wtf8*                            TGCAGTATT-TCAGCTGCTTTACTTTTATTTTTACTATATGTT--CGTCT
Sp_wtf9                             TGCAGTATT-TCAGCTGCTTTACTTTTATTTTTACTATATGTT--CGTCT
Sp_wtf10                            T-----ATT---TGGTGGAGCATTGCGAATAATTTCA-----------AG
Sp_wtf12*                           TAC----TT----GCTGGATCACCACGA-TTGAATT---------TAAGA
Sp_wtf11                            TC----ATT---GGCTTTTTCGTGCGAAAAGGTCTAA----------AAG
Sp_wtf13                            TGCAGTATT-TCGGCTGCTTTATTTTTCATTTTATTGCTTGTT--TGTAT
Sp_wtf15                            ----------TGGGCT-------TTTGAAAACGATTGAACATTTTTTAGT
Sp_wtf14                            TGC---ATT------TGCCATTCCCCTCCTTATGTTTTTTA-----GAAG
Sp_wtf16                            TGCAGTATT-TCAGCTGCTTTACTTTTATTTTTATTATATGTT--CGTCT
Sp_wtf18                            TGCAGTATT-TCGGCTGCTTTATTTTTCATTTTATTGCTTGTT--TGTAT
Sp_wtf17*                           ------ATTTT--GCTTGGTTTTATTAAAAGCTGAAAACAAAT--TGAGT
Sp_wtf18-2                          TGCAGTATT-TCGGCTGCTTTATTTTTCATTTTATTGCTTGTT--TGTAT
Sp_wtf19                            TGCACTATT-TCGGCTGTTTTACTTTTAATTGTATCATCTGTT--TGTAT
Sp_wtf20                            -------TT----GCTTGGTTTTATTAAAAGCTGAAAACAAAT--TGAGT
Sp_wtf21                            TGCACTATT-TCGGCTGTTTTACTTTTAATTGTATCATCTGTT--TGTAT
Sp_wtf22*                           TGCAGTATT-TCGGCTGCTTTATTTTTCATTTTATTGCTTGTT--TGTAT
Sp_wtf23                            TGCACTATT-TCGGCTGTTTTACTTTTAATTGTATCATCTGTT--TGTAT
Sp_wtf24*                           TGCAGTATT-TCAGCTGCTTTACTTTTATTTTTATTATATGTT--CGTCT
Sp_wtf25                            ------ATTTT--GCTTGGTTTTATTAAAAGCTGAAAACAAAT--TGAGT

CBS5557_wtf1                        -CACATTTCTGGCGAGAGA---TGGGGATTGAAAT----GTT---CTT--
CBS5557_wtf2                        TACATTTT-TGGCGACAGA---TGGGGATTGAAAT----GTT---CTT--
CBS5557_wtf3*                       TCACATTT-AGGTGATCAACAATGGGGATGGAAAT----GCTCGGCAT--
CBS5557_wtf4                        TCCAATTT-GGACACTCAAGCATATGCTTTTTGGTT--TGTTTCAAGTGC
CBS5557_wtf5                        TACATTTT-TGGCGACAGA---TGGGGATTGAAA----TGTT---CTT--
CBS5557_wtf6                        TCACATTT-AGGTGATCAACAATGGGGATGGAAA----TGCTCGGCAT--
CBS5557_wtf7                        TC---TCTCTCATGGGGTGGATTTTGTTTGGAATATGGTGTTTAACTTGC
CBS5557_wtf8                        TCCAATTT-GGACACTTTGCCGTGCATTATCTGGGA--TGCTACAAGTGT
CBS5557_wtf9                        TCCATTCT-GGACACTCAAGCATATGTTTTCTGGTT--TGTTTCAAGTGC
CBS5557_wtf10                       TACATTTT-TGGCGATAGA---TGGGGATTCAAA----TGTT---CTT--
CBS5557_wtf11                       ACAGTTTT--GGCGAGCAA---TGGGGGTTGAAA----------ACAT-C
CBS5557_wtf12*                      TACA-TTTCTGGCGAGAGA---TGAGGATTCAAA----TGCT---CTT--
CBS5557_wtf13                       TCAGATTT-AGGTGATCAACAATGGGGATGGAAA----TGCTCGGCAT--
CBS5557_wtf14                       TC--ATTTTGAGCAATGGAGACTGG--------------GATGCCCGT--
CBS5557_wtf15                       TCTTCTTTCTGGTGATAAA---TGGGGATGGAAA----TGCTCAACAT--
CBS5557_wtf16*                      TCCATTCT-GGACACTCAAGCATATGTTTTCTGGTT--TGTTTCAAGTGC
CBS5557_wtf17                       TCACATTT-AGGTGATCAACAATGGGGATGGAAA----TGCTCGGCAT--
CBS5557_wtf18                       TCCAATTT-GGACACTCAAGCATATGCTTTTTGGTT--TGTTTCAAGTGC
CBS5557_wtf19                       TCCAATTT-GGACACTCAAGCATATGCTTTTTGGTT--TGTTTCAAGTGC
CBS5557_wtf20                       TCACATTT-GGGTGATCAACGATGGGGGTGGAAA----TGCTCGGCAT--
CBS5557_wtf21                       TCCAATTT-GGACACTTTGGCGTGCATTATCTGGGA--TGCTACAAGTGT
CBS5557_wtf22                       TCCAATTT-GGACACTCAAGCATATGCTTTTTGGTT--TGTTTCAAGTGC
CBS5557_wtf23                       TCACATTT-AGGTGATCAACAATGGGGATGGAAA----TGCTCGGCAT--
CBS5557_wtf24                       TCCATTTT-GGACATTCGAGCGTACGTTAGCTAAGT--TGGCAAAAGTGT
CBS5557_wtf25                       TCACATTT-GGGTGATCAACGATGGGGGTGGAAA----TGCTCGGCAG--
CBS5557_wtf27                       TCCAATTT-GGACACTTTGGCGTGCATTATCTGGGA--TGCTACAAGTGT
CBS5557_wtf28                       TCCATTCT-GGACACTCAAGCATATGTTTTCTGGTT--TGTTTCAAGTGC
CBS5557_wtf29                       TCCATTTT-GGACATTCGAGCGTACGTTAGCTAAGT--TGGCAAAAGTGT
CBS5557_wtf31                       TCCATTCT-GGACACTCAAGCATATGTTTTCTGGTT--TGTTTCAAGTGC
CBS5557_wtf32                       TCCAATTT-GGACACTTTGCCGTGCATTATCTGGGA--TGCTACAAGTGT
CBS5557_wtf33                       TCCAATTT-GGACACTTTGGCGTGCATTATCTGGGA--TGCTACAAGTGT
CBS5557_wtf35                       TACATTTT-TGGCGACAGA---TGGGGATTGAAA----TGTT---CTT--
FY29033_wtf1                        -CACATTTCTGGCGAGAGA---TGGGGATTGAAA----TGTT---CTT--
FY29033_wtf2                        TCCAATTT-GGACACTCAAGCATATGCTTTTTGGTT--TGTTTCAAGTGC
FY29033_wtf4                        TCCATTCT-GGACACTCAAGCATATGTTTTCTGGTT--TGTTTCAAGTGC
FY29033_wtf5                        TACATTTT-TGGCGAGAGA---TGGGGATTCAAA----TGTT---CTT--
FY29033_wtf6                        TACATTTT-TGGCGAGAGA---TGGGGATTCAAA----TGTT---CTT--
FY29033_wtf7                        TC---TCTCTCATGGGGTGGATTTTGTTTGGAATATGGTGTTTAACTTGC
FY29033_wtf8                        TCCATTTT-GGACATTCGAGCGTACGTTAGCTAAGT--TGGCAAAAGTGT
FY29033_wtf9                        TCCATTCT-GGACACTCAAGCATATGTTTTCTGGTT--TGTTTCAAGTTC
FY29033_wtf10                       TTACATTT-GGGTGATCAACGATGGGGGTGGAAA----TGCTCGGCAT--
FY29033_wtf11                       ACAGTTTT--GGCGAGCAA---TGGGGGTTGAAA----------ACAT-C
FY29033_wtf12*                      TACA-TTTCTGGCGAGAGA---TGAGGATTCAAA----TGCT---CTT--
FY29033_wtf13                       TCCAATTT-GGACACTCAAGCATATGCTTTTTGGTT--TGTTTCAAGTGC
FY29033_wtf14                       TC--ATTTTGAGCAATGGAGACTGG--------------GATGCCCGT--
FY29033_wtf15                       TCTTCTTTCTGGTGATAAA---TGGGGATGGAAA----TGCTCAACAT--
FY29033_wtf16                       TCCAATTT-GGACACTTTGCCGTGCATTATCTGGGA--TGCTACAAGTGT
FY29033_wtf17                       TCACATTTAGG-TGATCAACAATGGGGATGGAAA----TGCTCGGCAT--
FY29033_wtf18                       TCCAATTT-GGACACTCAAGCATATGCTTTTTGGTT--TGTTTCAAGTGC
FY29033_wtf19                       TCCAATTT-GGACACTTTGGCGTGCATTATCTGGGA--TGCTACAAGTGT
FY29033_wtf20                       TCACATTT-GGGTGATCAACGATGGGGGTGGAAA----TGCTCGGCAT--
FY29033_wtf21*                      TCCATTT--AGATATTTGATCGTACGCTAGCTCAGT--TGGCA-AAGTGT
FY29033_wtf22                       TCCATTCT-GGACACTCAAGCATATGTTTTCTGGTT--TGTTTCAAGTGC
FY29033_wtf23                       TCCAATTT-GGACACTTTGGCGTGCATTATCTGGGA--TGCTACAAGTGT
FY29033_wtf24                       TCCATTTT-GGACACTCAAGCATATGTTTTCTGGTT--TTTTTCAAGTGC
FY29033_wtf25                       TCACATTT-GGGTGATCAACGATGGGGGTGGAAA----TGCTCGGCAT--
FY29033_wtf26                       TCCAATTT-GGACACTTTGCCGTGCATTATCTGGGA--TGCTACAAGTGT
FY29033_wtf27                       TCCATTTT-GGACATTCGAGCGTACGTTAGCTAAGT--TGGCAAAAGTGT
FY29033_wtf28                       TCCAATTT-GGACACTCAAGCATATGCTTTTTGGTT--TGTTTCAAGTGC
FY29033_wtf30                       TCCATTTT-GGACATTCGAGCGTACGTTAGCTAAGT--TGGCAAAAGTGT
FY29033_wtf31                       TCCATTTT-GGACACTCAAGCATATGTTTTCTGGTT--TTTTTCAAGTGC
FY29033_wtf33                       TCCAATTT-GGACACTTTGCCGTGCATTATCTGGGA--TGCTACAAGTGT
FY29033_wtf35                       -CACATTTCTGGCGAGAGA---TGGGGATTGAAAT----GTT---CTT--
FY29033_wtf36                       TCCATTCT-GGACACTCAAGCATATGTTTTCTGGTT--TGTTTCAAGTGC
FY29033_wtf37                       TCCATTCT-GGACACTCAAGCATATGTTTTCTGGTT--TGTTTCAAGTGC
FY29033_wtf38                       TCCATTTT-GGACATTCGAGCGTACGTTGGCTAAGT--TGGCAAAAGTGT
FY29033_wtf39                       TCCAATTT-GGACACTTTGGCGTGCATTATCTGGGA--TGCTACAAGTGT
FY29033_wtf40                       TCACATTT-AGGTGATCAACAATGGGGATGGAAAT----GCTCGGCAT--
FY29033_wtf41                       TCCATTCT-GGACACTCAAGCATATGTTTTCTGGTT--TGTTTCAAGTGC
FY29033_wtf42                       TCACATTT-AGGTGATCAACAATGGGGATGGAAAT----GCTCGGCAT--
Sk_wtf1*                            -CACATTTCTGGCGAGAGA---TGGGGATTGAAAT----GTT---CTT--
Sk_wtf4                             TCCATTCT-GGACACTCAAGCATATGTTTTCTGGTT--TGTTTCAAGTGC
Sk_wtf5                             TACATTTT-TGGCGACAGA---TGGGGATTGAAAT----GTT---CTT--
Sk_wtf28                            TCCAATTT-GGACACTCAAGCATATGCTTTTTGGTT--TGTTTCAAGTGC
Sk_wtf6                             TCACATTT-AGGTGATCAACAATGGGGATGGAAAT----GCTCGGCAT--
Sk_wtf7                             TC---TCTCTCATGGGGTGGATTTTGTTTGGAATATGGTGTTTAACTTGC
Sk_wtf9                             TCCATTCT-GGACACTCAAGCATATGTTTTCTGGTT--TGTTTCAAGTTC
Sk_wtf32                            TCCAATTT-GGACACTTTGCCGTGCATTATCTGGGA--TGCTACAAGTGT
Sk_wtf12*                           TACA-TTTCTGGCGAGAGA---TGAGGATTCAAA----TGCT---CTT--
Sk_wtf11                            ACAGTTTT--GGCGAGCAA---TGGGGGTTGAAA----------ACAT-C
Sk_wtf13                            TCCAATTT-GGACACTCAAGCATATGCTTTTTGGTT--TGTTTCAAGTGC
Sk_wtf15                            TCTTCTTTCTGGTGATAAA---TGGGGATGGAAA----TGCTCAACAT--
Sk_wtf14                            TC--ATTTTGAGCAATGGAGACTGG--------------GATGCCCGT--
Sk_wtf16                            TCCAATTT-GGACACTTTGCCGTGCATTATCTGGGA--TGCTACAAGTGT
Sk_wtf18                            TCCAATTT-GGACACTCAAGCATATGCTTTTTGGTT--TGTTTCAAGTGC
Sk_wtf17*                           TCACATTT-AGGTGATCAACAATGGGGATGGAAA----TGCTCGGCAT--
Sk_wtf19                            TCCAATTT-GGACACTTTGGCGTGCATTATCTGGGA--TGCTACAAGTGT
Sk_wtf20                            TCACATTT-GGGTGATCAACGATGGGGGTGGAAA----TGCTCGGCAT--
Sk_wtf21*                           TCCATTT--AGATATTTGATCGTACGCTAGCTCAGT--TGGCA-AAGTGT
Sk_wtf26                            TCCAATGT-GGACACTTTGGCGTGCATTATCTGGGA--TGCTACAAGTGT
Sk_wtf22                            TCCAATTT-GGACACTTTGCCGTGCATTATCTGGGA--TGCTACAAGTGT
Sk_wtf23                            TCCAATTT-GGACACTTTGGCGTGCATTATCTGGGA--TGCTACAAGTGT
Sk_wtf24                            TCACATTT-GGGTGATCAACGATGGGGGTGGAAA----TGCTCGGCAT--
Sk_wtf25                            TCACATTT-GGGTGATCAACGATGGGGGTGGAAA----TGCTCGGCAG--
Sk_wtf27                            TCCATTTT-GGACATTCGAGCGTACGTTAGCTAAGT--TGGCAAAAGTGT
Sk_wtf29                            TCCATTTT-GGACATTCGAGCGTACGTTAGCTAAGT--TGGCAAAAGTGT
Sk_wtf8                             TCCAATTT-GGACACTTTGCCGTGCATTATCTGGGA--TGCTACAAGTGT
Sk_wtf31                            TCCATTTT-GGACACTCAAGCATATGTTTTCTGGTT--TTTTTCAAGTGC
Sk_wtf30                            TCCATTTT-GGACATTCGAGCGTACGTTAGCTAAGT--TGGCAAAAGTGT
Sk_wtf10                            TTACATTT-GGGTGATCAACGATGGGGGTGGAAA----TGCTCGGCAT--
Sk_wtf33                            TCCAATTT-GGACACTTTGGCGTGCATTATCTGGGA--TGCTACAAGTGT
Sk_wtf34                            TCCATTCT-GGACACTCAAGCATATGTTTTCTGGTT--TGTTTCAAGTGC
Sk_wtf2                             TACATTTT-TGGCGACAGA---TGGGGATTGAAA----TGGT---CTT--
Sk_wtf35                            TACATTTT-TGGCGACAGA---TGGGGATTGAAA----TGTT---CTT--
Sp_wtf1*                            -CACATTTCTGGCGAGAGA---TGGGGATTGAAAT----GTT---CTT--
Sp_wtf2*                            -----------------------------------------------T--
Sp_wtf4                             TCCAATTT-GGACACTCAAGCATATGCTTTTTGGTT--TGTTTCAAGTGC
Sp_wtf3*                            TCACATTT-AGGTGATCAACAATGGGGATGGAAA----TGCTCGGCAT--
Sp_wtf4-2                           TCCAATTT-GGACACTCAAGCATATGCTTTTTGGTT--TGTTTCAAGTGC
Sp_wtf5                             TACATTTT-TGGCGACAGA---TGGGGATTGAAA----TGTT---CTT--
Sp_wtf6*                            TACATTTT-TGGCGACAGA---TGGGGATTGAAA----TGTT---CTT--
Sp_wtf7                             TC---TCTCTCATGGGGTGGATTTTGTTTGGAATATGGTGTTTAACTTGC
Sp_wtf8*                            TCCATTTT-GGACACTCAAGCATATGCTTTTTGGTT--TGTTTCAAATGC
Sp_wtf9                             TCCATTTT-GGACACTCAAGCATATGTTTTCTGGTT--TGTTTCAAGTAC
Sp_wtf10                            ACACTTTTTTGGCAAGAGA---TGGGGATTGAAA----TGTT---CTT--
Sp_wtf12*                           TACA-TTTCTGGCGAGAGA---TGAGGATTCAAA----TGCT---CTT--
Sp_wtf11                            ACAGTTTT--GGCGAGCAA---TGGGGGTTGAAA----------ACAT-C
Sp_wtf13                            TCCAATTT-GGACACTCAAGCATATGCTTTTTGGTT--TGTTTCAAGTGC
Sp_wtf15                            TCTTCTTTCTGGTGATAAA---TGGGGATGGAAA----TGCTCAACAT--
Sp_wtf14                            TC--ATTTTGAGCAATGGAGACTGG--------------GATGCCCGT--
Sp_wtf16                            TCCATTCT-GGACACTCAAGCATATGTTTTCTGGTT--TGTTTCAAGTGC
Sp_wtf18                            TCCAATTT-GGACACTCAAGCATATGCTTTTTGGTT--TGTTTCAAGTGC
Sp_wtf17*                           TCACATTT-AGGTGATCAACAATGGGGATGGAAA----TGCTCGGCATCC
Sp_wtf18-2                          TCCAATTT-GGACACTCAAGCATATGCTTTTTGGTT--TGTTTCAAGTGC
Sp_wtf19                            TCCATTTT-GGACATTCGAGCGTACGTTAGCTAAGT--TGGCAAAAGTGT
Sp_wtf20                            TCACATTT-AGGTGATCAACAATGGGGATGGAAA----TGCTCGGCATCC
Sp_wtf21                            TCCATTTT-GGACATTCGAGCGTACGTTGGCTAAGT--TGGCAAAAGTGC
Sp_wtf22*                           TCCAATTT-GGACACTTTGCCGTGCATTATCTGGGA--TGCTACAAGTGT
Sp_wtf23                            TCCATTTT-GGACATTCGAGCGTACGTTAGCTAAGT--TGGCAAAAGTGT
Sp_wtf24*                           TCCATTCT-GGACACTTAAGCATATGTTTTCTGGGT--TTTTTCAAGTTC
Sp_wtf25                            TCACATTT-GGGTGATCAACGATGGGGGTGGAAA----TGCTCGGCATCC

CBS5557_wtf1                        TGGCTGATCA---CATTATCTTTGCTATATTG----AGCAT-CCTTGTTT
CBS5557_wtf2                        TGGCTGAGCA---CATTACCTTTGTTGTATTG----AGCAT-CCTTGTTT
CBS5557_wtf3*                       CCGCT-TTCA-----CTTTCATGGCTGTATC----AAGCAT-TCTCATAT
CBS5557_wtf4                        TGGGTGTACAAAGTTGTGTCGTTATTGTAACG--AAAGGTT-TGATGTAT
CBS5557_wtf5                        TGGCTGATCA---CATTATCTTTGTTGTATTG----AGCAT-CCTTGTTT
CBS5557_wtf6                        CCGCT-TTCA-----CTTTCATGGCTGTATCA----AGCAT-TCTCATAT
CBS5557_wtf7                        TTTCT-TTCA----TCTTTCATT-TTGTAT-------GCATATCATGAA-
CBS5557_wtf8                        TGGGTATACATGGCATTATCGCACTATTAGTA--AACGGTT-CAATGTCT
CBS5557_wtf9                        TGGGTGTACAAAGTTGTGTCGTTATTGTAACG--AAAGGTT-TGATGCAT
CBS5557_wtf10                       TGGCTGATCA---CATTATCTTTGCTATATTG----AGCAT-CCTTGTTT
CBS5557_wtf11                       TCTCTTTGCCCA--TGTTTCCTT-TGCTACTG--TGAGCATCT-TTATCT
CBS5557_wtf12*                      TGGCTAATAA---TGTTATCTTTGCTGTAATGA----GCGT-CCCCGTTT
CBS5557_wtf13                       CCGCT-TTCA-----CTTTCATGGCTGTATC----AAGCAT-TCTCATAT
CBS5557_wtf14                       TGGTGGAGC------GTGTCATTGGTGTTATGCTAAACG-TGGCATATTT
CBS5557_wtf15                       ----TATCTA--GCATTCTCACTCCTGTATC----ATGCATCTCTTTTTG
CBS5557_wtf16*                      TGGGTGTACAAAGTTGTGTCGTTATTGTAACGA--AAGGTT-TGATGTAT
CBS5557_wtf17                       CCGCT-TTCA-----CTTTCATGGCTGTATC----AAGCAT-TCTCATAT
CBS5557_wtf18                       TGGGTGTACAAAGTTGTGTCGTTATTGTAACGA--AAGGTT-TGATGTAT
CBS5557_wtf19                       TGGGTGTACAAAGTTGTGTCGTTATTGTAACGA--AAGGTT-TGATGTAT
CBS5557_wtf20                       CCGCT-TTCA-----CTTTCATGGCTGTATC----AAGCAT-TCTCATAT
CBS5557_wtf21                       TGGGTATACATGGCATTATCGCAGTATTAGTAA--ACGGTT-TAATGTCT
CBS5557_wtf22                       TGGGTGTACAAAGTTGTGTCGTTATTGTAACGA--AAGGTT-TGATGTAT
CBS5557_wtf23                       CCGCT-TTCA-----CTTTCATGGCTGTATC----AAGCAT-TCTCATAT
CBS5557_wtf24                       TTTTGTTACAAAGTGGTATCGTGTTGGTACT---AAACGGTACGATGTTT
CBS5557_wtf25                       CCGCT-TTCA-----CTTTCATGGCTGTATC----AAGCAT-TCTCATAT
CBS5557_wtf27                       TGGGTATACATGGCATTATCGCAGTATTAGTAA--ACGGTT-TAATGTCT
CBS5557_wtf28                       TGGGTGTACAAAGTTGTGTCGTTATTGTAACGA--AAGGTT-TGATGCAT
CBS5557_wtf29                       TTTTGTTACAAAGTGGTATCGTGTTGGTACT---AAACGGTACGATGTTT
CBS5557_wtf31                       TGGGTGTACAAAGTTGTGTCGTTATTGTAACGA--AAGGTT-TGACGTAT
CBS5557_wtf32                       CGGGTATACATGGCATTATCGCACTATTAGTAA--ACGGTT-CAATGTCT
CBS5557_wtf33                       TGGGTATACATGGCATTATCGCACTATTAGTAA--ACGGTT-TAATGTCT
CBS5557_wtf35                       TGGCTGAGCA---CATTACCTTTGTTGTATTGA----GCAT-CCTTGTTT
FY29033_wtf1                        TGGCTGATCA---CATTATCTTTGCTATATTGA----GCAT-CCTTGTTT
FY29033_wtf2                        TGGGTGTACAAAGTTGTGTCGTTATTGTAACGA--AAGGTT-TGATGTAT
FY29033_wtf4                        TGGGTGTACAAAGTTGTGTCGTTATTGTAACGA--AAGGTT-TGACGTAT
FY29033_wtf5                        TGGCTGATCA---CATTATCTTTGCTATATTGA----GCAT-CCTTGTTT
FY29033_wtf6                        TGGCTGATCA---CATTATCTTTGCTATATTGA----GCAT-CCTTGTTT
FY29033_wtf7                        TTTCT-TTCA----TCTTTCATT-TTGTAT-------GCATATCATGAA-
FY29033_wtf8                        TTTTGTTACAAAGTGGTATCGTGTTGGTACT---AAACGGTACGATGTTT
FY29033_wtf9                        TGGGTGTACAAAGTTGTGTCGTTATTGTAACGA--AAGGTT-TGATGCAT
FY29033_wtf10                       CCGCT-TTCA-----CTTTCATGGCTGTATC----AAGCAT-TCTCATAT
FY29033_wtf11                       TCTCTTTGCCCA--TGTTTCCTT-TGCTACTGT--GAGCAT-TTTTATCT
FY29033_wtf12*                      TGGCTAATAA---CGTTATCTTTGCTGTAATGA----GCGT-CCCCGTTT
FY29033_wtf13                       TGGGTGTACAAAGTTGTGTCGTTATTGTAACGA--AAGGTT-TGATGTAT
FY29033_wtf14                       TGGTGGAGC------GTGTCATTGGTGTTATGCTAAA-CATGGCATATTT
FY29033_wtf15                       ----TATCTA--GCATTCTCACTCCTGTATC----ATGCATCTCTTTTTG
FY29033_wtf16                       TTTTGTTACAAAGCGGTATCGTGTTGGTCCT---AAACGGTACGATGTTT
FY29033_wtf17                       CCGCT-TTCA-----CTTTCATGGCTGTATC----AAGCAT-TCTCATAT
FY29033_wtf18                       TGGGTGTACAAAGTTGTGTCGTTATTGTAACG--AAAGGTT-TGATGTAT
FY29033_wtf19                       TGGGTATACATGGCATTATCGCAGTATTAGT---AAACGGTTCAATGTCT
FY29033_wtf20                       CCGCT-TTCA-----CTTTCATGGCTGTATC----AAGCAT-TCTCATAT
FY29033_wtf21*                      TATGTTTACAAGGCATTATCGCACTATTAGT---AAACGGTTCAATGTCT
FY29033_wtf22                       TGGGTGTACAAAGTTGTGTCGTTATTGTAACG--AAAGGTT-TGATGCAT
FY29033_wtf23                       TGGGTATACATGGCATTATCGCAGTATTAGT---AAACGGTTTAATGTCT
FY29033_wtf24                       TAGGTGTACAAAGTTGTGTCGTTATTGTAACG--AAAGGTT-TGATGTAT
FY29033_wtf25                       CCGCT-TTCA-----CTTTCATGGCTGTATC----AAGCAT-TCTCATAT
FY29033_wtf26                       TGGGTATACATGGCATTATCGCACTATTAGT---AAACGGTTTAATGTCT
FY29033_wtf27                       TTTTGTTACAAAGTGGTATCGTGTTGGTACT---AAACGGTACGATGTTT
FY29033_wtf28                       TGGGTGTACAAAGTTGTGTCGTTATTGTAACG--AAAGGTT-TGATGTAT
FY29033_wtf30                       TTTTGTTACAAAGTGGTATCGTGTTGGTACT---AAACGGTACGATGTTT
FY29033_wtf31                       TAGGTGTACAAAGTTGTGTCGTTATTGTAACG--AAAGGTT-TGATGTAT
FY29033_wtf33                       TGGGTATACATGGCATTATCGCAGTATTAGT---AAACGGTTTAATGTCT
FY29033_wtf35                       TGGCTGATCA---CATTATCTTTGCTATATTG----AGCAT-CCTTGTTT
FY29033_wtf36                       TGGGTGTACAAAGTTGTGTCGTTATTGTAACG--AAAGGTT-TGACGTAT
FY29033_wtf37                       TGGGTGTACAAAGTTGTGTCGTTATTGTAACG--AAAGGTT-TGATGCAT
FY29033_wtf38                       TTTTGTTACAAAGCGGTTTCGTGTTGGTACT---AAACGGTACGATGTTT
FY29033_wtf39                       TGGGTATACATGGCATTATCGCAGTATTAGT---AAACGGTTTAATGTCT
FY29033_wtf40                       CCGCT-TTCA-----CTTTCATGGCTGTATC----AAGCAT-TCTCATAT
FY29033_wtf41                       TGGGTGTACAAAGTTGTGTCGTTATTGTAACG--AAAGGTT-TGATGCAT
FY29033_wtf42                       CCGCT-TTCA-----CTTTCCTGGCTGTATT----AAGCAT-TCTCATAT
Sk_wtf1*                            TGGCTGATCA---CATTATCTTTGCTATATTG----AGCAT-CCTTGTTT
Sk_wtf4                             TGGGTGTACAAAGTTGTGTCGTTATTGTAACG--AAAGGTT-TGACGTAT
Sk_wtf5                             TGGCTGATCA---CATTATCTTTGTTGTATTG----AGCAT-CCTTGTTT
Sk_wtf28                            TGGGTGTACAAAGTTGTGTCGTTATTGTAACG--AAAGGTT-TGATGTAT
Sk_wtf6                             CCGCT-TTCA-----CTTTCATGGCTGTATC----AAGTAT-TCTCATAT
Sk_wtf7                             TTTCT-TTCA----TCTTTCATT-TTGTATG-------CATATCATGAA-
Sk_wtf9                             TGGGTGTACAAAGTTGTGTCGTTATTGTAACG--AAAGGTT-TGATGCAT
Sk_wtf32                            CGGGTATACATGGCATTATCGCACTATTAGTAA--ACGGTT-CAATGTCT
Sk_wtf12*                           TGGCTAATAA---TGTTATCTTTGCTGTAATGA----GCGT-CCCCGTTT
Sk_wtf11                            TCTCTTTGCCCA--TGTTTCCTT-TGCTACTG--TGAGCATCT-TTATCT
Sk_wtf13                            TGGGTGTACAAAGTTGTGTCGTTATTGTAACG--AAAGGTT-TGATGTAT
Sk_wtf15                            ------TATCTAGCATTCTCACTCCTGTATCA----TGCATCTCTTTTTG
Sk_wtf14                            TGGTGGAGC------GTGTCATTGGTGTTATGCTAAACG-TGGCATATTT
Sk_wtf16                            TTTTGTTACAAAGCGGTATCGTGTTGGTACTA---AACGGTACGATGTTT
Sk_wtf18                            TGGGTGTACAAAGTTGTGTCGTTATTGTAACG--AAAGGTT-TGATGTAT
Sk_wtf17*                           CCGCT-TTCA-----CTTTCATGGCTGTATCA----AGCAT-TCTCATAT
Sk_wtf19                            TGGGTATACATGGCATTATCGCAGTATTAGTA---AACGGTTTAATGTCT
Sk_wtf20                            CCGCT-TTCA-----CTTTCATGGCTGTATCA----AGCAT-TCTCATAT
Sk_wtf21*                           TATGTTTACAAGGCATTATCGCACTATTAGTA---AACGGTTCAATGTCT
Sk_wtf26                            TGGGTATACATGGCATTATCGCACTATTAGTA---AACGGTTCAATGTCT
Sk_wtf22                            TGGGTATACATGGCATTATCGCACTATTAGTA---AACGGTTTAATGTCT
Sk_wtf23                            TGGGTATACATGGCATTATCGCAGTATTAGTA---AACGGTTCAATGTCT
Sk_wtf24                            CCGCT-TTCA-----CTTTCATGGCTGTATCA----AGCAT-TCTCATAT
Sk_wtf25                            CCGCT-TTCA-----CTTTCATGGCTGTATCA----AGCAT-TCTCATAT
Sk_wtf27                            TTTTGTTACAAAGTGGTATCGTGTTGGTACTA---AACGGTACGATGTTT
Sk_wtf29                            TTTTGTTACAAAGTGGTATCGTGTTGGTACT---AAACGGTACGATGTTT
Sk_wtf8                             TGGGTATACATGGCATTATCGCACTATTAGTA---AACGGTTCAATGTCT
Sk_wtf31                            TAGGTGTACAAAGTTGTGTCGTTATTGTAACG--AAAGGTT-TGATGTAT
Sk_wtf30                            TTTTGTTACAAAGTGGTATCGTGTTGGTACT---AAACGGTACGATGTTT
Sk_wtf10                            CCGCT-TTCA-----CTTTCATGGCTGTATC----AAGCAT-TCTCATAT
Sk_wtf33                            TGGGTATACATGGCATTATCGCAGTATTAGTA---AACGGTTCAATGTCT
Sk_wtf34                            TGGGTGTACAAAGTTGTGTCGTTATTGTAACG--AAAGGTT-TGATGCAT
Sk_wtf2                             TGGCTGAGCA---CATTACCTTTGTTGTATTG----AGCAT-CCTTGTTT
Sk_wtf35                            TGGCTGAGCA---CATTACCTTTGTTGTATTGA----GCAT-CCTTGTTT
Sp_wtf1*                            TGGCTGATCA---CATTATCTTTGCTATATTG----AGCAT-CCTTGTTT
Sp_wtf2*                            --------CA--------------TTGT---------------------T
Sp_wtf4                             TGGGTGTACAAAGTTGTGTCGTTATTGTAACG--AAAGGTT-TGATGTAT
Sp_wtf3*                            CCGCT-TTCA-----CTTTCATGGCTGTATCA----AGCAT-TCTCATAT
Sp_wtf4-2                           TGGGTGTACAAAGTTGTGTCGTTATTGTAACG--AAAGGTT-TGATGTAT
Sp_wtf5                             TGGCTGATCA---CATTATCTTTGTTGTATTG----AGCAT-CCTTGTTT
Sp_wtf6*                            TGGCTGATCA---CATTATCTTTGTTGTATTT---GAGCAT-CCTTGTTT
Sp_wtf7                             TTTCT-TTCA----TCTTTCATT-TTGTAT-------GCATATCATGAA-
Sp_wtf8*                            TGGGTGTACAAAGTTGTGTCGTTATTGTACAG--AAAGGTT-TGATGCAT
Sp_wtf9                             TGGGTGTACAAAGTTGTGTCGTTATTGTACAG--AAAGGTT-TGATGCAT
Sp_wtf10                            TGGCTGATCA---CATTATCTTTGCTATATTG----AGCAT-CCTTGTTT
Sp_wtf12*                           TGGCTAATAA---CGTTATCTTTGCTGTAATG----AGCGT-CCCCGTTT
Sp_wtf11                            TCTCTTTGCCCA--TGTTTCCTT-TGCTACTA--TGAGCATCT-TTATCT
Sp_wtf13                            TGGGTGTACAAAGTTGTGTCGTTATTGTAACG--AAAGGTT-TGATGTAT
Sp_wtf15                            ------TATCTAGCATTCTCACTCCTGTATCA----TGCATCTCTTTTTG
Sp_wtf14                            TGGTGGAGC------GTGTCATTGGTGTTATGCTAAACG-TGGCATATTT
Sp_wtf16                            TGGGTGTACAAAGTTGTGTCGTTATTGTAACG--AAAGGTT-TGATGTAT
Sp_wtf18                            TGGGTGTACAAAGTTGTGTCGTTATTGTAACG--AAAGGTT-TGATGTAT
Sp_wtf17*                           --GCT-TTCA-----CTTTCATGGCTGTATCA----AGCAT-TCTCATAT
Sp_wtf18-2                          TGGGTGTACAAAGTTGTGTCGTTATTGTAACG--AAAGGTT-TGATGTAT
Sp_wtf19                            TTTTGTTACAAAGTGGTATCGTGTTGGTACTA---AACGGTACGATGTTT
Sp_wtf20                            --GCT-TTCA-----CTTTCATGGCTGTATCA----AGCAT-TCTCATAT
Sp_wtf21                            TTTTGTTACAAAGTGGTATCGTGTTGGTACTA---AACGGTACGATGTTT
Sp_wtf22*                           TGGGTATACATGGCATTATCGCACTATTAGTA---AACGGTTCAATGTCT
Sp_wtf23                            TTTTGTTACAAAGTGGTATCGTGTTGGTACTA---AACGGTACGATGTTT
Sp_wtf24*                           TAGGTGTACAAAGTTGTGTCGTTATTGTAACG--AAAGGTT-TGATGCAT
Sp_wtf25                            --GCT-TTCA-----CTTTCATGGCTGTATCA----AGCAT-TCTCATAT

CBS5557_wtf1                        T-TA-TTGTCGAAACA-GTGGAACCTGGA-----------TCAAGCA---
CBS5557_wtf2                        T-TA-TTGCTGAAACA-GTAAAACCTGGA-----------TCAATC----
CBS5557_wtf3*                       T-CA-TTGCTGAAACA-GTGGAACCGGGA-----------TCTTGC----
CBS5557_wtf4                        T-TATTTGA-TAAACATATCGACGCGACAGGCTACGAAATTGAAGCCTCT
CBS5557_wtf5                        T-TA-TTGCTGAAACA-GTAAAACCTGGA-----------TCAATC----
CBS5557_wtf6                        T-CA-TTGCTGAAACA-GTGGAACCGGGA-----------TCTTGC----
CBS5557_wtf7                        ---AGTTGG---ACCAAGTTCGCCCGAGA---------------GCG---
CBS5557_wtf8                        T-TATTTGG-TAAAAATTTTGAATGGACAGGTTGTGAAATTGAAGCCTCT
CBS5557_wtf9                        T-TATTTGA-TAAACATATCGACGCGACAGGCTACGAAATTGAAGTCTCT
CBS5557_wtf10                       T-TA-TTGCTGAAACA-GTGGAACCTGGA-----------TCAATC----
CBS5557_wtf11                       T-CATTT-TTGAAACAT-TAAAACCAGGA-----------TCATGC----
CBS5557_wtf12*                      T--A-TTGCTGAAACA-GTGGAACCTGGA-----------TTAATC----
CBS5557_wtf13                       T-CA-TTGCTGAAACA-GTGGAACCGGGA-----------TCTTGC----
CBS5557_wtf14                       TATAATTG---AAA----TTGAA-------------------AATCC---
CBS5557_wtf15                       CTTAAATG---AATCA-GTACAACTCAGA-----------TCATGCA---
CBS5557_wtf16*                      T-TATTTGA-TAAACATATCGACGCGACAGGCTACGAAATTGAAGCCACT
CBS5557_wtf17                       T-CA-TTGCTGAAACA-GTGGAACCGGGA-----------TCTTGC----
CBS5557_wtf18                       T-TATTTGA-TAAACATATCGACGCGACAGGCTACGAAATTGAAGCCTCT
CBS5557_wtf19                       T-TATTTGA-TAAACATATCGACGCGACAGGCTACGAAATTGAAGCCTCT
CBS5557_wtf20                       T-CA-TTGCTGAAACA-GTGGAACCGGGA-----------TCTTGC----
CBS5557_wtf21                       T-TATTTGG-TAAACATTTCGGATGGAGAGGCTACGAAATCGAAGGGTTT
CBS5557_wtf22                       T-TATTTGA-TAAACATATCGACGCGACAGGCTACGAAATTGAAGCCTCT
CBS5557_wtf23                       T-CA-TTGCTGAAACA-GTGGAACCGGGA-----------TCTTGC----
CBS5557_wtf24                       T-TACGTGG-TAAACATTTTGAATGGACAGGTTGTGAAATTGAAGCCTCT
CBS5557_wtf25                       T-CA-TTGCTGAAACA-GTGGAACCGGGA-----------TCTTGC----
CBS5557_wtf27                       T-TATTTGG-TAAACATTTCGGATGGAGAGGCTACGAAATCGAAGGGTTT
CBS5557_wtf28                       T-TATTTGA-TAAACATATCGACGCGACAGGCTACGAAATTGAAGCCTCT
CBS5557_wtf29                       T-TACGTGG-TAAACATTTTGAATGGACAGGTTGTGAAATTGAAGCCTCT
CBS5557_wtf31                       T-TATTTGA-TAAACATATCGACGCGACAGGCTACGAAATTGAAGCCTCT
CBS5557_wtf32                       T-TATTTGG-TAAACATTTCGAAAGGAGAGGCTACGAAATCGAAGGGTTT
CBS5557_wtf33                       T-TATTTGG-TAAACATTTCGGATGGAGAGGATACGAAATCGAAGGGTTT
CBS5557_wtf35                       T-TA-TTGCTGAAACA-GTAAAACCTGGA-----------TCAATC----
FY29033_wtf1                        T-TA-TTGTCGAAACA-GTGGAACCTGGA-----------TCAAGCA---
FY29033_wtf2                        T-TATTTGA-TAAACATATCGACGCGACAGGCTACGAAATTGAAGCCTCT
FY29033_wtf4                        T-TATTTGA-TAAACATATCGACGTGACAGGCTACGAAATTGAAGCCTCT
FY29033_wtf5                        T-TA-TTGCTGAAACA-GTAAAACCTGGA-----------TCAATC----
FY29033_wtf6                        T-TA-TTGCTGAAACA-GTGGAACCTGGA-----------TCAATC----
FY29033_wtf7                        ---AGTTGG---ACCAAGTTCGCCCGAGA---------------GCG---
FY29033_wtf8                        T-TACGTGG-TAAACATTTTGAATGGACAGGTTGTGAAATTGAAGCCTCT
FY29033_wtf9                        T-TATTTGA-TAAACATATCGACGCGACAGGCTACGAAATTGAAGCCTCT
FY29033_wtf10                       T-CA-TTGCTGAAACA-GTGGAACCGGGA-----------TCTTGC----
FY29033_wtf11                       T-CATTT-TTGAAACAT-TAAAACCAGGA-----------TCATGC----
FY29033_wtf12*                      T--A-TTGCTGAAACA-GTGGAACCTGGA-----------TTAATC----
FY29033_wtf13                       T-TATTTGA-TAAACATATCGACGCGACAGGCTACGAAATTGAAGCCTCT
FY29033_wtf14                       TATAATTG---AAA----TTGAA-------------------AATCC---
FY29033_wtf15                       CTTAAATG---AATCA-GTACAACTCGGA-----------TCATGC----
FY29033_wtf16                       T-TACGTGGTAAAAC-TTTTGAATGGACAGGTTGTGAAATAGAAGCCTCT
FY29033_wtf17                       T-CA-TTGCTGAAACA-GTGGAACCGGGA-----------TCTTGC----
FY29033_wtf18                       T-TATTTGA-TAAACATATCGACGCGACAGGCTACGAAATTGAAGCCTCT
FY29033_wtf19                       T-TATTTGG-TAAACATTTCGGATGGAGAGGCTACGAAATCGAAGGGTTT
FY29033_wtf20                       T-CA-TTGCTGAAACA-GTGGAACCGGGA-----------TCTTGC----
FY29033_wtf21*                      G-TATTTGG-TAAATATTTCGGATGGAGAGGCTACGAAATCGAAGGGTTT
FY29033_wtf22                       T-TATTTGA-TAAACATATCGACGCGACAGGCTACGAAATTGAAGCCTCT
FY29033_wtf23                       T-TATTTGG-TAAACATTTCGGATGGAGAGGCTACGAAATCGAAGGGTTT
FY29033_wtf24                       T-TATTTGA-TAAACATTTCGACGGGACAGGCTACGAAATTGTAGCCTCT
FY29033_wtf25                       T-CA-TTGCTGAAACA-GTGGAACCGGGA-----------TCTTGC----
FY29033_wtf26                       T-TATTTGG-TAAACATTTCGGATGGAGAGGCTACGAAATCGAAGGGTTT
FY29033_wtf27                       T-TACGTGG-TAAACATTTTGAATGGACAGGTTGTGAAATTGAAGCCTCT
FY29033_wtf28                       T-TATTTGA-TAAACATATCGACGCGACAGGCTACGAAATTGAAGCCTCT
FY29033_wtf30                       T-TACGTGG-TAAACATTTTGAATGGACAGGTTGTGAAATTGAAGCCTCT
FY29033_wtf31                       T-TATTTGA-TAAACATTTCGACGGGACAGGCTACGAAATTGTAGCCTCT
FY29033_wtf33                       T-TATTTGG-TAAACATTTCGGATGGAGAGGCTACGAAATCGAAGGGTTT
FY29033_wtf35                       T-TA-TTGTCGAAACA-GTGGAACCTGGA-----------TCAAGCA---
FY29033_wtf36                       T-TATTTGA-TAAACATATCGACGCGACAGGCTACGAAATTGAAGCCTCT
FY29033_wtf37                       T-TATTTGA-TAAACATATCGACGGGACAGGCTACGAAATTGTAGCCTCT
FY29033_wtf38                       T-TACGTGG-TAAACATTTTGAATGGACAGGTTGTGAAATTGAAGCCTCT
FY29033_wtf39                       T-TATTTGG-TAAACATTTCGGATGGAGAGGCTACGAAATCGAAGGGTTT
FY29033_wtf40                       T-CA-TTGCTGAAACA-GTGGAACCTGGA-----------TCTTGC----
FY29033_wtf41                       T-TATTTGA-TAAACATATCGACGCGACAGGCTACGAAATTGAAGCCTCT
FY29033_wtf42                       T-CA-TTGCTGAAACA-GTGGAACCGGGA-----------TCTTGC----
Sk_wtf1*                            T-TA-TTGTCGAAACA-GTGGAACCTGGA-----------TCAAGCA---
Sk_wtf4                             T-TATTTGA-TAAACATATCGACGCGACAGGCTACGAAATTGAAGCCTCT
Sk_wtf5                             T-TA-TTGCTGAAACA-GTAAAACCTGGA-----------TCAATC----
Sk_wtf28                            T-TATTTGA-TAAACATATCGACGCGACAGGCTACGAAATTGAAGCCTCT
Sk_wtf6                             T-CA-TTGCTGAAACA-GTGGAACCTGGA-----------TCTTGC----
Sk_wtf7                             ---AGTTGG---ACCAAGTTCGCCCGAGA---------------GC----
Sk_wtf9                             T-TATTTGA-TAAACATATCGACGCGACAGGCTACGAAATTGAAGCCTCT
Sk_wtf32                            T-TATTTGG-TAAACATTTCGAAAGGAGAGGCTACGAAATCGAAGGGTTT
Sk_wtf12*                           T--A-TTGCTGAAACA-GTGGAACCTGGA-----------TTAATC----
Sk_wtf11                            T-CATTT-TTGAAACAT-TAAAACCAGGA-----------TCATGC----
Sk_wtf13                            T-TACTTGA-TAAACATATCGACGCGACAGGCTACGAAATTGAAGCCTCT
Sk_wtf15                            CTTAAATG---AATCA-GTACAACTCAGA-----------TCATGCAGC-
Sk_wtf14                            TATAATTG---AAA----TTGAA-------------------AATCC---
Sk_wtf16                            T-TACGTGGTAAAAC-TTTTGAATGGACAGGTTGTGAAATAGAAGCCTCT
Sk_wtf18                            T-TATTTGA-TAAACATATCGACGCGACAGGCTACGAAATTGAAGCCTCT
Sk_wtf17*                           T-CA-TTGCTGAAACA-GTGGAACCGGGA-----------TCTTGC----
Sk_wtf19                            T-TATTTGG-TAAACATTTCGGATGGAGAGGCTACGAAATCGAAGGGTTT
Sk_wtf20                            T-CA-TTGCTGAAACA-GTGGAACCGGGA-----------TCTTGC----
Sk_wtf21*                           T-TATTTGG-TAAATATTTCGGATGGAGAGGCTACGAAATCGAAGGGTTT
Sk_wtf26                            T-TATTTGG-TAAACATTTCGGATGGAGAGGCTACGAAATCGAAGGGTTT
Sk_wtf22                            T-TATTTGG-TAAACATTTCGGATGGAGAGGCTACGAAATCGAAGGGTTT
Sk_wtf23                            T-TATTTGG-TAAACATTTCGGATGGAGAGGCTACGAAATCGAAGGGTTT
Sk_wtf24                            T-CA-TTGCTGAAACA-GTGGAACCGGGA-----------TCTTGC----
Sk_wtf25                            T-CA-TTGCTGAAACA-GTGGAACCGGGA-----------TCTTGC----
Sk_wtf27                            T-TACGTGG-TAAACATTTTGAATGGACAGGTTGTGAAATTGAGGCCTCT
Sk_wtf29                            T-TACGTGG-TAAACATTTTGAATGGACAGGTTGTGAAATTGAAGCCTCT
Sk_wtf8                             T-TATTTGG-TAAAAATTTCGGATGGAGAGGCTACGAAATCGAAGGGTTT
Sk_wtf31                            T-TATTTGA-TAAACATTTCGACGGGACAGGCTACGAAATTGTAGCCTCT
Sk_wtf30                            T-TACGTGG-TAAACATTTTGAATGGACAGGTTGTGAAATTGAAGCCTCT
Sk_wtf10                            T-CA-TTGCTGAAACA-GTGGAACCGGGA-----------TCTTGC----
Sk_wtf33                            T-TATTTGG-TAAACATTTCGGATGGAGAGGCTACGAAATCGAAGGGTTT
Sk_wtf34                            T-TATTTGA-TAAACATATCGACGCGACAGGCTACGAAATTGAAGCCTCT
Sk_wtf2                             T-TA-TTGCTGAAACA-GTAAAACCTGGA-----------TCAATC----
Sk_wtf35                            T-TA-TTGCTGAAACA-GTAAAACCTGGA-----------TCAATC----
Sp_wtf1*                            T-TA-TTGTCGAAACA-GTGGAACCTGGA-----------TCAAGCA---
Sp_wtf2*                            TACAGTTGG-----CATATCCAAC------------------A-------
Sp_wtf4                             T-TATTTGA-TAAACATATCGACGCGACAGGCTACGAAATTGAAGCCTCT
Sp_wtf3*                            T-CA-TTGCTGAAACA-GTGGAACCGGGA-----------TCTTGC----
Sp_wtf4-2                           T-TATTTGA-TAAACATATCGACGCGACAGGCTACGAAATTGAAGCCTCT
Sp_wtf5                             T-TA-TTGCTGAAACA-GTAAAACCTGGA-----------TCAATC----
Sp_wtf6*                            T-TA-TTGCTGAAACA-GTAAAACCTGGA-----------TCAATC----
Sp_wtf7                             ---AGTTGG---ACGAAGTTCGCCCGAGAG----------CGAT------
Sp_wtf8*                            T-CATTTGA-TAAACATATCGACGGGACAGGCTACGAAATTGAAGCCACT
Sp_wtf9                             T-TATTTGA-TAAACATATCGACGGGACAGGCTACGAAATTGAAGCCTCT
Sp_wtf10                            T-TA-TTGCTGAAACA-GTAAAACCTGGA-----------TCAATC----
Sp_wtf12*                           T--A-TTGCTGAAACA-GTGGAACCTGGATTAATCGGAAT--AAGCATTA
Sp_wtf11                            T-CATTT-TTGAAACAT-TAAAACCAGGA-----------TCATGC----
Sp_wtf13                            T-TATTTGA-TAAACATATCGACGCGACAGGCTACGAAATTGAAGCCTCT
Sp_wtf15                            CTTAAATG---AATCA-GTACAACTCAGA-----------TCATGCAGC-
Sp_wtf14                            TATAATTG---AAA----TTGAA-------------------AATCC---
Sp_wtf16                            T-TATTTGA-TAAACATATCGACGCGACAGGCTACGAAATTGAAGCCACT
Sp_wtf18                            T-TATTTGA-TAAACATATCGACGCGACAGGCTACGAAATTGAAGCCTCT
Sp_wtf17*                           T-CA-TTGCTGAAACA-GTGGAACCGGGA-----------TCTTGC----
Sp_wtf18-2                          T-TATTTGA-TAAACATATCGACGCGACAGGCTACGAAATTGAAGCCTCT
Sp_wtf19                            T-TACGTGG-TAAACATTTTGAATGGACAGGTTGTGAAATTGAAGCCTCT
Sp_wtf20                            T-CA-TTGCTGAAACA-GTGGAACCTGGA-----------TCTTGC----
Sp_wtf21                            T-TACGTGG-TAAACATTTTGAACGGATAGGTTGTGAAATTGAAGCCTCT
Sp_wtf22*                           T-TATTTGG-TAAATATTTCGGATGGAGAGGCTACGAAATCGAAGGGTTT
Sp_wtf23                            T-TACGTGG-TAAACATTTTGAATGGACAGGTTGTGAAATTGAAGCCTCT
Sp_wtf24*                           T-TATTTGA-CAAACATATCGACGGGACAGGCTACGAAATTGTAGCCTCT
Sp_wtf25                            T-CA-TTGCTGAAACA-GTGGAACCGGGA-----------TCTTGC----

CBS5557_wtf1                        ------A-----------AATAAACATT-----------ATGGAAAG---
CBS5557_wtf2                        ------AGGGTC-------------------------AACTTGA------
CBS5557_wtf3*                       ------TCT-------------------------ACGCATT---------
CBS5557_wtf4                        TCACTCTTTGTTATAGGAAATTTTCTTTTCTTTTACGAAATGGAACGTCC
CBS5557_wtf5                        --------AG-----------GGTC------------AACTTGA------
CBS5557_wtf6                        --------TCT-----------------------ACGCATT---------
CBS5557_wtf7                        --------------------------------------ACCGGA------
CBS5557_wtf8                        GTGCTATTTATTATGGGCAATGTTCTTTTTCTTTGCGAAATGGAATGCCC
CBS5557_wtf9                        TCACTCTTTGTTATAGGAAATTTTCTTTTCTTTTACGAAATGGAATGCCC
CBS5557_wtf10                       --------AG-----------GGTC------------AACTTGA------
CBS5557_wtf11                       --------AGT-----------GTC------------GATTGGA------
CBS5557_wtf12*                      ---------GGAATA---AATATTAT----------GAAA-AGATTAATA
CBS5557_wtf13                       --------TCT----------------------------ACAGATT----
CBS5557_wtf14                       ----------------------------------------TGGTTTAT--
CBS5557_wtf15                       --------------------------------GCACTCATTTGT------
CBS5557_wtf16*                      TCACTCTTTGTTATAGGCAATTTTTTTTTCTTTTACGAAATGGAATGTCC
CBS5557_wtf17                       --------TCT-----------------------ACAGATTTG-------
CBS5557_wtf18                       TCACTCTTTGTTATAGGAAATTTTCTTTTCTTTTACGAAATGGAACGTCC
CBS5557_wtf19                       TCACTCTTTGTTATAGGAAATTTTCTTTTCTTTTACGAAATGGAACGTCC
CBS5557_wtf20                       --------TCT-----------------------ACAGATTTG-------
CBS5557_wtf21                       GTGCTCTTTTTCACTAGCAATGCTCTTTTTCTTTACGAAATGGAATGCCC
CBS5557_wtf22                       TCACTCTTTGTTATAGGAAATTTTCTTTTCTTTTACGAAATGGAACGTCC
CBS5557_wtf23                       --------TCT-----------------------ACAGATTTG-------
CBS5557_wtf24                       GTGTTATTTATTATGGGCAATGTTCTTTTTCTTTGCGAAATGGAATGCCC
CBS5557_wtf25                       --------TCT-----------------------ACAGATTTG-------
CBS5557_wtf27                       GTGCTCTTTTTCACTAGCAGTGCTCTTTTTCTTTACGAAATGGAACGTCC
CBS5557_wtf28                       TCACTCTTTGTTATAGGAAATTTTCTTTTCTTTTACGAAATGGAATGTCC
CBS5557_wtf29                       GTGCTATTTATTATGGGCAATGTTCTTTTTCTTTGCGAAATGGAATGCCC
CBS5557_wtf31                       TCACTCTTTGTTATAGGAAATTTTCTTTTCTTTTACGAAATGGAATGTCC
CBS5557_wtf32                       GTGCTCTTTTTCACGGGCAATGCTCTTTTTCTTTACGAAATGGAACGTCC
CBS5557_wtf33                       GTGCTCTTTTTCACGGGCAATGCTCTTTTTCTTTACGAAATGGAACGTCC
CBS5557_wtf35                       --------AG-----------GGTC------------AACTTGA------
FY29033_wtf1                        --------A---------AATAAACATT------ATGAAA-AGA------
FY29033_wtf2                        TCACTCTTTGTTATAGGAAATTTTCTTTTCTTTTACGAAATGGAACGTCC
FY29033_wtf4                        TCACTCTTTGTTATAGGAAATTTTCTTTTCTTTTACGAAATGGAATGTCC
FY29033_wtf5                        ------------AGAG-------TC------------AACTTGA------
FY29033_wtf6                        --------AG-----------GGTC------------AACTTGA------
FY29033_wtf7                        ----------------------------------ACCGAAT-GATT----
FY29033_wtf8                        GTGCTATTTATTATGGGCAATGTTCTTTTTCTTTGCGAAATGGAATGCCC
FY29033_wtf9                        TCACTCTTTGTTATAGGAAATTTTCTTTTCTTTTACGAAATGGAATGCCC
FY29033_wtf10                       --------TCT-----------------------ACAGATTTG-------
FY29033_wtf11                       --------AGT-----------GTC------------GATTGGA------
FY29033_wtf12*                      --------GG--------AATAAACATT------ATGAAA-AGATTAATA
FY29033_wtf13                       TCACTCTTTGTTATAGGAAATTTTCTTTTCTTTTACGAAATGGAACGTCC
FY29033_wtf14                       ----------------------------------------TGGTTTAT--
FY29033_wtf15                       ---------AGCA---------CTCTTTTGTT------------------
FY29033_wtf16                       GTGCTATTTATTATGGGCAATGTTCTTTTTCTTTGCGAAATGGAACGTCC
FY29033_wtf17                       ----------T-------------CT--------ACAGATTTG-------
FY29033_wtf18                       TCACTCTTTGTTATAGGAAATTTTCTTTTCTTTTACGAAATGGAACGTCC
FY29033_wtf19                       GTGCTCTTTTTCACTAGCAGTGCTCTTTTTCTTTACGAAATGGAACGTCC
FY29033_wtf20                       ----------T-------------CT--------ACAGATTTG-------
FY29033_wtf21*                      G---------T----------GCTCTTTTTCTTTACGAAATGGAATGTCC
FY29033_wtf22                       TCACTCTTTGTTATAGGAAATTTTCTTTTCTTTTACGAAATGGAATGTCC
FY29033_wtf23                       GTGCTCTTTTTCACTAGCAGTGCTCTTTTTCTTTACGAAATGGAACGTCC
FY29033_wtf24                       TCACTCTTTGTTATAGGAAATTTTCTTTTCTTTTACGAAATGGAATGTCC
FY29033_wtf25                       ----------T-------------CT--------ACAGATTTG-------
FY29033_wtf26                       GTGCTCTTTTTCACTAGCAGTGCTCTTTTTCTTTACGAAATGGAACGTCC
FY29033_wtf27                       GTGCTATTTATTATGGGCAATGTTCTTTTTCTTTGCGAAATGGAATGCCC
FY29033_wtf28                       TCACTTTTTGTTATAGGAAATTTTCTTTTCTTTTACGAAATGGAACGTCC
FY29033_wtf30                       GTGCTATTTATTATGGGCAATGTTCTTTTTCTTTGCGAAATGGAGTGCCC
FY29033_wtf31                       TCACTCTTTGTTATAGGCAATTTTCTTTTCTTTTACGAAATGGAATGCCC
FY29033_wtf33                       GTGCTCTTTTTCACTAGCAGTGCTCTTTTTCTTTACGAAATGGAACGTCC
FY29033_wtf35                       ------------A-----AATAAACATT------ATGAAA-AGA------
FY29033_wtf36                       TCACTCTTTGTTATAGGAAATTTTCTTTTCTTTTACGAAATGGAATGTCC
FY29033_wtf37                       TCACTCTTTGTTATAGGCAATTTTCTTTTTTTTTACGAAATGGAATGTCC
FY29033_wtf38                       GTGCTATTTATTATGGGCAATGTTCTTTTTCTTTGCGAAATGGAATGCCC
FY29033_wtf39                       GTGCTCTTTTTCACTAGCAGTGCTCTTTTTCTTTACGAAATGGAATGCCC
FY29033_wtf40                       -----------T------------CT--------ACAGATTTG-------
FY29033_wtf41                       TCACTCTTTGTTATAGGAAATTTTCTTTTCTTTTACGAAATGGAATGCCC
FY29033_wtf42                       -----------TCTACGCA----T--------TTACTGACCAGA-C----
Sk_wtf1*                            ------------A-----AATAAACATT-----------ATGGAAAG---
Sk_wtf4                             TCACTCTTTGTTATAGGAAATTTTCTTTTCTTTTACGAAATGGAATGTCC
Sk_wtf5                             ------------AGGG-------TC------------AACTTGA------
Sk_wtf28                            TCACTTTTTGTTATAGGAAATTTTCTTTTCTTTTACGAAATGGAACGTCC
Sk_wtf6                             -----------T------------CT--------ACAGATTTG-------
Sk_wtf7                             -------------------------------------GACCGGA-TGA--
Sk_wtf9                             TCACTCTTTGTTATAGGAAATTTTCTTTTCTTTTACGAAATGGAATGCCC
Sk_wtf32                            GTGCTCTTTTTCACGGGCAATGCTCTTTTTCTTTACGAAATGGAACGTCC
Sk_wtf12*                           ---------GGAATA---AATATTAT----------GAAA-AGATTAATA
Sk_wtf11                            ------------AGTG-------TC------------GATTGGA------
Sk_wtf13                            TCACTCTTTGTTATAGGAAATTTTCTTTTCTTTTACGAAATGGAACGTCC
Sk_wtf15                            ------------A----------------------CTCATTTGT------
Sk_wtf14                            ----------------------------------------TGGTTTAT--
Sk_wtf16                            GTGCTATTTATTATGGGCAATGTTCTTTTTCTTTGCGAAATGGAACGTCC
Sk_wtf18                            TCACTCTTTGTTATAGGAAATTTTCTTTTCTTTTACGAAATGGAACGTCC
Sk_wtf17*                           -------------TC------------------TACAGATTTG---G---
Sk_wtf19                            GTGCTCTTTTTCACTAGCAGTGCTCTTTTTCTTTACGAAATGGAACGTCC
Sk_wtf20                            -------------TC------------------TACAGATTTG---G---
Sk_wtf21*                           G-------------------TGCTCTTTTTCTTTACGAAATGGAATGTCC
Sk_wtf26                            GTGCTCTTTTTCACGGGCAATGCTCTTTTTCTTTACGAAATGGAACGTCC
Sk_wtf22                            GTGCTCTTTTTCACTAGCAGTGCTCTTTTTCTTTACGAAATGGAACGTCC
Sk_wtf23                            GTGCTCTTTTTCACTAGCAATGCTCTTTTTCTTTACGAAATGGAACGTCC
Sk_wtf24                            -------------T----------CTACGCATTTACTGACCAGA----C-
Sk_wtf25                            -------------TC------------------TACAGATTTG---G---
Sk_wtf27                            GTGCTATTTATTATGGGCAATGTTCTTTTTCTTTGCGAAATGGAATGCCC
Sk_wtf29                            GTGCTATTTATTATGGGCAATGTTCTTTTTCTTTGCGAAATGGAATGCCC
Sk_wtf8                             GTGCTCTTTTTCACGGGCAATGCTCTCTTTCTTTACGAAATGGAACGTCC
Sk_wtf31                            TCACTCTTTGTTATAGGCAATTTTCTTTTCTTTTACGAAATGGAATGCCC
Sk_wtf30                            GTGCTATTTATTATGGGCAATGTTCTTTTTCTTTGCGAAATGGAGTGCCC
Sk_wtf10                            --------TCT-----------------------ACAGATTTG-------
Sk_wtf33                            GTGCTCTTTTTCACTAGCAGTGCTCTTTTTCTTTACGAAATGGAACGTCC
Sk_wtf34                            TCACTCTTTGTTATAGGAAATTTTCTTTTCTTTTACGAAATGGAATGCCC
Sk_wtf2                             ------------AGGG-------TC------------AACTTGA------
Sk_wtf35                            --------AG-----------GGTC------------AACTTGA------
Sp_wtf1*                            ------------A-----AATAAACATT-----------ATGGAAAG---
Sp_wtf2*                            ---------------------------------------CTTGA------
Sp_wtf4                             TCACTCTTTGTTATAGGAAATTTTCTTTTCTTTTACGAAATGGAACGTCC
Sp_wtf3*                            -------------T----------CTACGCATTTACTGACCAGA----C-
Sp_wtf4-2                           TCACTCTTTGTTATAGGAAATTTTCTTTTCTTTTACGAAATGGAACGTCC
Sp_wtf5                             ------------AGGG-------TC------------AACTTGA------
Sp_wtf6*                            ------------AGGG-------TC------------AACTTGA------
Sp_wtf7                             -----------------------------------CGCAA--GA--GT--
Sp_wtf8*                            TCACTCTTTGTTATAGGCAATTTTCTTTTCTTTTACGAAATGGAATGTCC
Sp_wtf9                             TCACTCTTTGTTATAGGAAATTTTCTTTTCTTTTACGAAATGGAATGTCC
Sp_wtf10                            ------------AGGG-------TC------------AACTTGA------
Sp_wtf12*                           TGAAAAGAT-TAATAGGAGAT-----------------AATGGTAAT---
Sp_wtf11                            ------------AGTG-------TC------------GATTGGA------
Sp_wtf13                            TCACTCTTTGTTATAGGAAATTTTCTTTTCTTTTACGAAATGGAACGTCC
Sp_wtf15                            ------------A----------------------CTCATTTGT------
Sp_wtf14                            ----------------------------------------TGGTTTAT--
Sp_wtf16                            TCACTCTTTGTTATAGGCAATTTTTTTTTCTTTTACGAAATGGAATGTCC
Sp_wtf18                            TCACTCTTTGTTATAGGAAATTTTCTTTTCTTTTACGAAATGGAATGTCC
Sp_wtf17*                           -------------TC------------------TACAGATTTG---G---
Sp_wtf18-2                          TCACTCTTTGTTATAGGAAATTTTCTTTTCTTTTACGAAATGGAATGTCC
Sp_wtf19                            GTGCTATTTATTATGGGCAATGTTCTTTTTCTTTGCGAAATGGAATGTCC
Sp_wtf20                            -------------TC------------------TACAGATTTG---G---
Sp_wtf21                            GTGTTATTTATTATGGGCAATGTTCTTTTTCTTTGCGAAATGGAATGTCC
Sp_wtf22*                           G-------------------TGCTCTTTTTCTTTACGAAATGGAACGTCC
Sp_wtf23                            GTGCTATTTATTATGGGCAATGTTCTTTTTCTTTGCGAAATGGAATGTCC
Sp_wtf24*                           TCACTCTTTGTTATAGGCAATTTTCTTTTCTTTTACGAAATGGAATGTCC
Sp_wtf25                            -------------TC------------------TACAGATTTG---G---

CBS5557_wtf1                        -------ATTAAGAGGAGAC-------A-------------ATGCT----
CBS5557_wtf2                        --------TCAGAAAGATGG-------G----------------TTAT--
CBS5557_wtf3*                       -----TACTGACCAGACT------------TGCAACAAC--TTGCGAT--
CBS5557_wtf4                        AGGTGCTCTCAAAAGGATGCCCAA-----ATTTATCGG-GAATGGTATAG
CBS5557_wtf5                        --------TCAGAAAGATGG--------G---------------TTAT--
CBS5557_wtf6                        -----TACTGACCAGACT------------TGCAACAA--CTTGCGAT--
CBS5557_wtf7                        ---TGATTTCGCGGGAATTCTT-------A------------TTCTGTTG
CBS5557_wtf8                        AGGAGCTCTCATAAGGACACGTAA-----CTCTATCAGGG-ATGTTATAG
CBS5557_wtf9                        AGGAGCTCTCAGAAGGATGCCCAA-----ATCTATCAG-GAATGGTATAG
CBS5557_wtf10                       --------TCAGAAAGATGG--------G---------------TTATA-
CBS5557_wtf11                       --------TCGCAAGGAT-----------AT-----------TG--AAAG
CBS5557_wtf12*                      GGAGATAATGGTAATGATGGAAAGAGACTATTTTGTGGAGAATCGTTT-G
CBS5557_wtf13                       -----TGGTGAAAAGAGTAC-----------------GAGAATATTGTGG
CBS5557_wtf14                       --------TCACTAGAGT-----------TTTTA----------------
CBS5557_wtf15                       --------TCATAA--ATACC-------G-------------TGGCATGG
CBS5557_wtf16*                      AGGTGCTCTCAAAAGGATGCCCAA-----ATTTATCAG-GAATGGTATAG
CBS5557_wtf17                       -------GTGAAAAGAACAC------------TAGC-----ACTTTATG-
CBS5557_wtf18                       AGGTGCTCTCAAAAGGATGCCCAA-----ATTTATCGG-GAATGGTATAG
CBS5557_wtf19                       AGGTGCTCTCAAAAGGATGCCCAA-----ATTTATCGG-GAATGGTATAG
CBS5557_wtf20                       -------GTGAAAAGAACAC------------TAGC-----ATTTTATGG
CBS5557_wtf21                       AGGAGCTCTCAGAAGGATGCCCAA-----ATCTATCAG-GAATGGTATAG
CBS5557_wtf22                       AGGTGCTCTCAAAAGGATGCCCAA-----ATTTATCGG-GAATGGTATAG
CBS5557_wtf23                       -------GTGAAAAGAGTAC-----------------GAGAATATTGTGG
CBS5557_wtf24                       AGGAGCTCTCATAAGCTTACGAAA-----CTCTATCAG-GAATGGTATAG
CBS5557_wtf25                       -------GTGAAAAGAACAC------------TAGC-----ATTTTATGG
CBS5557_wtf27                       AGGTGTACTCAAGAGGTTGCGCAA-----CACTACTGG-GAATGTTATAG
CBS5557_wtf28                       AGGAGCTCTCAGAAGGATGCCCAA-----ATCTATCAG-GAATGGTATAG
CBS5557_wtf29                       AGGAGCTCTCATAAGGACACGTAA-----CTCTATCAG-GGATGGTATAG
CBS5557_wtf31                       AGGTGCTCTCAAAAGGATGCCCAA-----ATTTATCAG-GAATGGTATAG
CBS5557_wtf32                       AGGTGTACTCAAGAGGATGCGCAA-----CACTACTGG-GAACGTTATAG
CBS5557_wtf33                       AGGTGTACTCAAGAGGATGCGCAA-----CACTACTAG-GAATGTTATAG
CBS5557_wtf35                       --------TCAGAAAGATGG--------G---------------TTAT--
FY29033_wtf1                        --------TTAAGAGGAGAC---------A-----------ATGCT----
FY29033_wtf2                        AGGTGCTCTCAAAAGGATGCCCAA-----ATTTATCAG-GAATGGTATAG
FY29033_wtf4                        AGGTGCTCTCAAAAGGATGCCCAA-----ATTTATCAG-GAATGGTATAG
FY29033_wtf5                        --------TCAGAAAGATGG---------GTC--------------AT--
FY29033_wtf6                        --------TCAGAAAGATGG--------G---------------TTATA-
FY29033_wtf7                        ------TCTCGCTA--ATTC----------TTT---------TTGGGTTG
FY29033_wtf8                        AGGAGCTCTCATAAGCTTACGAAA-----CTCTATCAG-GAATGGTATAG
FY29033_wtf9                        AGGAGCTCTCAGAAGGATGCCCAA-----ATCTATCAG-GAATGGTATAG
FY29033_wtf10                       -------GTGAAAAGAACAC------------TAGC-----ACTTTATG-
FY29033_wtf11                       --------TCGCAAGGATA------------TT-----------------
FY29033_wtf12*                      GGAGATAATGGTAACGATGGAAAGAGACTATTTTGTGGAGAATCGTTT-G
FY29033_wtf13                       AGGTGCTCTCAAAAGGATGCCCAA-----ATTTATCGG-GAATGGTATAG
FY29033_wtf14                       --------TCACTAGAGT-----------TTTTA----------------
FY29033_wtf15                       ---------CATAA--ATACC-------G-------------TGGCATGG
FY29033_wtf16                       AGGTGTACTCAAGAGGATGCGCAA-----CACTACTGG-GAACGTTATAG
FY29033_wtf17                       -------GTGAAAAGAACAC------------TA-----GCACTTTATG-
FY29033_wtf18                       AGGTGCTCTCAAAAGGATGCCCAA-----ATTTATCGG-GAATGGTATAG
FY29033_wtf19                       AGGTGTACTCAAGAGGATGCGCAA-----CACTACTGG-GAACGTTATAG
FY29033_wtf20                       -------GTGAAAAGAGTAC--AA---------------GCATATTGTGG
FY29033_wtf21*                      AGGTGCACTCATAAGGACACGAAA-----CTCTATCAG-GAATGGTATAG
FY29033_wtf22                       AGGAGCTCTCAGAAGGATGCCCAA-----ATCTATCAG-GAATGGTATAG
FY29033_wtf23                       AGGTGTACTCAAGAGGATGCGCAA-----CACTACTGG-GAATGTTATAG
FY29033_wtf24                       AGGTGCTCTGAGAAGGATGCCCAA-----TTCTAGCAT-GAATGGGATGG
FY29033_wtf25                       -------GTGAAAAGAACAC------------TA-----GCATTTTATGG
FY29033_wtf26                       AGGTGTACTCAAGAGGATGCGCAA-----CACTACTGG-GAATGTTATAG
FY29033_wtf27                       AGGAGCTCTCAGAAGGACACGAAA-----CTCTATCAG-GAATGGTATAG
FY29033_wtf28                       AGGTGCTCTCAAAAGGATGCCCAA-----ATTTATCAG-GAATGGTATAG
FY29033_wtf30                       AGGAGCTCTCAGAAGGATGCCCAA-----ATCTATCAG-GAATGGTATAG
FY29033_wtf31                       AGGAGCTCTCAGAAGGATGCCCAAT-----TCTACCAT-GGATGGGATGG
FY29033_wtf33                       AGGTGTACTCAAGAGGATGCGCAAC-----ACTACTGG-GAACGTTATAG
FY29033_wtf35                       --------TTAAGAGGAGAC-------------A-------ATGCT----
FY29033_wtf36                       AGGTGCTCTCAAAAGGATGCCCAAA-----TTTATCAG-GAATGGTATAG
FY29033_wtf37                       AGGTGCTCTCAAAAGGATGCCCAAA-----TTTATCAG-GAATGGTATAG
FY29033_wtf38                       AGGAGCTCTCATAAGGACACGAAAC-----TCTATCAG-GGATGGTATAG
FY29033_wtf39                       AGGAGCTCTCAGAAGGATGCCCAAA-----TCTATCAG-GAATGGTATAG
FY29033_wtf40                       -------GTGAAAAGAGTAC--AA---------------GCATATTGTGG
FY29033_wtf41                       AGGAGCTCTCAGAAGGATGCCCAAA-----TCTATCAG-GAATGGTATAG
FY29033_wtf42                       ------TTGCAACAACTTGC-------------------GAACGTGAT--
Sk_wtf1*                            -------ATTAAGAGGAGAC-------------A-------ATGCT----
Sk_wtf4                             AGGTGCTCTCAAAAGGATGCCCAAA-----TTTATCAG-GAATGGTATAG
Sk_wtf5                             --------TCAGAAAGATGG-----------------------GTTAT--
Sk_wtf28                            AGGTGCTCTCAAAAGGATGCCCAAA-----TTTATCAG-GAATGGTATAG
Sk_wtf6                             -------GTGAAAAGAGTAC--AA---------------GCATATTGTGG
Sk_wtf7                             ------TTTCGCGGGAATTCTT-----------A--------TTCTGTTG
Sk_wtf9                             AGGAGCTCTCAGAAGGATGCCCAAA-----TCTATCAG-GAATGGTATAG
Sk_wtf32                            AGGTGTACTCAAGAGGATGCGCAA-----CACTACTGG-GAACGTTATAG
Sk_wtf12*                           GGAGATAATGGTAATGATGGAAAGAGACTATTTTGTGGAGAATCGTTT-G
Sk_wtf11                            --------TCGCAAGGAT---------------AT-------TG--AAAG
Sk_wtf13                            AGGTGCTCTCAAAAGGATGCCCAA-----ATTTATCGG-GAATGGTATAG
Sk_wtf15                            --------TCATAA--ATACC----------G----------TGGCATGG
Sk_wtf14                            --------TCACTAGAGT-----------TTTTA----------------
Sk_wtf16                            AGGTGTACTCAAGAGGATGCGCAA-----CACTACTGG-GAACGTTATAG
Sk_wtf18                            AGGTGCTCTCAAAAGGATGCCCAA-----ATTTATCGG-GAATGGTATAG
Sk_wtf17*                           --------TGAAAAGAACAC------------TA-----GCACTTTATGA
Sk_wtf19                            AGGTGTACTCAAGAGGTTGCGCAA-----CACTACTGG-GAACGTTATAG
Sk_wtf20                            --------TGAAAAGAGTAC--AA---------------GCATATTGTGG
Sk_wtf21*                           AGGTGCACTCATAAGGACACGAAA-----CTCTATCAG-GAATGGTATAG
Sk_wtf26                            AGGTGTACTCAAGAGGATGCGCAA-----CACTACCGG-GAATGTTATAG
Sk_wtf22                            AGGTGTACTCAAGAGGATGCGCAA-----CACTACTGG-GAATGTTATAG
Sk_wtf23                            AGGTGTACTCAAGAGGATGCGCAA-----CACTACTGG-GAACGTTATAG
Sk_wtf24                            ------TTGCAACAACTTGCG------------ATCG-------------
Sk_wtf25                            --------TGAAAAGAACAC------------TA-----GCATTTTATGG
Sk_wtf27                            AGGAGCTCTCAGAAGGACACGAAA-----CTCTATCAG-GAATGGTATAG
Sk_wtf29                            AGGAGCTCTCATAAGGACACGTAA-----CTCTATCAG-GGATGGTATAG
Sk_wtf8                             AGGTGTACTCAAGAGGATGCGCAA-----CACTACTGG-GAATGTTATAG
Sk_wtf31                            AGGAGCTCTCAGAAGGATGCCCAA-T----TCTACCAT-GGATGGGATGG
Sk_wtf30                            AGGAGCTCTCAGAAGGATGCCCAA-----ATCTATCAG-GAATGGTATAG
Sk_wtf10                            -------GTGAAAAGAACAC------------TAGC-----ACTTTATG-
Sk_wtf33                            AGGTGTACTCAAGAGGATGCGCAA-----CACTACTGG-GAACGTTATAG
Sk_wtf34                            AGGAGCTCTCAGAAGGATGCCCAA-----ATCTATCAG-GAATGGTATAG
Sk_wtf2                             --------TCAGAAAGATGG-----------------------GTTAT--
Sk_wtf35                            --------TCAGAAAGATGG--------G---------------TTAT--
Sp_wtf1*                            -------ATTAAGAGGAGAC-------------A-------ATGCT----
Sp_wtf2*                            --------TCAGAAAGATGG-----------------------GTTAT--
Sp_wtf4                             AGGTGCTCTCAAAAGGATGCCCAA-----ATTTATCGG-GAATGGTATAG
Sp_wtf3*                            ------TTGCAACAACTTGCG------------ATCG-------------
Sp_wtf4-2                           AGGTGCTCTCAAAAGGATGCCCAA-----ATTTATCGG-GAATGGTATAG
Sp_wtf5                             --------TCAGAAAGATGG-----------------------GTTAT--
Sp_wtf6*                            --------TCAGAAAGATGG-----------------------GTTAT--
Sp_wtf7                             ------TCTCGCTA--ATTC----------TTT---------TTGGGTTG
Sp_wtf8*                            AGGTGCTCTCAAAAGGATGCCCAA-----ATTTATCAG-GAATGGTATAG
Sp_wtf9                             AGGTGCTCTCAAAAGGATGCCCAA-----ATTTATCAG-GAATGGTATAG
Sp_wtf10                            --------TCAGAAAGATGG-----------------------GTCAT--
Sp_wtf12*                           ----GATGGAAAGAGACTAT-----------TTTGTGGAAAATCGTTT-G
Sp_wtf11                            --------TCGCAAGGAT---------------A----------------
Sp_wtf13                            AGGTGCTCTCAAAAGGATGCCCAA-----ATTTATCGG-GAATGGTATAG
Sp_wtf15                            --------TCATAA--ATACC----------G----------TGGCATGG
Sp_wtf14                            --------TCACTAGAGT-------------TT-----------TTA---
Sp_wtf16                            AGGTGCTCTCAAAAGGATGCCCAA-----ATTTATCAG-GAATGGTATAG
Sp_wtf18                            AGGTGCTCTCAAAAGGATGCCCAA-----ATTTATCAG-GAATGGTATAG
Sp_wtf17*                           --------TGAAAAGAACAC------------TA-----GCACTTTATGA
Sp_wtf18-2                          AGGTGCTCTCAAAAGGATGCCCAA-----ATTTATCAG-GAATGGTATAG
Sp_wtf19                            AGGTGCACTCATAAGAACACGAAA-----CTCTATCAG-GAATGGTATAG
Sp_wtf20                            --------TGAAAAGAGTAC--AA---------------GCATATTGTGA
Sp_wtf21                            AGGTGCACTCATAAGAACACGAAA-----CTCTATCAG-GAATGGTATAG
Sp_wtf22*                           AGGTGTACTCAAGAGGATGCGCAA-----CACTACTGG-GAATGTTATAG
Sp_wtf23                            AGGTGCACTCATAAGAACACGAAA-----CTCTATCAG-GAATGGTATAG
Sp_wtf24*                           AGGTGCTCTCAAAAGGATGCCCAA-----ATTTATCAG-GAATGGTATAG
Sp_wtf25                            --------TGAAAAGAACAC------------TA-----GCATTTTATGG

CBS5557_wtf1                        C---------GTGATGCCAC------------------------------
CBS5557_wtf2                        ------------GAGGCCAA------------------------------
CBS5557_wtf3*                       C---------GTGATGCCA-------------------------------
CBS5557_wtf4                        CT-TCTTTCCTAGGAGGTTTAGGAAAT---------------------GC
CBS5557_wtf5                        ------------GAGGCCAA------------------------------
CBS5557_wtf6                        ---------CGTGATGCCA-------------------------------
CBS5557_wtf7                        CTTTTT--------------------------------------------
CBS5557_wtf8                        GT-TATATATGTGAAGGTATAGC-A----------------------A--
CBS5557_wtf9                        CT-TCTTTCCTAGAAGGT--------------------------------
CBS5557_wtf10                       -------------AGGCCAA------------------------------
CBS5557_wtf11                       CG-----------ATGGT--------------------------------
CBS5557_wtf12*                      CTATCATCTCCAGATTGTG-----A-------------------------
CBS5557_wtf13                       TTAT--------GAGGCCA-------------------------------
CBS5557_wtf14                       --------------------------------------------------
CBS5557_wtf15                       ATTAAATCTCTTGGTGGC--------------------------------
CBS5557_wtf16*                      CT-TCTTTCCTAGGAGGTATAGC-A----------------------A--
CBS5557_wtf17                       -------AACGTGATGCCA-------------------------------
CBS5557_wtf18                       CT-TCTTTCCTAGGAGGTTTAGGGAATGCATTTGGAGGGATAGGAAATGC
CBS5557_wtf19                       CT-TCTTTCCTAGGAGGTTTAGGGAAT---------------------GC
CBS5557_wtf20                       TTAT--------GAGGCCA-------------------------------
CBS5557_wtf21                       CT-TCTTTCCTAGGAGGTATAGCAAAT---------------------GC
CBS5557_wtf22                       CT-TCTTTCCTAGGAGGTTTAGGGAAT---------------------GC
CBS5557_wtf23                       TTAT--------GAGGCCA-------------------------------
CBS5557_wtf24                       CT-TCTTTCCTAGAAGGTTTAGGGAAT-----------------------
CBS5557_wtf25                       TTAT--------GAGGCCA-------------------------------
CBS5557_wtf27                       GT-TATATATTAGAAGGTATAGGGAAT--------------------A--
CBS5557_wtf28                       CT-TCTTTCCTAGAAGGT--------------------------------
CBS5557_wtf29                       GT-TATATATTAGAAGGTATAGGGAAT-----------------------
CBS5557_wtf31                       CT-TCTTTCCTAGAAGGTATAGGGAAT--------------------A--
CBS5557_wtf32                       GT-TATATATGTGGAGGTATAGG-A----------------------A--
CBS5557_wtf33                       GT-TTTATATTAGGAGGTATAGC-A----------------------A--
CBS5557_wtf35                       ------------GAGGCCAA------------------------------
FY29033_wtf1                        ---------CGTGATGCCAC------------------------------
FY29033_wtf2                        CT-TCTTTCCTAGGAGGTTTAGGGA-------------------------
FY29033_wtf4                        CT-TCTTTCCTAGAAGGTATAGGGAAT-----------------------
FY29033_wtf5                        ------------GAGGCCAA------------------------------
FY29033_wtf6                        -------------AGGCCAA------------------------------
FY29033_wtf7                        CTTTTT--------------------------------------------
FY29033_wtf8                        CT-TCTTTCCTAGAAGGTATAGGGAAT-----------------------
FY29033_wtf9                        CT-TCTTTCCTAGAAGGTA-------------------------------
FY29033_wtf10                       -------AACGTGATGCCA-------------------------------
FY29033_wtf11                       ------------GAA-----------------------------------
FY29033_wtf12*                      CTATCATCTCCAGATTGTG-----A-------------------------
FY29033_wtf13                       CT-TCTTTCCTAGGAGGTATAGC-A----------------------A--
FY29033_wtf14                       --------------------------------------------------
FY29033_wtf15                       ATTAAATCTCTTGGTGGCG-------------------------------
FY29033_wtf16                       GT-TATATATGTGAAGGTATAGGGAAT---------------------A-
FY29033_wtf17                       -------AACGTGATGCCA-------------------------------
FY29033_wtf18                       CT-TCTTTCCTAGGAGGTTTAGGGAATGCATTTGGAGGGATAGGAAATGC
FY29033_wtf19                       GT-TATATATGTGGAGGTATAGA--A----------------------G-
FY29033_wtf20                       TTAT--------GAGGCCA-------------------------------
FY29033_wtf21*                      CTTT-TTTCCTAGGAGGGATAGG--A----------------------A-
FY29033_wtf22                       CT-TCTTTCCTAGGAGGTATAGC--A----------------------A-
FY29033_wtf23                       GT-TATATATTAGAAGGTATAGGGAAT-----------------------
FY29033_wtf24                       CTTT-GATACTAAGAGGTCTAGC--A----------------------A-
FY29033_wtf25                       TTAT--------GAGGCCA-------------------------------
FY29033_wtf26                       GT-TATATATTAGAAGGTATAGGGAAT-----------------------
FY29033_wtf27                       CTTT-TTTCCTAGGAGGGATAGG--A----------------------A-
FY29033_wtf28                       CT-TCTTTCCTAGGAGGTATAGC--A----------------------A-
FY29033_wtf30                       CT-TCTTTCCTAGGAGGTA-------------------------------
FY29033_wtf31                       CT-TTTATACTAAGAGGTCTAGC---A----------------------A
FY29033_wtf33                       GT-TATATATGTGGAGGTATAGA---A----------------------G
FY29033_wtf35                       ---------CGTGATGCCAC------------------------------
FY29033_wtf36                       CT-TCTTTCCTAGAAGGTATAGGGAAT------------ATAGGAAATGC
FY29033_wtf37                       CT-TCTTTCCTAGAAGGTA-------------------------------
FY29033_wtf38                       GT-TATATATTAGAAGGTATAGC---A----------------------A
FY29033_wtf39                       CT-TCTTTCCTAAGAGGTATAGCAA-A-----------------------
FY29033_wtf40                       TTAT--------GAGGCCA-------------------------------
FY29033_wtf41                       CT-TCTTTCCTAGGAGGTTTAGGGAAT---------------------GC
FY29033_wtf42                       ---------------GCCA-------------------------------
Sk_wtf1*                            ---------CGTGATGCCAC------------------------------
Sk_wtf4                             CT-TCTTTCCTAGAAGGTATAGGGAAT-----------------------
Sk_wtf5                             ------------GAGGCCAA------------------------------
Sk_wtf28                            CT-TCTTTCCTAGGAGGTATAGCAA-A-----------------------
Sk_wtf6                             TTAT--------GAGGCCA-------------------------------
Sk_wtf7                             CTTTTT--------------------------------------------
Sk_wtf9                             CT-TCTTTCCTAGAAGGTA-------------------------------
Sk_wtf32                            GT-TATATATGTGGAGGTATAGG-A----------------------A--
Sk_wtf12*                           CTATCATCTCCAGATTGTG-----A-------------------------
Sk_wtf11                            C-----------GATGGT--------------------------------
Sk_wtf13                            CT-TCTTTCCTAGGAGGTATAGCAAATG---------------------C
Sk_wtf15                            ATTAAATCTCTTGGTGGCG-------------------------------
Sk_wtf14                            --------------------------------------------------
Sk_wtf16                            GT-TATATATGTGAAGGTATAGGGAATA----------------------
Sk_wtf18                            CT-TCTTTCCTAGGAGGTTTAGGGAATG---------------------C
Sk_wtf17*                           --------ACGTGATGCCA-------------------------------
Sk_wtf19                            GT-TATATATGTGGAGGTATAGA----A----------------------
Sk_wtf20                            TTAT--------GAGGCCA-------------------------------
Sk_wtf21*                           CT-TTTTTCCTAGGAGGGATAGGAAA-T----------------------
Sk_wtf26                            GT-TATATATTAGAAGGTATAGGGAATA----------------------
Sk_wtf22                            GT-TATATATTAGAAGGTATAGGGAATA----------------------
Sk_wtf23                            GT-TATATATGTGGAGGTATAGA----A----------------------
Sk_wtf24                            -----------TGATGCCA-------------------------------
Sk_wtf25                            TTAT--------GAGGCCA-------------------------------
Sk_wtf27                            CT-TTTTTCCTAGGAGGGATAGGAAA-T----------------------
Sk_wtf29                            GT-TATATATTAGAAGGTATAGGGAAT-----------------------
Sk_wtf8                             GT-TATATATGTGAAGGTATAGCAAA-T----------------------
Sk_wtf31                            CT-TTTATACTAAGAGGTCTAGCAAA-T----------------------
Sk_wtf30                            CT-TCTTTCCTAGGAGGTA-------------------------------
Sk_wtf10                            -------AACGTGATGCCA-------------------------------
Sk_wtf33                            GT-TATATATGTGGAGTTATAGGAGA-T----------------------
Sk_wtf34                            CT-TCTTTCCTAGGAGGTTTAGGGAATG---------------------C
Sk_wtf2                             ------------GAGGCCAA------------------------------
Sk_wtf35                            ------------GAGGCCAA------------------------------
Sp_wtf1*                            ---------CGTGATGCCAC------------------------------
Sp_wtf2*                            ------------GAGGCCAA------------------------------
Sp_wtf4                             CT-TCTTTCCTAGGAGGTTTAGGAAATGCATTTGGAGGGATAGGAAATGC
Sp_wtf3*                            -----------TGATGCCA-------------------------------
Sp_wtf4-2                           CT-TCTTTCCTAGGAGGTTTAGGAAAT---------------------GC
Sp_wtf5                             ------------GAGGCCAA------------------------------
Sp_wtf6*                            ------------GAGGCCA-------------------------------
Sp_wtf7                             CTTTTT--------------------------------------------
Sp_wtf8*                            CT-TCTTTCCTAGGAGGTA-------------------------------
Sp_wtf9                             CT-TCTTTCCTAGGAGGTA-------------------------------
Sp_wtf10                            ------------GAGGCCAA------------------------------
Sp_wtf12*                           CTATCATCTCCAGATTGTGATGCCA-------------------------
Sp_wtf11                            ----------TTGAAAGC--------------------------------
Sp_wtf13                            CT-TCTTTCCTAGGAGGTTTAGGGAATGCATTTGGAGGGATAGGAAATGC
Sp_wtf15                            ATTAAATCTCTTGGTGGCG-------------------------------
Sp_wtf14                            --------------------------------------------------
Sp_wtf16                            CT-TCTTTCCTAGAAGGTATAGGAAA-T----------------------
Sp_wtf18                            CT-TCTTTCCTAGAAGGTATAGGAAATG---------------------C
Sp_wtf17*                           --------ACGTGATGCCA-------------------------------
Sp_wtf18-2                          CT-TCTTTCCTAGGAGGTTTAGGGAATGCATTTGGAGGGATAGGAAATGC
Sp_wtf19                            CT-TTTATATTAGAAGGTG-------------------------------
Sp_wtf20                            TTAT--------GAGGCCA-------------------------------
Sp_wtf21                            CT-TTTATATTAGGAGGGATAGGAAATG----------------------
Sp_wtf22*                           GT-TTTATATTAGAAGGTATAGGAAA-T----------------------
Sp_wtf23                            CT-TTTATTTTAGGAGGGATAGGAAATG----------------------
Sp_wtf24*                           CT-TTTATATTAGAAGGTG-------------------------------
Sp_wtf25                            TTATG------AGATCA---------------------------------

CBS5557_wtf1                        ---------------------A------------CAGCACGTGA--ATGA
CBS5557_wtf2                        ---------------------A------------CAGCAAGTGA--ATGA
CBS5557_wtf3*                       ---------------------G-----------ACAACACGTGA--ATGA
CBS5557_wtf4                        ATTTGGAGGGATAGGAAATGCA--ATTGGGCGGATAGGAAATGCGTTTAG
CBS5557_wtf5                        ---------------------A------------CAGCAAGTGA--ATGA
CBS5557_wtf6                        ---------------------G-----------ACAACACGTGA--ATGA
CBS5557_wtf7                        ---------------------C------------CAGGAATTG----TC-
CBS5557_wtf8                        -----------------ATGCA--ATTGGGCGGATAGGAAATGCGTTTAG
CBS5557_wtf9                        ---------------------A------------CAGGGAGAGCGATTAG
CBS5557_wtf10                       ---------------------A------------CAGCAAGTGA--ATGA
CBS5557_wtf11                       ---------------------G---------------TAATTTC--TTGA
CBS5557_wtf12*                      ------------------TGCC---------AGACAGCAC--GCGAACAG
CBS5557_wtf13                       ---------------------G-----------ACAACACGTGA--ATGA
CBS5557_wtf14                       ---------------------A------------TAAGTACTGTGATTG-
CBS5557_wtf15                       ---------------------G------------GAAAAAATGCGTTTGA
CBS5557_wtf16*                      -----------------ATGCG--ATGATGGGGCTAGCAAATGCGATTGG
CBS5557_wtf17                       ---------------------G-----------ACAACACGTGA--ATGA
CBS5557_wtf18                       ATTTGGAGGGATAGGAAATGCA--ATTGGGCGGATAGGAAATGCGTTTAG
CBS5557_wtf19                       ATTTGGAGGGATAGGAAATGCA--ATTGGGCGGATAGGAAATGCGTTTAG
CBS5557_wtf20                       ---------------------G-----------ACAGTACGCGAGCAGC-
CBS5557_wtf21                       GATTAGAGGGATAGCAAATGCG--ATTAGAGGGATAGCAAATGCGATTGA
CBS5557_wtf22                       ATTTGGAGGGATAGGAAATGCA--ATTGGGCGGATAGGAAATGCGTTTAG
CBS5557_wtf23                       ---------------------G-----------ACAACACGTGA--ATGA
CBS5557_wtf24                       ---------------------A------------TAGGGAGAGCGTTTAG
CBS5557_wtf25                       ---------------------G-----------ACAGTACGCGAGCAGC-
CBS5557_wtf27                       -----------TAGGAAATGCA--ATTGGGCGGATAGGAAATGCGTTTAG
CBS5557_wtf28                       ---------------------A------------CAGGGAGAGCGATTAG
CBS5557_wtf29                       ---------------------A------------TAGGGAGAGCGATTAG
CBS5557_wtf31                       -----------TAGGAAATGCA--ATTGGGCGGATAGGAAATGCGTTTAG
CBS5557_wtf32                       -----------------ATGCA--TTTGAAGGGATAGGAAATGCGCTTAT
CBS5557_wtf33                       -----------------ATGCG--ATTGGAGGGATAGCAAATGCGATTGG
CBS5557_wtf35                       ---------------------A------------CAGCAAGTGA--ATGA
FY29033_wtf1                        ---------------------A------------CAGCACGTGA--ATGA
FY29033_wtf2                        -----------------ATGCA--TTTGGAGGGATGGGAAATGCGATTAG
FY29033_wtf4                        ---------------------A------------TAGGGAGAGCGTTTAG
FY29033_wtf5                        ---------------------A------------CAGCAAGTGA--ATGA
FY29033_wtf6                        ---------------------A------------CAGCAAGTGA--ATGA
FY29033_wtf7                        ---------------------C------------CAGGAATTG----TC-
FY29033_wtf8                        ---------------------A------------TAGGGAGAGCGTTTAG
FY29033_wtf9                        ---------------------C-------------AGGGAAAGCGATTAG
FY29033_wtf10                       ---------------------G-----------ACAACACGTGA--ATGA
FY29033_wtf11                       ---------------------A--------------GCGATGGCG-----
FY29033_wtf12*                      ------------------TGCC---------AGACAGCAC--GCGAACAG
FY29033_wtf13                       -----------------ATGCG--ATTGGAGGGATAGCAAATGCGTTTAG
FY29033_wtf14                       ---------------------A------------TAAGTACTGTGATTG-
FY29033_wtf15                       ---------------------G-------------AAAAAATGCGTTTGA
FY29033_wtf16                       -----------TAGGAGATGCAT--TTAGGCGGATAGGAAATGCGTTTAG
FY29033_wtf17                       ----------------------G----------ACAACACGTGA--ATGA
FY29033_wtf18                       ATTTGGAGGGATAGGAAATGCAA--TTGGGCGGATAGGAAATGCGTTTAG
FY29033_wtf19                       ----------A-------TGCAT--TTAGGCGGATAAAAAATGCGTTTAG
FY29033_wtf20                       ----------------------G----------ACAGTACGCGAGCAGC-
FY29033_wtf21*                      ----------A-------TGCGA--TGATGGGGCTAGCAAATGCGATTAG
FY29033_wtf22                       ----------A-------TGCGA--TTAGAGGGATAGCAAATGCGATTGA
FY29033_wtf23                       ----------------------A-----------TAGGGAGAGCGTTTAG
FY29033_wtf24                       ----------A-------TGCAT--TGGAGCGGATAGGGAATGGGAGGAG
FY29033_wtf25                       ----------------------G----------ACAGTACGCGAGCAGC-
FY29033_wtf26                       ----------------------A-----------TAGGGAGAGCGTTTAG
FY29033_wtf27                       ----------A-------TGCGA--TGATGGGGCTAGCAAATGCGATTAG
FY29033_wtf28                       ----------A-------TGCAT--TTGGAGGGATAGCAAATGCGATTAG
FY29033_wtf30                       ----------------------T------------AGCAAATGCGATTAG
FY29033_wtf31                       ----------A-------TGCAT--TGGAGAGGATAAGGAATGGGAACAG
FY29033_wtf33                       ----------A-------TGCAT--TTAGGCGGATAAAAAATGCGTTTAG
FY29033_wtf35                       ----------------------A-----------CAGCACGTGA--ATGA
FY29033_wtf36                       AATTGGGCGGATAGGAAATGCAA--TTGGGCGGATAGGAAATGCGTTTAG
FY29033_wtf37                       ----------------------C------------AGCGAGAGCGATTAG
FY29033_wtf38                       ----------A-------TGCAA--TTGGGCGGATAGGAAATGCGTTTAG
FY29033_wtf39                       ------------------TGCGA--TTAGAGGGATAGCAAATGCGATTGA
FY29033_wtf40                       ----------------------G----------ACAGTACGCGAGCAGC-
FY29033_wtf41                       ATTTGGAGGGATAGGAAATGCAT--TTGTAGGGATGGGAAATGCGATTAG
FY29033_wtf42                       ----------------------G----------ACAACACGTGA--ATGA
Sk_wtf1*                            ----------------------A-----------CAGCACGTGA--ATGA
Sk_wtf4                             ----------------------A-----------TAGGGAGAGCGTTTAG
Sk_wtf5                             ----------------------A-----------CAGCAAGTGA--ATGA
Sk_wtf28                            ------------------TGCAT--TTGGAGGGATAGCAAATGCGATTAG
Sk_wtf6                             ----------------------G----------ACAGTACGCGAGCAGC-
Sk_wtf7                             ----------------------C-----------CAGGAATTG----TC-
Sk_wtf9                             ----------------------C------------AGGGAAAGCGATTAG
Sk_wtf32                            -----------------ATGCA--TTTGAAGGGATAGGAAATGCGCTTAT
Sk_wtf12*                           ------------------TGCC---------AGACAGCAC--GCGAACAG
Sk_wtf11                            -----------------------G-------------TAATTTC--TTGA
Sk_wtf13                            GATTAGAGGGATAGCAAATGCG--ATTGGAGGGATAGCAAATGCGTTTAG
Sk_wtf15                            -----------------------G-----------AAAAAATGCGTTTGA
Sk_wtf14                            ---------------------A------------TAAGTACTGTGATTG-
Sk_wtf16                            T-----------AGGAGATGCATT--TAGGCGGATAGGAAATGCGTTTAG
Sk_wtf18                            ATTTGGAGGGATAGGAAATGCA--ATTGGGCGGATAGGAAATGCGTTTAG
Sk_wtf17*                           -----------------------G---------ACAACACGTGA--ATGA
Sk_wtf19                            G----------A------TGCATT--TAGGCGGATAAAAAATGCGTTTAG
Sk_wtf20                            -----------------------G---------ACAGTACGCGAGCAGC-
Sk_wtf21*                           -------------------GCG--ATGATGGGGCTAGCAAATGCGATTAG
Sk_wtf26                            T-----------AGGAAATGCA--ATTGGGCGGATAGGAAATGCGTTTAG
Sk_wtf22                            T-----------AGGAAATGCA--ATTGGGCGGATAGGAAATGCGTTTAG
Sk_wtf23                            G----------A------TGCATT--TAGGCGGATAAAAAATGCGTTTAG
Sk_wtf24                            -----------------------G---------ACAACACGTGA--ATGA
Sk_wtf25                            -----------------------G---------ACAGTACGCGAGCAGC-
Sk_wtf27                            -------------------GCG--ATGATGGGGCTAGCAAATGCGATTAG
Sk_wtf29                            ---------------------A------------TAGGGAGAGCGATTAG
Sk_wtf8                             -------------------GCA--ATTGGGCGGATAGGAAATGCGTTTAG
Sk_wtf31                            -------------------GCATT--GGAGAGGATAAGGAATGGGAACAG
Sk_wtf30                            ----------------------T------------AGCAAATGCGATTAG
Sk_wtf10                            ---------------------G-----------ACAACACGTGA--ATGA
Sk_wtf33                            -------------------GCATT--TAGGCGGATAGAAAATGCGTTTAG
Sk_wtf34                            ATTTGGAGGGATAGGAAATGCATT--TGTAGGGATGGGAAATGCGATTAG
Sk_wtf2                             -----------------------A----------CAGCAAGTGA--ATGA
Sk_wtf35                            ---------------------A------------CAGCAAGTGA--ATGA
Sp_wtf1*                            ----------------------A-----------CAGCACGTGA--ATGA
Sp_wtf2*                            -----------------------A----------CAGCAAGTGA--ATGA
Sp_wtf4                             ATTTGGAGGGATAGGAAATGCA--ATTGGGCGGATAGGAAATGCGTTTAG
Sp_wtf3*                            -----------------------G---------ACAACACGTGA--ATGA
Sp_wtf4-2                           ATTTGGAGGGATAGGAAATGCA--ATTGGGCGGATAGGAAATGCGTTTAG
Sp_wtf5                             -----------------------A----------CAGCAAGTGA--ATGA
Sp_wtf6*                            -----------------------G---------ACAGTACGCGAGCAGC-
Sp_wtf7                             -----------------------C----------CAGGAATTG----TC-
Sp_wtf8*                            -----------------------T-----------AGCAAATGCGATTGG
Sp_wtf9                             -----------------------T-----------AGCAAATGCGATTGG
Sp_wtf10                            -----------------------A----------CAGCAAGTGA--ATGA
Sp_wtf12*                           -----------------------G---------ACAGCAC--GCGAACAG
Sp_wtf11                            -----------------------G----------------GTGG------
Sp_wtf13                            ATTTGGAGGGATAGGAAATGCA--ATTGGGCGGATAGGAAATGCGTTTAG
Sp_wtf15                            -----------------------G-----------AAAAAATGCGTTTGA
Sp_wtf14                            -----------------------A----------TAAGTACTGTGATTG-
Sp_wtf16                            -------------------GCA--ATTGGGCGGATAGGAAATGCGTTTAG
Sp_wtf18                            ATTTGGAGGGATAGGAAATGCA--ATTGGGCGGATAGGAAATGCGTTTAG
Sp_wtf17*                           -----------------------G---------ACAACACGTGA--ATGA
Sp_wtf18-2                          ATTTGGAGGGATAGGAAATGCA--ATTGGGCGGATAGGAAATGCGTTTAG
Sp_wtf19                            -----------------------C-----------AGGGAGAGCGATTAG
Sp_wtf20                            -----------------------G---------ACAGTACGCGAGCAGC-
Sp_wtf21                            ----------------------CGATGATGGGGCTAGCAAATGCGATTAG
Sp_wtf22*                           -------------------GCAAG--TGGGCGGATAGGAAATGCGATTAG
Sp_wtf23                            ----------------------CGATGATGGGGCTAGCAAATGCGTTTAG
Sp_wtf24*                           -----------------------C-----------AGGGAGAGCGATTAG
Sp_wtf25                            -----------------------G---------ACAGCACGTGA--ATGA

CBS5557_wtf1                        A-----T----------ACACAGCTATTTCGTTACGTGAAATGAACCCTG
CBS5557_wtf2                        A-----T----------ACACAGCTGTTCCATTGCGTGAGATGAACCCCG
CBS5557_wtf3*                       A-----T----------ACACTGCTATTCCGTTACGTGAGATGAACCCTG
CBS5557_wtf4                        AGGTGCCAACG---ATAATAATGACATTCCCTTGGGAGAAATGGATGTTG
CBS5557_wtf5                        A-----T----------ACACAGCTGTTCCATTGCGTGAGATGAACCCCG
CBS5557_wtf6                        ATG---------------CACAGCTGTTCCATTGCGTGATATGAACCCCG
CBS5557_wtf7                        -----------------ACCATGATCGTTTTTTATGGAATATATA---TG
CBS5557_wtf8                        AGGTGCCAACG---ATAATAATGACATTCCCTTGGGGGAAATGGATGTCG
CBS5557_wtf9                        AGGTGCCAACGATAATAATAATAGCATTCCCTTGGAAGAAACGGAGGCCG
CBS5557_wtf10                       ATG---------------CACAGCTGTTCCATTGCGTGATATGAACCCCG
CBS5557_wtf11                       AG-----------------------ATTC---------AGATGAATT---
CBS5557_wtf12*                      CG-----A----------CACCGCTATTCCATTGCGTGAAATGAATCCTG
CBS5557_wtf13                       A-----T----------ACACAGCTATTCCATTACGTGAGATGAACCGTG
CBS5557_wtf14                       --------------------CTTATTTGCTATTAGG-GATAT----CCTA
CBS5557_wtf15                       A------A---------ATAACTACAATCAATTGAATGAAACAAGTCCCG
CBS5557_wtf16*                      AGGTGCCAACGATAATAATAATAACATTCCCTTGGAAGAAACGGAGGCCG
CBS5557_wtf17                       A-----T----------ACACAGCTATTCCATTGCATGAGATGAACCCTG
CBS5557_wtf18                       AGGTGCCAACG---ATAATAATGACATTCCCTTGGGAGAAATGGATGTTG
CBS5557_wtf19                       AGGTGCCAACG---ATAATAATGACATTCCCTTGGGGGAAATGGATGTTG
CBS5557_wtf20                       -------A---------ATACTGCTATTCCGTTACGTGAGATGAACCCTG
CBS5557_wtf21                       AGGTGCCAACG---ATAATAATGACATTCCCTTGGGGGAAATGGATGTTG
CBS5557_wtf22                       AGGTGCCAACG---ATAATAATGACATTCCCTTGGGAGAAATGGATGTTG
CBS5557_wtf23                       A-----T----------ACACAGCTATTCCATTACGTGAGATGAACCGTG
CBS5557_wtf24                       AGGTGCCAACGATAATAATAATAACATTCCCTTGGGGGAAATGGAAGTTG
CBS5557_wtf25                       -------A---------ATACTGCTATTCCGTTACGTGAGATGAACCCTG
CBS5557_wtf27                       AGGTGCCAACG---ATAATAATGACATTCCCTTGGGGGAAATGGATGTTG
CBS5557_wtf28                       AGGTGCCAACGATAATAATGATAACATTCCCTTGGAAGAAACGGAGGCCG
CBS5557_wtf29                       AGGTGCCAACGATAATAATAATAACATTCCCTTGGAAGAAACGGAGGCCG
CBS5557_wtf31                       AGGTGCCAACGATAATAATAATAACATTCCCTTGGAAGAAACGGAGGCCG
CBS5557_wtf32                       AGGTGCCAACGATAATAATAATAACATCCCATTGGGGGAAATCGATGTCG
CBS5557_wtf33                       AGGTGCCAACG---ATAATAATGACATTCCCTTGGGGGAATTGGAAGTTG
CBS5557_wtf35                       A-----T----------ACACAGCTGTTCCATTGCGTGAGATGAACCCCG
FY29033_wtf1                        A-----T----------ACACAGCTGTTCCATTGCGTGAGATGAACCCCG
FY29033_wtf2                        AGGTGCCAACG---ATAATAATGACATTCCCTTGGGGGAAATGGATGTTG
FY29033_wtf4                        AGGTGCCAACG---ATAATAATGACATTCCCTTGGGAGAAATGGATGTTG
FY29033_wtf5                        A-----T----------ACACAGCTATTCCATTGCATGAGATGAACCCTG
FY29033_wtf6                        ATG---------------CACAGCTGTTCCATTGCGTGATATGAACCCCG
FY29033_wtf7                        -----------------ACCATGGTCGTTTTTTATGGACTATATA---TG
FY29033_wtf8                        AGGTGCCAACG---ATAATAATAACATCCCCTTGGGGGAAATGGATGTCG
FY29033_wtf9                        AGGTGCCAACGATAATAATAATAACATTCCCTTGGAAGAAACGGAGGCCG
FY29033_wtf10                       A-----T----------ACACAGCTATTCCATTACGTGAGATGAACCGTG
FY29033_wtf11                       ------------------TAAT----TTC--TT----GAA---GATTCAG
FY29033_wtf12*                      CG-----A----------CACCGCTATTCCATTGCGTGAAATGAATCCTG
FY29033_wtf13                       AGGTGCCAACG---ATAATAATGACATTCCCTTGGGAGAAATGGATGTTG
FY29033_wtf14                       --------------------CTTATTTGCTATTAGG-GACAT----CCTA
FY29033_wtf15                       A------A---------ATAACTACAATCAATTGAATGAAACAAGTCCCG
FY29033_wtf16                       AGGTGCCAACG---ATAATAATAACATCCCATTGGGGGAAATCGATGTCG
FY29033_wtf17                       A-----T----------ACACAGCTATTCCATTGCATGAGATGAACCCTG
FY29033_wtf18                       AGGTGCCAACG---ATAATAATGACATTCCCTTGGGAGAAATGGATGTTG
FY29033_wtf19                       AGGTGCCAACG---ATAATAATAACATCCCCTTGGGGGAAATGGATGTCG
FY29033_wtf20                       -------A---------ATACTGCTATTCCGTTACATGAGATGAACCCTG
FY29033_wtf21*                      AGGTGCCAACG---ATAATAATGACATTCCCTTGGGGGAAATGGATGTTG
FY29033_wtf22                       AGGTGCCAACG---ATAATAATGACATTCCCTTGGGGGAAATGGATGTTG
FY29033_wtf23                       AGGTGCCAACG---ATAATAATGACATTCCCTTGGGGGAAATGGAAGTTG
FY29033_wtf24                       AGTCCCAAATG---ATAACAATGACATCCCATTGGAAGAAATGGAGGCTG
FY29033_wtf25                       -------A---------ATACTGCTATTCCGTTACGTGAGATGAACCCTG
FY29033_wtf26                       AGGTGCCAACG---ATAATAATGACATTCCCTTGGGGGAAATGGAAGTTG
FY29033_wtf27                       AGGTGCCAACG---ATAATAATGACATTCCCTTGGGGGAAATGGATGTTG
FY29033_wtf28                       AGGTGCCAACG---ATAATAATGACATTCCCTTGGGGGAAATGGAAGTTG
FY29033_wtf30                       AGGTGCCAACG---ATAATAATGACATTCCCTTGGGGGAAATGGATGTTG
FY29033_wtf31                       AGTCCCAAATG---ATTACAATGACATTCCATTGGAAGAAATGGAGGCTG
FY29033_wtf33                       AGGTGCCAACG---ATAATAATAACATCCCCTTGGGGGAAATGGATGTCG
FY29033_wtf35                       A-----T----------ACACAGCTGTTCCATTGCGTGAGATGAACCCCG
FY29033_wtf36                       AGGTGCCAACG---ATAATAATGACATTCCCTTGGGGGAAATGGAAGTTG
FY29033_wtf37                       AGGTGCCAACGATAATAATAATAACATTCCCTTGGAAGAAACGGAGGCCC
FY29033_wtf38                       AGGTGCCAACG---ATAATAATAACATCCCCTTGGGGGAAATCGATGTCG
FY29033_wtf39                       AGGTGCCAACG---ATAATAATGACATTCCCTTGGGGGAAATGGAAGTTG
FY29033_wtf40                       -------A---------ATACTGCTATTCCGTTACATGAGATGAACCCTG
FY29033_wtf41                       AGGTGCCAACG---ATAATAATGACATTCCCTTGGGGGAAATGGAAGTTG
FY29033_wtf42                       A-----T----------ACACAGCTATTCCATTACGTGAGATGAACCGTG
Sk_wtf1*                            A-----T----------ACACAGCTATTTCGTTACGTGAAATGAACCCTG
Sk_wtf4                             AGGTGCCAACG---ATAATAATGACATTCCCTTGGGGGAAATGGAAGTTG
Sk_wtf5                             A-----T----------ACACAGCTGTTCCATTGCGTGAGATGAACCCCG
Sk_wtf28                            AGGTGCCAACG---ATAATAATGACATTCCCTTGGGGGAAATGGAAGTTG
Sk_wtf6                             -------A---------ATACTGCTATTCCGTTACATGAGATGAACCCTG
Sk_wtf7                             -----------------ACCATGATCGTTTTTTATGGAATATATA---TG
Sk_wtf9                             AGGTGCCAACGATAATAATAATAACATTCCCTTGGAAGAAACGGAGGCCG
Sk_wtf32                            AGGTGCCAACGATAATAATAATAACATCCCATTGGGGGAAATCGATGTCG
Sk_wtf12*                           CG-----A----------CACCGCTATTCCATTGCGTGAAATGAATCCTG
Sk_wtf11                            AG-----------------------ATTC---------AGATGAATTCT-
Sk_wtf13                            AGGTGCCAACG---ATAATAATGACATTCCCTTAGGAGAAATGGATGTTG
Sk_wtf15                            A------A---------ATAACTACAATCAATTGAATGAAACAAGTCCCG
Sk_wtf14                            --------------------CTTATTTGCTATTAGG-GATAT----CCTA
Sk_wtf16                            AGGTGCCAACG---ATAATAATAACATCCCATTGGGGGAAATCGATGTCG
Sk_wtf18                            AGGTGCCAACG---ATAATAATGACATTCCCTTGGGAGAAATGGATGTTG
Sk_wtf17*                           A------T---------ACACAGCTATTCCATTGCATGAGATGAACCCTG
Sk_wtf19                            AGGTGCCAACG---ATAATAATAACATCCCCTTGGGGGAAATGGATGTCG
Sk_wtf20                            -------A---------ATACTGCTATTCCGTTACGTGAGATGAACCCTG
Sk_wtf21*                           AGGTGCCAACG---ATAATAATGACATTCCCTTGGGGGAAATGGATGTTG
Sk_wtf26                            AGGTGCCAACG---ATAATAATGACATTCCCTTGGGGGAAATGGAAGTTG
Sk_wtf22                            AGGTGCCAACG---ATAATAATGACATTCCCTTGGGGGAAATGGAAGTTG
Sk_wtf23                            AGGTGCCAACG---ATAATAATAACATCCCCTTGGGGGAAATGGATGTCG
Sk_wtf24                            A------T---------ACACAGCTATTCCATTACGTGAGATGAACCGTG
Sk_wtf25                            -------A---------ATACTGCTATTCCGTTACGTGAGATGAACCCTG
Sk_wtf27                            AGGTGCCAACG---ATAATAATGACATTCCCTTGGGGGAAATGGATGTTG
Sk_wtf29                            AGGTGCCAACGATAATAATAATAACATTCCCTTGGAAGAAACGGAGGCCG
Sk_wtf8                             AGGTGCCAACG---ATAATAATGACATTCCCTTGGGGGAAATGGATGTCG
Sk_wtf31                            AGTCCCAAATG---ATTACAATGACATTCCATTGGAAGAAATGGAGGCTG
Sk_wtf30                            AGGTGCCAACG---ATAATAATGACATTCCCTTGGGGGAAATGGATGTTG
Sk_wtf10                            A-----T----------ACACAGCTATTCCATTACGTGAGATGAACCGTG
Sk_wtf33                            AGGTGCCAACG---ATAATAATAACATCCCCTTGGGGGAAATGGATGTCG
Sk_wtf34                            AGGTGCCAACG---ATAATAATGACATTCCCTTGGGGGAAATGGATATTG
Sk_wtf2                             A------T---------ACACAGCTGTTCCATTGCGTGAGATGAACCCCG
Sk_wtf35                            A-----T----------ACACAGCTGTTCCATTGCGTGAGATGAACCCCG
Sp_wtf1*                            A-----T----------ACACAGCTATTTCGTTACGTGAAATGAACCCTG
Sp_wtf2*                            A------T---------ACACAGCTGTTCCATTGCGTGAGATGAACCCCG
Sp_wtf4                             AGGTGCCAACG---ATAATAATGACATTCCCTTGGGAGAAATGGATGTTG
Sp_wtf3*                            AT-----A----------CACTGCTATTCCGTTACGTGAGATGAACCCTG
Sp_wtf4-2                           AGGTGCCAACG---ATAATAATGACATTCCCTTGGGAGAAATGGATGTTG
Sp_wtf5                             AT-----A----------CACAGCTGTTCCATTGCGTGAGATGAACTCCG
Sp_wtf6*                            -------A---------ATACTGCTATTCCGTTACGTGAGATGAACCCTG
Sp_wtf7                             -----------------ACCATGGTCGTTTTTTATGCACTATATATGC-G
Sp_wtf8*                            AGGTGCCAACG---ATAATAATGACATTCCCTTGGAAGAAACGGAGGCCG
Sp_wtf9                             AGGTGCCAACG---ATAATAATGACATTCCCTTGGAAGAAACGGAGGCCG
Sp_wtf10                            AT-----A----------CACAGCTATTCCATTGCATGAGATGAACCCTG
Sp_wtf12*                           CG-----A----------CACCGCTATTCCATTGCGTGAAATGAATCCTG
Sp_wtf11                            ---------------------TG-TATTTTCTTG---AAGATTCA-GATG
Sp_wtf13                            AGGTGCCAACG---ATAATAATGACATTCCCTTGGGAGAAATGGATGTTG
Sp_wtf15                            A------A---------ATAACTACAATCAATTGAATGAAACAAGTCCCG
Sp_wtf14                            --------------------CTTATTTGCTATTAGG-GATAT----CCTA
Sp_wtf16                            AGGTGCCAACGATAATAATAATAACATTCCCTTGGAAGAAACGGAGGCCG
Sp_wtf18                            AGGTGCCAACGATAATAATAATAACATTCCCTTGGAAGAAACGGAGGCCG
Sp_wtf17*                           AT-----A----------CACAGCTATTCCATTGCATGAGATGAACCCTG
Sp_wtf18-2                          AGGTGCCAACG---ATAATAATGACATTCCCTTGGGAGAAATGGATGTTG
Sp_wtf19                            AGGTGCCAACG---ATAATAATGACATTCCCTTGGGGGAAATGGAAGTTG
Sp_wtf20                            -------A---------ATACTGCTATTCCGTTACGTGAGATGAACCCTG
Sp_wtf21                            AGGTGCCAACG---ATAATAATGACATTCCCTTGGGGGAAATGGATGTTG
Sp_wtf22*                           AGGTGCCAACG---ATAATAATGACATTCCCTTGGGGGAAATGGAAGTTG
Sp_wtf23                            AGGTGGCAACGATAATAATAATAACATTCCCTTGGGGGAAATGGATGTCG
Sp_wtf24*                           AGGTGCCAACG---ATAATAATGACATTCCCTTGGGGGAAATGGAAGTTG
Sp_wtf25                            AGACGCCA---------------CTATTCTGTTGCGTGAAATGAACCCTG

CBS5557_wtf1                        AA-AGTGAA-GC--C
CBS5557_wtf2                        AA-AGTGAA-GC--C
CBS5557_wtf3*                       AA-AATGAA-GC--C
CBS5557_wtf4                        AA-AGCGAA-GT--C
CBS5557_wtf5                        AA-AGTGAA-GC--C
CBS5557_wtf6                        AA-AGTGAA-GC--C
CBS5557_wtf7                        AATAGTATATATGGC
CBS5557_wtf8                        AA--GGCAAAGT--T
CBS5557_wtf9                        AA-AGCGAA-GT--C
CBS5557_wtf10                       AA-AGTGAA-GC--C
CBS5557_wtf11                       --------------C
CBS5557_wtf12*                      AA-AGTGAA-GC--C
CBS5557_wtf13                       AA-AGTGAA-GC--C
CBS5557_wtf14                       AATAGAAA------C
CBS5557_wtf15                       AAGACCTA--GT--T
CBS5557_wtf16*                      AA-AGCGAA-GT--C
CBS5557_wtf17                       AA-AATGAA-GC--C
CBS5557_wtf18                       AA-AGCGAA-GT--C
CBS5557_wtf19                       AA-AGCGAA-GT--C
CBS5557_wtf20                       AA-AATGAA-GC--C
CBS5557_wtf21                       AA-AGCGAA-GT--C
CBS5557_wtf22                       AA-AGCGAA-GT--C
CBS5557_wtf23                       AA-AGTGAA-GC--C
CBS5557_wtf24                       AA-AGCGAA-GT--C
CBS5557_wtf25                       AA-AATGAA-GC--C
CBS5557_wtf27                       AA-AGCGAA-GT--C
CBS5557_wtf28                       AA-AGCGAA-GT--C
CBS5557_wtf29                       AA-AGCGAA-GT--C
CBS5557_wtf31                       AA-AGCGAA-GT--C
CBS5557_wtf32                       AA-ATTGAA-GT--C
CBS5557_wtf33                       AA-AGCGAA-GT--C
CBS5557_wtf35                       AA-AGTGAA-GC--C
FY29033_wtf1                        AA-AGTGAA-GC--C
FY29033_wtf2                        AA-AGCGAA-GT--C
FY29033_wtf4                        AA-AGCGAA-GT--C
FY29033_wtf5                        AA-AGTGAA-GC--C
FY29033_wtf6                        AA-AGTGAA-GC--C
FY29033_wtf7                        AATAGTATATATGGC
FY29033_wtf8                        AA-GGCGAAGTT---
FY29033_wtf9                        AA-AGCGAA-GT--C
FY29033_wtf10                       AA-AGTGAA-GC--C
FY29033_wtf11                       AA-ATCTAG------
FY29033_wtf12*                      AA-AGTGAA-GC--C
FY29033_wtf13                       AA-AGCGAA-GT--C
FY29033_wtf14                       AATAGAAA------C
FY29033_wtf15                       AAGACCTA--GT--T
FY29033_wtf16                       AA-ATTGAA-GT--C
FY29033_wtf17                       AA-AATGAA-GC--C
FY29033_wtf18                       AA-AGCGAA-GT--C
FY29033_wtf19                       AA-GGCGATGTT---
FY29033_wtf20                       AA-AATGAA-GC--C
FY29033_wtf21*                      AA-AGCGAA-GT--C
FY29033_wtf22                       AA-AGCGAA-GT--C
FY29033_wtf23                       AA-AGCGAA-GT--C
FY29033_wtf24                       AA-AGCGAA-GT--C
FY29033_wtf25                       AA-AATGAA-GC--C
FY29033_wtf26                       AA-AGCGAA-GT--C
FY29033_wtf27                       AA-AGCGAA-GT--C
FY29033_wtf28                       AA-AGCGAA-GT--C
FY29033_wtf30                       AA-AGCGAA-GT--C
FY29033_wtf31                       AA-AGCGAA-GT--C
FY29033_wtf33                       AA-GGCGAAGTT---
FY29033_wtf35                       AA-AGTGAA-GC--C
FY29033_wtf36                       AA-AGCGAA-GT--C
FY29033_wtf37                       AA-AGCGAA-GT--C
FY29033_wtf38                       AA-ATTGAA-GT--C
FY29033_wtf39                       AA-AGCGAA-GT--C
FY29033_wtf40                       AA-AATGAA-GC--C
FY29033_wtf41                       AA-AGCGAA-GT--C
FY29033_wtf42                       AA-AGTGAA-GC--C
Sk_wtf1*                            AA-AGTGAA-GC--C
Sk_wtf4                             AA-AGCGAA-GT--C
Sk_wtf5                             AA-AGTGAA-GC--C
Sk_wtf28                            AA-AGCGAA-GT--C
Sk_wtf6                             AA-AATGAA-GC--C
Sk_wtf7                             AATAGTATATATGGC
Sk_wtf9                             AA-AGCGAA-GT--C
Sk_wtf32                            AA-ATTGAA-GT--C
Sk_wtf12*                           AA-AGTGAA-GC--C
Sk_wtf11                            ---AG----------
Sk_wtf13                            AA-AGCGAA-GT--C
Sk_wtf15                            AAGACCTA--GT--T
Sk_wtf14                            AATAGAAA------C
Sk_wtf16                            AA-ATTGAA-GT--C
Sk_wtf18                            AA-AGCGAA-GT--C
Sk_wtf17*                           AA-AATGAA-GC--C
Sk_wtf19                            AA-GGCGAAGTT---
Sk_wtf20                            AA-AATGAA-GC--C
Sk_wtf21*                           AA-AGCGAA-GT--C
Sk_wtf26                            AA-AGCGAA-GT--C
Sk_wtf22                            AA-AGCGAA-GT--C
Sk_wtf23                            AA-GGCGAAGTT---
Sk_wtf24                            AA-AGTGAA-GC--C
Sk_wtf25                            AA-AATGAA-GC--C
Sk_wtf27                            AA-AGCGAA-GT--C
Sk_wtf29                            AA-AGCGAA-GT--C
Sk_wtf8                             AA--GGCAAAGT--T
Sk_wtf31                            AA-AGCGAA-GT--C
Sk_wtf30                            AA-AGCGAA-GT--C
Sk_wtf10                            AA-AGTGAA-GC--C
Sk_wtf33                            AA-GGCGAA-GT--C
Sk_wtf34                            AA-AGCGAA-GT--C
Sk_wtf2                             AA-AGTGAA-GC--C
Sk_wtf35                            AA-AGTGAA-GC--C
Sp_wtf1*                            AA-AGTGAA-GC--C
Sp_wtf2*                            AA-AGTGAA-GC--C
Sp_wtf4                             AA-AGCGAA-GT--C
Sp_wtf3*                            AA-AATGAA-GC--C
Sp_wtf4-2                           AA-AGCGAA-GT--C
Sp_wtf5                             AA-AGTGAA-GC--C
Sp_wtf6*                            AA-AATGAA-GC--C
Sp_wtf7                             TAGTATGTATGG--C
Sp_wtf8*                            AA-AGCGAA-GT--C
Sp_wtf9                             AA-AGCGAA-GT--C
Sp_wtf10                            AA-AGTGAA-GC--C
Sp_wtf12*                           AA-AGTGAA-GC--C
Sp_wtf11                            AATTG----------
Sp_wtf13                            AA-AGCGAA-GT--C
Sp_wtf15                            AAGACCTA--GT--T
Sp_wtf14                            AATAGAAA------C
Sp_wtf16                            AA-AGCGAA-GT--C
Sp_wtf18                            AA-AGCGAA-GT--C
Sp_wtf17*                           AA-AATGAA-GC--C
Sp_wtf18-2                          AA-AGCGAA-GT--C
Sp_wtf19                            AA-AGCGAG-GT--C
Sp_wtf20                            AA-AATGAA-GC--C
Sp_wtf21                            AA-AGCGAA-GT--C
Sp_wtf22*                           AA-AGCGAA-GT--A
Sp_wtf23                            AA-GGCGAAGTT---
Sp_wtf24*                           AA-AGCGAA-GT--C
Sp_wtf25                            AA-AGTGAA-GC--C
