# Supplementary material for: Killer Meiotic Drive and Dynamic Evolution of the wtf Gene Family
Source: Mol Biol Evol. 2019 Apr 16;36(6):1201–14. doi: 10.1093/molbev/msz052 (PMC6526906; doi:10.1093/molbev/msz052)
Supplement: Supplementary_Material_msz052 [file supplementary_material_msz052.zip › whole_gene_nucleotide_alignment_sequential.txt]

>CBS5557_wtf1
ATG--AAGAATGA-------TTAC-A-CTTCT--TTGAAAAGTC--CTCTAGATG---AA--GAAGA-TG-AATT-GAAG
A------------CAGATCATG--AAA-TCGATTTGGAAA--AAGGACCACTCCCAGAATATGATTCGGAGGAAGAGGGC
GCATTACCTCCATATTCAGAT------C---------------ACGC-AC-T-TG--------------TAAA-----TA
AT------------------CCTCC------------------T----------------------A-----------AC
ACA-CATAGAG------AA----AAC--AATCCTTCC---AGGTCGAC-------AGA-TAATTC----T-------TCC
CCT-TTCTTGA--TAAAACTGC----TAATATC-ATTC---ACACC--AATCTATGTACTGAATGTACTTGCAATTTGTT
ATCTAAAGTATAAGAACGCTTTCTTT---AA----AAA-TTATGG---TGCAGCGGAATG-GACATTATTTGGATTTTGG
---TGTCTTGT---TTG--CACTTTGG--CTTTAATATTCTTGA-CTTACTT-CTATGAAACT--TGGACCAAGGC----
--------------------------------------------------------------------------------
--------T-----------------------------------------------------------------------
--------TGC------------------------------GGAAAA---------G-------------GAATCAAGCA
CTTTTTAGA-AAAG--------T----------------GGAGAAA-CATACCTATGG----CTTTTAGTG--------A
---------AGTCTT--------------TTTATTTAACATAC----TT----GTTGGATCACCACGAGTGGCTTTAAGA
-----------CACATTTCTGGCGAGAGA---TGGGGATTGAAAT----GTT---CTT--TGGCTGATCA---CATTATC
TTTGCTATATTG----AGCAT-CCTTGTTTT-TA-TTGTCGAAACA-GTGGAACCTGGA-----------TCAAGCA---
------A-----------AATAAACATT-----------ATGGAAAG----------ATTAAGAGGAGAC-------A--
-----------ATGCT----C---------GTGATGCCAC----------------------------------------
-----------A------------CAGCACGTGA--ATGAA-----T----------ACACAGCTATTTCGTTACGTGAA
ATGAACCCTGAA-AGTGAA-GC--C
>CBS5557_wtf2
ATG--AATAATAA-------TTAC-A-CTTCC--TTGAAAAGTC--CTATAGATG---AA--GAAGA-TG-AATT-GAAG
A------------CAGATCATG--AAA-TTGATTTGGAAA--AAGGACCCCTCCCAGAATATGATTCAGAGGAGGAAAGT
ACATTGCCTCCATATTCAGAT------C---------------ATGC-AC-G-TT--------------TAAG-----CA
AT------------------CCTCC------------------T----------------------A-----------AC
ACA-CATAGAG------AA----AAC--CATTCTTCC----GG--GACG-GC---AGA-TAATTC----T-------TCT
CCT-TGGTTTA--TAAAACTGC----TAATATC-ATTC---ATTCC--AATCTTTGTGCTAAACGTACCCGCAGTTTGTT
ATCTAACGTATAAGGACGCTCTCTTT---AA----AGA-TTATGG---CAAAGATGAATG-GGTATATTTTGGAGTGTGG
---TGTGCTAT---TTGCC---TAATGAGTTTTATTT--CTTTATGGTACTT-CTATGAAACT--TGGACCAAGGCAG--
--------------------------------------------------------------------------------
--------T-----------------------------------------------------------------------
----------C------------------------------GGAAAA---------G-------------GAATCAAGCA
CTTTTTGAA-AAAG--------T-----------------GGGAAAACATGCCTATGG----CTTTCAGTG--------A
---------AGTATT--------------TTTATTTAACATAC----TT----GTCGGATCACCAAGAATGA--------
ATT--TAAGATACATTTT-TGGCGACAGA---TGGGGATTGAAAT----GTT---CTT--TGGCTGAGCA---CATTACC
TTTGTTGTATTG----AGCAT-CCTTGTTTT-TA-TTGCTGAAACA-GTAAAACCTGGA-----------TCAATC----
------AGGGTC-------------------------AACTTGA--------------TCAGAAAGATGG-------G--
--------------TTAT--------------GAGGCCAA----------------------------------------
-----------A------------CAGCAAGTGA--ATGAA-----T----------ACACAGCTGTTCCATTGCGTGAG
ATGAACCCCGAA-AGTGAA-GC--C
>CBS5557_wtf3*
ACG--AAGAATAA-------TTAC-A-CTTCC--TTGAAAAGTT--CTATAGATG---AA--GAAGA-TG-AATT-GAAG
A------------CAGATCATG--AAA-TTGATTTGGAAA--AAGGACCCCTCCCAGAATATGATTCAGAGGAGGAAAGT
ACATTGCCTCCATATTCAGAT------C---------------ATGC-AC-G-TT--------------TAAG-----CA
ATT------------------CTCC------------------T----------------------A-----------AC
ACA-CATAGAG------AA----AAC--AATCCTTCC---AGGTCGAC-------AGA-TAATTC----T-------TCC
CCT-TTGTTGA--TAAAACTGC----TAATATC-ATTC---ACTTC--AATCATTCTATTCAATGCTCCAGCAGTTTGTT
ATCTAAAGTATAAGGACGCTTTTTTT---AA----AAA-TTATGG---TGCAGCGGAATG-GACATTATTTGGATTTTGG
---TGTCTTGT---TTG--CACTTTGG--CTTTAATATTCTTGA-CTTACTT-CTATGAAATT--TGGACCAAGGCAG--
----------------------------------------T----------------------T--------------AA
AGTAACTGTAATTT---------------------------------C--------------------------------
-----CTTGGCGAAATGTGTAAAGGTGACTGCAATTTTCTTGGCACAATGTGTCAAGGCTTGCGGAAAAGGAATCAAGCA
CTTTTTAAAGAAG---------T----------------GGAGAAA-CATGTTTTTTG----CTTT--TTG---------
--------TAAAAGT--------------TCTATTT-----------TT-T--GCTTGGTTTTATTAAAAGGTGTAAACA
AAT--TGAGTTCACATTT-AGGTGATCAACAATGGGGATGGAAAT----GCTCGGCAT--CCGCT-TTCA-----CTTTC
ATGGCTGTATC----AAGCAT-TCTCATATT-CA-TTGCTGAAACA-GTGGAACCGGGA-----------TCTTGC----
------TCT-------------------------ACGCATT--------------TACTGACCAGACT------------
TGCAACAAC--TTGCGAT--C---------GTGATGCCA-----------------------------------------
-----------G-----------ACAACACGTGA--ATGAA-----T----------ACACTGCTATTCCGTTACGTGAG
ATGAACCCTGAA-AATGAA-GC--C
>CBS5557_wtf4
ATG--AAGAATAA-------AGATTA--TCCC--TTGAG--GTCGTCTATGGATG---AA---TTGAGTACAA----AAA
A-------------CGATAATG--AAA-TTGATTTGGAAA--AAGGTCCTCTCCCAGAATACAATTCAGAAGATGGGAGC
ACATTGCCTCCATATTCAGAAATTTGGAAATATA----T-----TAA-AA-C-TGTAT----------CTGAG-GATTCA
AGT---ACAGG--------ACCTACAGAAATTG----------C----------------------A---------AATC
CCAATGTCGAA------A---G-AAGACAAGAATTCAAAGATT--CACATCC---AAA-TATATA----T--------TC
CCT-TC--TG-----AGACTAC----TAATATC-AGTTC---TTGC--AGTTATTGTTGTCTTTTTTACTGCA-TGGGTT
T------GTGTAA--ACCCGTTGGAG---AAGTCGATA-TTCGG----CAAGGTAGCTTT----CTCCGTCACAAT-TGG
---TATAACA-----TGTCCAATAGTG---TTTATTGT-TATTTTC-TGCTT-CTTTGAAACT--TGGACCCAGGCAG--
----------------------------------------T------------------------GGCACAATGTATAAA
GGTGACTGTAATTTT--------------------------------C--------------------------------
------TTGGCACAATGTGTAAAGGTGACTGCAGTTTTCTTGGCAAAATGTGTAAAGGTAATTGCGGTCGGTTTGTATAA
CTCAAAAAA-AGATTTGGTGGTTACAATCTGGCTCGCATGGGTAGT-CATTTGTTTTATACTCTTTGGTTGCGTCAAGGA
TGGTAGACTAAACTTAAATAAGGCACTCATCTGTTCCACATGCAGTATT-TCGGCTGCTTTATTTTTCATTTTATTGCTT
GTT--TGTATTCCAATTT-GGACACTCAAGCATATGCTTTTTGGTT--TGTTTCAAGTGCTGGGTGTACAAAGTTGTGTC
GTTATTGTAACG--AAAGGTT-TGATGTATT-TATTTGA-TAAACATATCGACGCGACAGGCTACGAAATTGAAGCCTCT
TCACTCTTTGTTATAGGAAATTTTCTTTTCTTTTACGAAATGGAACGTCCAGGTGCTCTCAAAAGGATGCCCAA-----A
TTTATCGG-GAATGGTATAGCT-TCTTTCCTAGGAGGTTTAGGAAAT---------------------GCATTTGGAGGG
ATAGGAAATGCA--ATTGGGCGGATAGGAAATGCGTTTAGAGGTGCCAACG---ATAATAATGACATTCCCTTGGGAGAA
ATGGATGTTGAA-AGCGAA-GT--C
>CBS5557_wtf5
ATG--AAGAATAA-------TTAC-A-CTTCT--TTAAAAAGTC--CTCTAGATG---AA--GAAGA-TG-AATT-GAAG
A------------CAGATCATG--AAA-TCGATTTGGAAA--AAGGACCCCTCCCAGAATATGATTCAGAGGAGGAAAGT
ACATTGCCTCCATATTCAGAT------C---------------ATGC-AC-T-TG--------------TAAA-----TA
AT------------------CCTCC------------------T----------------------A-----------AC
ACA-CATAGAG------AA----AAC--CATTCTTAT----GG--GACG-AC---AGA-TAATTC----T-------TCC
CCT-TTGTTGA--TAATACTGC----TAATATC-ATTC---ACTTC--AATCATTCTATTCAATGCTCCAGCAGTTTGTT
ATCTAAAGTATAAGGACGCTTTTTTT---AA----AAA-TTATGG---TGCAGCGGAATG-GACATTATTTGGATTTTGG
---TGTCTTGT---TTG--CACTTTGG--CTTTAATATTCTTGA-CTTACTT-CTATGAAACT--TGGACCAAGGCAG--
----------------------------------------T----------------------T--------------AA
AGTAACTGTAATTT---------------------------------C--------------------------------
-----CTTGGCGAAATGTGTAAAGGTGACTGCAATTTTCTTGGCACAATGTGTCAAGGCTTGCGGAAAAGGAATCAAGCA
CTTTTTAAAGAAG-----------T---------------GGGAAAACATGCCTATGG----CTTTCAGTG---------
A--------AGTCTT--------------TTTATTTAACATAC----TT----GTCGGATCACCAAGAATG--------A
ATT--TAAGATACATTTT-TGGCGACAGA---TGGGGATTGAAA----TGTT---CTT--TGGCTGATCA---CATTATC
TTTGTTGTATTG----AGCAT-CCTTGTTTT-TA-TTGCTGAAACA-GTAAAACCTGGA-----------TCAATC----
--------AG-----------GGTC------------AACTTGA--------------TCAGAAAGATGG--------G-
--------------TTAT--------------GAGGCCAA----------------------------------------
-----------A------------CAGCAAGTGA--ATGAA-----T----------ACACAGCTGTTCCATTGCGTGAG
ATGAACCCCGAA-AGTGAA-GC--C
>CBS5557_wtf6
ATG--AAGAATAA-------TTAC-A-CTTCC--TTGAAAAGTT--CTATAGATG---AA--GAAGA-TG-AATT-GAAG
A------------CAGATCATG--AAA-TTGATTTGGAAA--AAGGCCTACTCCCAGAATATAATTCAGAGGAAGAGGGC
GCGTTACCTCCATATTCAGAT------C---------------ATGC-AC-G-TT--------------TAAG-----CA
AT------------------CCTCC------------------T----------------------A-----------AC
ACA-CATAGAG------AA----AAC--AATCCTTCC---AGGTCGAC-------AGA-TAATTC----T-------TCC
CCT-TTTTTGA--TAAAACTGC----TAATATC-ATTC---ACACC--AATCTATGTACTGAATGTACTCGCAATTTGTT
ATCTAAAGTATAATGACGCTTTCTTT---AA----AAA-TTATGG---TGCAGCGGAATG-GACATTATTTGGATTTTGG
---TGTCTTGT---TTG--CACTTTGG--CTTTAATATTCTTGA-CTTACTT-CTATGAAACT--TGGACCGAGGCAG--
--------------------------------------------------------------------------------
--------T-----------------------------------------------------------------------
----------C-------------------------------------------------A---------------AGCA
CTTTTTAAA-AAAG----------T--------------GGAGAAA-CATGATTTTTG----CTTT--TTG---------
--------TAAAAGT--------------TCTTT-----AT------TT-T--GCTTGGTTTTATTAAAAGCTGAAAACA
AAT--TGAGTTCACATTT-AGGTGATCAACAATGGGGATGGAAA----TGCTCGGCAT--CCGCT-TTCA-----CTTTC
ATGGCTGTATCA----AGCAT-TCTCATATT-CA-TTGCTGAAACA-GTGGAACCGGGA-----------TCTTGC----
--------TCT-----------------------ACGCATT--------------TACTGACCAGACT------------
TGCAACAA--CTTGCGAT-----------CGTGATGCCA-----------------------------------------
-----------G-----------ACAACACGTGA--ATGAATG---------------CACAGCTGTTCCATTGCGTGAT
ATGAACCCCGAA-AGTGAA-GC--C
>CBS5557_wtf7
ATGCTAAAAATGAGTGGTTCTTAT-G-CTCCC-GTTGAGGATT---CTGCAGATG---AATTGA-GTGTG-CACT-CAGG
AAA-----------TGATAATG--AAA-TTGATTTGGAGA--AAGGTCTCCTTCCTAAATGTAATACGGGCAATGGAGGA
ACA--ACC-CCTTGTTCAGAA------C----------------------------------------------------
---------------------CTCC------------------A----------------------C-------------
--ATTAT-GAT----------------------TCC---------GACG---------CTG--------T----------
-----GGTCG-----AAATGGA-------TAT---GT------------ATGAAAATAAT--ATATACATGCAGACTTTT
A---AAC---TAAG-ACCTTTTCCTA-----------------------AGAGCGGAGTA-ACTAATTTTTCCAATGTTG
---TGTTCCA---AATG------AA--------AACA-------------T----ATGAAAATAATAGACACATGCAG--
----------------------------------------A---------------------------------------
-----CTTT-----------------------------------------------------------------------
----------TAGA------------------------CTAAG-ACCTTTTGCTAAG---------AACGGAGT----AA
CTAATGGAGTAAAGCT--------T--------------GCACAAGT-ATTATTTCTG--CTGTTACCGT----------
--------TTAATTT--------------TATTTTCATC--------------GCTTGTTTATTTTTTAGGAAAGCTTCA
TTCACTGACTTC---TCTCTCATGGGGTGGATTTTGTTTGGAATATGGTGTTTAACTTGCTTTCT-TTCA----TCTTTC
ATT-TTGTAT-------GCATATCATGAA----AGTTGG---ACCAAGTTCGCCCGAGA---------------GCG---
--------------------------------------ACCGGA---------TGATTTCGCGGGAATTCTT-------A
------------TTCTGTTGCTTTTT------------------------------------------------------
-----------C------------CAGGAATTG----TC------------------ACCATGATCGTTTTTTATGGAAT
ATATA---TGAATAGTATATATGGC
>CBS5557_wtf8
ATG--AAGAATAA-------TTAC-A-CTTCC--TTGAAAAGTC--CTCTAGATG---AA--GAAGA-TG-AACT-GAAG
A-C-----------AGATCATG--AAA-TCGATTTGGAAA--AAGGGCTACTTCCAGAATATAATTCAGAGGAGGAGGGC
GCACTGCCTCCATATTCAGATT------A---------------TGC-AC-G-TT--------------TAAG-----CA
AT------------------CCACC-------------------T----------------------A----------AC
ACA-CATAGAGA-----AA-----AC--CATTCTTC----CGG--GACGAC----AGA-TGATTC-----T------TCC
CCT-TTTTTGA--TTAAACTA----CTAATATC-ATTC---ACTCC--AATCGTTCTACTCAATGCTCTAGCAGTTTGTT
ATCTAAAGTATAAAGACGCTTTCTT---TAA----AAA-TTATGG---TGCAGCGGAATG-GATATTATTTGGATTTTGG
---TGTCTTAT---TTG--CACTTTGG--CTTTAATATTCTTGA-CTTACTT-CTATGAAACT--TGGGTCAAGGCAG--
---------------------------------------T----------------------T---------------AA
AGTAACTGTAA---------------------------------------------------------------------
--------T--------------------------TTCCTTGGCACAATGTGTAAAGGTGATCTCTATTGGCCTTTTCAA
CATAAGAAG-AGAGATGATGATTATAATTTGGATACTCTGGTTAAT-CATTTGTTGTATACTCTTTGGTTGCGTCAAATT
TGGCGATCTGAACTTAAATAAGGCTCTCATATGTTCCACATGCACTATT-TCGGCTGTTTTATTTTTAATTGTATCATCT
GTT--TGTATTCCAATTT-GGACACTTTGCCGTGCATTATCTGGGA--TGCTACAAGTGTTGGGTATACATGGCATTATC
GCACTATTAGTA--AACGGTT-CAATGTCTT-TATTTGG-TAAAAATTTTGAATGGACAGGTTGTGAAATTGAAGCCTCT
GTGCTATTTATTATGGGCAATGTTCTTTTTCTTTGCGAAATGGAATGCCCAGGAGCTCTCATAAGGACACGTAA-----C
TCTATCAGGG-ATGTTATAGGT-TATATATGTGAAGGTATAGC-A----------------------A------------
-------ATGCA--ATTGGGCGGATAGGAAATGCGTTTAGAGGTGCCAACG---ATAATAATGACATTCCCTTGGGGGAA
ATGGATGTCGAA--GGCAAAGT--T
>CBS5557_wtf9
ATG--AAGAATAA-------ATATTA--TCCC--TTGAG--GTCGTCTATGGATG---AA---ATGAGTGCAA----AAA
A-------------CGATAATG--AAA-TTGATTTGGAAA--AAGGTCCTCTCCCAGAATACAATTCAGAAGATGGGAGC
ACATTGCCTCCATATTCAGAT----------TTAAACAATCCCAAAC-AA-A-TGGGTCAGAATATTACTAAATTATTCA
ATTGGAACAAGTCTACGACTCCTCCAGATTATGATGAAAATCGTCTTCCTATTACAGACGAAGGAAACAATCCTCCTAAC
ACA-CATAGAG------AA----AAC--CATTCTTCT----GG--GACG-AC---AGA-TAATTC----T-------TCC
CCT-TTCTTGA--TAAAACTGC----TAATATC-ATTC---ACTTC--AATCATTCTATTCAATGCTCCAGCAGTTTGTT
ATCTAAAGTATAAGGACGCTTTCTTT---AA----AAA-TTATGG---TGCAGCGGAATG-GACATTGTTTGGATTTTGG
---TGTCTTGT---TTG--CACTTTGG--CTTTGTTATTCTTGA-CTTACTT-CTATGAAACT--TGGTCCAAAGCAG--
--------------------------------------T----------------------T----------------AA
AGTAACTATAATTTT-C--TTGGCACAATGTATAAAGGTGAC----T------------------G------------CA
GTTTTCTTGGCACAATGTGTAAAGGTGACTGCAATTTCCTTGGCGAAATGTGTAAAGGTAACTGCGGTCGGCTTGTACAA
CTCAAGGGA-AAAATGGGTAGTAATAATTTGGCTATTATGGGTAGT-CATTTGCTATACACTTTTTCTTCGCTCCAAATT
CGGTAACCTGAACTTAAACAAGGCTCTCATCTGTTCTACATGCAGTATT-TCAGCTGCTTTACTTTTATTTTTATTATAT
GTT--CGTCTTCCATTCT-GGACACTCAAGCATATGTTTTCTGGTT--TGTTTCAAGTGCTGGGTGTACAAAGTTGTGTC
GTTATTGTAACG--AAAGGTT-TGATGCATT-TATTTGA-TAAACATATCGACGCGACAGGCTACGAAATTGAAGTCTCT
TCACTCTTTGTTATAGGAAATTTTCTTTTCTTTTACGAAATGGAATGCCCAGGAGCTCTCAGAAGGATGCCCAA-----A
TCTATCAG-GAATGGTATAGCT-TCTTTCCTAGAAGGT------------------------------------------
-----------A------------CAGGGAGAGCGATTAGAGGTGCCAACGATAATAATAATAGCATTCCCTTGGAAGAA
ACGGAGGCCGAA-AGCGAA-GT--C
>CBS5557_wtf10
ATG--AAGAATAA-------TTAC-A-CTTCC--TTGAAAAGTC--CTATAGATG---AA--GAAGA-TG-AATT-GAAG
A-C-----------GGGACATG--AAA-TCGATTTGGAAA--AAGGGCTACTTCCAGAATATGATTCAGAGGAAGAGGGC
GCGTTACCTCCATATTCAGAT------C---------------ATGC-AC-A-TG--------------TGAA-----TA
ATA------------------CGCC------------------T----------------------T-----------AC
ACA-CATAGAG------AA----AAC--CATTCTTCC----GG--GACGGC----AGA-AAATTCT---T-----CTACC
TCT-CCGTTGA--AAAAAGCAT----TTTTATC-ATTC---ATTCC--AATCTTTGTGCTAAACGTACCCGCAGTTTGTT
ATCTAACGTATAAGGCCGCTCTCTTT---AAG----GA-TTATGG---CAAAGATGAATG-GGTATATTTTGGAGTGTGG
---TGTGCTAG---TTGCC---TGATGATTTTTATTT--CTTTATGGTTGTT-CTATGAAACT--TGGACCGAGGCAG--
--------------------------------------------------------------------------------
------T-------------------------------------------------------------------------
----------C-------------------------------------------------A---------------AGCA
CTTTTTAAA-AAAG----------T--------------GGAGAAA-CGTGCCTATGG----CTTTCGCCG---------
----------AAGTC------------CTTGCATTTAATAT----TATAATCGGC-GGATTATCACGAATG--------A
ATT--TAAGATACATTTT-TGGCGATAGA---TGGGGATTCAAA----TGTT---CTT--TGGCTGATCA---CATTATC
TTTGCTATATTG----AGCAT-CCTTGTTTT-TA-TTGCTGAAACA-GTGGAACCTGGA-----------TCAATC----
--------AG-----------GGTC------------AACTTGA--------------TCAGAAAGATGG--------G-
--------------TTATA--------------AGGCCAA----------------------------------------
-----------A------------CAGCAAGTGA--ATGAATG---------------CACAGCTGTTCCATTGCGTGAT
ATGAACCCCGAA-AGTGAA-GC--C
>CBS5557_wtf11
ATG--AACAGCAA-------TTAC---GTTCCC-TTGACAAGTT--CGGTAGATGTGGAAGAGAAAA-TGGAATC-GGAG
AATGGAGTTGATTTAGGAAATG--ATA-TTGACTTGGAAA--AAGGTTTACCTCTAAAATACAATTCGGAGAATGAGAGC
GGTTTGCCTTCAAATTCAGCTTCTTC-ATATTCAATCAATCCTGATC-CT-A-CGATGGACCTTGAAGCGCAAACGTTCA
ATCACAATGAATCCACGACCTCTGTAGGCCATGACAATAG---C----------------------A-----------AC
TCTCCTCCTAAATGTCGGA--A-AA----ATTGTTCATCTAATAAGGTGT-----ATAGTAATGAG---G------TGCC
TCT-GTTATT---TGTTTTTGT-----GATATC-ATT-----TTCCATAGTCTGTATATTTGATCTTGTTATCTTTGGTT
GTCTACAGTATAA-CATGGTTTCTAT--GGA----CGA-TTTAG--------ACGTAATG---CAACGTTT--ATCGTGG
TTCTATGCTAGCC-TTG--CTCTTTTG---TCTATT-----TTAATGCGCTA-CTATTATTTT--TGGACCAAGGCAT--
--------------------------------------------------------------------------------
-------G------------------------------------------------------------------------
------------C----------------------------------------AAAGAT----------GGAATCAAGCA
CATTTTTAAGAAG-----------T---------------GGAAAAACACGCCTCTTG----CTTTCCTTC---------
----------AAGTG------------CTTATATTCAACATC----ATT---GGCTTTTTCGTGCGAAAAGGTCTAA---
-------AAGACAGTTTT--GGCGAGCAA---TGGGGGTTGAAA----------ACAT-CTCTCTTTGCCCA--TGTTTC
CTT-TGCTACTG--TGAGCATCT-TTATCTT-CATTT-TTGAAACAT-TAAAACCAGGA-----------TCATGC----
--------AGT-----------GTC------------GATTGGA--------------TCGCAAGGAT-----------A
T-----------TG--AAAGCG-----------ATGGT------------------------------------------
-----------G---------------TAATTTC--TTGAAG-----------------------ATTC---------AG
ATGAATT-----------------C
>CBS5557_wtf12*
ATG--GAGGATAA-------TTAC-A-CTTCC--TTGAAAAGTT--CTATAGATG---AA--GAAGA-TG-AATT-GAAG
A-C-----------AGGACATG--AAA-TTGATTTGGAAA--AAGGACCACTCCCAGAACATAATTCGGAGGGTGAGAGT
ACACTACCTCCATATTCAGACATTTCGAAACTTG----C-----TAA-TC-T-TGTAC----------CTGAG-GATTCA
ATT---ACAGG--------ACCTACAGAAACTG----------C----------------------A---------AATC
CCAATGTCGAA------A---G-AAGACAAGAATTCAAAGATT--TACATCC---AAA-TATATA-----T-------TT
CCT-TC--TG-----AGACTA----CTAATAGC-AGTTC---TTGC--AGTTAGTGTCGTCTTTTTTACTGCATGGGGTT
-------GTGTAA--ACCCGTTGGAG---AAGTCGACG-TT-TGG---CAAAATAGCAT----TCTTTGTTTTAATTGGC
T--TAACATGT---TTAA-TCCTATTGA---TTACTA----TGATTTT-CTT-CTA-GAAAATC-TGAACCAAGGCA---
--------------------------------------------------------------------------------
--------T-----------------------------------------------------------------------
------------G---------------------------TGGAAA-----------------------GCAGTAAGCAA
TTTCTTGAAAAG---------------T------------GGGAAACCATGCGTCTGGT----TTTCGCAGA--------
---------AGTCTT--------------TTTATTTAACATAC----TT----GCTGGATCACCACGATTG--------A
ATT--TAAGATACA-TTTCTGGCGAGAGA---TGAGGATTCAAA----TGCT---CTT--TGGCTAATAA---TGTTATC
TTTGCTGTAATGA----GCGT-CCCCGTTTT--A-TTGCTGAAACA-GTGGAACCTGGA-----------TTAATC----
---------GGAATA---AATATTAT----------GAAA-AGATTAATAGGAGATAATGGTAATGATGGAAAGAGACTA
TTTTGTGGAGAATCGTTT-GCTATCATCTCCAGATTGTG-----A-----------------------------------
--------TGCC---------AGACAGCAC--GCGAACAGCG-----A----------CACCGCTATTCCATTGCGTGAA
ATGAATCCTGAA-AGTGAA-GC--C
>CBS5557_wtf13
ATG--AAGAATAA-------TTAC-A-CTTCC--TTGAAAAGTT--CTATAGATG---AA--GAAGA-TG-AATT-GAAG
A-C-----------AGATCATG--AAA-TCGATTTGGAAA--AAGGGCTACTTCCAGAATATAATTCAGAGGAAGAAAGT
ACATTGCCTCCATATTCAGAT------C---------------ATGC-AC-A-TG--------------TAAA-----TA
ATA------------------CGCC------------------T----------------------T-----------AC
ACA-CATAGAG------AA----AAC--CATTCTTCC----GG--GACG-AC---AGA-TAATTCT----T----CTACC
TCT-CGGTTGA--AAAAAGCA----TTTTTATC-ATTC---ATTCC--AATCTTTGTGCTAAACGTACCCGCAGTTTGTT
ATCTAACGTATAAGGACGCTCTCTTT---AA----AGA-TTATGG---CAAAGATGAATGGG-TATATTTTGGAGTGTGG
---TGTGCTAG---TTGC---CTGATGATTTTTATTT--CTTTATGGTTGTT-CTATGAAAGT--TGGACCAAGGC----
--------------------------------------------------------------------------------
--------T-----------------------------------------------------------------------
---------------TG-----------------------CGGAAAA----------------------GGAATCAAGCA
CTTTTTAAA-AAAG-------------T-----------GGAGAAA-CATGTTTTTTG----CTTT--TTGT--------
---------AAAAGT--------------TCTTT------------ATTTT--GCTTGGTTTTATTAAAAGCTGAAAACA
AAT--TGAGTTCAGATTT-AGGTGATCAACAATGGGGATGGAAA----TGCTCGGCAT--CCGCT-TTCA-----CTTTC
ATGGCTGTATC----AAGCAT-TCTCATATT-CA-TTGCTGAAACA-GTGGAACCGGGA-----------TCTTGC----
--------TCT----------------------------ACAGATT---------TGGTGAAAAGAGTAC----------
-------GAGAATATTGTGGTTAT--------GAGGCCA-----------------------------------------
-----------G-----------ACAACACGTGA--ATGAA-----T----------ACACAGCTATTCCATTACGTGAG
ATGAACCGTGAA-AGTGAA-GC--C
>CBS5557_wtf14
ATG--GAAAACAA-------TCATCA-TT-----TGGCTAAGGATTCTTTGGATG----------------AATT-GAAT
C-C-----------TAAACGTGGAAAAGGCGAGCACGAAACTCAGGTCT-----CACAATACACTGTGGTCGAGGAAGCC
ACTATACCTCAGTCTTTAG--------T----------G-----AAA-AC-T-TC---------------CAG-------
AT-------------------CTGCTG----------------A----------------------T------------C
ATAAAGT-GAT----------------GGAAGCTTCTA--AGGTTGCTG------ATACTCGT-------A-------CG
GCT-TGGTCGA-CAAAAA--------TTCCAGC-AGTACTTCTTCC--TGTTTTCGTAATAAATATTGCTTTGTTTAAAT
ATCT--CGTGTTTGCAAACTTTTC-AACTAA----AGA-TC--GGGTGCTATTTGGATTGGGAAAT--GGTGGAAT----
---TAACATATT--TT---CGATGTGGC-TTTTACTCG--------CAACA---TATGAAACA--TGGTTC-AGG-AG--
--------------------------------------------------------------------------------
---------TAT--------------------------------------------------------------------
-------------CA-------------------------AGGAAGTTATTGTC---GCTTGCGGAGCAGGTAT-AAGAT
CTTTTCCCCAAAA-------------A-----------CGGGGAGTAAATATGCTATATGCTATT---------C-----
--------TCAAGTTGA----------CTTTTGTTA---ATGC---ATT------TGCCATTCCCCTCCTTATGTTTTTT
A-----GAAGTC--ATTTTGAGCAATGGAGACTGG--------------GATGCCCGT--TGGTGGAGC------GTGTC
ATTGGTGTTATGCTAAACG-TGGCATATTTTATAATTG---AAA----TTGAA-------------------AATCC---
----------------------------------------TGGTTTAT----------TCACTAGAGT-----------T
TTTA----------------------------------------------------------------------------
-----------A------------TAAGTACTGTGATTG---------------------CTTATTTGCTATTAGG-GAT
AT----CCTAAATAGAAA------C
>CBS5557_wtf15
ATG--AGCAATAA-------TTAT-A-CTTCC--TTAAGCAGCT--CTTTAGATG---AA--GA--AATGGGATT-GAAG
G-C-----------AGGACATG--AAA-TTGACTTGGAAG--GAAGCCCACCTTCAGAGCACAATTCGGAGGAGAAAAGC
ACATTGCCTTCAAATTCAGATATTCTGACGT---------CCGCTAA-TC-C-TGTGTCT----C-----AAGCTTCAGA
AA-------------------CTCCAG----------------A----------------------T------------C
ACAGCATCGAAA---GTAA-T---ACAGGAT-CTACGCAATCGCCCACAAGCCATAGTCTACTTC-------TAAAGTTC
TCT-TT-TTG------TATTGTTTATTATTTTT-ATT-----TTGC--AATTGTTGTGCT---TGGTTGCGTGCTTCCTT
TTG---AGCACACACACACTTTCCTT---AT----AGC-TTTT----------TTGGTT---ATATTCGGTATAATCTC-
---TGTGATAT----TG-----TTTAGCGGCTCAAT-T---------TACTA-CTATGAAACT--TGGACCAAGACTG--
--------------------------------------------------------------------------------
-----------T--------------------------------------------------------------------
-------------G----------------------------------------------A---------------AGCA
CTTTTTGAAAAAAGTG-------ATAAGCCCTTTCAAGAAGG-AATACATTGTGTGTGCATTTTTA---------A----
---------AAACTTT-------------TATTTTCTA--TG----------GGCT-------TTTGAAAACGATTGAAC
ATTTTTTAGTTCTTCTTTCTGGTGATAAA---TGGGGATGGAAA----TGCTCAACAT------TATCTA--GCATTCTC
ACTCCTGTATC----ATGCATCTCTTTTTGCTTAAATG---AATCA-GTACAACTCAGA-----------TCATGCA---
--------------------------------GCACTCATTTGT--------------TCATAA--ATACC-------G-
------------TGGCATGGATTAAATCTCTTGGTGGC------------------------------------------
-----------G------------GAAAAAATGCGTTTGAA------A---------ATAACTACAATCAATTGAATGAA
ACAAGTCCCGAAGACCTA--GT--T
>CBS5557_wtf16*
ATG--AAGAATAA-------TTAC-A-CTTCC--TTGAAAAGTC--CTATAGATG---AA--GGAGA-TG-AATC-GAAG
A-C-----------AGGACATG--AAA-TCGATTTGGAAA--AAGGGCTACTTCCAGAATATGATTCAGAGGAAGAGGGC
GCACTGCCTCCATACTCGGAT------C---------------ATGC-AC-G-TT--------------TAAA-----AA
AT------------------CCTCC------------------T----------------------T-----------AC
ACA-CATAGAG------------AAAAAAATCCTTCC---AGGTCGAC-------AGA-TAATTC-----T------TCC
CCT-TTGTTGA--TAAAACTG----CTAATATC-ATTC---ACTTC--AATCATTCTATTCAATGCTCCAGCAGTTTGTT
ATCTAAAGTATAAGGACGCTTTCTTT---AAG----GA-TTATGG---TGCAGCGGAATA-GACATTATTTGGGTTTTGG
---TGTCTTGT---TTG--CACTTTGG--CTTTAATATTCTTGA-CTTACTT-CTATGAAACT--TGGACCAAGGCAG--
--------------------------------------------------------------------------------
-----------TT-------------------------------------------------------------------
-------------A-----------------------------------------AAGTAACTGCGGTCGGCTTGTACAA
CTCAAGGGA-AAAATGGGTAGTAATAATCTGGTTATTATGGGTAGT-CATTTGTTTTGTACTCTTTGGTTGCGTCAAATT
CGGTAACCTGAACTTAGACAAGGCTCTCATCTGTTCTACATGCAGTATT-TCAGCTGCTTTACTTTTATTTTTATTATAT
GTT--CGTCTTCCATTCT-GGACACTCAAGCATATGTTTTCTGGTT--TGTTTCAAGTGCTGGGTGTACAAAGTTGTGTC
GTTATTGTAACGA--AAGGTT-TGATGTATT-TATTTGA-TAAACATATCGACGCGACAGGCTACGAAATTGAAGCCACT
TCACTCTTTGTTATAGGCAATTTTTTTTTCTTTTACGAAATGGAATGTCCAGGTGCTCTCAAAAGGATGCCCAA-----A
TTTATCAG-GAATGGTATAGCT-TCTTTCCTAGGAGGTATAGC-A----------------------A------------
-------ATGCG--ATGATGGGGCTAGCAAATGCGATTGGAGGTGCCAACGATAATAATAATAACATTCCCTTGGAAGAA
ACGGAGGCCGAA-AGCGAA-GT--C
>CBS5557_wtf17
ATG--AAGAATAA-------TTAC-A-CTTCC--TTGAAAAGTC--CTATAGATG---AA--GAAGA-TG-AACT-GAAG
A-C-----------AGATTATG--AAA-TCGATTTGGAAA--AAGGACCACTCCCAGAATATGATTCAGAGGAGGAAAGT
ACATTGCCTCCATATTTAGAT------C---------------ACGC-AC-G-TG--------------TAAG-----CA
AT------------------CCTCC------------------T----------------------A-----------AC
GCA-CATAGAG------AA----AAC--CATTCTTC----CGG--GACG-AC---AGA-TGATTC-----T------TCC
CCT-TTTTTGA--TTAAACTA----CTAATATC-ATTC---ACACC--AATCTATGTACTGAATGTACTCGCAATTTGTT
ATCTAAAGTATAAGGACGCTTTTTTT--------GAGACTTATGG---CGCAGCGGAATG-GACATTATTTGGATTTTGG
---TGTCTTGT---TTG--CACTTTGG--TTTTAATAATCTTGA-CTTACTT-CTATGAAACT--TGGACCAAGGCAG--
--------------------------------------------------------------------------------
-----------T--------------------------------------------------------------------
-------------C----------------------------------------------A---------------AGCA
CTTTTTGAA-AAAG-------------T-----------GGAGAAA-CATGATTTTTG----CTTT--TTG--T------
---------AAAAGTT--------------CTTT------------ATTTT--GCTTGGTTTTATTAAAAGCTGAAAACA
AAT--TGAGTTCACATTT-AGGTGATCAACAATGGGGATGGAAA----TGCTCGGCAT--CCGCT-TTCA-----CTTTC
ATGGCTGTATC----AAGCAT-TCTCATATT-CA-TTGCTGAAACA-GTGGAACCGGGA-----------TCTTGC----
--------TCT-----------------------ACAGATTTG--------------GTGAAAAGAACAC----------
--TAGC-----ACTTTATG--------AACGTGATGCCA-----------------------------------------
-----------G-----------ACAACACGTGA--ATGAA-----T----------ACACAGCTATTCCATTGCATGAG
ATGAACCCTGAA-AATGAA-GC--C
>CBS5557_wtf18
ATG--AAGAATAA-------AGATTA--TCCC--TTGAG--GTCGTCTATGGATG---AA---TTGAGTACAA----AAA
A-------------CGATAATG--AAA-TTGATTTGGAAA--AAGGTCCTCTCCCAGAATACAATTCAGAAGATGGGAGC
ACATTGCCTCCATATTCAGAAATTTGGAAAAATA----T-----TAA-AA-C-TGTAT----------CTGAG-GATTCA
AGT---ACAGG--------ACCTACAGAAACTA----------C----------------------A---------AATC
CCAATGTCGA-------AA-G--AAGACAAGAATTCAAAGATT--CACATCC---AAA-TATATA-----T-------TC
CCT-TC--TG-----AGACTA----CTAATATC-AGTTC---TTGC--AGTTAGTGTTGTCTTTTTTACTGCA-TGGGTT
T------GTGTAA--ACCCGTTGGAG---AAGTCGATA-TTCGG----CAAGGTAGCTT----TCTCCGTCACAAT-TGG
---TATAACA-----TGTCCAATAGTG---TTTATTG--CTATTTTTTGCTT-CTTTGAAACT--TGGACCCAGGCAG--
-----------------------------------------T-----------------------GGCACAATGTATAAA
GGTGACTGCAATTTC--C-TTGGCACAATGTGTAAAGGTGAC-------T------------------G---------CA
GTTTTCTTGGCAAAATGTGTAAAGGTGACTGCAGTTTTCTTGGCAAAATGTGTAAAGGTAATTGCGGTCGGTTTGTATAA
CTCAAAAAA-AGATTTGGTGGTTACAATCTGGCTCGCATGGGTAGT-CATTTGTTTTATACTCTTTGGTTGCGTCAAGGA
TGGTAGACTAAACTTAAATAAGGCACTCATCTGTTCCACATGCAGTATT-TCGGCTGCTTTATTTTTCATTTTATTGCTT
GTT--TGTATTCCAATTT-GGACACTCAAGCATATGCTTTTTGGTT--TGTTTCAAGTGCTGGGTGTACAAAGTTGTGTC
GTTATTGTAACGA--AAGGTT-TGATGTATT-TATTTGA-TAAACATATCGACGCGACAGGCTACGAAATTGAAGCCTCT
TCACTCTTTGTTATAGGAAATTTTCTTTTCTTTTACGAAATGGAACGTCCAGGTGCTCTCAAAAGGATGCCCAA-----A
TTTATCGG-GAATGGTATAGCT-TCTTTCCTAGGAGGTTTAGGGAATGCATTTGGAGGGATAGGAAATGCATTTGGAGGG
ATAGGAAATGCA--ATTGGGCGGATAGGAAATGCGTTTAGAGGTGCCAACG---ATAATAATGACATTCCCTTGGGAGAA
ATGGATGTTGAA-AGCGAA-GT--C
>CBS5557_wtf19
ATG--AAGAATAA-------AGATTA--TCCC--TTGAG--GTCGTCTATGGATG---AA---TTGAGTACAA----AAA
A-------------CGATAATG--AAA-TTGATTTGGAAA--AAGGTCCTCTCCCAGAATACAATTCAGAAGATGGGGGA
ACATTGCCTCCATATTCAGACATTTCGAAACTTG----C-----TAA-TC-C-TGTAC----------CTGAG-GATTCA
AGT---ACAGG--------ACCTACAGAAACTA----------C----------------------A---------AATC
CCAATGTCGA-------AA-G--AAGACAAGAATTCAAAGATT--CACATCC---AAA-TATATA-----T-------TC
CCT-TC--TG-----AGACTA----CTAATATC-AGTTC---TTGC--AGTTAGTGTTGTCTTTTTTACTGCA-TGGGTT
T------GTGTAA--ACCCGTTGGAG---AAGTCGATA-TTCGG----CAAGGTAGCTT----TCTCCGTCACAAT-TGG
---TATAACA-----TGTCCAATAGTG---TTTATTG--CTATTTTCTGCTT-CTTTGAAACT--TGGACCCAGGCAG--
--------------------------------------------------------------------------------
--------T-----------------------------------------------------------------------
--------GGCACAATGTATAAAGGTGACTGCAATTTCCTTGGCAAAATGTGTAAAGGTGATCTCTATTGGCCTTTTCAA
CATAAGAAG-AGAGATGATGATTATAATTTGGATACTCTGGTTAAT-CATTTGTTGTATACTCTTTGGTTGCGTCAAGGA
TGGTAGACTAAACTTAAATAAGGCACTCATCTGTTCCACAAGCAGTATT-TCGGCTGCTTTATTTTTCATTTTATTGCTT
GTT--TGTATTCCAATTT-GGACACTCAAGCATATGCTTTTTGGTT--TGTTTCAAGTGCTGGGTGTACAAAGTTGTGTC
GTTATTGTAACGA--AAGGTT-TGATGTATT-TATTTGA-TAAACATATCGACGCGACAGGCTACGAAATTGAAGCCTCT
TCACTCTTTGTTATAGGAAATTTTCTTTTCTTTTACGAAATGGAACGTCCAGGTGCTCTCAAAAGGATGCCCAA-----A
TTTATCGG-GAATGGTATAGCT-TCTTTCCTAGGAGGTTTAGGGAAT---------------------GCATTTGGAGGG
ATAGGAAATGCA--ATTGGGCGGATAGGAAATGCGTTTAGAGGTGCCAACG---ATAATAATGACATTCCCTTGGGGGAA
ATGGATGTTGAA-AGCGAA-GT--C
>CBS5557_wtf20
ATG--AATAATAA-------TTAC-A-CTTCC--TTGAAAAGTC--CTATAGATG---AA--GAAGA-TG-AATT-GAAG
A-C-----------AGATCATG--AAA-TCGATTTGGAAA--AAGGCCTATTCCCAGAATATAATTCAGAGGAAGAAAGT
ACATTGCCTCCATATTCAGAT------C---------------ACGC-AC-G-TG--------------TAAG-----CA
AT------------------CCTCC------------------T----------------------A-----------AC
ACA-CATAGAG------AA----AAC--CATTCTTC----CGG--GACGGC----AGA-TAATTC-----T------TCC
CCT-TTCTGGA--TAAAACTG----CTAATATC-ATTC---ACACC--AATTGATGTACTGAATGTACTCGCAATTTGTT
ATCTAAAGTATAAAGACGCTTTCTTT---AA-----AAATTATGG---TGCAGCGGAATG-GACATTATTTGGATTTTGG
---TGTCTTGT---TTG--CACTTTGG--CTTTAATATTCTTGA-CTTACTT-CTATGAAACT--TGGACCGAGGCAG--
--------------------------------------------------------------------------------
--------T-----------------------------------------------------------------------
------------CA--------------------------------------------------------------AGCA
CTTTTTAAA-AAAG-------------T-----------GGAGAAA-CATGATTTTTG----CTTT--TTGT--------
---------AAAAGT--------------TCTTT------------ATTTT--GCTTGGTTTTATTAAAAGCTGAAAATA
AAT--TGAGTTCACATTT-GGGTGATCAACGATGGGGGTGGAAA----TGCTCGGCAT--CCGCT-TTCA-----CTTTC
ATGGCTGTATC----AAGCAT-TCTCATATT-CA-TTGCTGAAACA-GTGGAACCGGGA-----------TCTTGC----
--------TCT-----------------------ACAGATTTG--------------GTGAAAAGAACAC----------
--TAGC-----ATTTTATGGTTAT--------GAGGCCA-----------------------------------------
-----------G-----------ACAGTACGCGAGCAGC--------A---------ATACTGCTATTCCGTTACGTGAG
ATGAACCCTGAA-AATGAA-GC--C
>CBS5557_wtf21
ATG--AAGAATAA-------AGATTA---TCC-ATTGAGGACTT--CTATGGATG---AA---ATGAGTGCAA----AAA
A-------------CGATAATG--AAA-TTGATTTGGAAA--AAGGTCCTCTCCCAGAATACAATTCAGAAGATGGGAGC
ACATTGCCTCCATATTCAGAT----------TTAAACAATCCCAAAC-AA-A-TGGGTCAGAATATTACTAAATTATTCA
ATTGGAACAAGTCTACGACTCCTCCAGATTATGATGAAAATCGTCTTCTTATTACAGACGAAGGAAACAATCCTCCTAAC
ACA-CATAGAG------AA----AAC--CATTCTTC----CGG--GACGGC----AGA-TAATTC------T-----TCT
CCT-CGGTTTA--TAAAACTG----CTAATATC-ATTC---ATTCC--AATCTTTGTGCTAAACGTACCCGCAGTTTGTT
ATCTAACGTATAAGGACGCTCTCTT---TAA----AGA-TTATGG---CAAAGATGAATG-GGTATATTTTGGAGTGTGG
---TGTGCTAG---TTGC---CTGATGATTTTTATTTC--TTTATGGTGCTT-CTATGAAACT--TGGACCAAGGCAG--
------------------------------------------T----------------------C------------AA
AGTAACTGTAATTTT---CTTGGCACAATGTGTAAAGGTGAC--------T------------------G--------CA
GTTTTCTTGGCACAATGTGTAAAAGTGACTGTAATTTCCTTGGCACAATGTGTAAAGGTGATTGCGGTCGGTTTGTATAA
CTCAAAAAA-AGATTTGGTGGTTACAATCTGGCTCGCATGGGTAGT-CATTTGTTTTATACTCTTTGGTTGCGTCAAGGA
TGGTAGACTAAACTTAAATAAGGCACTCATCTGTTCCACAAGCAGTATT-TCGGCTGCTTTATTTTTCATTTTATTGCTT
GTT--TGTATTCCAATTT-GGACACTTTGGCGTGCATTATCTGGGA--TGCTACAAGTGTTGGGTATACATGGCATTATC
GCAGTATTAGTAA--ACGGTT-TAATGTCTT-TATTTGG-TAAACATTTCGGATGGAGAGGCTACGAAATCGAAGGGTTT
GTGCTCTTTTTCACTAGCAATGCTCTTTTTCTTTACGAAATGGAATGCCCAGGAGCTCTCAGAAGGATGCCCAA-----A
TCTATCAG-GAATGGTATAGCT-TCTTTCCTAGGAGGTATAGCAAAT---------------------GCGATTAGAGGG
ATAGCAAATGCG--ATTAGAGGGATAGCAAATGCGATTGAAGGTGCCAACG---ATAATAATGACATTCCCTTGGGGGAA
ATGGATGTTGAA-AGCGAA-GT--C
>CBS5557_wtf22
ATG--AAGAATAA-------AGATTATCTT----TTGAG--GTCGTCTATGGATG---AA---TTGAGTACAA----AAA
A-------------CGATAATG--AAA-TTGATTTGGAAA--AAGGTCCTCTCCCAGAATACAATTCAGAAGATGGGAGC
ACATTACCTCCATATTCAGAAAATTT-AAATTTAAAGGATCCCAAAC-AA-A-TGGGTCAGAATATTACTAAATTATTCA
ATTGGAACAAGTCTACGACTCCTCCAGATTATGATGAAAATCGTCTTCTTATTACAGACGAAGGAAACAATCCTCCTAAC
ACA-CATAGAG------AA----AAC--CATTCTTC----CGG--GACGAC----AGA-TGATTC------T-----TCC
CTT-TTTTTGA--TTAAACTA----CTAATATC-ATTC---ACTCC--AATCGTTCTACTCAATGCTCTAGCAGTTTGTT
ATCTAAAGTATAAAGACGCTTTCTT---TAA-----AAATTATGG---TGCAGCGGAATG-GACGTTATTTGGATTTTGG
---TGTCTTGT---TTG--CACTTTGG--CTTTAATATTCTTGA-CTTACTT-CTATGAAACT--TGGACCAAGGCAG--
------------------------------------------T----------------------C------------AA
AGTAACTGTAAT--------------------------------------------------------------------
---------------T--------------------TTCTTGGCACAATGTGTAAAGGTGATTGCGGTCGGTTTGTATAG
CTCAAAAAA-AGATTTGGTGGTTACAACCTGGCTCACATGGGTAGT-CATTTGTTTTATACTCTTTGGTTGCGTCAAGGA
TGGTAGACTAAACTTAAATAAGGCACTCATCTGTTCCACAAGCAGTATT-TCGGCTGCTTTATTTTTCATTTTATTGCTT
GTT--TGTATTCCAATTT-GGACACTCAAGCATATGCTTTTTGGTT--TGTTTCAAGTGCTGGGTGTACAAAGTTGTGTC
GTTATTGTAACGA--AAGGTT-TGATGTATT-TATTTGA-TAAACATATCGACGCGACAGGCTACGAAATTGAAGCCTCT
TCACTCTTTGTTATAGGAAATTTTCTTTTCTTTTACGAAATGGAACGTCCAGGTGCTCTCAAAAGGATGCCCAA-----A
TTTATCGG-GAATGGTATAGCT-TCTTTCCTAGGAGGTTTAGGGAAT---------------------GCATTTGGAGGG
ATAGGAAATGCA--ATTGGGCGGATAGGAAATGCGTTTAGAGGTGCCAACG---ATAATAATGACATTCCCTTGGGAGAA
ATGGATGTTGAA-AGCGAA-GT--C
>CBS5557_wtf23
ATG--AAGAATAA-------ATATTA---TCC---TGTGAGGACTTCTATGGATG---AA---ATGAATGCAA----AAA
A-------------CGATAATG--AAA-TTGATTTGGAAA--AAGGTCCTCTCCCAGAATACAATTCAGAAGATGGGAGC
ACATTGCCTCCATATTCAGAAATTTGGAAATATA---T------TAA-AA-C-TGTAT----------CTGAG-GATTCA
AGT---ACAGG--------ACCTACAGAAACTA---------C----------------------A----------AATC
CCAATGTCGA-------AAG---AAGACAAGAATTCAAAGATT--CACATCCATATATATATTT------C---------
-CT-TC--TG-----AGACTA----CTAATATC-AGTTC---TTGC--AGTTAGTGTTGTCTTTTTTACTGCA-TGGGTT
T------GTGTAA--ACCCGTTGGAG---AAGTCGATA-TTCGG----CAAGGTAGCTT----TCTCCGTCACAAT-TGG
---TATAACA-----TGTCCAATATTG---TTTATTG--CTATTTTCTACTT-CTATGAAACT--TGGACCAAGGCAG--
--------------------------------------------------------------------------------
-----------T--------------------------------------------------------------------
-------------CA---------------------------------------------A----------------GCA
CTTTTTAAA-AAAG-------------T-----------GGAGAAA-CATGTTTTTTG----CTTT--TTG--T------
---------AAAAGTT--------------CTATT----------TTTT----GCTTGGTTTTATTAAAAGCTGAAAACA
AAT--TGAGTTCACATTT-AGGTGATCAACAATGGGGATGGAAA----TGCTCGGCAT--CCGCT-TTCA-----CTTTC
ATGGCTGTATC----AAGCAT-TCTCATATT-CA-TTGCTGAAACA-GTGGAACCGGGA-----------TCTTGC----
--------TCT-----------------------ACAGATTTG--------------GTGAAAAGAGTAC----------
-------GAGAATATTGTGGTTAT--------GAGGCCA-----------------------------------------
-----------G-----------ACAACACGTGA--ATGAA-----T----------ACACAGCTATTCCATTACGTGAG
ATGAACCGTGAA-AGTGAA-GC--C
>CBS5557_wtf24
ATG--AATAATAA-------TTAC-A-CTTCC--TTGAAAAATC--CTATAGATG---AA--GAAGA-TG-AATT-GAAG
A------------CAGATCATG--AAA-TCGATTTGGAAA--AAGGCCTACTTCCAGAATATAATTCGGATGAAGAGAGC
ACACTACCTCCATATTCAGAT------C---------------ATGC-AC-A-TG--------------TAAA-----TA
ATA------------------CGCC-----------------TT---------------------A-------------C
ACA-CATAGAG------AAA----AC--CATTCTTC----CGG--GACGGC----AGA-TAATTCT----T----CTACC
TCT-TCGTCGA--AAAAAGCA----TTTTTATC-ATTC---ATTCC--AATCTTTGTGCTAAACGTACCCGCAGTTTGTT
ATCTAACGTATAAGGACGCTCTCTTT---AA----AGA-TTATGG---CAAAGATGAATGGG-TATATTTTGGAGTGTGG
---TGTGCTAT---TTGC---CTAATGATTTTTATTT--CTTTATGGTACTT-CTATGAAACT--TGGACCCAGGCAG--
--------------------------------------------------------------------------------
-----------T--------------------------------------------------------------------
-------------G----------------------------GCACAATGTGTAAAGGTGATCTCTATTGGCCTTTTCAA
CATAAGAAG-AGAGATGATGATTATAATTTGGATACTCTGGTTAAT-CATTTGTTGTATACTCTTTGGTTGCGTCAAGGA
TGGTAGACTAAACTTAAATAAGGCTCTCATCTATTCCACATGCACTATT-TCGGCTGTTTTATTTTTAATTGTATCATCT
GTT--TGTATTCCATTTT-GGACATTCGAGCGTACGTTAGCTAAGT--TGGCAAAAGTGTTTTTGTTACAAAGTGGTATC
GTGTTGGTACT---AAACGGTACGATGTTTT-TACGTGG-TAAACATTTTGAATGGACAGGTTGTGAAATTGAAGCCTCT
GTGTTATTTATTATGGGCAATGTTCTTTTTCTTTGCGAAATGGAATGCCCAGGAGCTCTCATAAGCTTACGAAA-----C
TCTATCAG-GAATGGTATAGCT-TCTTTCCTAGAAGGTTTAGGGAAT---------------------------------
-----------A------------TAGGGAGAGCGTTTAGAGGTGCCAACGATAATAATAATAACATTCCCTTGGGGGAA
ATGGAAGTTGAA-AGCGAA-GT--C
>CBS5557_wtf25
ATG--AAGAATAA-------TTAC-A-CTTCC--TTGAAAAAAC--CTCTAGATG---AA--GAAGA-TG-AATT-GAAG
A------------CAGATCATG--AAA-TTGATTTGGAAA--AAGGACTCCTCCCAGAATATGATTCAGAGGAGGAAAGT
ACATTGCCTCCATATTCAGAT------C---------------ACGC-AC-G-TG--------------TAAG-----CA
AT------------------CCTCC------------------T---------------------A------------AC
ACA-CATAGAG------AAA----AC--AATCCTTCC---AGGTCGAC-------AGA-TAATTC-----T------TCC
CCT-TTCTTGA--TAAAACTG----CTAATATC-ATTC---ACACC--AATCTATGTACTGAATGTACTCGCAATTTGTT
ATCTAACGTATAAGGATGCTTTCTTT---AAG----GA-TTATGG---TGCAGCGGAATG-GACATTATTTGGATTTTGG
---TGTCTTGT---TTG--CACTTTGG--CTTTAATATTCTTGA-CTTACTT-CTATGAAACT--TGGACCAAGGCAG--
--------------------------------------------------------------------------------
-----------T--------------------------------------------------------------------
-------------C----------------------------GGAAAAGGAATCAAGGCAGTAGGAAAAGGAATCAAGCA
CTTTTTGAA-AAAG-------------T-----------GGAGAAA-CATGATTTTTG----CTTT--TTG--T------
---------AAAAGTT--------------CTTT------------ATTTT--GCTTGGTTTTATTAAAAGCTGAAAATA
AAT--TGAGTTCACATTT-GGGTGATCAACGATGGGGGTGGAAA----TGCTCGGCAG--CCGCT-TTCA-----CTTTC
ATGGCTGTATC----AAGCAT-TCTCATATT-CA-TTGCTGAAACA-GTGGAACCGGGA-----------TCTTGC----
--------TCT-----------------------ACAGATTTG--------------GTGAAAAGAACAC----------
--TAGC-----ATTTTATGGTTAT--------GAGGCCA-----------------------------------------
-----------G-----------ACAGTACGCGAGCAGC--------A---------ATACTGCTATTCCGTTACGTGAG
ATGAACCCTGAA-AATGAA-GC--C
>CBS5557_wtf27
ATG--AATAATAA-------TTAC-A-CTTCC--TTGAAAAGTT--CTATAGATG---AA--GAAGA-TG-AATT-GAAG
A------------CAGATCATG--AAA-TCGATTTGGAAA--AAGGCCTACTTCCAGAGTATAATTCGGATGAAGAGAGC
ACACTACCTCCATACTCAGAT------C---------------ACGC-AC-T-TG--------------TAAA-----TA
AT------------------CCTCC------------------T---------------------A------------AC
ACA-CATAGAG------AAA----AC--CATTCTTC----CGG--GACGAC----AGA-TGATTC-----T------TCC
CCT-TTTTTGA--TTAAACTA----CTAATATC-ATTC---ACTCC--AATCGTTCTACTCAATGCTCTAGCAGTTTGTT
ATCTAAAGTATAAGGACGCTTTCTTT---AA-----AAATTATGG---TGCAGCGGAATG-GACATTGTTTGGATTTTGG
---TGTCTTGT---TTG--CACTTTGG--CTTTGTTATTCTTGA-CTTACTT-CTATGAAACT--TGGTCCAAGGCAG--
-------------------------------------------TTAAAGTAACTATAATTTTCTTGGCACAATGTATAAA
GGTGACTGCAGTTTT---CTTGGCACAATGTGTAAAGGTGAC--------T------------------G--------CA
ATTTCCTTGGCGAAATGTGTAAAGGTGACTGCAATTTCCTTGGCACAATGTGTAAAGGTGATCTCTATTGGCCTTTTCAA
CATAAGAAG-AGAGATGATGATTATAATTTGGATACTCTGGTTAAT-CATTTGTTGTATACTCTTTGGTTGCGTCAAGGA
TGGTGGACTAAACTTAAATAAGGCTCTCATATGTTCCACATGCACTATT-TCGGCTGTTTTATTTTTAATTGTATCATCT
GTT--TGTATTCCAATTT-GGACACTTTGGCGTGCATTATCTGGGA--TGCTACAAGTGTTGGGTATACATGGCATTATC
GCAGTATTAGTAA--ACGGTT-TAATGTCTT-TATTTGG-TAAACATTTCGGATGGAGAGGCTACGAAATCGAAGGGTTT
GTGCTCTTTTTCACTAGCAGTGCTCTTTTTCTTTACGAAATGGAACGTCCAGGTGTACTCAAGAGGTTGCGCAA-----C
ACTACTGG-GAATGTTATAGGT-TATATATTAGAAGGTATAGGGAAT--------------------A------------
-TAGGAAATGCA--ATTGGGCGGATAGGAAATGCGTTTAGAGGTGCCAACG---ATAATAATGACATTCCCTTGGGGGAA
ATGGATGTTGAA-AGCGAA-GT--C
>CBS5557_wtf28
ATG--AAGAATAA-------CTAC-A-CTTCC--TTGAAAAGTC--CTCTAGATG---AA--GAAGA-TG-AATT-GAAG
A------------CAGATCATG--AAA-TCGATTTGGAAA--AAGGCCTACTTCCAGAGTATAATTCGGAGGAAGAAAGT
ACATTGCCTCCATATTCAGAT------C---------------ATGC-AC-G-TT--------------TAAG-----CA
ATT------------------TTCC------------------T---------------------A------------AC
ACA-CATAGAG------AAA----AC--CATTCTTC----CGG--GACGGCAG--ATAATACTTC-----T------ACC
TCT-AGGTTGA--AAAAAGCA----TTTTTATC-ATTC---ATTCC--AATCTTTGTGCTAAACGTACCCGCAGTTTGTT
ATTTAACGTATAAGGACGCTCTCTTT---AA----AGA-TTATGG---CAAAGATGAATGGG-TATATTTTGGAGTGTGG
---TGTGCTAG---TTGC---CTGATGATTTTTATTT--CTTTATGGTGCTT-CTATGAAACT--TGGACCAAGGCAG--
-------------------------------------------TCAAAGTAACTGTAATTTTCTTGGCACAATGTGTAAA
GGTGACTGCAATTTT---CTTGGCACAATGTATAAAGGTGAC--------T------------------G--------CA
ATTTCCTTGGCGAAATGTGTAAAGGTGACTGCAATTTTCTTGGCACAATGTGTAAAGGTAACTGCGGTCGGCTTGTACAA
CTCAAGGGA-AAAATGGGTAGTAATAATTTGGCTATTATGGGTAGT-CATTTGCTATACACTTTTTCTTCGCTCCAAATT
CGGTAACCTGAACTTAAACAAGGCTCTCATCTGTTCTACATGCAGTATT-TCAGCTGCCTTACTTTTATTTTTATTATAT
GTT--CGTCTTCCATTCT-GGACACTCAAGCATATGTTTTCTGGTT--TGTTTCAAGTGCTGGGTGTACAAAGTTGTGTC
GTTATTGTAACGA--AAGGTT-TGATGCATT-TATTTGA-TAAACATATCGACGCGACAGGCTACGAAATTGAAGCCTCT
TCACTCTTTGTTATAGGAAATTTTCTTTTCTTTTACGAAATGGAATGTCCAGGAGCTCTCAGAAGGATGCCCAA-----A
TCTATCAG-GAATGGTATAGCT-TCTTTCCTAGAAGGT------------------------------------------
-----------A------------CAGGGAGAGCGATTAGAGGTGCCAACGATAATAATGATAACATTCCCTTGGAAGAA
ACGGAGGCCGAA-AGCGAA-GT--C
>CBS5557_wtf29
ATG--AAGAATAA-------AGATTA---TCC-ATTGAGGACTT--CTATGGATG---AA---ATGAGTGCAA----AAA
A-------------CGATAATG--AAA-TTGATTTGGAAA--AAGGTCCTCTCCCAGAATACAATTCAGAAGATGGGAGC
ACATTGCCTCCATATTCAGAAAATTT-AAGTTTAAAGGATCCCAAAC-AA-A-TGGGAGCTAACGACCCTAACTTATTTA
ATACGGACGAGTCTACGACTCCTCCGGATTATGGTGAAGACAGCCTTT-----------------C----------TAAT
ACA-CATAGAG------AAA----AC--CATTCTTC----CGG--GACGGC----AGA-TAATTCT----T----CTACC
TCT-CGGTCGA--TAAAACTG----CTAATATC-ATTC---ATTCC--AATCTTTGTGCTAAACGTACCCGCAGTTTGTT
ATCTAACGTATAAGGACGCTCTCTTT---AA----AGA-TTATGG---CAAAGATGAATGGG-TATATTTTGGAGTGTGG
---TGTGCTAT---TTGC---CTAATGATTTTTATTT--CTTTATGGTGCTT-CTATGAAACT--TGGACCAAGGCAG--
------------------------------------------T----------------------C------------AA
AGTAACTGTAAT--------------------------------------------------------------------
---------------T--------------------TCCTTGGCAAAATGTGTAAAGGTGATCTCTATTGGCCTTTTCAA
CATAAGAAG-AGAAATGATGATTATAATTTGGTTACTCTGGTTAAT-CATTTGTTGTATACTCTTTGGTTGCGTCAAATT
TGGCGATCTGAACTTAAATAAGGCTCTCATCTATTCCACATGCACTATT-TCGGCTGTTTTACTTTTAATTGTATCATCT
GTT--TGTATTCCATTTT-GGACATTCGAGCGTACGTTAGCTAAGT--TGGCAAAAGTGTTTTTGTTACAAAGTGGTATC
GTGTTGGTACT---AAACGGTACGATGTTTT-TACGTGG-TAAACATTTTGAATGGACAGGTTGTGAAATTGAAGCCTCT
GTGCTATTTATTATGGGCAATGTTCTTTTTCTTTGCGAAATGGAATGCCCAGGAGCTCTCATAAGGACACGTAA-----C
TCTATCAG-GGATGGTATAGGT-TATATATTAGAAGGTATAGGGAAT---------------------------------
-----------A------------TAGGGAGAGCGATTAGAGGTGCCAACGATAATAATAATAACATTCCCTTGGAAGAA
ACGGAGGCCGAA-AGCGAA-GT--C
>CBS5557_wtf31
ATG--AAGAATAA-------AGATTA--TCCC--TTGAG--GTCGTCTATGGATG---AA---TTGAGTACAA----AAA
A-------------CGATAATG--AAA-TTGATTTGGAAA--AAGGTCCTCTCCCAGAATACAATTCAGAAGATGGGGGC
ACATTGCCTCCATATTCAGACATTTCGAAACTTG---C------TAA-TC-C-TGTAC----------CTGAG-GATTCA
AGT---ACAGG--------ACCTACAGAAACTA---------C----------------------A----------AATC
CCAATGTCGA-------AAG---AAGACAAGAATTCAAAGATT--CACATCCATATATATATTT------C---------
-CT-TC--TG-----AGACTA----CTAATATC-ATTTC---TTGC--AGTTAGTGTTGTCTTTTTTACTGCA-TGGGTT
T------GTGTAA--ACCCGTTGGAG---AAGTCGATA-TTCGG----CAAGGTAGCTT----TCTTCGTCACAAT-TGG
---TATAACA-----TGTCCAATATTG---CTTATTA--CTATTTTCTGCTT-CTTTGAAACT--TGGACCCAGGCAG--
------------------------------------------T----------------------GGCACAATGTATAAA
GGTGACTGTAATTTT---CTTGGCACAATGTGTAAAGGTGAC--------T------------------G--------CA
ATTTCCTTGGCGAAATGTGTAAAGGTGACTGCAATTTTCTTGGCACAATGTGTAAAGGTAACTGCGGTCGGCTTGTACAA
CTCAAGGGA-AAAATGGGTAGTAATAATTTGGCTATTATGGGTAGT-CATTTGCTATACACTTTTTCTTCGCTCCAAATT
CGGTAACCTGAACTTAAACAAGGCTCTCATCTGTTCTACATGCAGTATT-TCAGCTGCTTTACTTTTATTTTTATTATAT
GTT--CGTCTTCCATTCT-GGACACTCAAGCATATGTTTTCTGGTT--TGTTTCAAGTGCTGGGTGTACAAAGTTGTGTC
GTTATTGTAACGA--AAGGTT-TGACGTATT-TATTTGA-TAAACATATCGACGCGACAGGCTACGAAATTGAAGCCTCT
TCACTCTTTGTTATAGGAAATTTTCTTTTCTTTTACGAAATGGAATGTCCAGGTGCTCTCAAAAGGATGCCCAA-----A
TTTATCAG-GAATGGTATAGCT-TCTTTCCTAGAAGGTATAGGGAAT--------------------A------------
-TAGGAAATGCA--ATTGGGCGGATAGGAAATGCGTTTAGAGGTGCCAACGATAATAATAATAACATTCCCTTGGAAGAA
ACGGAGGCCGAA-AGCGAA-GT--C
>CBS5557_wtf32
ATG--AAGAATAA-------TTAC-A-CTTCC--TTGAAAAGTC--CTATAGATG---AA--GAAGA-TG-AATT-GAAG
A------------CAGATCATG--AAA-TCGATTTGGAAA--AAGGGCTACTTCCAGAATATAATTCAGAGGAAGAGAGT
ACATTGCCTCCATATTCAGAT------C---------------ACGC-AC-G-TG--------------TAAG-----CA
AT------------------CCTCC------------------T---------------------A------------AC
ACA-CATAGAG------AAA----AC--AATCCTTCC---AGGTCGAC-------AGA-TAATTCT----T----CTACC
TCT-CGGTTGA--AAAAAGCA----TTTTTATC-ATTC---ATTCC--AATCTATGTACTGAATGTACTCGCAATTTGTT
ATCTAACGTATAAGGACGCTTTCTTT---AAG----GA-TTATGG---TGCAGCAGAATG-GACATTATTTGGAATGTGG
---TGTGCTAG---TTGC---CTGATGATTGCTATTCT--TTTATGGTTGTT-CTTTGAAACT--TGGACCAAGGCAG--
--------------------------------------------------------------------------------
-----------T--------------------------------------------------------------------
-------------C------------------------------AAA----------GTAACTGCAATTGGCCTTTTCAA
CATAAGAAG-AGAGATGATGATTATAATTTGGATACTCTGGTTAAT-CATTTGTTGTATACTCTTCGTTTACATCAAATC
CGGCGATCTAATCTTAAACAAGGCTCTCATATGTTCCACATGCACTATT-TCGGCTGTTTTATTTTTAATTGTATCATCT
GTT--TGTATTCCAATTT-GGACACTTTGCCGTGCATTATCTGGGA--TGCTACAAGTGTCGGGTATACATGGCATTATC
GCACTATTAGTAA--ACGGTT-CAATGTCTT-TATTTGG-TAAACATTTCGAAAGGAGAGGCTACGAAATCGAAGGGTTT
GTGCTCTTTTTCACGGGCAATGCTCTTTTTCTTTACGAAATGGAACGTCCAGGTGTACTCAAGAGGATGCGCAA-----C
ACTACTGG-GAACGTTATAGGT-TATATATGTGGAGGTATAGG-A----------------------A------------
-------ATGCA--TTTGAAGGGATAGGAAATGCGCTTATAGGTGCCAACGATAATAATAATAACATCCCATTGGGGGAA
ATCGATGTCGAA-ATTGAA-GT--C
>CBS5557_wtf33
ATG--AAGAATAA-------ATATTA--TCCC--TTGAG--GTCGTCTATGGATG---AA---TTGAGTACAA----AAA
A-------------CGATAATG--AAA-TTGATTTGGAAA--AAGGTCCTCTCCCAGAATACAATTCAGAAGATGGGAGC
ACATTACCTCCATATTCAGAAAATTT-AAATTTAAAGGATCCCAAAC-AA-A-TGGGTCAGAGTATTACTAAATTATTCA
ATTGGAACAAGTCTACGACTCCTCCAGATTATGATGAAAATCGTCTTCTTATTACAGACGAAGGAAACAATCCTCCTAAC
ACA-CATAGAG------AAA----AC--CATTCTTC----CGG--GACGAC----AGA-TAATTC-----T------TCC
CCT-TTCTTGA--TAAAACTG----CTAATATC-ATTC---ACTTC--AATCATTCTATTCAATGCTCCAGCAGTTTGTT
ATCTAAAGTATAAGGACGCTTTCTTT---AA-----AAATTATGG---CGCAGCGGAATGGACTCTAA-TTGGATTTTGG
---TGTGCTAG---TT---CCCTGATAATTTTTACTTT--TTCATGGTGCTT-CTATGAAACT--TGGACCAAGGCAG--
------------------------------------------T----------------------C------------AA
AGTAACTGTAATTTT-----------------------------------C------------------T----------
-T------GGCACAATGTATAAAGGTGACTGCAATTTCCTTGGCAAAATGTGTAAAGGTGATCTCTATTGGCCTTTTCAA
CATAAGAAG-AGAGATGATGATTATAATTTGGATACTCTGGTTAAT-CATTTGTTGTATACTCTTTGGTTGCGTCAAGGA
TGGTAGACTAAACTTAAATAAGGCTCTCATATGTTCCACATGCACTATT-TCGGCTGTTTTATTTTTAATTGTATCATCT
GTT--TGTATTCCAATTT-GGACACTTTGGCGTGCATTATCTGGGA--TGCTACAAGTGTTGGGTATACATGGCATTATC
GCACTATTAGTAA--ACGGTT-TAATGTCTT-TATTTGG-TAAACATTTCGGATGGAGAGGATACGAAATCGAAGGGTTT
GTGCTCTTTTTCACGGGCAATGCTCTTTTTCTTTACGAAATGGAACGTCCAGGTGTACTCAAGAGGATGCGCAA-----C
ACTACTAG-GAATGTTATAGGT-TTTATATTAGGAGGTATAGC-A----------------------A------------
-------ATGCG--ATTGGAGGGATAGCAAATGCGATTGGAGGTGCCAACG---ATAATAATGACATTCCCTTGGGGGAA
TTGGAAGTTGAA-AGCGAA-GT--C
>CBS5557_wtf35
ATG--AAGAATAA-------TTAC-A-CTTCC--TTGAAAAGTC--CTCTAGATG---AA--GAAGA-TG-AATT-GAAG
A------------CAGATCATG--AAA-TCGATTTGGAAA--AAGGCCTACTTCCAGAATATAATTCAGAGGAAGAGGGC
GCATTACCTCCATATTCAGACATTTCGAAACTTG---C------TAA-AA-C-TGTAC----------CTGAG-GATTCA
AGT---ACAGG--------ACCTACAGAAACTG---------C----------------------A----------AATC
CCAATGTCGA-------AAG---AAGACAAGGATTCAAAGATT--CACATCCA----AATATATA-----T-------TC
CCT-TC--TG-----AGACTA----CTAATATC-AGTTC---TTGC--AGTTAGTGTTGTGTTTTTTACTGCA-TGGGTT
T------GTGTAA--ACCCGTTGGAG---AAGTCGATA-TTCGG----CAAGGTAGCTT----TCTCCGTCACAAT-TGG
---TATAACA-----TGTCCAATATTG---TTTATTG--CTATTTTCTGCTT-CTTTGAAACT--TGGACCCAGGCAG--
--------------------------------------------------------------------------------
-----------T--------------------------------------G-----------------------------
---------GCACAATGTATAAAAGTGACTGCAATTTTCTTGGCACAATGTGTCAAGGCTTGCGGAAAAGGAATCAAGCA
CTTTTTAAAGAAG--------------T------------GGGAAAACATGCCTATGG----CTTTCAGTG----A----
---------AGTATTT--------------TTATTTAACATAC----TTGTCGGATCACCAAGAATGAATT---------
-----TAAGATACATTTT-TGGCGACAGA---TGGGGATTGAAA----TGTT---CTT--TGGCTGAGCA---CATTACC
TTTGTTGTATTGA----GCAT-CCTTGTTTT-TA-TTGCTGAAACA-GTAAAACCTGGA-----------TCAATC----
--------AG-----------GGTC------------AACTTGA--------------TCAGAAAGATGG--------G-
--------------TTAT--------------GAGGCCAA----------------------------------------
-----------A------------CAGCAAGTGA--ATGAA-----T----------ACACAGCTGTTCCATTGCGTGAG
ATGAACCCCGAA-AGTGAA-GC--C
>FY29033_wtf1
ATG--AAGAATAA-------TTAC-A-CTTCC--TTGAAAAGTT--CTATAGATA---AA--GAAGA-TG-AATT-GAAA
T------------CAGTTCATG--AAA-TTGATTTGGAAA--AAGGCCTACTTCCAGAGTATAATTCGGATGAAGAGAGC
ACACTACCTCCATACTCAGAT------C---------------ACGC-AC-G-TG--------------TAAG-----CA
AT------------------CCTCC------------------T---------------------A------------AC
ACA-CATAGAG------AAA----AC--CATTCTTC----CGG--GACGAC----AGA-TAATTC-----T------TCC
CCT-TTTTTGA--TAAAACTG----CTAATATC-ATTC---ACTTC--AATCATTCTATTCAATGCTCCAGCAGTTTGTT
ATCTAAAGTATAAGGACGCTTTCTTT---AA-----AAATTATGG---CGCAGCGGAATGGACTCTAA-TTGGATTTTGG
---TGTGCTAG---TT---CCCTGATAATTTTTACTTT--TTCATGGTACTT-CTATGAAACT--TGGACCAAGGCAG--
--------------------------------------------------------------------------------
-----------T--------------------------------------------------------------------
-------------C---------------------------GGAAAA----------------------GGAATCAAGCA
CTTTTTGAA-AAAG-------------T-----------GGAGAAA-CATACCTATGG----CTTTTAGTG----A----
---------AGTCTTT--------------TTATTTAACATAC----TT----GTTGGATCACCACGAGTGACTTTAAGA
-----------CACATTTCTGGCGAGAGA---TGGGGATTGAAA----TGTT---CTT--TGGCTGATCA---CATTATC
TTTGCTATATTGA----GCAT-CCTTGTTTT-TA-TTGTCGAAACA-GTGGAACCTGGA-----------TCAAGCA---
--------A---------AATAAACATT------ATGAAA-AGA--------------TTAAGAGGAGAC---------A
-----------ATGCT-------------CGTGATGCCAC----------------------------------------
-----------A------------CAGCACGTGA--ATGAA-----T----------ACACAGCTGTTCCATTGCGTGAG
ATGAACCCCGAA-AGTGAA-GC--C
>FY29033_wtf2
ATG--AAGAATAA-------AGATTA---TCC-ATTGAGGACTT--CTATGGATG---AA---ATGAGTGCAA----AAA
A-------------CGATAATG--AAA-TTGATTTGGAAA--AAGGTCCTCTCCCAGAATACAATTCAGAAGATGGGAGC
ACATTGCCTCCATATTCAGAT----------TTAAACAATCCCAAAC-AA-A-TGGGTCAGAATATTACTAAATTATTCA
ATTGGAACAAGTCTACGACTCCTCCAGATTATGATGAAAATCGTCTTCATATTACAGACGAAGGAAACAATCCTCCTAAC
ACA-CATAGAG------AAA----AC--CATTCTTC----CGG--GACGGC----AGA-TAATTC-----T------TCT
CCT-TGGTTTA--TAAAACTG----CTAATATC-ATTC---ATTCC--AATCTTTGTGCTAAACGTACCCGCAGTTTGTT
ATCTAACGTATAAGGACGCTCTCTTT---AA----AGA-TTATGG---CAAAGATGAATGGG-TATATTTTGGAGTGTGG
---TGTGCTAG---TTGC---CTGATGATTTTTATTT--CTTTATGGTGCTT-CTATGAAACT--TGGACCAAGGCAG--
------------------------------------------T----------------------C------------AA
AGTAACTGTAATTTT-----------------------------------C------------------T----------
-T------GGCACAATGTGTAAAGGTGACTGCAATTTTCTTGGCACAATGTGTAAAGGTGATTGCGGTCGGTTTGTATAA
CTCAAAAAA-AGATTTGGTGGTTACAATTTGGCTCGCATGGGTAGT-CATTTGTTTTATACTCTTTGGTTGCGTCAAGGA
TGGTAGACTAAACTTAAATAAGGCACTCATCTGTTCCACAAGCAGTATT-TCGGCTGCTTTATTTTTCATTTTATTGCTT
GTT--TGTATTCCAATTT-GGACACTCAAGCATATGCTTTTTGGTT--TGTTTCAAGTGCTGGGTGTACAAAGTTGTGTC
GTTATTGTAACGA--AAGGTT-TGATGTATT-TATTTGA-TAAACATATCGACGCGACAGGCTACGAAATTGAAGCCTCT
TCACTCTTTGTTATAGGAAATTTTCTTTTCTTTTACGAAATGGAACGTCCAGGTGCTCTCAAAAGGATGCCCAA-----A
TTTATCAG-GAATGGTATAGCT-TCTTTCCTAGGAGGTTTAGGGA-----------------------------------
-------ATGCA--TTTGGAGGGATGGGAAATGCGATTAGAGGTGCCAACG---ATAATAATGACATTCCCTTGGGGGAA
ATGGATGTTGAA-AGCGAA-GT--C
>FY29033_wtf4
ATG--AAGAATAA-------ATATTA--TCCC--TTGAG--GTCGTCTATGGATG---AA---ATGAGTGCAA----AAA
A-------------CGATAATG--AAA-TTGATTTGGAAA--AAGGTCCTCTCCCAGAATACAATTCAGAAGATGGGAGC
ACATTGCCTCCATATTCAGAAATTTGGAAATATA---T------TAA-AA-C-TGTAT----------CTGAG-GATTCA
AGT---ACAGG--------ACCTACAGAAACTA---------C----------------------A----------AATC
CCAATGTCGA-------AAG---AAGACAAGAATTCAAAGATT--CACATCCA----AATATATA-----T-------TC
CCT-TC--TG-----AGACTA----CTAATATC-AGTTC---TTGC--AGTTATTGTTGTCTTTTTTACTGCA-TGGGTT
T------GTGTAA--ACCCGTTGGAG---AAGTCGATA-TTCGG----CAAGGCAGCTT----TCTTCGTCACAAT-TGG
---TATAACA-----TGTCCAATATTG---CTTATTA--CTATTTTCTGCTT-CTTTGAAACT--TGGACCCAGGCAG--
--------------------------------------------------------------------------------
-----------T--------------------------------------G-----------------------------
---------GCACAATGTATAAAGGTGACTGTAATTTTCTTGGCACAATGTGTAAAGGTAACTGCGGTCGGCTTGTACAA
CTCAAGGGA-AAAATGGGTAGTAATAATTTGGCTATTATGGGTAGT-CATTTGCTATACACTTTTTCTTCGCTCCAAATT
CGGTAACCTGAACTTAAACAAGGCTCTCATCTGTTCTACATGCAGTATT-TCAGCTGCTTTACTTTTATTTTTATTATAT
GTT--CGTCTTCCATTCT-GGACACTCAAGCATATGTTTTCTGGTT--TGTTTCAAGTGCTGGGTGTACAAAGTTGTGTC
GTTATTGTAACGA--AAGGTT-TGACGTATT-TATTTGA-TAAACATATCGACGTGACAGGCTACGAAATTGAAGCCTCT
TCACTCTTTGTTATAGGAAATTTTCTTTTCTTTTACGAAATGGAATGTCCAGGTGCTCTCAAAAGGATGCCCAA-----A
TTTATCAG-GAATGGTATAGCT-TCTTTCCTAGAAGGTATAGGGAAT---------------------------------
-----------A------------TAGGGAGAGCGTTTAGAGGTGCCAACG---ATAATAATGACATTCCCTTGGGAGAA
ATGGATGTTGAA-AGCGAA-GT--C
>FY29033_wtf5
ATG--AAGAATAA-------TTAC-A-CTTCC--TTGAAAAGTT--CTATAGATG---AA--GAAGA-TG-AATT-GAAG
A------------CAGGACATG--AAA-TCGATTTGGAAA--AAGGACCACTCCCAGAACATAATTCGGAGGGTGAGAAT
ACACTACCTCCATACTCGGAT------C---------------ATGC-AC-A-TG--------------TAAA-----TA
ATA------------------CGCC-----------------TT---------------------A-------------C
ACA-CATAGAG------AAA----AC--CATTCTTC----CGG--GACGAC----AGA-TAATTC-----T------TCT
CCT-TGGTTTA--TAAAACTA----CTAATATC-ATTC---ACACC--AATCTTTGTGCTAAACGTACCCGCAGTTTGTT
ATCTAACGTATAAGGACGCTCTATTT---AA----AGA-TTATGG---CAAAGATGAATGGG-TATATTTTGGAGTGTGG
---TGTGCTAG---TTGC---CTGATGATTTTTATTTT--TTTATGGTTGTT-CTATGAAACT--TGGACCGAGGCAG--
--------------------------------------------------------------------------------
-----------T--------------------------------------------------------------------
---------------T-------------------------GGAAAA----------------------GGAATCAAGCA
CTTTTTGAA-AAAG-------------T------------GGGAAAACATGCCTATGG----CTTTCGCCG----A----
---------AGTCCTT--------------GCATTTAATAT----TATAATCGGC-GGATTATCACGAATG--------A
ATT--TAAGATACATTTT-TGGCGAGAGA---TGGGGATTCAAA----TGTT---CTT--TGGCTGATCA---CATTATC
TTTGCTATATTGA----GCAT-CCTTGTTTT-TA-TTGCTGAAACA-GTAAAACCTGGA-----------TCAATC----
------------AGAG-------TC------------AACTTGA--------------TCAGAAAGATGG---------G
TC--------------AT--------------GAGGCCAA----------------------------------------
-----------A------------CAGCAAGTGA--ATGAA-----T----------ACACAGCTATTCCATTGCATGAG
ATGAACCCTGAA-AGTGAA-GC--C
>FY29033_wtf6
ATG--AATAATAA-------TTAC-A-CTTCC--TTGAAAAGTT--CTATAGATG---AA--GAAGA-TG-AATT-GAAG
A------------CAGATCATG--AAA-TTGATTTGGAAA--AAGGGCTACTTCCAGAATATAATTCAGAGGAAGAGGGC
GCATTACCTCCATATTCAGAT------C---------------ATGC-AC-G-TT--------------TAAA-----AA
AT------------------CCTCC-----------------TT---------------------A-------------C
ACA-CATAGAG--------A----AAAAAATCCTTCC---AGGTCGAC-------AGA-TAATTC-----T------TCC
CCT-TTCTTGA--TAAAACTG----CTAATATC-ATTC---ACTTC--AATCATTCTATTCAATGCTCCAGCAGTTTGTT
ATCTAAAGTATAAGGACGCTTTCTTT---AA-----AAATTATGG---TGCAGCGGAATG-GACATTATTTGGATTTTGG
---TGTGCTAT---TTGC---CTGATGATTTCTATTTT--TTTATGGTTGTT-CTATGAAACT--TGGACCGAGGCAG--
--------------------------------------------------------------------------------
-----------T--------------------------------------------------------------------
-------------CA---------------------------------------------A----------------GCA
CTTTTTAAA-AAAG-------------T-----------GGAGAAA-CGTGCCTATGG----CTTTCGCCG----A----
---------AGTCCTT--------------GCATTTAATAT----TATAATCGGC-GGATTATCACGAATG--------A
ATT--TAAGATACATTTT-TGGCGAGAGA---TGGGGATTCAAA----TGTT---CTT--TGGCTGATCA---CATTATC
TTTGCTATATTGA----GCAT-CCTTGTTTT-TA-TTGCTGAAACA-GTGGAACCTGGA-----------TCAATC----
--------AG-----------GGTC------------AACTTGA--------------TCAGAAAGATGG--------G-
--------------TTATA--------------AGGCCAA----------------------------------------
-----------A------------CAGCAAGTGA--ATGAATG---------------CACAGCTGTTCCATTGCGTGAT
ATGAACCCCGAA-AGTGAA-GC--C
>FY29033_wtf7
ATGCTAAAAATGAGTGGTTGTTATG--CTCCC-GTTGAGGATT---CTGCAGATG---AATTGA-GTGTGC-ACT-CAGG
AA-----------ATGATAATG--AAA-TTGATTTGGAGA--AAGGTCTCCTTCCTAAATGTAATACGGGCAATGGAGGA
ACA--ACC-CCTTGTTCAGAA------C----------------------------------------------------
---------------------CTCC-----------------A----------------------C--------------
--ATTAT-GA-----------------------TTCC--------GACG---------CTG---------T---------
-----GGTCG-----AAATGG-------ATAT---GT------------ATGAAAATAAT--ATATACATGCAGACTTTT
A---AAC---TAAG-ACCTTTTGCTA-----------------------AGAGCGGAGTAACTAATTCTTC-CAATGT--
---TGTGTTG-----------CAAATGA----AAACA-----------------TATGAAAATAATAGACACATGCAG--
------------------------------------------A-------------------------------------
-----CTTTTA---------------------------------------------------------------------
-------------GA-----------------------CTAAG-ACCTTTTGCTAAG--AA-------CGGAGT----AA
CTAATGGAGTAAAGCT-----------T-----------GCACAAG-TATTATTTCTG--CTGTTACCGT--TT------
----------AATTTTA--------------TTTTCATCG--------------CTTGTTTATTTTTTAGGAAAGCTTCA
TTCACTGACTTC---TCTCTCATGGGGTGGATTTTGTTTGGAATATGGTGTTTAACTTGCTTTCT-TTCA----TCTTTC
ATT-TTGTAT-------GCATATCATGAA----AGTTGG---ACCAAGTTCGCCCGAGA---------------GCG---
----------------------------------ACCGAAT-GATT----------TCTCGCTA--ATTC----------
TTT---------TTGGGTTGCTTTTT------------------------------------------------------
-----------C------------CAGGAATTG----TC------------------ACCATGGTCGTTTTTTATGGACT
ATATA---TGAATAGTATATATGGC
>FY29033_wtf8
ATG--AAGAATAA-------ATATTA---TCC-ATTGAGGACTT--CTATGGATG---AA---ATGAGTACAA----AAA
A-------------CGATAATG--AAA-TTGATTTGGAAA--AAGGTCCTCTCCCAGAATACAATTCAGAAGATGGGAGC
ACATTGCCTCCATATTCAGAAAATTT-AAATTTAAAGGATCCCAAAC-AA-A-TGGGAGCTAACAACCCTAACTTATTTA
ATACGGACGAGTCTACGACTCCTCCGGATTATGGTGAAGATAGTCTTT-----------------C----------TACT
ACA-CATAGAG------AAA----AC--CATTCTTC----CGG--GACGGC----AGA-TAATTCT----T----GTGCC
TCT-ACGTTGA--AAAAAGCA----ATTTTATC-ATTC---ATTCC--AATCTTTGTGCTAAACGTATCCGCAGTTTGTT
ATCTAACGTATAAGGACGCTCTCTTT---AA----AGA-TTATGG---CAAAGATGAATGGG-TATATTTTGGAGTGTGG
---TGTGCTAT---TTGC---CTAATGATTCTTATTT--CTTTATGGTACTT-CTATGAAACT--TGGACCCAGGCAG--
--------------------------------------------------------------------------------
-----------T--------------------------------------------------------------------
-------------G----------------------------GCACAATGTGTAAAGGTGATCTCTATTGGCCTTTTCAA
CATAAGAAG-AGAGATGATGATTATAATTTGGATACTCTGGTTAAT-CATTTGTTGTGTACTCTTTGGTTGCGTCAAATC
TGGCGATCTGAACTTAAATAAGGCTCTCATCTATTCCACATGCACTATT-TCGGCTGTTTTACTTTTAATTGTATCATCT
GTT--TGTATTCCATTTT-GGACATTCGAGCGTACGTTAGCTAAGT--TGGCAAAAGTGTTTTTGTTACAAAGTGGTATC
GTGTTGGTACT---AAACGGTACGATGTTTT-TACGTGG-TAAACATTTTGAATGGACAGGTTGTGAAATTGAAGCCTCT
GTGCTATTTATTATGGGCAATGTTCTTTTTCTTTGCGAAATGGAATGCCCAGGAGCTCTCATAAGCTTACGAAA-----C
TCTATCAG-GAATGGTATAGCT-TCTTTCCTAGAAGGTATAGGGAAT---------------------------------
-----------A------------TAGGGAGAGCGTTTAGAGGTGCCAACG---ATAATAATAACATCCCCTTGGGGGAA
ATGGATGTCGAA-GGCGAAGTT---
>FY29033_wtf9
ATG--AAGAATAA-------ATATTA--TCCC--TTGAG--GTCGTCTATGGATG---AA---ATGAGTGCAA----AAA
A-------------CGATAATG--AAA-TTGATTTGGAAA--AAGGTCCTCTCCCAGAATACAATTCAGAAGATGGGAGC
ACATTGCCTCCATATTCAGAAATTTGGAAATATA---T------TAA-AA-C-TGTAT----------CTGAG-GATTCA
AGT---ACAGG--------ACCTACAGAAACTA---------C----------------------A----------AATC
CCAATGTCGA-------AAG---AAGACAAGAATTCAAAGATT--CACATCCA----AATATATA-----T-------TC
CCT-TC--TG-----AGACTA----CTAATATC-AGTTC---TTGC--AGTTATTGTTGTCTTTTTTACTGCA-TGGGTT
T------GTGTAA--ACCCGTTGGAG---AAGTCGATA-TTCGG----CAAGGTAGCTT----TCTTCGTCACAAT-TGG
---TATAACA-----TGTCCAATATTG---CTTATTA--CTATTTTCTGCTT-CTTTGAAACT--TGGACCCAGGCAGTG
GCACAATGTATAAAGGTGACTGTAATTTTCTTGGCACAATGTGTAAAGGTGACTGTAATTTCCTTGGCAAAATGTGTAAA
GGTGACTGCAATTTT---CTTGGCGAAATGTGTAAAGGTGACTGCAATTTTCTTGGCACAA-TGTATAAAGGTGACTGCA
GTTTTCTTGGCACAATGTGTAAAGGTGACTGCAATTTCCTTGGCACAATGTGTAAAGGTAACTGCGGTCGGCTTGTACAA
CTCAAGGGA-AAAATGGGTAGTAATAATTTGGCTATTATGGGTAGT-CATTTGCTATACACTTTTTCTTCGCTCCAAGTT
CGGTAACCTGAACTTAAACAAGGCTCTCATCTGTTCTACATGCAGTATT-TCAGCTGCTTTACTTTTATTTTTATTATAT
GTT--CGTCTTCCATTCT-GGACACTCAAGCATATGTTTTCTGGTT--TGTTTCAAGTTCTGGGTGTACAAAGTTGTGTC
GTTATTGTAACGA--AAGGTT-TGATGCATT-TATTTGA-TAAACATATCGACGCGACAGGCTACGAAATTGAAGCCTCT
TCACTCTTTGTTATAGGAAATTTTCTTTTCTTTTACGAAATGGAATGCCCAGGAGCTCTCAGAAGGATGCCCAA-----A
TCTATCAG-GAATGGTATAGCT-TCTTTCCTAGAAGGTA-----------------------------------------
-----------C-------------AGGGAAAGCGATTAGAGGTGCCAACGATAATAATAATAACATTCCCTTGGAAGAA
ACGGAGGCCGAA-AGCGAA-GT--C
>FY29033_wtf10
ATG--AAGAATAA-------TTAC-A-CTTCC--TTGAAAAGTC--CTCTAGATG---AA--GAAGA-TG-AACT-GAAG
A------------CAGATCATG--AAA-TCGATTTGGAAA--AAGGGCTACTTCCAGAATATAATTCAGAGGAGGAGGGC
GCACTGCCTCCATATTCAGAT------C---------------ATGC-AC-G-TT--------------TAAG-----CA
ATT------------------CTCC------------------T---------------------A------------AC
ACA-CATAGAG------AAA----AC--AATCCTTCC---AGGTCGAC-------AGA-TAATTC-----T------TCC
CCT-TTCTTGA--TAAAACTG----CTAATATC-ATTC---ACACC--AATTGATGTACTGAATGTACTCGCAATTTGTT
ATCTAAAGTATAAGGACGCTTTCTTT---AAG----GA-TTATGG---TGCAGCGGAATG-GACATTATTTGGATTTTGG
---TGTCTTGT---TTG--CACTTTGG--CTTTAATATTCTTGA-CTTACTT-CTATGAAACT--TGGACCAAGGCAG--
--------------------------------------------------------------------------------
-----------T--------------------------------------------------------------------
-------------CA---------------------------------------------A----------------GCA
CTTTTTGAA-AAAG-------------T-----------GGAGAAA-CATGATTTTTG----CTTT--TTG--T------
---------AAAAGTT--------------CTTT------------ATTTT--GCTTGGTTTTATTAAAAGCTGAAAATA
AAT--TGAGTTTACATTT-GGGTGATCAACGATGGGGGTGGAAA----TGCTCGGCAT--CCGCT-TTCA-----CTTTC
ATGGCTGTATC----AAGCAT-TCTCATATT-CA-TTGCTGAAACA-GTGGAACCGGGA-----------TCTTGC----
--------TCT-----------------------ACAGATTTG--------------GTGAAAAGAACAC----------
--TAGC-----ACTTTATG--------AACGTGATGCCA-----------------------------------------
-----------G-----------ACAACACGTGA--ATGAA-----T----------ACACAGCTATTCCATTACGTGAG
ATGAACCGTGAA-AGTGAA-GC--C
>FY29033_wtf11
ATG--AACAGCAA-------TTAC---GTTCCC-TTGACAAGTT--CGGTAGATGTGGAAGAGAAAA-TGGAATC-GGAG
AATGGAGTTGATTTAGGAAATG--ATA-TTGACTTGGAAA--AAGGTTTACCTCTAAAATACAATTCGGAGAATGAGAGC
GGTTTGCCTTCAAATTCAGCTTCTTCATATTCAATCAATCCTGATCCTAC-GATGGATCTTGAAG---CGCAAACGTTCA
ATCACAATGAATCCACGACCTCTGTAGGCCATGACAATAG--C----------------------A----------ACTC
TCCTCCTAAATGTCGGAAAAC---------TTGTTCATCTAATAAGGTGT-----ATAGTAATGAG----G-----TGCC
TCT-GTTATT---TGTTTTTG-----TGATATC-TTT-----TCCCATAGTCTGTATATTTGATCTTGTTATCTTTGGTT
GTCTACAGTATAAC-ATGGTTTCTAT-GGAAG-----ATTTA--------CA-CGTAATGCAACGTTT-----ATCGTGG
TTCTGTGCTAGCC-TTG--CTCTTTTG---TTTATT-T----TAATGCGCTA-CTATGATTTT--TGGACCAAGGCAT--
--------------------------------------------------------------------------------
---------G----------------------------------------------------------------------
-------------C----------------------------------------AAGG--AT-------GGAATCAAGCA
CATTTTTAAGAAG--------------T------------GGAAAAACACGCCTCTTG----CTTTCCTT----CAAGT-
-----------GCTTA---------------TATTCAACATC----ATT---GGCTTTTTCGTGCGAAAAGGTCTAA---
-------AAGACAGTTTT--GGCGAGCAA---TGGGGGTTGAAA----------ACAT-CTCTCTTTGCCCA--TGTTTC
CTT-TGCTACTGT--GAGCAT-TTTTATCTT-CATTT-TTGAAACAT-TAAAACCAGGA-----------TCATGC----
--------AGT-----------GTC------------GATTGGA--------------TCGCAAGGATA-----------
-TT-----------------------------GAA---------------------------------------------
-----------A--------------GCGATGGCG-----------------------TAAT----TTC--TT----GAA
---GATTCAGAA-ATCTAG------
>FY29033_wtf12*
ATG--AAGAATAA-------TTAC-A-CTTCC--TTGAAAAGTT--CTATAGATG---AA--GAAGA-TG-AATT-GAAG
A------------CAGGACATG--AAA-TTGATTTGGAAA--AAGGACCACTCCCAGAACATAATTCGGAGGGTGAGAGT
ACACTACCTCCATATTCAGACATTTCGAAACT------------TGCTAA-TCTTGTAC--C-------TGAGG-ATTCA
AGT---ACAGG--------ACCTACAGAAACTG-------C----------------------A------------AATC
CCAATGTCGA-------AA---GAAGACAAGAATTCAAAGATT--TACATCC---AAA-TATATA---T---------TC
CCT-TC--TG-----AGACTA----CTAATAGC-AGTTCT---TGC--AGTTAGTGTTGTCTTTTTTACTGCATGGGGTT
-------GTGTAA--ACCCGTTGGA---GAAGTCG--ACGTTTGG---CAAAATAGCAT----TCTTTGTTTTAATTGGC
T--TAACATGTTTAAT----CCTATTGA---TTACTA----TGATTTT-CTT-CTA-GAAAATC-TGAACCAAGGCA---
--------------------------------------------------------------------------------
--------T-----------------------------------------------------------------------
------------G---------------------------TGGAAA-----------------GCAGTAAG------CAA
TTTCTTGA--AAAGT-------------------------GGGAAACCATGCGTCTGGT----TTTCGCAGA--------
---------AGTCTT--------------TTTATTTAACATAC----TT----GCTGGATCACCACGATTG--------A
ATT--TAAGATACA-TTTCTGGCGAGAGA---TGAGGATTCAAA----TGCT---CTT--TGGCTAATAA---CGTTATC
TTTGCTGTAATGA----GCGT-CCCCGTTTT--A-TTGCTGAAACA-GTGGAACCTGGA-----------TTAATC----
--------GG--------AATAAACATT------ATGAAA-AGATTAATAGGAGATAATGGTAACGATGGAAAGAGACTA
TTTTGTGGAGAATCGTTT-GCTATCATCTCCAGATTGTG-----A-----------------------------------
--------TGCC---------AGACAGCAC--GCGAACAGCG-----A----------CACCGCTATTCCATTGCGTGAA
ATGAATCCTGAA-AGTGAA-GC--C
>FY29033_wtf13
ATG--AAGAATAA-------TTAC-A-CTTCC--TTGAAAAGTC--CTATAGATG---AA--GAAGA-TG-AATT-GAAG
A------------CGGGACATG--AAA-TCGATTTGGAAA--AAGGGCTACTTCCAGAATATGATTCAGAGGAAGAGGGC
GCACTGCCTCCATACTCGGACATTTCGAAACT------------TGCTAATCCTGTAC---C-------TGAGG-ATTCA
AGT---ACAGG--------ACCTACAGAAACTA-------C----------------------A------------AATC
CCAATGTCGA-------AA---GAAGACAAGAATTCAAAGATT--CACATCC---ATA-TATATA---T---------TT
CCT-TC--TG-----AGACTA----CTAATATC-AGTTCT---TGC--AGTTAGTGTTGTCTTTTTTACTGCA-TGGGTT
T------GTGTAA--ACCCGTTGGA---GAAGTCGATA-TTCGG----CAAGGTAGCTT----TCTCCGTCACAAT-TGG
---TATAACA-----TGTCCAATAGTG---TTTATTG--CTATTTTCTGCTT-CTTTGAAACT--TGGACCCAGGCAG--
-----------------------------------------T-----------------------GGCACAATGTATAAA
GGTGACTGTAATTTT--C-TTGGCACAATGTGTAAAGGTGAC-------T------------------G---------CA
ATTTCCTTGGCACAATGTGTAAAGGTGACTGCAGTTTTCTTGGCAAAATGTGTAAAGGTAATTGCGGTCGGTTTGTATAA
CTCAAAAAA-AGATTTGGTGGTTACAATCTGGCTCGCATGGGTAGT-CATTTGTTTTATACTCTTTGGTTGCGTCAAGGA
TGGTAGACTAAACTTAAATAAGGCACTCATCTGTTCCACATGCAGTATT-TCGGCTGCTTTATTTTTCATTTTATTGCTT
GTT--TGTATTCCAATTT-GGACACTCAAGCATATGCTTTTTGGTT--TGTTTCAAGTGCTGGGTGTACAAAGTTGTGTC
GTTATTGTAACGA--AAGGTT-TGATGTATT-TATTTGA-TAAACATATCGACGCGACAGGCTACGAAATTGAAGCCTCT
TCACTCTTTGTTATAGGAAATTTTCTTTTCTTTTACGAAATGGAACGTCCAGGTGCTCTCAAAAGGATGCCCAA-----A
TTTATCGG-GAATGGTATAGCT-TCTTTCCTAGGAGGTATAGC-A----------------------A------------
-------ATGCG--ATTGGAGGGATAGCAAATGCGTTTAGAGGTGCCAACG---ATAATAATGACATTCCCTTGGGAGAA
ATGGATGTTGAA-AGCGAA-GT--C
>FY29033_wtf14
ATG--GAAAACAA-------TCATCA--TT----TGGCTAAGGATTCTTTGGATG----------------AATT-GAAT
C------------CTAAACGTGGAAAAGGCGAGCACGAAACTCAGGTCT-----CACAATACACTGTGGTCGAGGAAGCC
ACTATACCTCAGTCTTTAG-------T------------------------------------------GAAA------A
CT--------------------TCCAGATC---------T----------------------G----------------C
TGATCATAAAG-----TG------ATGGAAG-CTTCTA--AGGTTGCTGA------TACTCGT----A----------CG
GCT-TGGTCGAC-AAAAA-T-------TCCAGC-AGTACTTCTTCC--TGTTTTCGTAATAAATATTGCTTTGTTTAAAT
ATCT--CGTGTTTGCAAACTTTTC-----AACTAAAGA--TCGGGT-GCTATTTGGATTGGGAAAT--GGTGGAAT----
---TAACATATT--TT---CGATGTGGCT-TTTACT-----------CGCAACATATGAAACA--TGGTTC-AGG-AG--
--------------------------------------------------------------------------------
--------TA----------------------------------------------------------------------
------------T-------------------------CAAGGCAGTTATTGTC---GCTTGCGGAGCAGGTAT-AAGAT
CTTTTCCCCAAAA------------A------------CGGGGAGTAAATATGCTATATGCTATT------C--------
--------TCAAGTTGA----------CTTTTGTT---AATGCA---TT------TGCCATTCCCCTCCTTATGTTTTTT
A-----GAAGTC--ATTTTGAGCAATGGAGACTGG--------------GATGCCCGT--TGGTGGAGC------GTGTC
ATTGGTGTTATGCTAAA-CATGGCATATTTTATAATTG---AAA----TTGAA-------------------AATCC---
----------------------------------------TGGTTTAT----------TCACTAGAGT-----------T
TTTA----------------------------------------------------------------------------
-----------A------------TAAGTACTGTGATTG---------------------CTTATTTGCTATTAGG-GAC
AT----CCTAAATAGAAA------C
>FY29033_wtf15
ATG--AGCAATAA-------TTAT-A-CTTCC--TTAAGCAGCT--CTTTAGATG---AA--GA--AATGGGATT-GAAG
G------------CAGGACATG--AAA-TTGACTTGGAAA-GAA-GCCCACCTTCAGAACACAATTCGGAGGAGAAAAGC
ACATTGCCTTCAAATTCAGATATTCTGGCGT------C------CGCTGATCCTGTGT--C-------TCAAGCTTCAGA
AA-------------------CTCCAG------------A----------------------T----------------C
ACAGCATCGAAA---GTAA----TACAGGAT-CTACGCAATCGCCCACAAGCCATAGTCTGCCTC--TAAA-G----TTC
TCT-TT-TTG---TATTGTT------TATTATT-CTTGT--TTTGC--AATTGTTGTGCT---TGGTTGCGTGCTTCCTT
TT---GAGCACACACACACTTTCCT---TAT----AGCTTTTT-----------TGGTTA---TATTCGGTATAATCTC-
---TGTGATAT----TG-----TTTGGCGGCTCAATT----------TACTA-CTATGAAACT--TGGACCAAGACTG--
--------------------------------------------------------------------------------
-----------T--------------------------------------------------------------------
-------------GA---------------------------------------------A----------------GCA
CTTTTTGAAAAAAGCG-------ATAAGCCCTTTCAAGAAGG-AATACATTGTGTGTGCATTTTT----------AA---
---------AAACTTT-------------TGTTTTCTA--TG--------------GGGTT---TTGAAAACGATTGAAC
ATTTTTTAGTTCTTCTTTCTGGTGATAAA---TGGGGATGGAAA----TGCTCAACAT------TATCTA--GCATTCTC
ACTCCTGTATC----ATGCATCTCTTTTTGCTTAAATG---AATCA-GTACAACTCGGA-----------TCATGC----
---------AGCA---------CTCTTTTGTT---------------------------CATAA--ATACC-------G-
------------TGGCATGGATTAAATCTCTTGGTGGCG-----------------------------------------
-----------G-------------AAAAAATGCGTTTGAA------A---------ATAACTACAATCAATTGAATGAA
ACAAGTCCCGAAGACCTA--GT--T
>FY29033_wtf16
ATG--AAGAATAA-------TTAC-A-CTTCC--TTGAAAAGTT--CTATAGATG---AA--GAAGA-TG-AATT-GAAG
A------------CAGATCATG--AAA-TCGATTTGGAAA--AAGGGCTACTTCCAGAATATAATTCAGAGGAAGAGAGT
ACATTGCCTCCATATTCAGAT----C-----------------ATAC-AC-GTT-----T----------AAA-----AA
AT------------------CCTCC-------------T----------------------T----------------AC
ACA-CATAGAG------AA----AAC--CATTCTTCC----GG--GACGAC----AGA-TAATTCTT--------CTACC
TCT-TCGTCGA--AAAAAGCA----TTTTTATC-ATTC---ATTCC--AATCTTTGTGCTAAACGTATCCGCAGTTTGTT
ATCTAACGTATAAGGACGCTCTCTT---TAAG----GA-TTATGG---CAAAGATGAATG-GGTATATTTTGGAATGTGG
---TGTGCTAG---TTGCC---TGATGATTCTTATTT--CTTTATGGTGCTT-CTATGAAACT--TGGACCAAGGCAG--
------T----CAAAGTAACTGTAATTTCCTTGGCAAAATGTGTAAAGGTGACTGCAGTTTTCTTGGCACAATGTGTAAA
GGTGATTGCAGTTTT---CTTGGCACAATGTATAAAGGTGACTGCAGTTTTCTTGGCACA-ATGTGTAAAGGTGACTGCA
ATTTCCTTGGCAAAATGTGTAAAGGTGACTGCAGTTTTCTTGGCAAAATGTGTAAAGGTGATCTCTATTGGCCTTTTCAA
CATAAGAAG-AGAGATGATGATTATAATTTGGATACTCTGGTTAAT-CATTTGTTGTATACTCTTTGGTTGCGTCAAGGA
TGGTAGACTAAACTTAAATAAGGCTCTCATATGTTCCACATGCACTATT-TCGGCTGTTTTATTTTTAATTGTATCATCT
GTT--TGTATTCCAATTT-GGACACTTTGCCGTGCATTATCTGGGA--TGCTACAAGTGTTTTTGTTACAAAGCGGTATC
GTGTTGGTCCT---AAACGGTACGATGTTTT-TACGTGGTAAAAC-TTTTGAATGGACAGGTTGTGAAATAGAAGCCTCT
GTGCTATTTATTATGGGCAATGTTCTTTTTCTTTGCGAAATGGAACGTCCAGGTGTACTCAAGAGGATGCGCAA-----C
ACTACTGG-GAACGTTATAGGT-TATATATGTGAAGGTATAGGGAAT---------------------A-----------
-TAGGAGATGCAT--TTAGGCGGATAGGAAATGCGTTTAGAGGTGCCAACG---ATAATAATAACATCCCATTGGGGGAA
ATCGATGTCGAA-ATTGAA-GT--C
>FY29033_wtf17
ATG--AAGAATAA-------TTAC-A-CTTCC--TTGAAAAGTT--CTATAGATG---AA--GAAGA-TG-AATT-GAAG
A------------CAGATCATG--AAA-TTGATTTGGAAA--AAGGCCTACTTCCAGAGTATAATTCGGAGGAAGAGGGC
GCACTGCCTCCATATTCAGAT----C-----------------ACGC-AC--GTG----T----------AAG-----CA
AT------------------CCTCC-------------T----------------------A----------------AC
GCA-CATAGAG------AA----AAC--CATTCTTCC----GG--GACGAC----AGA-TGATTC--T---------TCC
CCT-TTTTTGAT--TAAACTAC----TAATATC-ATTC---ACACC--AATCTATGTACTGAATGTACTCGCAATTTGTT
ATCTAAAGTATAAGGACGCTTTTTTT--------GAGAATTATGG---CGCAGCGGAATG-GACATTATTTGGATTTTGG
---TGTCTTGT---TTG--CACTTTGG--TTTTAATAATCTTGA-CTTACTT-CTATGAAACT--TGGACCAAGGCAG--
--------------------------------------------------------------------------------
-----------T--------------------------------------------------------------------
---------------C-----------------------------------------------------------AAGCA
CTTTTTGAA-AAAG---------------T---------GGAGAAA-CATGATTTTTG----CTTT--TTG---TA----
---------AAAGTT---C------------TTT------------ATTTT--GCTTGGTTTTATTAAAAGCTGAAAACA
AAT--TGAGTTCACATTTAGG-TGATCAACAATGGGGATGGAAA----TGCTCGGCAT--CCGCT-TTCA-----CTTTC
ATGGCTGTATC----AAGCAT-TCTCATATT-CA-TTGCTGAAACA-GTGGAACCGGGA-----------TCTTGC----
----------T-------------CT--------ACAGATTTG--------------GTGAAAAGAACAC----------
--TA-----GCACTTTATG--------AACGTGATGCCA-----------------------------------------
------------G----------ACAACACGTGA--ATGAA-----T----------ACACAGCTATTCCATTGCATGAG
ATGAACCCTGAA-AATGAA-GC--C
>FY29033_wtf18
ATG--AAGAATAAAGG----TTAT-----CCC--TTGAG--GTCATCTATGGATG---AA---TTGAGTACAA----AAA
A-------------CGATAATG--AAA-TTGATTTGGAAA--AAGGTCCTCTCCCAGAATACAATTCAGAAGATGGGAGC
ACATTGCCTCCATATTCAGAAATTTGGAAAT------------ATATTAAAACTGTAT-C---------TGAG-GATTCA
AGT---ACAGG---A-----CCTACAGAAACTA-----CA---------------------A---------------ATC
CCAATGTCGA-------AA---GAAGACAAGAATTCAAAGATT--CACATCC---AAA-TATATA--T----------TC
CCT-TC--TG-----AGACTAC----TAATATC-AGTTCT---TGC--AGTTATTGTTGTCTTTTTTACTGCA-TGGGTT
T------GTGTAA--ACCCGTTGGA---GAAGTCGATA-TTCGG----CAAGGTAGCTT----TCTTCGTCACAAT-TGG
---TATAACA-----TGTCCAATATTG---CTTATTA--CTATTTTCTGCTT-CTTTGAAACT--TGGACCCAGGCAGTG
GCACAATGTATAAAGGTGACTGTAATTTTCTTGGCACAATGTGTAAAGGTGACTGCAGTTTTCTTGGCGAAATGTATAAA
GGTGACTGCAGTTTT---CTTGGCAAAATGTGTAAAGGTGACTGCAGTTTTCTTGGCGAA-ATGTATAAAGGTGACTGCA
GTTTTCTTGGCAAAATGTGTAAAGGTGACTGCAGTTTTCTTGGCAAAATGTGTAAAGGTAATTGCGGTCGGTTTGTATAA
CTCAAAAAA-AGATTTGGTGGTTACAATCTGGCTCGCATGGGTAGT-CATTTGTTTTATACTCTTTGGTTGCGTCAAGGA
TGGTAGACTAAACTTAAATAAGGCACTCATCTGTTCCACATGCAGTATT-TCGGCTGCTTTATTTTTCATTTTATTGCTT
GTT--TGTATTCCAATTT-GGACACTCAAGCATATGCTTTTTGGTT--TGTTTCAAGTGCTGGGTGTACAAAGTTGTGTC
GTTATTGTAACG--AAAGGTT-TGATGTATT-TATTTGA-TAAACATATCGACGCGACAGGCTACGAAATTGAAGCCTCT
TCACTCTTTGTTATAGGAAATTTTCTTTTCTTTTACGAAATGGAACGTCCAGGTGCTCTCAAAAGGATGCCCAA-----A
TTTATCGG-GAATGGTATAGCT-TCTTTCCTAGGAGGTTTAGGGAATGCATTTGGAGGGATAGGAAATGCATTTGGAGGG
ATAGGAAATGCAA--TTGGGCGGATAGGAAATGCGTTTAGAGGTGCCAACG---ATAATAATGACATTCCCTTGGGAGAA
ATGGATGTTGAA-AGCGAA-GT--C
>FY29033_wtf19
ATG--AAGAATAA-------ATATTA--TCCC--TTGAG--GTCGTCCATGGATG---AA---TTGAGTACAA----AAA
A-------------CGATAATG--AAA-TTGATTTGGAAA--AAGGTCCTCTCCCAGAATACAATTCAGAAGATGGGAGC
ACATTGCCTCCATATTCAGAAAATTT-AAATTTAAAGGATCCCAAACAAA---TGGGAGCTAACAACCCTAACTTATTTA
ATACGGACGAGTCTACGACTCCTCCGGATTATGGTGAAGACAGTCTTT-------------C--------------TAAT
ACA-CATAGAG------AA----AAC--CATTCTTCC----GG--GACGGC----AGA-TAATTC--T---------TCC
CCT-TTCTTGAT--AAAACTAC----TAATATC-ATTC---ATTCC--AATCTTTGTGCTAAACGTACCCGCAGTTTGTT
ATCTAACGTATAAGGACGCTCTCTT---TAAG----GA-TTATGG---CAAAGATGAATG-GGTGTATTTTGGAGTGTGG
---TGTGCTAT---TTGCC---TGATGATTTTTATTT--CTTTATGGTGCTT-CTATGAAACT--TGGACCCAGGCAG--
-------------------T------------GGCACAATGTGTAAAGGTGACTGTAATTTTCTTGGCACAATGTATAAA
GGTGACTGTAATTTC---CTTGGCACAATGTGTAAAGGTGACTGCAATTTTCTTGGCAAA-ATGTGTAAAGGTGACTGTA
ATTTCCTTGGCAAAATGTGTAAAGGTGACTGCAGTTTTCTTGGCACAATGTGTAAAGGTGATCTCTATTGGCCTTTTCAA
CATAAGAAG-AGAGATGATGATTATAATTTGGATACTCTGGTTAAT-CATTTGTTGTATACTCTTTGGTTGCGTCAAGGA
TGGTAGACTAAACTTTAATAAGGCTCTCATATGTTCCACATGCACTATT-TCGGCTGTTTTATTTTTAATTGTATCATCT
GTT--TGTATTCCAATTT-GGACACTTTGGCGTGCATTATCTGGGA--TGCTACAAGTGTTGGGTATACATGGCATTATC
GCAGTATTAGT---AAACGGTTCAATGTCTT-TATTTGG-TAAACATTTCGGATGGAGAGGCTACGAAATCGAAGGGTTT
GTGCTCTTTTTCACTAGCAGTGCTCTTTTTCTTTACGAAATGGAACGTCCAGGTGTACTCAAGAGGATGCGCAA-----C
ACTACTGG-GAACGTTATAGGT-TATATATGTGGAGGTATAGA--A----------------------G-----------
A-------TGCAT--TTAGGCGGATAAAAAATGCGTTTAGAGGTGCCAACG---ATAATAATAACATCCCCTTGGGGGAA
ATGGATGTCGAA-GGCGATGTT---
>FY29033_wtf20
ATG--AAGAATAA-------TTAC-A-CTTCC--TTGAAAAGTC--CTATAGATG---AA--GAAGA-TG-AACT-GAAG
A------------CAGATCATG--AAA-TCGATTTGGAAA--AAGGACCACTCCCAGAATATGATTCAGAGGAGGAAAGT
ACATTGCCTCCATATTCAGAT----C-----------------ATGC-AC--GTG----T----------AAG-----CA
AT------------------CCTCC-------------T----------------------A----------------AC
ACA-CATAGAG------AA----AAC--CATTCTTCC----GG--GACGAC----AGA-TGATTC--T---------TCC
CCT-TTTTTGAT--TAAACTAC----TAATATC-ATTC---ACTCC--AATCGTTCTACTCAATGCTCTAGCAGTTTGTT
ATCTAAATTTTAAGAACGCTTTCTT---TAA-----AAATTATGG---TGCAACGGAATG-GACATTATTTGGATTTTGG
---TGTCTTGT---TTG--CACTTTGG--CTTTAATATTCTTGA-CTTACTT-CTATGAAACT--TGGACCAAGGCAG--
------------------------------------------T----------------------T------------AA
AGTAACTGTAATTT--------------------------------------C-------------------C-------
------TTGGCACAATGTATAAAGGTGACTGCAGTTTCCTTGGCACAATGTGTCAAGGCTTGCGGAAAAGGAATCAAGCA
CTTTTTAAA-AAAT---------------T---------GGAGAAA-CATGATTTTTG----CTTT--TTG---TA----
---------AAAGTT---C------------TTT------------ATTTT--GCTTGGTTTTATTAAAAGCTGAAAACA
AAT--TGAGTTCACATTT-GGGTGATCAACGATGGGGGTGGAAA----TGCTCGGCAT--CCGCT-TTCA-----CTTTC
ATGGCTGTATC----AAGCAT-TCTCATATT-CA-TTGCTGAAACA-GTGGAACCGGGA-----------TCTTGC----
----------T-------------CT--------ACAGATTTG--------------GTGAAAAGAGTAC--AA------
---------GCATATTGTGGTTAT--------GAGGCCA-----------------------------------------
------------G----------ACAGTACGCGAGCAGC--------A---------ATACTGCTATTCCGTTACATGAG
ATGAACCCTGAA-AATGAA-GC--C
>FY29033_wtf21*
ATG--AATAATAA-------TTACG--CTTCC--TTGAAAAGTC--CTCTAGATG---AA--GAAGA-TG-AATT-GAAG
A------------CAGATCATG--AAA-TCGATTTGGAAA--AAGGCCTACTCCCAGAATATAATTCAGAGGAAGAGGGC
GCGTTACCAACATATTCAGAT----C-----------------ACGC-AC--TTG----T----------AAA-----TA
AT------------------CCTCC-------------T----------------------A----------------AC
ACA-CATAGAG------AA----AAC--CATTCTTCC----GG--GACGGC----AGA-TAATTCT-T-------CTACC
TCT-CCGTTGAA--AAAAGCAT----TTTTATC-ATTC---ATTTC--AATCGTTGTGCTAAACGTACCCGCAATTTGTT
ATCTAACGTATAAGGACGCTCTCTT---TAAG----GA-TTATGG---CAAAGATGAATG-GGTATATTTTGGAGTGTGG
---TGTGCTAG---TTGCC---TGATGATTTTTATTTG--TTTATGGTGCTT-CTATGAAACT--TGGATCAAGGCAG--
-------------------------------------------TCAAAGTAACTGTAATTTTCTTGGCACAATGTATAAA
GGTGACTGCAGTTTT---CTTGGCACAATGTGTAAAGGTGAC----------T-------------------G-----CA
ATTTCCTTGGCGAAATGTGTAAAGGTGACTGCAATTTCCTTGGCACAATGTGTAAAGGTGATCTCTATTGGCCTTTTCAA
CATAAGAAG-AGAGATGATGATTATAATTTGTATACTCTGGGTAAT-CATTTGTTGTATACTTTTTTTTTGCGTCAAATC
CAGTTGTCTAAGCTTAAACAAGACTCTCTTGTATTCCACATGTAGTATT-TCAATTGTTTTACTTCTAGTTGTATCATCT
GTT--TGTATTCCATTT--AGATATTTGATCGTACGCTAGCTCAGT--TGGCA-AAGTGTTATGTTTACAAGGCATTATC
GCACTATTAGT---AAACGGTTCAATGTCTG-TATTTGG-TAAATATTTCGGATGGAGAGGCTACGAAATCGAAGGGTTT
G---------T----------GCTCTTTTTCTTTACGAAATGGAATGTCCAGGTGCACTCATAAGGACACGAAA-----C
TCTATCAG-GAATGGTATAGCTTT-TTTCCTAGGAGGGATAGG--A----------------------A-----------
A-------TGCGA--TGATGGGGCTAGCAAATGCGATTAGAGGTGCCAACG---ATAATAATGACATTCCCTTGGGGGAA
ATGGATGTTGAA-AGCGAA-GT--C
>FY29033_wtf22
ATG--AAGAATAA-------ATATTA---TCC---TGTGAGGACTTCTATGGATG---AA---ATGAATGCAA----AAA
A-------------CGATAATG--AAA-TTGATTTGGAAA--AAGGTCCTCTCCCAGAATACAATTCAGAAGATGGGAGC
ACATTGCCTCCATATTCAGAAATTTGGAAAT------------ATATTAAAACTGTAT-C---------TGAG-GATTCA
AGT---ACAGG---A-----CCTACAGAAACTA-----CA---------------------A---------------ATC
CCAATGTCGA-------AA---GAAGACAAGAATTCAAAGATT--CACATCC---ATA-TATATA--T----------TT
CCT-TC--TG-----AGACTAC----TAATATC-AGTTCT---TGC--AGTTAGTGTTGTCTTTTTTACTGCA-TGGGTT
T------GTGTAA--ACCCGTTGGA---GAAGTCGATA-TTCGG----CAAGGTAGCTT----TCTCCGTCACAAT-TGG
---TATAACA-----TGTCCAATATTG---TTTATTG--CTATTTTCTGCTT-CTTTGAAACT--TGGACCCAGGCAG--
--------------------------------------------------------------------------------
-----------T--------------------------------------------------------------------
----------------G-------------------------GCACAATGTGTAAAGGTAACTGCGGTCGGCTTGTACAA
CTCAAGGGA-AAAATGGGTAGTAATAATTTGGCTATTATGGGTAGT-CATTTGCTATACACTTTTTCTTCGCTCCAAATT
CGGTAACCTGAACTTAAACAAGGCTCTCATCTGTTCTACATGCAGTATT-TCAGCTGCTTTACTTTTATTTTTATTATAT
GTT--CGTCTTCCATTCT-GGACACTCAAGCATATGTTTTCTGGTT--TGTTTCAAGTGCTGGGTGTACAAAGTTGTGTC
GTTATTGTAACG--AAAGGTT-TGATGCATT-TATTTGA-TAAACATATCGACGCGACAGGCTACGAAATTGAAGCCTCT
TCACTCTTTGTTATAGGAAATTTTCTTTTCTTTTACGAAATGGAATGTCCAGGAGCTCTCAGAAGGATGCCCAA-----A
TCTATCAG-GAATGGTATAGCT-TCTTTCCTAGGAGGTATAGC--A----------------------A-----------
A-------TGCGA--TTAGAGGGATAGCAAATGCGATTGAAGGTGCCAACG---ATAATAATGACATTCCCTTGGGGGAA
ATGGATGTTGAA-AGCGAA-GT--C
>FY29033_wtf23
ATG--AAGAATAA-------TTAC-A-CTTCC--TTGAAAAGTT--CTATAGATG----------------AATT-GAAG
A------------CAGATCATG--AAA-TCGATTTGGAAA--AAGGGCTACTTCCAGAATATAATTCAGAGGAAGAGGGC
GCACTGCCTCCATATTCAGAT----C-----------------ATGC-AC--ATG----T----------AAA-----TA
ATA------------------CGCC-------------T----------------------T----------------AC
ACA-CATAGAG------AA----AAC--CATTCTTCC----GG--GACGAC----AGA-TGATTC--T---------TCC
CCT-TTTTTGAT--AAAACTAC----TAATATC-ATTC---ACTCC--AATCGTTCTACTCAATGCTCTAGCAGTTTGTT
ATCTAAAGTATAAAGACGTTTTCTT---TAA-----AAATTATGG---TGCAGCGGAATG-GACGTTATTTGGATTTTGG
---TGTCTTGT---TTG--CACTTTGG--CTTTAATAATCTTGA-CTTACTT-CTATGAAACT--TGGACCAAGGCAG--
--------------------------------------------------------------------------------
-----------T--------------------------------------------------------------------
----------------G-------------------------GCACAATGTGTAAAGGTGATCTCTATTGGCCTTTTCAA
CATAAGAAG-AGAGATGATGATTATAATTTGGATACTCTGGTTAAT-CATTTGTTTTATACTCTTTGGTTGCGTCAAGGA
TGGTAGACTAAACTTAAATAAGGCACTCATCTGTTCCACAAGCACTATT-TCGGCTGTTTTATTTTTAACTGTATCATCT
GTT--TGTATTCCAATTT-GGACACTTTGGCGTGCATTATCTGGGA--TGCTACAAGTGTTGGGTATACATGGCATTATC
GCAGTATTAGT---AAACGGTTTAATGTCTT-TATTTGG-TAAACATTTCGGATGGAGAGGCTACGAAATCGAAGGGTTT
GTGCTCTTTTTCACTAGCAGTGCTCTTTTTCTTTACGAAATGGAACGTCCAGGTGTACTCAAGAGGATGCGCAA-----C
ACTACTGG-GAATGTTATAGGT-TATATATTAGAAGGTATAGGGAAT---------------------------------
------------A-----------TAGGGAGAGCGTTTAGAGGTGCCAACG---ATAATAATGACATTCCCTTGGGGGAA
ATGGAAGTTGAA-AGCGAA-GT--C
>FY29033_wtf24
ATG--AAGAATAA-------TTAC-A-CTTCC--TTGAAAAGTC--CTATAGATG---AA--GAAGA-TG-AATT-GAAG
A------------CAGATCATG--AAA-TCGATTTGGAAA--AAGGCCTACTCCCAGAATATAATTCAGAGGAAGAGGGC
GCATTACCCCCATACTCGGAT----C-----------------ACGC-AC--GTG----T----------AAG-----CA
AT------------------CCTCC-------------T----------------------A----------------AC
ACA-CATAGAG------AA----AAC--CATTCTTCC----GG--GACGAC----AGA-TGATTC--T---------TCC
CCT-TTTTTGAT--TAAACTAC----TAATATC-ATTC---ACTCC--AATCGTTCTACTCAATGCTCTAGCAGTTTGTT
ATCTAAAGTATAAGGACGCTTTCTT---TAA-----AAATTATGG---TGCAGCGGAATG-GACATTATTTGGATTTTGG
---TGTCTTGT---TTG--CACTTTGG--CTTTAATAATCTTGA-CTTACTT-CTATGAAACT--TGGACCAAGGCAG--
--------------------------------------------------------------------------------
-----------T--------------------------------------------------------------------
--------------------CAAAGTAACTGCAATTTTCTTGGCACAATGTGTAAAGGTAACTGCGGTCGGCTTGTACAA
CTCAAGGAA-AAAGTGGGTAGTAATAATTTGGCTATTATGGGTAGT-CATTTGTTTTGTACTCTTTGGTTGCGTCAAATT
CGGTAATTTGAACTTAGACAAGGCTCTCATATGTTCTACATGCAGTATT-TCAGCTGCTTTACTTTTATTTTTATTATAT
GTT--CGTCTTCCATTTT-GGACACTCAAGCATATGTTTTCTGGTT--TTTTTCAAGTGCTAGGTGTACAAAGTTGTGTC
GTTATTGTAACG--AAAGGTT-TGATGTATT-TATTTGA-TAAACATTTCGACGGGACAGGCTACGAAATTGTAGCCTCT
TCACTCTTTGTTATAGGAAATTTTCTTTTCTTTTACGAAATGGAATGTCCAGGTGCTCTGAGAAGGATGCCCAA-----T
TCTAGCAT-GAATGGGATGGCTTT-GATACTAAGAGGTCTAGC--A----------------------A-----------
A-------TGCAT--TGGAGCGGATAGGGAATGGGAGGAGAGTCCCAAATG---ATAACAATGACATCCCATTGGAAGAA
ATGGAGGCTGAA-AGCGAA-GT--C
>FY29033_wtf25
ATG--AAGAATAA-------TTAC-A-CTTCC--TTGAAAAGTT--CTATAGATG---AA--GAAGA-TG-AATT-GAAG
A------------CAGATCATG--AAA-TCGATTTGGAAA--AAGGCCTACTTCCAGAGTATAATTCAGAGGAAGAGGGC
GCACTGCCTCCATATTCAGAT----C-----------------ATGC-AC-GTT-----T----------AAG-----CA
AT------------------CCTCC-------------T----------------------A----------------AC
ACA-CATGGAG------AA----AAC--CATTTTTCC----GG--GACGAC----AGA-TAATTC--T---------TCC
CCT-TTTTTGAT--AAAACTGC----TAATATC-ATTC---ACACC--AATCTATGTACTGAATGTACTCGCAATTTGCT
ATTTAAAGTATAATGACGCTTTCTT---TAA-----AAATTATGG---TGCAGCGGAATG-GACATTGTTTGGATTTTGG
---TGTCTTGT---TTG--CACTTTGG--CTTTAATATTCTTGA-CTTACTT-CTATGAAACT--TGGACCAAGGCAG--
--------------------------------------------------------------------------------
-----------T--------------------------------------------------------------------
---------------C-------------------------GGAAAA----------------------GGAATCAAGCA
CTTTTTAAA-AAAG---------------T---------GGAGAAA-CATGATTTTTG----CTTT--TTG---TA----
---------AAAGTT---C------------TTT------------ATTTT--GCTTGGTTTTATTAAAAGCTGAAAATA
AAT--TGAGTTCACATTT-GGGTGATCAACGATGGGGGTGGAAA----TGCTCGGCAT--CCGCT-TTCA-----CTTTC
ATGGCTGTATC----AAGCAT-TCTCATATT-CA-TTGCTGAAACA-GTGGAACCGGGA-----------TCTTGC----
----------T-------------CT--------ACAGATTTG--------------GTGAAAAGAACAC----------
--TA-----GCATTTTATGGTTAT--------GAGGCCA-----------------------------------------
------------G----------ACAGTACGCGAGCAGC--------A---------ATACTGCTATTCCGTTACGTGAG
ATGAACCCTGAA-AATGAA-GC--C
>FY29033_wtf26
ATG--AAGAATAA-------TTAC-A-CTTCC--TTGAAAAGTC--CTCTAGATG---AA--GAAGA-TG-AACT-GAAG
A------------CAGATCATG--AAA-TCGATTTGGAAA--AAGGCCTACTCCCAGAATATAATTCAGAGGAAGAAAGT
ACATTGCCTCCATATTCAGAT----C-----------------ACGC-AC--GTG----T----------AAG-----CA
AT------------------CCTCC-------------T----------------------A----------------AC
ACA-CATAGAG------AA----AAC--CATTCTTCC----GG--GACGGC----AGA-TAATTC--T---------TCC
CCT-TTTTTGAT--AAAACTGC----TAATATC-ATTC---ACTCC--AATCGTTCTACTCAATGCTCCAGCAGTTTGTT
ATCTAAAGTATAAGGACGCTTTCTT---TAA-----AAATTATGG---TGCAGCGGAATG-GACATTGTTTGGATTTTGG
---TGTCTTGT---TTG--CACTTTGG--CTTTAATATTCTTGA-CTTACTT-CTATGAAACT--TGGACCAAGGCAG--
------------------------------------------T----------------------C------------AA
AGTAACTGTAATTTT-------------------------------------C-------------------T-------
-------TGGCACAATGTGTAAAGGTGACTGTAATTTCCTTGGCACAATGTGTAAAGGTGATTGCGGTCGGTTTGTATAA
CTCAAAAAA-AGATTTGGTGGTTACAATATGGCTCGCATGGGTAGT-CATTTGTTTTATACTCTTTGGTTGCGTCAAGGA
TGGTAGACTAAACTTAAATAAGGCACTCATCTGTTCCACAAGCAGTATT-TCGGCTGCTTTATTTTTCATTTTATTGCTT
GTT--TGTATTCCAATTT-GGACACTTTGCCGTGCATTATCTGGGA--TGCTACAAGTGTTGGGTATACATGGCATTATC
GCACTATTAGT---AAACGGTTTAATGTCTT-TATTTGG-TAAACATTTCGGATGGAGAGGCTACGAAATCGAAGGGTTT
GTGCTCTTTTTCACTAGCAGTGCTCTTTTTCTTTACGAAATGGAACGTCCAGGTGTACTCAAGAGGATGCGCAA-----C
ACTACTGG-GAATGTTATAGGT-TATATATTAGAAGGTATAGGGAAT---------------------------------
------------A-----------TAGGGAGAGCGTTTAGAGGTGCCAACG---ATAATAATGACATTCCCTTGGGGGAA
ATGGAAGTTGAA-AGCGAA-GT--C
>FY29033_wtf27
ATG--GAAAATAA-------TTAC-A-CTTCC--TTGAAAAGTC--CTATAGATG---AA--GAAGA-TG-AATT-AAAG
A------------CAGATCATG--AAA-TCGATTTGGAAA--AAGGCCTACTTCCAGAATATAATTCAGAGGAAGAGGGC
GCGTTACCACCATATTCAGAT----C-----------------ATGC-AC-GTT-----T----------AAG-----CA
AT------------------CCTCC-------------T----------------------A----------------AC
ACA-CATAGAG------AA----AAC--CATTCTTCT----GG--GACGAA----AGA-TGATTC--T---------TCC
CTT-TTTTTGAT--TAAACTAC----TAATATC-ATTC---ACTCC--AATCGTTCTACTCAATGCTCTAGCAGTTTGTT
ATCTAACGTATAAGGATGCTTTCTT---TAAG----GA-TTATGG---TGCAGCGGAATG-GACATTATTTGGATTTTGG
---TGTCTTGT---TTG--CACTTTGG--CTTTAATAATCTTGA-CTTACTT-CTATGAAACT--TGGACCAAGGCAG--
--------------------------------------------------------------------------------
-----------T--------------------------------------------------------------------
--------------------CAAAGTAACTGCAATTTTCTTGGCACAATGTGTAAAG------------GGCCTTTTCAA
CATAAGAAG-AGAGATGATGATTATAATTTGGATACTCTGGTTAAT-CATTTGTTGTATACTCTTTGGTTGCGTCAAGGA
TGGTAGACTAAACTTAAATAAGGCTCTCATCTATTCCACATGCACTATT-TCGGCTGTTTTACTTTTAATTGTATCATCT
GTT--TGTATTCCATTTT-GGACATTCGAGCGTACGTTAGCTAAGT--TGGCAAAAGTGTTTTTGTTACAAAGTGGTATC
GTGTTGGTACT---AAACGGTACGATGTTTT-TACGTGG-TAAACATTTTGAATGGACAGGTTGTGAAATTGAAGCCTCT
GTGCTATTTATTATGGGCAATGTTCTTTTTCTTTGCGAAATGGAATGCCCAGGAGCTCTCAGAAGGACACGAAA-----C
TCTATCAG-GAATGGTATAGCTTT-TTTCCTAGGAGGGATAGG--A----------------------A-----------
A-------TGCGA--TGATGGGGCTAGCAAATGCGATTAGAGGTGCCAACG---ATAATAATGACATTCCCTTGGGGGAA
ATGGATGTTGAA-AGCGAA-GT--C
>FY29033_wtf28
ATG--AAGAATAA-------TTACAA--TTCC--TTGAAAAGTT--CTATAGATG---AA--GAAGA-TG-AATT-GAAG
A------------CGGGACATG--AAA-TCGATTTGGAAA--AAGGGCTACTTCCAGAATATGATTCAGAGGAAGAGGGC
GCACTGCCTCCATACTCGGAT----C-----------------ATGC-AC-GTT-----T----------AAG-----CA
AT------------------CCTCC------------T----------------------A----------A-------C
ACA-CATAGAG------AA----AAC--CATTCTTC----CGG--GACGAC----AGA-TGATTC-T----------TCC
CCT-TTTTTGA--TTAAACTA----CTAATATC-ATTCA---CTCC--AATCGTTCTACTCAATGCTCTAGCAGTTTGTT
ATCTAAAGTATAAGGATGCTTTCTT---TAA-----AAATTATGGT---GCAGCGGAATG-GACATTGTTTGGATTTTGG
T---GTCTTGT---TTGC--ACTTTGG--CTTTGTTATTCTTGA-CTTGCTT-CTATGAAACT--TGGACCAAGGCAG--
-----------------------------------------T----------------------C-------------AA
AGTAACTGTAATTTT---CTTGGCACAATGTGTAAAGGTGAC----------T--------------------G----CA
ATTTTCTTGGCACAATGTATAAAGGTGACTGCAATTTCCTTGGCGAAATGTGTAAAGGTGATTGCGGTGGGTTTGTATAA
CTCAAAAAA-AGATTTGGTGGTTACAATTTGGCTCGCATGGGTAGT-CATTTGTTTTATACTCTTTGGTTGCGTCAAGGA
TGGTAGACTAAACTTAAATAAGGCACTCATCTGTTCCACAAGCAGTATT-TCGGCTGCTTTATTTTTCATTTTATTGCTT
GTT--TGTATTCCAATTT-GGACACTCAAGCATATGCTTTTTGGTT--TGTTTCAAGTGCTGGGTGTACAAAGTTGTGTC
GTTATTGTAACG--AAAGGTT-TGATGTATT-TATTTGA-TAAACATATCGACGCGACAGGCTACGAAATTGAAGCCTCT
TCACTTTTTGTTATAGGAAATTTTCTTTTCTTTTACGAAATGGAACGTCCAGGTGCTCTCAAAAGGATGCCCAA-----A
TTTATCAG-GAATGGTATAGCT-TCTTTCCTAGGAGGTATAGC--A----------------------A-----------
A-------TGCAT--TTGGAGGGATAGCAAATGCGATTAGAGGTGCCAACG---ATAATAATGACATTCCCTTGGGGGAA
ATGGAAGTTGAA-AGCGAA-GT--C
>FY29033_wtf30
ATG--AAGAATAA-------ATATTA--TCCC--TTGAG--GTCGTCTATAGATG---AA---TTGAGTACAA----AAA
A-------------CGATAATG--AAA-TTGATTTGGAAA--AAGGTCCTCTCCCAGAATACAATTCAGAAGATGGGAGC
ACATTGCCTCCATATTCAGAAAATTT-AAAGTTAAAGGATCCCAAACAAA---TGGGAGCTAACAACCCTAACTTATTTA
ATACGGACGAGTCTACGACTCCTCCGGATTATGGTGAAGACAGTC---------------T------------------T
TCA-CATAGAG------AA----AAC--CATTCTTC----CGG--GACGAC----AGA-TAATTC-T----------TCC
CCT-TTCTTGA--TAAAACTT----CTAATATC-ATTCA---TTCC--AATCTTTGTGCTAAACGTACCCGCAGTTTGTT
ATCTAACGTATAAGGACGCTCTCTT---TAAG----GA-TTATGGC---AAAGATGAATG-GGTATATTTTGGAATGTGG
T---GTGCTAG---TTGC---CTGATGATTTTTATTT--CTTTATGGTGCTT-CTATGAAACT--TGGACCCAGGCAG--
--------------------------------------------------------------------------------
--------T-------------------------------------------G--------------------G------
----------CACAATGTGTAAAGGTGACTGCAATTTCCTTGGCGAAATGTGTAAAGGTGATCTCTATTGGCCTTTTCAA
CATAAGAAG-AGAGATGATGATTATAATTTGGATACTCTGGCTAAT-CATTTGTTGTATACTCTTCGTTTACATCAAATC
CGGCGATCTGAACTTAAATAAGGCTCTCATCTATTCCACATGCACTATT-TCGGCTGTTTTACTTTTAATTGTATCATCT
GTT--TGTATTCCATTTT-GGACATTCGAGCGTACGTTAGCTAAGT--TGGCAAAAGTGTTTTTGTTACAAAGTGGTATC
GTGTTGGTACT---AAACGGTACGATGTTTT-TACGTGG-TAAACATTTTGAATGGACAGGTTGTGAAATTGAAGCCTCT
GTGCTATTTATTATGGGCAATGTTCTTTTTCTTTGCGAAATGGAGTGCCCAGGAGCTCTCAGAAGGATGCCCAA-----A
TCTATCAG-GAATGGTATAGCT-TCTTTCCTAGGAGGTA-----------------------------------------
------------T------------AGCAAATGCGATTAGAGGTGCCAACG---ATAATAATGACATTCCCTTGGGGGAA
ATGGATGTTGAA-AGCGAA-GT--C
>FY29033_wtf31
ATG--AAGAATAA-------AGATTA--TCCC--TTGAG--GTCGTCTATGGATG---AA---TTGAGTACAA----AAA
A-------------CGATAATG--AAA-TTGATTTGGAAA--AAGGTCCTCTCCCAGAATACAATTCAGAAGATGGGAGC
ACATTGCCTCCATATTCAGAAATTTGGAAAT------------ATATTAAAACTGTAT-C---------TGAG-GATTCA
AGT---ACAGG---A-----CCTACAGAAATTG----CA---------------------A----------A------TC
CCAATGTCGA-------AA---GAAGACAAGAATTCAAAGATT--CACATCC---AAA-TATATA--T----------TC
CCT-TC--TG-----AGACTAC----TAATATC-AGTTCT---TGC--AGTTATTGTTGTCTTTTTTACTGCA-TGGGTT
T------GTGTAA--ACCCGTTGGA---GAAGTCGATA-TTCGG----CAAGGTAGCTT----TCTCCGTCACAAT-TGG
---TATAACA-----TGTCCAATAGTG---TTTATTG--CTATTTTCTGCTT-CTTTGAAACT--TGGACCCAGGCAG--
------------------------------------------T----------------------GGCACAATGTATAAA
GGTGACTGCAGTTTT--------------------------------------C--------------------T-----
-------TGGCACAATGTGTAAAGGTGACTGCAATTTCCTTGGCGAAATGTGTAAAGGTAACTGCGGTCGGCTTGTACAA
CTCAAGGAA-AAAGTGGGTAGTAATAATTTGGCTATTATGGGTAGT-CATTTGTTTTGTACTCTTTGGTTGCGTCAAATT
CGGTAATTTGAACTTAGACAAGGCTCTCATCTGTTCTACATGCAGTATT-TCAGCTGCTTTACTTTTATTTTTATTATAT
GTT--CGTCTTCCATTTT-GGACACTCAAGCATATGTTTTCTGGTT--TTTTTCAAGTGCTAGGTGTACAAAGTTGTGTC
GTTATTGTAACG--AAAGGTT-TGATGTATT-TATTTGA-TAAACATTTCGACGGGACAGGCTACGAAATTGTAGCCTCT
TCACTCTTTGTTATAGGCAATTTTCTTTTCTTTTACGAAATGGAATGCCCAGGAGCTCTCAGAAGGATGCCCAAT-----
TCTACCAT-GGATGGGATGGCT-TTTATACTAAGAGGTCTAGC---A----------------------A----------
A-------TGCAT--TGGAGAGGATAAGGAATGGGAACAGAGTCCCAAATG---ATTACAATGACATTCCATTGGAAGAA
ATGGAGGCTGAA-AGCGAA-GT--C
>FY29033_wtf33
ATG--AAGAATAA-------TTAC-A-CTTCC--TTGAAAAGTC--CTCTAGATG---AA--GAAGA-TG-AATT-GAAG
A------------CAGATCATG--AAA-TCGATTTGGAAA--AAGGCCTACTTCCAGAGTATAATTCGGATGAAGAGAGC
ACACTACCTCCATACTCAGAT----C-----------------ATGC-AC-GTT----T-----------AAG-----CA
AT-----------C-------CTCC-----------T----------------------A------------------AC
ACA-CATAGAG------AA----AAC--CATTCTTC----CGG--GACGGCA----GA-TAATTCT--TCT------ACC
TCT-CGGTTGA--AAAAAGCA----GTTTTATC-ATTC---ATTCC--AATCTTTGTGCTAAACGTACCCGCAGTTTGTT
ATCTAACGTATAAGGACGCTCTCTT---TAAG----GA-TTATGG---CAAAGATGAATG-GGTGTATTTTGGAGTGTGG
---TGTGCTAT---TTGCC---TGATGATTTTTATTT--CTTTATGGTGCTT-CTATGAAACT--TGGACCCAGGCAGTG
GCACAATGTGTAAAGGTGACTGTAATTTTCTTGGCACAATGTATAAAGGTGACTGTAATTTCCTTGGCACAATGTGTAAA
GGTGACTGCAATTTTC---TTGGCAAAATGTGTAAAGGTGACTGTAATTTCCTTGGCAAAA-TGTGTAAAGGTGACTGCA
GTTTTCTTGGCACAATGTGTAAAGGTGACTGCAATTTTCTTGGCAAAATGTGTAAAGGTGATCTCTATTGGCCTTTTCAA
CATAAGAAG-AGAGATGATGATTATAATTTGGATACTCTGGTTAAT-CATTTGTTGTATACTCTTTGGTTGCGTCAAGGA
TGGTAGACTAAACTTAAATAAGGCACTCATCTGTTCCACATGCACTATT-TCGGCTGTTTTATTTTTAATTGTATCATCT
GTT--TGTATTCCAATTT-GGACACTTTGCCGTGCATTATCTGGGA--TGCTACAAGTGTTGGGTATACATGGCATTATC
GCAGTATTAGT---AAACGGTTTAATGTCTT-TATTTGG-TAAACATTTCGGATGGAGAGGCTACGAAATCGAAGGGTTT
GTGCTCTTTTTCACTAGCAGTGCTCTTTTTCTTTACGAAATGGAACGTCCAGGTGTACTCAAGAGGATGCGCAAC-----
ACTACTGG-GAACGTTATAGGT-TATATATGTGGAGGTATAGA---A----------------------G----------
A-------TGCAT--TTAGGCGGATAAAAAATGCGTTTAGAGGTGCCAACG---ATAATAATAACATCCCCTTGGGGGAA
ATGGATGTCGAA-GGCGAAGTT---
>FY29033_wtf35
ATG--AAGAATAA-------AGATTA---TCC-ATTGAGGACTT--CTATGGATG---AA---TTGAGTACAA----AAA
A-------------CGATAATG--AAA-TTGATTTGGAAA--AAGGTCCTCTCCCAGAATACAATTCAGAAGATGGGAGC
ACATTGCCTCCATATTCAGAT---TTAAA-------CAATCCCAAACAAA---TGGGTCAGAATATTACTAAATTATTCA
ATTGGAACAAGTCTACGACTCCTCCAGATTATGATGAAAATCGTCTTCCTATTACAGACGAAGGAAACAATCCTCCTAAC
ACA-CATAGAG------AA----AAC--CATTCTTC----TGG--GACGAC----AGA-TAATTC---T--------TCC
CCT-TTCTTGA--TAAAACTG----CTAATATC-ATTC---ACTTC--AATCATTCTATTCAATGCTCCAGCAGTTTGTT
ATCTAAAGTATAAGGACGCTTTCTT---TAA-----AAATTATGG---CGCAGCGGAATG-GACTCTAATTGGATTTTGG
---TGTGCTAG---TT---CCCTGATAATTTTTACTTT--TTCATGGTACTT-CTATGAAACT--TGGACCAAGGCAG--
--------------------------------------------------------------------------------
-----------T--------------------------------------------------------------------
-------------------C---------------------GGAAAA----------------------GGAATCAAGCA
CTTTTTGAA-AAAG------------------------TGGAGAAA-CATACCTATGG----CTTTTAGTG------A--
---------AGTCTT--------------TTTATTTAACATAC----TT----GTTGGATCACCACGAGTGGCTTTAAGA
-----------CACATTTCTGGCGAGAGA---TGGGGATTGAAAT----GTT---CTT--TGGCTGATCA---CATTATC
TTTGCTATATTG----AGCAT-CCTTGTTTT-TA-TTGTCGAAACA-GTGGAACCTGGA-----------TCAAGCA---
------------A-----AATAAACATT------ATGAAA-AGA--------------TTAAGAGGAGAC----------
---A-------ATGCT-------------CGTGATGCCAC----------------------------------------
------------A-----------CAGCACGTGA--ATGAA-----T----------ACACAGCTGTTCCATTGCGTGAG
ATGAACCCCGAA-AGTGAA-GC--C
>FY29033_wtf36
ATG--AAGAATAA-------ATATTA--TCCC--TTGAG--GTCGTCTATGGATG---AA---ATGAGTGCAA----AAA
A-------------CGATAATG--AAA-TTGATTTGGAAA--AAGGTCCTCTCCCAGAATACAATTCAGAAGATGGGAGC
ACATTGCCTCCATATTCAGAT---TTAAA-------CAATCCCAAACAAA---TGGGTCAGAACATTACTAAATTATTCA
ATTGGAACAAGTCTACGACTCCTCCAGATTATGATGAAAATCGTCTTCATATTACAGACGAAGGAAACAATCCTCCTAAC
ACA-CATAGAG------AA----AAC--CATTCTTC----CGG--GACGGC----AGA-TAATTC---T--------TCC
CCT-TTTTTGA--TAAAACTG----CTAATATC-ATTC---ACTCC--AATCGTTCTACTCAATGCTCCAGCAGTTTGTT
ATCTAAAGTATAAGGACGCTTTCTT---TAA-----AAATTATGG---TGCAGCGGAATG-GACATTGTTTGGATTTTGG
---TGTCTTGT---TTG--CACTTTGG--CTTTAATATTCTTGA-CTTACTT-CTATGAAACT--TGGACCAAGGCAG--
-------------------------------------------TCAAAGTAACTGTAATTTTCTTGGCACAATGTGTAAA
GGTGACTGTAATTTTC---TTGGCGAAATGTGTAAAGGTGACTGTAATTTTCTTGGCGAAA-TGTGTAAAGGTGACTGCA
ATTTCCTTGGCGAAATGTATAAAGGTGACTGCAATTTTCTTGGCACAATGTGTAAAGGTAACTGCGGTCGGCTTGTACAA
CTCAAGGGAAAAA-TGGGTAGTAATAATTTGGCTATTATGGGTAGT-CATTTGCTATACACTTTTTCTTCGCTCCAAATT
CGGTAACCTGAACTTAAACAAGGCTCTCATCTGTTCTACATGCAGTATT-TCAGCTGCTTTACTTTTATTTTTATTATAT
GTT--CGTCTTCCATTCT-GGACACTCAAGCATATGTTTTCTGGTT--TGTTTCAAGTGCTGGGTGTACAAAGTTGTGTC
GTTATTGTAACG--AAAGGTT-TGACGTATT-TATTTGA-TAAACATATCGACGCGACAGGCTACGAAATTGAAGCCTCT
TCACTCTTTGTTATAGGAAATTTTCTTTTCTTTTACGAAATGGAATGTCCAGGTGCTCTCAAAAGGATGCCCAAA-----
TTTATCAG-GAATGGTATAGCT-TCTTTCCTAGAAGGTATAGGGAAT------------ATAGGAAATGCAATTGGGCGG
ATAGGAAATGCAA--TTGGGCGGATAGGAAATGCGTTTAGAGGTGCCAACG---ATAATAATGACATTCCCTTGGGGGAA
ATGGAAGTTGAA-AGCGAA-GT--C
>FY29033_wtf37
ATG--AAGAATAA-------TTACAA--TTCC--TTCAAAAGTT--CTATAGATC---AA--GAAGA-TG-AATT-GAAG
A------------CGGGACATG--AAA-TCGATTTGGAAA--AAGGGCTACTTCCAGAATATGATTCAGAGGAAGAGGGC
GCACTGCCTCCATACTCGGAT----C-----------------ACGC-AC--GTG---T-----------AAG-----CA
AT-----------C-------CTCC-----------T----------------------A------------------AC
ACA-CATAGAG------AA----AAC--AATCCTTCC---AGGTCGAC-------AGA-TAATTC---T--------TCC
CCT-TTCTTGA--TAAAACTA----CTAATATC-ATTC---ACTCA--AATTATTCTACTCAATGCTCTAGCCGTTTGTT
ATCTAAAGTATAAGAACGCTTTCTT---TAA-----AAATTATGG---TGCAGCGGAATG-GACATTATTTGGATTTTGG
---TGTCTTGT---TTG--CACTTTGG--CTTTAATATTCTTGA-CTTACTT-CTATGAAACT--TGGACCAGGGCAG--
--------------------------------------------------------------------------------
-----------T--------------------------------------------------------------------
--------------------C-----------------------AAA----------GTAACTGCGGTCGGCTTGTACAA
CTCAAGGGAAAAA-TGGGTAGTAATAATCTGGTTATTATGGGTAGT-CATTTGTTTTGTACTCTTTGGTTGCGTCAAATT
CGGTAATTTGAACTTAGACAAGGCTCTCATCTGTTCTACATGCAGTATT-TCAGCTGCTTTACTTTTATTTTTATTATAT
GTT--CGTCTTCCATTCT-GGACACTCAAGCATATGTTTTCTGGTT--TGTTTCAAGTGCTGGGTGTACAAAGTTGTGTC
GTTATTGTAACG--AAAGGTT-TGATGCATT-TATTTGA-TAAACATATCGACGGGACAGGCTACGAAATTGTAGCCTCT
TCACTCTTTGTTATAGGCAATTTTCTTTTTTTTTACGAAATGGAATGTCCAGGTGCTCTCAAAAGGATGCCCAAA-----
TTTATCAG-GAATGGTATAGCT-TCTTTCCTAGAAGGTA-----------------------------------------
------------C------------AGCGAGAGCGATTAGAGGTGCCAACGATAATAATAATAACATTCCCTTGGAAGAA
ACGGAGGCCCAA-AGCGAA-GT--C
>FY29033_wtf38
ATG--AAGAATAA-------ATATTA--TCCC--TTGAG--GTCGTCTATGGATG---AA---TTGAGTACAA----AAA
A-------------CGATAATG--AAA-TTGATTTGGAAA--AAGGTCCTCTCCCAGAATATAATTCAGAAGATGGGAGC
ACATTGCCTCCATATTCAGAAAATTT-AAGTTTAAAGGATCCCAAACAAA---TGGGAGCTAACGACCCTAACTTATTTA
ATACGGACGAGTCTACGACTCCTCCGGATTATGGTGAAGACAGCCTTT-----------C----------T------AAT
ACA-CATAGAG------AA----AAC--CATTCTTC----CGG--GACGGC----AGA-TAATTCTT-C-------TACC
TCT-CGGTCGA--TAAAACTG----CTAATATC-ATTC---ATTCC--AATCTTTGTGCTAAACGTACCCGCAGTTTGTT
ATCTAACGTATAAGGACGCTCTCTT---TAA----AGA-TTATGG---CAAAGATGAATG-GGTATATTTTGGAGTGTGG
---TGTGCTAT---TTGCC---TAATGATTTTTATTT--CTTTATGGTGCTT-CTATGAAACT--TGGACCAAGGCAG--
-------------------------------------------TC---------------------A------------A
AGTAACTGTAATTTCC---TTGGCAAAATGTGTAAAGGTGAC-------------T---------------------GCA
GTTTCCTTGGCACAATGTGTAAAGGTGACTGCAGTTTTCTTGGCAAAATGTGTAAAGGTGATCTCTATTGGCCTTTTCAA
CATAAGAAG-AGAGATGATGATTATAATTTGGTTACTCTGGTTAAT-CATTTGTTGTATACTCTTTGGTTGCGTCAAATC
TGGCGATCTGAACTTAAATAAGGCTCTCATCTATTCCACATGCACTATT-TCGGCTGTTTTACTTTTAATTGTATCATCT
GTT--TGTATTCCATTTT-GGACATTCGAGCGTACGTTGGCTAAGT--TGGCAAAAGTGTTTTTGTTACAAAGCGGTTTC
GTGTTGGTACT---AAACGGTACGATGTTTT-TACGTGG-TAAACATTTTGAATGGACAGGTTGTGAAATTGAAGCCTCT
GTGCTATTTATTATGGGCAATGTTCTTTTTCTTTGCGAAATGGAATGCCCAGGAGCTCTCATAAGGACACGAAAC-----
TCTATCAG-GGATGGTATAGGT-TATATATTAGAAGGTATAGC---A----------------------A----------
A-------TGCAA--TTGGGCGGATAGGAAATGCGTTTAGAGGTGCCAACG---ATAATAATAACATCCCCTTGGGGGAA
ATCGATGTCGAA-ATTGAA-GT--C
>FY29033_wtf39
ATG--AAGAATAA-------AGATTA---TCC-ATTGAGGAATT--CTATGGATG---AA---ATGAGTGCAA----AAA
A-------------CGATAATG--AAA-TTGATTTGGAAA--AAGGTCCTCTCCCAGAATACAATTCAGAAGATGGGAGC
ACATTGCCTCCATATTCAGAT---TTAAA-------CAATCCCAAACAAA---TGGGTCAGAATATTACTAAATTATTCA
ATTGGAACAAGTCTACGACTCCTCCTGATTATGATGAAAATCGTCTTCATATTACAGACGAAGGAAACAATCCTCCTAAC
ACA-CATAGAG------AA----AAC--CATTCTTC----CGG--GACGGC----AGA-TAATTC---T--------TCT
CCT-CGGTTTA--TAAAACTG----CTAATATC-ATTC---ATTCC--AATCTTTGTGCTAAACGTACCCACAGTTTGTT
ATCTAACGTATAAGGACGCTCTCTT---TAAG----GA-TTATGG---CAAAGATGAATG-GGTATATTTTGGAATGTGG
---TGTGCTAG---TTGCC---TGATGATTCTTATTT--CTTTATGGTGCTT-CTATGAAACT--TGGACCAAGGCAG--
-------------------------------------------TCAAAGTAACTGTAATTTTCTTGGCACAATGTGTAAA
GGTGACTGCAGTTTTC---TTGGCACAATGTGTAAAGGTGAC-------------T---------------------GCA
GTTTTCTTGGCAAAATGTGTAAAAGTGACTGTAATTTCCTTGGCACAATGTGTAAAGGTGATTGCGGTCGGTTTGTATAA
CTCAAAAAA-AGATTTGGTGGTTACAATCTGGCTCGCATGGGTAGT-CATTTGTTTTATACTCTTTGGTTGCGTCAAGGA
TGGTAGACTAAACTTAAATAAGGCACTCATCTGTTCCACAAGCAGTATT-TCGGCTGCTTTATTTTTCATTTTATTGCTT
GTT--TGTATTCCAATTT-GGACACTTTGGCGTGCATTATCTGGGA--TGCTACAAGTGTTGGGTATACATGGCATTATC
GCAGTATTAGT---AAACGGTTTAATGTCTT-TATTTGG-TAAACATTTCGGATGGAGAGGCTACGAAATCGAAGGGTTT
GTGCTCTTTTTCACTAGCAGTGCTCTTTTTCTTTACGAAATGGAATGCCCAGGAGCTCTCAGAAGGATGCCCAAA-----
TCTATCAG-GAATGGTATAGCT-TCTTTCCTAAGAGGTATAGCAA-A---------------------------------
--------TGCGA--TTAGAGGGATAGCAAATGCGATTGAAGGTGCCAACG---ATAATAATGACATTCCCTTGGGGGAA
ATGGAAGTTGAA-AGCGAA-GT--C
>FY29033_wtf40
ATG--AAGAATAA-------TTACA--CTTCC--TTGAAAAGTT--CTATAGATG---AA--GAAGA-TG-AATT-AAAG
A------------CAGATCATG--AAA-TCGATTTGGAAA--AAGGCCTACTTCCAGAGTATAATTCGGAGGAGGAAAGT
ACATTGCCTCCATATTCAGACATTTCGAAACT---T---------GCTAATCCTGTACC----------TAAA-GATTCA
AGT---ACAGG--A------CCTACAGAAACTA---CA---------------------A----------G-------TC
CCAATGTCGA-------AA---GAAGACAAGAATTCAAAGATT--CACATCC---ATA-TATATA---T---------TT
CCT-TC--TG-----AGACTA----CTAATATC-AGTTC---TTGC--AGTTAGTGTTGTCTTTTTTACTGCA-TGGGTT
T------GTGTAA--ACCCGTTGGA---GAAGTCGATA-TTCGG----CAAGGTAGCTT----TCTCCGTCACAAT-TGG
---TATAACA-----TGTCCAATATTG---CTTATTA--CTATTTTCTACTT-CTATGAAACT--TGGACCAAGGC----
--------------------------------------------------------------------------------
-----------T--------------------------------------------------------------------
----------------------TG----------------CGGAAAA----------------------GGAATCAAGCA
CTTTTTAAA-AAAG------------------------TGGAGAAA-CATGTTTTTTG----CTTT--TTG-------T-
---------AAAAGT--------------TCAATT----------TTTT----GCTTGGTTTTATTGAAAGGTGAAAACA
AAT--TGAGTTCACATTT-AGGTGATCAACAATGGGGATGGAAAT----GCTCGGCAT--CCGCT-TTCA-----CTTTC
ATGGCTGTATC----AAGCAT-TCTCATATT-CA-TTGCTGAAACA-GTGGAACCTGGA-----------TCTTGC----
-----------T------------CT--------ACAGATTTG--------------GTGAAAAGAGTAC--AA------
---------GCATATTGTGGTTAT--------GAGGCCA-----------------------------------------
------------G----------ACAGTACGCGAGCAGC--------A---------ATACTGCTATTCCGTTACATGAG
ATGAACCCTGAA-AATGAA-GC--C
>FY29033_wtf41
ATG--AAGAATAA-------ATATTA--TCCC--TTGAG--GTCGTCTATGGATG---AA---ATGAGTGCAA----AAA
A-------------CGATAATG--AAA-TTGATTTGGAAA--AAGGTCCTCTCCCAGAATACAATCCAGAAGATGGGAGC
ACATTGCCTCCATATTCAGAT---TTAAA-------CAATCCCAAACAAA---TGGGTCAGAATATTACTAAATTATTCA
ATTGGAACAAGTCTACGACTCCTCCAGATTATGATGAAAATCGTCTTCATATTACAGACGAAGGAAACAATCCTCCTAAC
ACA-CATAGAG------AA----AAC--CATTCTTC----CGG--GACGGC----AGA-TAATTC---T--------TCT
CCT-TGGTTTA--TAAAACTG----CTAATATC-ATTC---ATTCCT--ATCTTTGTGCTAAACGTACCCGCAGTTTGTT
ATCTAACGTATAAGGACGCTCTCTT---TAA----AGA-TTATGG---CAAAGATGAATG-GGTATATTTTGGAGTGTGG
---TGTGCTAT---TTGCC---TAATGAGTTTTATTT--CTTTATGGTGCTT-CTATGAAACT--TGGACCAAGGCAG--
--------------------------------------------------------------------------------
-----------T--------------------------------------------------------------------
--------------------C-----------------------AAA----------GTAACTGCGGTCGGCTTGTACAA
CTCAAGGGAAAAA-TGGGTAGTAATAATCTGGTTATTATGGGTAGT-CATTTGTTTTGTACTCTTTGGTTGCGTCAAATT
CGGTAATTTGAACTTAGACAAGACTCTCATCTGTTCTACATGCAGTATT-TCAGCTGCTTTACTTTTATTTTTATTATAT
GTT--CGTCTTCCATTCT-GGACACTCAAGCATATGTTTTCTGGTT--TGTTTCAAGTGCTGGGTGTACAAAGTTGTGTC
GTTATTGTAACG--AAAGGTT-TGATGCATT-TATTTGA-TAAACATATCGACGCGACAGGCTACGAAATTGAAGCCTCT
TCACTCTTTGTTATAGGAAATTTTCTTTTCTTTTACGAAATGGAATGCCCAGGAGCTCTCAGAAGGATGCCCAAA-----
TCTATCAG-GAATGGTATAGCT-TCTTTCCTAGGAGGTTTAGGGAAT---------------------GCATTTGGAGGG
ATAGGAAATGCAT--TTGTAGGGATGGGAAATGCGATTAGAGGTGCCAACG---ATAATAATGACATTCCCTTGGGGGAA
ATGGAAGTTGAA-AGCGAA-GT--C
>FY29033_wtf42
ATG--AAGAATAA-------TTACA--CTTCC--TTGAAAAGTT--CTATAGATG---AA--GAAG-GTG-AATT-GAAG
A------------CAGATCATG--AAA-TTGATTTGGAAA--AAGGACCCCTCCCAGAATATGATTCAGAGGAGGAAAGT
ACATTGCCTCCATATTCAGAT----C-----------------ATGC-AC-GTT----T-----------AAG-----CA
ATT------------------CTCC-----------T----------------------A------------------AC
ACA-CATAGAG------AA----AAC--CATTCTTC----TGG--GACGAC----AGA-TAATTC---T--------TCC
CCT-TTTTTGA--TAAAACTG----CTAATATC-ATTC---ACTCC--AATCGTTCTACTCAATGCTCCAGCAGTTTGTT
ATCTAAAGTATAAGGACGCTTTCTT---TAA-----AAATTATGG---TGCAGCGGAATG-GACATTATTTGGATTTTGG
---TGTCTTGT---TTG--CACTTTGG--CTTTAATATTCTTGA-CTTACTT-CTATGAAACT--TGGACCCAGGCAG--
--------------------------------------------------------------------------------
-----------T-------------------------------------------G---------------------G--
----------CACAATGTGTAAAGGTGACTGCAGTTTTCTTGGCAAAATGTGTCAAGGCTTGCGGAAAAGGAATCAAACA
CTTTTTAAAGAAG-------------------------TGGAGAAA-CATGTTTTTTG----CTTT--TTG-------T-
---------AAAAGT--------------TCTATT----------TTTT----GCTTGGTTTTATTAAAAGCTGAAAACA
AAT--TGAGTTCACATTT-AGGTGATCAACAATGGGGATGGAAAT----GCTCGGCAT--CCGCT-TTCA-----CTTTC
CTGGCTGTATT----AAGCAT-TCTCATATT-CA-TTGCTGAAACA-GTGGAACCGGGA-----------TCTTGC----
-----------TCTACGCA----T--------TTACTGACCAGA-C----------TTGCAACAACTTGC----------
---------GAACGTGAT-----------------GCCA-----------------------------------------
------------G----------ACAACACGTGA--ATGAA-----T----------ACACAGCTATTCCATTACGTGAG
ATGAACCGTGAA-AGTGAA-GC--C
>Sk_wtf1*
ATG--AAGAATGA-------TTACA--CTTCT--TTGAAAAGTC--CTCTAGATG---AA--GAAGA-TG-AATT-GAAG
A------------CAGATCATG--AAA-TCGATTTGGAAA--AAGGACCACTCCCAGAATATGATTCGGAGGAAGAGGGC
GCATTACCTCCATATTCAGAT----C-----------------ACGC-AC--TTG---T-----------AAA-----TA
AT-----------C-------CTCC-----------T----------------------A------------------AC
ACA-CATAGAG------AA----AAC--AATCCTTCC---AGGTCGAC-------AGA-TAATTC---T--------TCC
CCT-TTCTTGA--TAAAACTG----CTAATATC-ATTC---ACACC--AATCTATGTACTGAATGTACTTGCAATTTGTT
ATCTAAAGTATAAGAACGCTTTCTT---TAA-----AAATTATGG---TGCAGCGGAATG-GACATTATTTGGATTTTGG
---TGTCTTGT---TTG--CACTTTGG--CTTTAATATTCTTGA-CTTACTT-CTATGAAACT--TGAACCAAGGC----
--------------------------------------------------------------------------------
-----------T--------------------------------------------------------------------
----------------------TG----------------CGGAAAA----------------------GGAATCAAGCA
CTTTTTAGA-AAAG------------------------TGGAGAAA-CATACCTATGG----CTTTTAGTG--------A
---------AGTCTT--------------TTTATTTAACATAC----TT----GTTGGATCACCACGAGTGGCTTTAAGA
-----------CACATTTCTGGCGAGAGA---TGGGGATTGAAAT----GTT---CTT--TGGCTGATCA---CATTATC
TTTGCTATATTG----AGCAT-CCTTGTTTT-TA-TTGTCGAAACA-GTGGAACCTGGA-----------TCAAGCA---
------------A-----AATAAACATT-----------ATGGAAAG----------ATTAAGAGGAGAC----------
---A-------ATGCT-------------CGTGATGCCAC----------------------------------------
------------A-----------CAGCACGTGA--ATGAA-----T----------ACACAGCTATTTCGTTACGTGAA
ATGAACCCTGAA-AGTGAA-GC--C
>Sk_wtf4
ATG--AAGAATAA-------AGATTA--TCCC--TTGAG--GTCGTCTATGGATG---AA---TTGAGTACAA----AAA
A-------------CGATAATG--AAA-TTGATTTGGAAA--AAGGTCCTCTCCCAGAATACAATTCAGAAGATGAGAGC
ACATTGCCTCCATATTCAGAAATTTGGAAAT----A--------TATTAAAACTGTATC----------TGAG-GATTCA
AGT---ACAGG--A------CCTACAGAAACTA---CA---------------------A----------A-------TC
CCAATGTCGA-------AA---GAAGACAAGAATTCAAAGATT--CACATCC---AAA-TATATA---T---------TC
CCT-TC--TG-----AGACTA----CTAATATC-AGTTC---TTGC--AGTTATTGTTGTCTTTTTTACTGCA-TGGGTT
T------GTGTAA--ACCCGTTGGA---GAAGTCGATA-TTCGG----CAAGGTAGCTT----TCTTCGTCACAAT-TGG
---TATAACA-----TGTCCAATATTG---CTTATTA--CTATTTTCTGCTT-CTTTGAAACT--TGGACCCAGGCAG--
--------------------------------------------------------------------------------
-----------T-------------------------------------------G---------------------G--
----------CACAATGTATAAAGGTGACTGTAATTTTCTTGGCACAATGTGTAAAGGTAACTGCGGTCGGCTTGTACAA
CTCAAGGGAAAAA-TGGGTAGTAATAATTTGGCTATTATGGGTAGT-CATTTGCTATACACTTTTTCTTCGCTCCAAATT
CGGTAACCTGAACTTAAACAAGGCTCTCATCTGTTCTACATGCAGTATT-TCAGCTGCTTTACTTTTATTTTTATTATAT
GTT--CGTCTTCCATTCT-GGACACTCAAGCATATGTTTTCTGGTT--TGTTTCAAGTGCTGGGTGTACAAAGTTGTGTC
GTTATTGTAACG--AAAGGTT-TGACGTATT-TATTTGA-TAAACATATCGACGCGACAGGCTACGAAATTGAAGCCTCT
TCACTCTTTGTTATAGGAAATTTTCTTTTCTTTTACGAAATGGAATGTCCAGGTGCTCTCAAAAGGATGCCCAAA-----
TTTATCAG-GAATGGTATAGCT-TCTTTCCTAGAAGGTATAGGGAAT---------------------------------
------------A-----------TAGGGAGAGCGTTTAGAGGTGCCAACG---ATAATAATGACATTCCCTTGGGGGAA
ATGGAAGTTGAA-AGCGAA-GT--C
>Sk_wtf5
ATG--AAGAATAA-------TCACA--CTTCT--TTAAAAAGTC--CTCTAGATG---AA--GAAGA-TG-AATT-GAAG
A------------CAGATCATG--AAA-TCGATTTGGAAA--AAGGACCCCTCCCAGAATATGATTCAGAGGAGGAAAGT
ACATTGCCTCCATATTCAGAT----C-----------------ATGC-AC--TTG---T-----------AAA-----TA
AT-----------C-------CTCC-----------T----------------------A------------------AC
ACA-CATAGAG------AA----AAC--CATTCTTAT---AGGACGAC-------AGA-TAATTC---T--------TCC
CCT-TTGTTGA--TAAAACTG----CTAATATC-ATTC---ACTTC--AATCATTCTATTCAATGCTCCAGCAGTTTGTT
ATCTAAAGTATAAGGACGCTTTTTT---TAA-----AAATTATGG---TGCAGCGGAATG-GACATTATTTGGATTTTGG
---TGTCTTGT---TTG--CACTTTGG--CTTTAATATTCTTGA-CTTACTT-CTATGAAACT--TGGACCAAGGCAG--
-------------------------------------------T----------------------T-----------AA
AGTAACTGTAATTT-----------------------------------------C---------------------C--
------TTGGCGAAATGTGTAAAGGTGACTGCAATTTTCTTGGCACAATGTGTCAAGGCTTGCGGAAAAGGAATCAAGCA
CTTTTTAAAGAAGT--------------------------GGGAAAACATGCCTATGG----CTTTCAGTG--------A
---------AGTCTT--------------TTTATTTAACATAC----TTGTCGGATCACCAAGAATGAATT---------
-----TAAGATACATTTT-TGGCGACAGA---TGGGGATTGAAAT----GTT---CTT--TGGCTGATCA---CATTATC
TTTGTTGTATTG----AGCAT-CCTTGTTTT-TA-TTGCTGAAACA-GTAAAACCTGGA-----------TCAATC----
------------AGGG-------TC------------AACTTGA--------------TCAGAAAGATGG----------
-------------GTTAT--------------GAGGCCAA----------------------------------------
------------A-----------CAGCAAGTGA--ATGAA-----T----------ACACAGCTGTTCCATTGCGTGAG
ATGAACCCCGAA-AGTGAA-GC--C
>Sk_wtf28
ATG--AAGAATAA-------ATATTA--TCCC--TTGAG--GTCGTCTATGGATG---AA---TTGAGTACAA----AAA
A-------------CGATAATG--AAA-TTGATTTGGAAA--AAGGTCCTCTCCCAGAATACAATTCAGAAGATGGGAAC
ACATTACCTCCATATTCAGAAAATAT-AAATTTAAAGGATCCCAAACAAA---TGGGTCAGAATATTACTAAATTATTCA
ATTGGAACAAGTCTACGACTCCTCCAGATTATGATGAAAATCGTCTTCCTATTACAGACGAAGGAAACAATCCTCCTAAC
ACA-CATAGAG------AA----AAC--CATTCTTC----CGG--GACGGC----AGA-TAATTC---T--------TCC
CCT-TTCTTGA--TAAAACTA----ATAATATC-ATTC---ACACC--AATCTTTGTGCTAAACGTACCCGCAGTTTGTT
ATCTAACGTATAAGGACGCTCTCTT---TAAG----GA-TTATGG---CAAAGATGAATG-GGTATATTTTGGAGTGTGG
---TGTGCTAT---TTGCC---TAATGAGTTTTATTT--CTTTATGGTGCTT-CTATGAAACT--TGGACCAAGGCAG--
-------------------------------------------TCAAAGTAACTGTAATTTTCTTGGCACAATGTGTAAA
GGTGACTGTAATTTTC---TTGGCACAATGTGTAAAGGTGAC-------------T---------------------GCA
ATTTTCTCGGCACAATGTATAAAGGTGACTGTAATTTCCTTGGCAAAATGTGTAAAGGTGATTGCGGTCGGTTTGTATAA
CTCAAAAAA-AGATTTGGTGGTTACAATTTGGCTCGCATGGGTAGT-CATTTGTTTTATACTCTTTGGTTGCGTCAAGGA
TGGTAGACTAAACTTAAATAAGGCACTCATCTGTTCCACAAGCAGTATT-TCGGCTGCTTTATTTTTCATTTTATTGCTT
GTT--TGTATTCCAATTT-GGACACTCAAGCATATGCTTTTTGGTT--TGTTTCAAGTGCTGGGTGTACAAAGTTGTGTC
GTTATTGTAACG--AAAGGTT-TGATGTATT-TATTTGA-TAAACATATCGACGCGACAGGCTACGAAATTGAAGCCTCT
TCACTTTTTGTTATAGGAAATTTTCTTTTCTTTTACGAAATGGAACGTCCAGGTGCTCTCAAAAGGATGCCCAAA-----
TTTATCAG-GAATGGTATAGCT-TCTTTCCTAGGAGGTATAGCAA-A---------------------------------
--------TGCAT--TTGGAGGGATAGCAAATGCGATTAGAGGTGCCAACG---ATAATAATGACATTCCCTTGGGGGAA
ATGGAAGTTGAA-AGCGAA-GT--C
>Sk_wtf6
ATG--AAGAATAA-------TTACA--CTTCC--TTGAAAAGTC--CTATAGATG---AA--GAAGA-TG-AACT-GAAG
A------------CAGATCATG--AAA-TCGATTTGGAAA--AAGGACCACTCCCAGAATATGATTCAGAGGAGGAAAGT
ACATTGCCTCCATATTCAGAT----C-----------------ATGC-AC-GTT----T-----------AAA-----AA
AT-----------C-------CTCC-----------T----------------------T------------------AC
ACA-CATAGAG------------AAAAAAATCCTTCC---AGGTCGAC-------AGA-TAATTC---T--------TCC
CCT-TTCTTGA--TAAAACTG----CTAATATC-ATTC---ACTTC--AATCATTCTATTCAATGCTCCAGCAGTTTGTT
ATCTAAAGTATAAGGACGCTTTCTT---TAA-----AAATTATGG---TGCAGCGGAATG-GACATTGTTTGGATTTTGG
---TGTCTTGT---TTG--CACTTTGG--CTTTAATATCCTTGA-CTTACTT-CTATGAAACT--TGGACCAAGGCAG--
-------------------------------------------T----------------------T-----------AA
AGTAACTGTAAT--------------------------------------------------------------------
--------------------T---------------TCCTTGGCACAATGTGTCAAGGCTTGCGGAAAAGGAATCAAGCA
CTTTTTAAAAAAT-------------------------TGGAGAAA-CATGATTTTTG----CTTT--TTG-------T-
---------AAAAGT--------------TCTTT------------ATTTT--GCTTGGTTTTATTAAAAGCTGAAAATG
AAT--TGAGTTCACATTT-AGGTGATCAACAATGGGGATGGAAAT----GCTCGGCAT--CCGCT-TTCA-----CTTTC
ATGGCTGTATC----AAGTAT-TCTCATATT-CA-TTGCTGAAACA-GTGGAACCTGGA-----------TCTTGC----
-----------T------------CT--------ACAGATTTG--------------GTGAAAAGAGTAC--AA------
---------GCATATTGTGGTTAT--------GAGGCCA-----------------------------------------
------------G----------ACAGTACGCGAGCAGC--------A---------ATACTGCTATTCCGTTACATGAG
ATGAACCCTGAA-AATGAA-GC--C
>Sk_wtf7
ATGCTAAAAATGAGTGGTTCTTATG--CTCCC-GTTGAGGATT---CTGCAGATG---AATTGA-GTGTGC-ACT-CAGG
AA-----------ATGATAATG--AAA-TTGATTTGGAGA--AAGGTCTCCTTCCTAAATGTAATACGGGCAATGGAGGA
ACA--ACC-CCTTGTTCAGAA----C------------------------------------------------------
---------------------CTCC-----------A-------------------------------------------
-CATTAT-GA-----------------------TTCC--------GACG-------------------C-----------
-TG-TGGTCG-----AAATGG-------ATAT---GT------------ATGAAAATAAT--ATATACATGCAGACTTTT
A---AACTTA----GACCTTTTCCT----AAG-------------------AGCGGAGTA-ACTAATTTTTCCAATGT--
---TGTGTTC-----------CAAATGA----AAACA-----------------TATGAAAATAATAGACACATGCAG--
-------------------------------------------A------------------------------------
-----CTTT--T--------------------------------------------------------------------
--------------------AGA---------------CTAAG-ACCTTTTGCTAAG---------AACGGAGT----AA
CTAATGGAGTAAAGCT----------------------TGCACAAG-TATTATTTCTG--CTGTTACCGT--------TT
----------AATTT--------------TATTTTCATC--------------GCTTGTTTATTTTTTAGGAAAGCTTCA
TTCACTGACTTC---TCTCTCATGGGGTGGATTTTGTTTGGAATATGGTGTTTAACTTGCTTTCT-TTCA----TCTTTC
ATT-TTGTATG-------CATATCATGAA----AGTTGG---ACCAAGTTCGCCCGAGA---------------GC----
-------------------------------------GACCGGA-TGA--------TTTCGCGGGAATTCTT--------
---A--------TTCTGTTGCTTTTT------------------------------------------------------
------------C-----------CAGGAATTG----TC------------------ACCATGATCGTTTTTTATGGAAT
ATATA---TGAATAGTATATATGGC
>Sk_wtf9
ATG--AAGAATAA-------ATATTA--TCCC--TTGAG--GTCGTCTATGGATG---AA---ATGAGTGCAA----AAA
A-------------CGATAATG--AAA-TTGATTTGGAAA--AAGGTCCTCTCCCAGAATACAATTCAGAAGATGGGAGC
ACATTGCCTCCATATTCAGAAATTTGGAAAT----A--------TATTAAAACTGTATC----------TGAG-GATTCA
AGT---ACAGG--A------CCTACAGAAACTA---CA---------------------A----------A-------TC
CCAATGTCGA-------AA---GAAGACAAGAATTCAAAGATT--CACATCC---AAA-TATATA---T---------TC
CCT-TC--TG-----AGACTA----CTAATATC-AGTTC---TTGC--AGTTATTGTTGTCTTTTTTACTGCA-TGGGTT
T------GTGTAA--ACCCGTTGGA---GAAGTCGATA-TTCGG----CAAGGTAGCTT----TCTTCGTCACAAT-TGG
---TATAACA-----TGTCCAATATTG---CTTATTA--CTATTTTCTGCTT-CTTTGAAACT--TGGACCCAGGCAG--
-------------------------------------------T---------------------GGCACAATGTATAAA
GGTGACTGTAATTTTC---TTGGCACAATGTGTAAAGGTGAC-------------T---------------------GTA
ATTTCCTTGGCAAAATGTGTAAAGGTGACTGCAATTTCCTTGGCGAAATGTGTAAAGGTAACTGCGGTCGGCTTGTACAA
CTCAAGGGAAAAA-TGGGTAGTAATAATTTGGCTATTATGGGTAGT-CATTTGCTATACACTTTTTCTTCGCTCCAAGTT
CGGTAACCTGAACTTAAACAAGGCTCTCATCTGTTCTACATGCAGTATT-TCAGCTGCTTTACTTTTATTTTTATTATAT
GTT--CGTCTTCCATTCT-GGACACTCAAGCATATGTTTTCTGGTT--TGTTTCAAGTTCTGGGTGTACAAAGTTGTGTC
GTTATTGTAACG--AAAGGTT-TGATGCATT-TATTTGA-TAAACATATCGACGCGACAGGCTACGAAATTGAAGCCTCT
TCACTCTTTGTTATAGGAAATTTTCTTTTCTTTTACGAAATGGAATGCCCAGGAGCTCTCAGAAGGATGCCCAAA-----
TCTATCAG-GAATGGTATAGCT-TCTTTCCTAGAAGGTA-----------------------------------------
------------C------------AGGGAAAGCGATTAGAGGTGCCAACGATAATAATAATAACATTCCCTTGGAAGAA
ACGGAGGCCGAA-AGCGAA-GT--C
>Sk_wtf32
ATG--AAGAATAA-------TTAC-A-CTTCC--TTGAAAAGTC--CTATAGATG---AA--GAAGA-TG-AATT-GAAG
A------------CAGATCATG--AAA-TCGATTTGGAAA--AAGGGCTACTTCCAGAATATAATTCAGAGGAAGAGAGT
ACATTGCCTCCATATTCAGAT------C---------------ACGC-AC-G-TG--------------TAAG-----CA
AT------------------CCTCC------------------T---------------------A------------AC
ACA-CATAGAG------AAA----AC--AATCCTTCC---AGGTCGAC-------AGA-TAATTCT----T----CTACC
TCT-CGGTTGA--AAAAAGCA----TTTTTATC-ATTC---ATTCC--AATCTATGTACTGAATGTACTCGCAATTTGTT
ATCTAACGTATAAGGACGCTTTCTTT---AAG----GA-TTATGG---TGCAGCAGAATG-GACATTATTTGGAATGTGG
---TGTGCTAG---TTGC---CTGATGATTGCTATTCT--TTTATGGTTGTT-CTTTGAAACT--TGGACCAAGGCAG--
--------------------------------------------------------------------------------
-----------T--------------------------------------------------------------------
-------------C------------------------------AAA----------GTAACTGCAATTGGCCTTTTCAA
CATAAGAAG-AGAGATGATGATTATAATTTGGATACTCTGGTTAAT-CATTTGTTGTATACTCTTCGTTTACATCAAATC
CGGCGATCTAATCTTAAACAAGGCTCTCATATGTTCCACATGCACTATT-TCGGCTGTTTTATTTTTAATTGTATCATCT
GTT--TGTATTCCAATTT-GGACACTTTGCCGTGCATTATCTGGGA--TGCTACAAGTGTCGGGTATACATGGCATTATC
GCACTATTAGTAA--ACGGTT-CAATGTCTT-TATTTGG-TAAACATTTCGAAAGGAGAGGCTACGAAATCGAAGGGTTT
GTGCTCTTTTTCACGGGCAATGCTCTTTTTCTTTACGAAATGGAACGTCCAGGTGTACTCAAGAGGATGCGCAA-----C
ACTACTGG-GAACGTTATAGGT-TATATATGTGGAGGTATAGG-A----------------------A------------
-------ATGCA--TTTGAAGGGATAGGAAATGCGCTTATAGGTGCCAACGATAATAATAATAACATCCCATTGGGGGAA
ATCGATGTCGAA-ATTGAA-GT--C
>Sk_wtf12*
ATG--GAGGATAA-------TTAC-A-CTTCC--TTGAAAAGTT--CTATAGATG---AA--GAAGA-TG-AATT-GAAG
A-C-----------AGGACATG--AAA-TTGATTTGGAAA--AAGGACCACTCCCAGAACATAATTCGGAGGGTGAGAGT
ACACTACCTCCATATTCAGACATTTCGAAACTTG----C-----TAA-TC-T-TGTAC----------CTGAG-GATTCA
ATT---ACAGG--------ACCTACAGAAACTG----------C----------------------A---------AATC
CCAATGTCGAA------A---G-AAGACAAGAATTCAAAGATT--TACATCC---AAA-TATATA-----T-------TT
CCT-TC--TG-----AGACTA----CTAATAGC-AGTTC---TTGC--AGTTAGTGTCGTCTTTTTTACTGCATGGGGTT
-------GTGTAA--ACCCGTTGGAG---AAGTCGACG-TT-TGG---CAAAATAGCAT----TCTTTGTTTTAATTGGC
T--TAACATGT---TTAA-TCCTATTGA---TTACTA----TGATTTT-CTT-CTA-GAAAATC-TGAACCAAGGCA---
--------------------------------------------------------------------------------
--------T-----------------------------------------------------------------------
------------G---------------------------TGGAAA-----------------------GCAGTAAGCAA
TTTCTTGAAAAG---------------T------------GGGAAACCATGCGTCTGGT----TTTCGCAGA--------
---------AGTCTT--------------TTTATTTAACATAC----TT----GCTGGATCACCACGATTG--------A
ATT--TAAGATACA-TTTCTGGCGAGAGA---TGAGGATTCAAA----TGCT---CTT--TGGCTAATAA---TGTTATC
TTTGCTGTAATGA----GCGT-CCCCGTTTT--A-TTGCTGAAACA-GTGGAACCTGGA-----------TTAATC----
---------GGAATA---AATATTAT----------GAAA-AGATTAATAGGAGATAATGGTAATGATGGAAAGAGACTA
TTTTGTGGAGAATCGTTT-GCTATCATCTCCAGATTGTG-----A-----------------------------------
--------TGCC---------AGACAGCAC--GCGAACAGCG-----A----------CACCGCTATTCCATTGCGTGAA
ATGAATCCTGAA-AGTGAA-GC--C
>Sk_wtf11
ATG--AACAGCAA-------TTAC---GTTCCC-TTGACAAGTT--CGGTAGATGTGGAAGAGAAAA-TGGAATC-GGAG
AATGGAGTTGATTTAGGAAATGATA---TTGACTTGGAAA--AAGGTTTACCTCTAAAATACAATTCGGAGAATGAGAGC
GGTTTGCCTTCAAATTCAGCTTCTTCATATTCAATCAATCCTGATCCTAC-GATGGACCTTGAAG---CGCAAACGTTCA
ATCACAATGAATCCACGACCTCTGTAGGCCATGACAATAGCA----------------A------------------CTC
TCCTCCTAAATGTCGGAAA-----A----ATTGTTCATCTAATAAGGTGT-----ATAGTAATGA-----G------GTG
CCT-CTGTTATT-TGTTTTTG-----TGATATC-ATTT-----TCCATAGTCTGTATATTTGATCTTGTTATCTTTGGTT
GTCTACAGTATAA-CATGGTTTCTATG-GACG-----ATTTAG---------ACGTAATGCAACGTTT-----ATCGTGG
TTCTATGCTAGCC-TTG--CTCTTTTG---TCTATT-T----TAATGCGCTA-CTATTATTTT--TGGACCAAGGCA---
--------------------------------------------------------------------------------
-----------T--------------------------------------------------------------------
-----------------------G-------------------CAAA-------------------GATGGAATCAAGCA
CATTTTTAAGAAG--------------------T------GGAAAAACACGCCTCTTG----CTTTCCTT---------C
----------AAGTG------------CTTATATTCAACATC----ATT---GGCTTTTTCGTGCGAAAAGGTCTAA---
-------AAGACAGTTTT--GGCGAGCAA---TGGGGGTTGAAA----------ACAT-CTCTCTTTGCCCA--TGTTTC
CTT-TGCTACTG--TGAGCATCT-TTATCTT-CATTT-TTGAAACAT-TAAAACCAGGA-----------TCATGC----
------------AGTG-------TC------------GATTGGA--------------TCGCAAGGAT------------
---AT-------TG--AAAGC-----------GATGGT------------------------------------------
-------------G-------------TAATTTC--TTGAAG-----------------------ATTC---------AG
ATGAATTCT----AG----------
>Sk_wtf13
ATG--AAGAATAA-------TTACA--CTTCC--TTGAAAAGTT--CTATGGATG---AA--GGAGA-TG-AATT-GAAG
A------------CAGGACATG---AATTCGATTTGGAAA--AAGGCATACTTCCAGAATATAATTCAGAGGAAGAGGGC
GCGTTACCTCCATACTCGGACATTTCGAAACT--T----------GCTAATCCTGTAC----------CTGAG-GATTCA
AGT---ACAGG-A-------CCTACAGAAACTA--CAA--------------------A-------------------TC
CCAATGTCGA-------AA---GAAGACAAGAATTCAAAGATT--CACATCC---AAA-TATATA-----T-------TC
CCT-TC--TG-----AGACTA----CTAATATC-AGTTC---TTGC--AGTTATTGTTGTCTTTTTTACTGCA-TGGGTT
T------GTGTAA--ACCCGTTGGA---GAAGTCGATA-TTCGG----CAAGGTAGCTT----TCTCCGTCACAAT-TGG
---TATAACA-----TGTCCAATAGTG---TTTATTGC--TATTTTCTGCTT-CTTTGAAACT--TGGACCCAGGCAG-T
---------------------------------------------G--------------------GCACAATGTATAAA
GGTGACTGTAATTTT-----------------------------------------C---------------------T-
-------TGGCACAATGTGTAAAGGTGACTGTAATTTCCTTGGCAAAATGTGTAAAGGTGATTGCGGTCGGTTTGTATAA
CTCAAAAAA-AGATTTGGTGGTTACAATTTGGCTCGCATGGGTAGT-CATTTGTTTTATACTCTTTGGTTGCGTCAAGGA
TGGTAGACTAAACTTAAATAAGGCACTCATCTGTTCCACAAGCAGTATT-TCGGCTGCTTTATTTTTCATTTTATTGCTT
GTT--TGTATTCCAATTT-GGACACTCAAGCATATGCTTTTTGGTT--TGTTTCAAGTGCTGGGTGTACAAAGTTGTGTC
GTTATTGTAACG--AAAGGTT-TGATGTATT-TACTTGA-TAAACATATCGACGCGACAGGCTACGAAATTGAAGCCTCT
TCACTCTTTGTTATAGGAAATTTTCTTTTCTTTTACGAAATGGAACGTCCAGGTGCTCTCAAAAGGATGCCCAA-----A
TTTATCGG-GAATGGTATAGCT-TCTTTCCTAGGAGGTATAGCAAATG---------------------CGATTAGAGGG
ATAGCAAATGCG--ATTGGAGGGATAGCAAATGCGTTTAGAGGTGCCAACG---ATAATAATGACATTCCCTTAGGAGAA
ATGGATGTTGAA-AGCGAA-GT--C
>Sk_wtf15
ATG--AGCAATAA-------TTATA--CTTCC--TTAAGCAGCT--CTTTAGATGA-------AGAAATGGGATT-GAAG
G------------CAGGACATG--AAA-TTGACTTGGAAG--GAAGCCCACCTTCAGAGCACAATTCGGAGGAGAAAAGC
ACATTGCCTTCAAATTCAGATATTCTGACGT---C---------CGCTAATCCTGTGTCT---------CAAGCTTCAGA
AA----------C---------TCCAG--------A------------------------------------------TC
ACAGCATCGA---AAGTAA----TACAGGAT-CTACGCAATCGCCCACAAGCCATAGTCTACTTCTAAA-G------TTC
TCT-TT-TTG------TATTGTTTATTATTTTT-ATTT-----TGC--AATTGTTGTGCT---TGGTTGCGTGCTTCCTT
TT---GAGCACACACACACTTTCC---TTATA----GCTTTTT-----------TGGTT---ATATTCGGTATAATCTC-
---TGTGATAT----TG-----TTTAGCGGCTCAAT-T---------TACTA-CTATGAAACT--TGGACCAAGACTG--
--------------------------------------------------------------------------------
-----------T--------------------------------------------------------------------
---------------------GA-----------------------------------------------------AGCA
CTTTTTGAAAAAAG-------TGATAAGCCCTTTCAAGAAGG-AATACATTGTGTGTGCATTTTT----------AA--A
----------AACTTT-------------TGTTTTCTA------------TGGGCT-------TTTGAAAACGATTGAAC
ATTTTTTAGTTCTTCTTTCTGGTGATAAA---TGGGGATGGAAA----TGCTCAACAT--------TATCTAGCATTCTC
ACTCCTGTATCA----TGCATCTCTTTTTGCTTAAATG---AATCA-GTACAACTCAGA-----------TCATGCAGC-
------------A----------------------CTCATTTGT--------------TCATAA--ATACC---------
-G----------TGGCATGGATTAAATCTCTTGGTGGCG-----------------------------------------
-------------G-----------AAAAAATGCGTTTGAA------A---------ATAACTACAATCAATTGAATGAA
ACAAGTCCCGAAGACCTA--GT--T
>Sk_wtf14
ATG--GAAAACAA-------TCATCA-TT-----TGGCTAAGGATTCTTTGGATG----------------AATT-GAAT
C-C-----------TAAACGTGGAAAAGGCGAGCACGAAACTCAGGTCT-----CACAATACACTGTGGTCGAGGAAGCC
ACTATACCTCAGTCTTTAG--------T----------G-----AAA-AC-T-TC---------------CAG-------
AT-------------------CTGCTG----------------A----------------------T------------C
ATAAAGT-GAT----------------GGAAGCTTCTA--AGGTTGCTG------ATACTCGT-------A-------CG
GCT-TGGTCGA-CAAAAA--------TTCCAGC-AGTACTTCTTCC--TGTTTTCGTAATAAATATTGCTTTGTTTAAAT
ATCT--CGTGTTTGCAAACTTTTC-AACTAA----AGA-TC--GGGTGCTATTTGGATTGGGAAAT--GGTGGAAT----
---TAACATATT--TT---CGATGTGGC-TTTTACTCG--------CAACA---TATGAAACA--TGGTTC-AGG-AG--
--------------------------------------------------------------------------------
---------TAT--------------------------------------------------------------------
-------------CA-------------------------AGGAAGTTATTGTC---GCTTGCGGAGCAGGTAT-AAGAT
CTTTTCCCCAAAA-------------A-----------CGGGGAGTAAATATGCTATATGCTATT---------C-----
--------TCAAGTTGA----------CTTTTGTTA---ATGC---ATT------TGCCATTCCCCTCCTTATGTTTTTT
A-----GAAGTC--ATTTTGAGCAATGGAGACTGG--------------GATGCCCGT--TGGTGGAGC------GTGTC
ATTGGTGTTATGCTAAACG-TGGCATATTTTATAATTG---AAA----TTGAA-------------------AATCC---
----------------------------------------TGGTTTAT----------TCACTAGAGT-----------T
TTTA----------------------------------------------------------------------------
-----------A------------TAAGTACTGTGATTG---------------------CTTATTTGCTATTAGG-GAT
AT----CCTAAATAGAAA------C
>Sk_wtf16
ATG--AAGAATAA-------TTACA--CTTCC--TTGAAAAGTT--CTATAGATG---AA--GAAGA-TG-AATT-GAAG
A------------CAGATCATG--AAA-TCGATTTGGAAA--AAGGGCTACTTCCAGAATATAATTCAGAGGAAGAGAGT
ACATTGCCTCCATATTCAGAT--C-------------------ATAC-AC-GTT---------------TAAA-----AA
AT----------C--------CTCC----------TT-----------------------------------------AC
ACA-CATAGAG------AA----AAC--CATTCTTC----CGG--GACGAC----AGA-TAATTCTT---C-----TACC
TCT-TCGTCGA--AAAAAGCA----TTTTTATC-ATTC---ATTCC--AATCTTTGTGCTAAACGTATCCGCAGTTTGTT
ATCTAACGTATAAGGACGCTCTCTT---TAAG----GA-TTATGG---CAAAGATGAATGGG-TATATTTTGGAATGTGG
---TGTGCTAT---TTGC---CTAATGATTTTTATTTC--TTTATGGTGCTT-CTATGAAACT--TGGACCAAGGCAG--
--------------------------------------------------------------------------------
-----------T--------------------------------------------------------------------
--------------------CAAAGTAACTGTAATTTCCTTGGCAAAATGTGTAAAGGTGATCTCTATTGGCCTTTTCAA
CATAAGAAG-AGAGATGATGATTATAATTTGGATACTCTGGTTAAT-CATTTGTTGTATACTCTTTGGTTGCGTCAAGGA
TGGTAGACTAAACTTAAATAAGGCTCTCATATGTTCCACATGCACTATT-TCGGCTGTTTTATTTTTAATTGTATCATCT
GTT--TGTATTCCAATTT-GGACACTTTGCCGTGCATTATCTGGGA--TGCTACAAGTGTTTTTGTTACAAAGCGGTATC
GTGTTGGTACTA---AACGGTACGATGTTTT-TACGTGGTAAAAC-TTTTGAATGGACAGGTTGTGAAATAGAAGCCTCT
GTGCTATTTATTATGGGCAATGTTCTTTTTCTTTGCGAAATGGAACGTCCAGGTGTACTCAAGAGGATGCGCAA-----C
ACTACTGG-GAACGTTATAGGT-TATATATGTGAAGGTATAGGGAATA----------------------T---------
--AGGAGATGCATT--TAGGCGGATAGGAAATGCGTTTAGAGGTGCCAACG---ATAATAATAACATCCCATTGGGGGAA
ATCGATGTCGAA-ATTGAA-GT--C
>Sk_wtf18
ATG--AAGAATAA-------TTACA--CTTCC--TTGAAAAGTC--CTCTAGATG---AA--GAAGA-TG-AACT-GAAG
A------------CAGATCATG--AAA-TCGATTTGGAAA--AAGGGCTACTTCCAGAATATAATTCAGAGGAAGAGGGC
ACACTGCCTCTATATTCAGACATTTCGAAACT--T----------GCTAATCCTGTAC----------CTGAG-GATTCA
AGT---ACAGG-A-------CCTACAGAAATTG--CGA--------------------A-------------------TC
CCAATGTCGA-------AA---GAAGACAAGAATTCAAAGATT--CACATCC---AAA-TATATA-----T-------TT
CCT-TC--TG-----AGACTA----CTAATATC-AGTTC---TTGC--AGTTAGTGTTGTCTTTTTTACTGCA-TGGGTT
T------GTGTAA--ACCCGTTGGA---GAAGTCGATA-TTCGG----CAAGGTAGCTT----TCTCCGTCACAAT-TGG
---TATAACA-----TGTCCAATATTG---TTTATTGC--TACTTTCTGCTT-CTTTGAAACT--TGGACCCAGGCAG--
T---------------------------------------------G-------------------GCACAATGTATAAA
GGTGACTGTAATTTT---CTTGGCACAATGTGTAAAGGTGAC--------------T--------------------GTA
ATTTTCTTGGCACAATGTGTAAAGGTGACTGCAGTTTTCTTGGCAAAATGTGTAAAGGTAATTGCGGTCGGTTTGTATAA
CTCAAAAAA-AGATTTGGTGGTTACAATCTGGCTCGCATGGGTAGT-CATTTGTTTTATACTCTTTGGTTGCGTCAAGGA
TGGTAGACTAAACTTAAATAAGGCACTCATCTGTTCCACATGCAGTATT-TCGGCTGCTTTATTTTTCATTTTATTGCTT
GTT--TGTATTCCAATTT-GGACACTCAAGCATATGCTTTTTGGTT--TGTTTCAAGTGCTGGGTGTACAAAGTTGTGTC
GTTATTGTAACG--AAAGGTT-TGATGTATT-TATTTGA-TAAACATATCGACGCGACAGGCTACGAAATTGAAGCCTCT
TCACTCTTTGTTATAGGAAATTTTCTTTTCTTTTACGAAATGGAACGTCCAGGTGCTCTCAAAAGGATGCCCAA-----A
TTTATCGG-GAATGGTATAGCT-TCTTTCCTAGGAGGTTTAGGGAATG---------------------CATTTGGAGGG
ATAGGAAATGCA--ATTGGGCGGATAGGAAATGCGTTTAGAGGTGCCAACG---ATAATAATGACATTCCCTTGGGAGAA
ATGGATGTTGAA-AGCGAA-GT--C
>Sk_wtf17*
ACG--AAGAATAA-------TTACA--CTTCC--TTGAAAAGTC--CTATAGATG---AA--GAAGA-TG-AACT-GAAG
A------------CAGATTATG--AAA-TCGATTTGGAAA--AAGGACCACTCCCAGAATATGATTCAGAGGAGGAAAGT
ACATTGCCTCCATATTTAGAT--C-------------------ACGC-AC--GTG--------------TAAG-----CA
AT----------C--------CTCC----------T-----------------------------------------AAC
GCA-CATAGAG------AA----AAC--CATTCTTC----CGG--GACGAC----AGA-TGATTC-----T------TCC
CCT-TTTTTGA--TTAAACTA----CTAATATC-ATTC---ACACC--AATCTATGTACTGAATGTACTCGCAATTTGTT
ATCTAAAGTATAAGGACGCTTTTTTTGAGAA--------TTATGG---CGCAGCGGAATG-GACATTATTTGGATTTTGG
---TGTCTTGT---TTG--CACTTTGG--TTTTAATAATCTTGA-CTTACTT-CTATGAAACT--TGGACCAAGGCAG--
--------------------------------------------------------------------------------
------------T-------------------------------------------------------------------
---------------------CA-----------------------------------------------------AGCA
CTTTTTGAA-AAAG------------------------TGGAGAAA-CATGATTTTTG----CTTT-TTTG---------
--------TAAAAGT--------------TCTTT------------ATTTT--GCTTGGTTTTATTAAAAGCTGAAAACA
AAT--TGAGTTCACATTT-AGGTGATCAACAATGGGGATGGAAA----TGCTCGGCAT--CCGCT-TTCA-----CTTTC
ATGGCTGTATCA----AGCAT-TCTCATATT-CA-TTGCTGAAACA-GTGGAACCGGGA-----------TCTTGC----
-------------TC------------------TACAGATTTG---G-----------TGAAAAGAACAC----------
--TA-----GCACTTTATGA--------ACGTGATGCCA-----------------------------------------
-------------G---------ACAACACGTGA--ATGAA------T---------ACACAGCTATTCCATTGCATGAG
ATGAACCCTGAA-AATGAA-GC--C
>Sk_wtf19
ATG--AAGAATAA-------ATATTA---TCC---TGTGAGGACTTCTATGGATG---AA---ATGAATGCAA----AAA
A-------------CGATAATG--AAA-TTGATTTGGAAA--AAGGTCCTCTCCCAGAATACAATTCAGAAGATGGGAGC
ACATTGCCTCCATATTCAGAAAATTT-AAATTTAAAGGATCCCAAACAAA---TGGGAGCTAACAACCCTAACTTATTTA
ATACGGACGAGTCTACGACTCCTCCGGATTATGGTGAAGACAGTCTTT----------C----------T-------AAT
ACA-CATAGAG------AA----AAC--CATTCTTC----CGG--GACGGC----AGA-TAATTC-----T------TCC
CCT-TTCTTGA--TAAAACTA----CTAATATC-ATTC---ATTCC--AATCTTTGTGCTAAACGTACCCGCAGTTTGTT
ATCTAACGTATAAGGACGCTCTCTT---TAAG----GA-TTATGG---CAAAGATGAATGGG-TGTATTTTGGAGTGTGG
---TGTGCTAT---TTGC---CTGATGATTTTTATTTC--TTTATGGTGCTT-CTATGAAACT--TGGACCCAGGCAGTG
GCACAATGTGTAAAGGTGACTGTAATTTTCTTGGCACAATGTATAAAGGTGACTGTAATTTCCTTGGCACAATGTGTAAA
GGTGACTGCAATTTT---CTTGGCACAATGTATAAAGGTGACTGTAATTTCCTTGGCACA-ATGTGTAAAGGTGACTGCA
ATTTTCTTGGCAAAATGTGTAAAGGTGACTGTAATTTCCTTGGCAAAATGTGTAAAGGTGATCTCTATTGGCCTTTTCAA
CATAAGAAG-AGAGATGATGATTATAATTTGGATACTCTGGTTAAT-CATTTGTTGTATACTCTTTGGTTGCGTCAAGGA
TGGTAGACTAAACTTTAATAAGGCTCTCATATGTTCCACATGCACTATT-TCGGCTGTTTTATTTTTAATTGTATCATCT
GTT--TGTATTCCAATTT-GGACACTTTGGCGTGCATTATCTGGGA--TGCTACAAGTGTTGGGTATACATGGCATTATC
GCAGTATTAGTA---AACGGTTTAATGTCTT-TATTTGG-TAAACATTTCGGATGGAGAGGCTACGAAATCGAAGGGTTT
GTGCTCTTTTTCACTAGCAGTGCTCTTTTTCTTTACGAAATGGAACGTCCAGGTGTACTCAAGAGGTTGCGCAA-----C
ACTACTGG-GAACGTTATAGGT-TATATATGTGGAGGTATAGA----A----------------------G---------
-A------TGCATT--TAGGCGGATAAAAAATGCGTTTAGAGGTGCCAACG---ATAATAATAACATCCCCTTGGGGGAA
ATGGATGTCGAA-GGCGAAGTT---
>Sk_wtf20
ATG--AAGAATAA-------TTACA--CTTCC--TTGAAAAGTC--CTATAGATG---AA--GAAGA-TG-AACT-GAAG
A------------CAGATCATG--AAA-TCGATTTGGAAA--AAGGACCACTCCCAGAATATGATTCAGAGGAGGAAAGT
ACATTGCCTCCATATTCAGAT--C-------------------ATGC-AC--GTG--------------TAAG-----CA
AT----------C--------CTCC----------T-----------------------------------------AAC
ACA-CATAGAG------AA----AAC--CATTCTTC----CGG--GACGAC----AGA-TGATTC-----T------TCC
CCT-TTTTTGA--TTAAACTA----CTAATATC-ATTC---ACTCC--AATCGTTCTACTCAATGCTCTAGCAGTTTGTT
ATCTAAATTTTAAGAACGCTTTCTT---TAA-----AAATTATGG---TGCAACGGAATG-GATATTATTTGGATTTTGG
---TGTCTTGT---TTG--CACTTTGG--CTTTAATATTCTTGA-CTTACTT-CTATGAAACT--TGGACCAAGGCAG--
T---------------------------------------------T----------------------A---------A
AGTAACTGTAATTT------------------------------------------C---------------------C-
------TTGGCACAATGTATAAAGGTGACTGCAGTTTCCTTGGCACAATGTGTCAAGGCTTGCGGAAAAGGAATCAAGCA
CTTTTTAAA-AAAT------------------------TGGAGAAA-CATGATTTTTG----CTTT--TTG---------
--------TAAAAGT--------------TCTTT------------ATTTT--GCTTGGTTTTATTAAAAGCTGAAAACA
AAT--TGAGTTCACATTT-GGGTGATCAACGATGGGGGTGGAAA----TGCTCGGCAT--CCGCT-TTCA-----CTTTC
ATGGCTGTATCA----AGCAT-TCTCATATT-CA-TTGCTGAAACA-GTGGAACCGGGA-----------TCTTGC----
-------------TC------------------TACAGATTTG---G-----------TGAAAAGAGTAC--AA------
---------GCATATTGTGGTTAT--------GAGGCCA-----------------------------------------
-------------G---------ACAGTACGCGAGCAGC--------A---------ATACTGCTATTCCGTTACGTGAG
ATGAACCCTGAA-AATGAA-GC--C
>Sk_wtf21*
ATG--AATAATAA-------TTACG--CTTCC--TTGAAAAGTC--CTCTAGATG---AA--GAAG-GTG-AATT-GAAG
A------------CAGATCATG--AAA-TCGATTTGGAAA--AAGGCCTACTCCCAGAATATAATTCAGAGGAAGAGGGC
GCGTTACCAACATATTCAGAT--C-------------------ACGC-AC--TTG--------------TAAA-----TA
AT----------C--------CTCC----------T-----------------------------------------AAC
ACA-CATAGAG------AA----AAC--CATTCTTC----CGG--GACGGC----AGA-TAATTCTT---C-----TACC
TCT-CCGTTGA--AAAAAGCA----TTTTTATC-ATTC---ATTTC--AATCGTTGTGCTAAACGTACCCGCAATTTGTT
ATCTAACGTATAAGGACGCTCTCTT---TAAG----GA-TTATGG---CAAAGATGAATGGG-TATATTTTGGAGTGTGG
---TGTGCTAG---TTGC---CTGATGATTTTTATTTG--TTTATGGTGCTT-CTATGAAACT--TGGATCAAGGCAG--
T---------------------------------------------C----------------------A---------A
AGTAACTGTAATTTT-----------------------------------------C---------------------T-
-------TGGCACAATGTATAAAGGTGACTGCAGTTTTCTTGGCACAATGTATAAAGGTGATTTCTACTGGCCTTTTCAA
CATAAGAAG-AGAGATGATGATTATAATTTGTATACTCTGGGTAAT-CATTTGTTGTATACTTTTTTTTTGCGTCAAATC
CAGTTGTCTAAGCTTAAACAAGACTCTCTTGTATTCCACATGTAGTATT-TCAATTGTTTTACTTCTAGTTGTATCATCT
GTT--TGTATTCCATTT--AGATATTTGATCGTACGCTAGCTCAGT--TGGCA-AAGTGTTATGTTTACAAGGCATTATC
GCACTATTAGTA---AACGGTTCAATGTCTT-TATTTGG-TAAATATTTCGGATGGAGAGGCTACGAAATCGAAGGGTTT
G-------------------TGCTCTTTTTCTTTACGAAATGGAATGTCCAGGTGCACTCATAAGGACACGAAA-----C
TCTATCAG-GAATGGTATAGCT-TTTTTCCTAGGAGGGATAGGAAA-T--------------------------------
---------GCG--ATGATGGGGCTAGCAAATGCGATTAGAGGTGCCAACG---ATAATAATGACATTCCCTTGGGGGAA
ATGGATGTTGAA-AGCGAA-GT--C
>Sk_wtf26
ATG--AATAATAA-------TTACA--CTTCC--TTGAAAAGTT--CTATAGATG---AA--GAAG-GTG-AATT-GAAG
A------------CAGATCATG--AAA-TCGATTTGGAAA--AAGGCCTACTCCCAGAATATAATTCAGAGGAAGAGGGC
GCGTTACCAACATATTCAGAT--C-------------------ATGC-AC-GTT---------------CAAG-----CA
AT----------C--------CTCC----------T-----------------------------------------AAC
ACA-CATAGAG------AA----AAC--CATTCTTC----TGG--GACGAC----AGA-TGATTC-----T------TCC
CCT-TTTTTGA--TTAAACTA----TTAATATC-ATTC---ACTCC--AATCGTTCTACTCAATGCTCTAGCAGTTTGTT
ATCTAACGTATAAGGATGCTTTCTT---TAAG----GA-TTATGG---TGCAGCGGAATG-GACATTGTTTGGATTTTGG
---TGTCTTGT---TTG--CACTTTGG--CTTTAATAATCTTGA-CTTACTT-CTATGAAACT--TGGACCAAGGCAG--
--------------------------------------------------------------------------------
------------TT------------------------------------------------------------------
---------------------A----------------------AA-----------GTAACTGCAATTGGCCTTTTCAA
TATAAGAAG-AGAGATGATGATTATAATTTGGATACTCTGGTTAAT-CATTTGTTGTATACTCTTTGGTTGCGTCAAGGA
TGGTAGACTAAACTTAAATAAGGCTCTCATCTATTCCACATGCACTATT-TCGGCTGTTTTATTTTTAATTGTATCATCT
GTT--TGTATTCCAATGT-GGACACTTTGGCGTGCATTATCTGGGA--TGCTACAAGTGTTGGGTATACATGGCATTATC
GCACTATTAGTA---AACGGTTCAATGTCTT-TATTTGG-TAAACATTTCGGATGGAGAGGCTACGAAATCGAAGGGTTT
GTGCTCTTTTTCACGGGCAATGCTCTTTTTCTTTACGAAATGGAACGTCCAGGTGTACTCAAGAGGATGCGCAA-----C
ACTACCGG-GAATGTTATAGGT-TATATATTAGAAGGTATAGGGAATA----------------------T---------
--AGGAAATGCA--ATTGGGCGGATAGGAAATGCGTTTAGAGGTGCCAACG---ATAATAATGACATTCCCTTGGGGGAA
ATGGAAGTTGAA-AGCGAA-GT--C
>Sk_wtf22
ATG--AATAATAA-------TTACA--CTTCC--TTGAAAAGTT--CTATAGATG---AA--GAAG-GTG-AATT-GAAG
A------------CAGATCATG--AAA-TCGATTTGGAAA--AAGGCCTACTTCCAGAGTATAATTCGGATGAAGAGAGC
ACACTACCTCCATACTCAGAT--C-------------------ACGC-AC--GTG--------------TAAG-----CA
AT----------C--------CTCC----------T-----------------------------------------AAC
ACA-CATAGAG------AA----AAC--CATTCTTC----CGG--GACGGC----AGA-TAATTC-----T------TCC
CCT-TTTTTGA--TTAAACTA----CTAATATC-ATTC---ACTCC--AATCGTCCTACTCAATGCTCTAGCAGTTTGTT
ATCTAAAGTATAAGGACGCTTTTTTTGAGAA--------TTATGG---CGCAGCGGAATG-GACATTATTTGGATTTTGG
---TGTCTTGT---TTG--CACTTTGG--CTTTGTTATTCTTGA-CTTACTT-CTATGAAACT--TGGACCAAGGCAG--
T---------------------------------------------T----------------------A---------A
AGTAACTATAATTTT-----------------------------------------C---------------------T-
-------TGGCACAATGTATAAAGGTGACTGCAGTTTTCTTGGCACAATGTGTAAAGGTGATTGCGGTCGGTTTGTATAA
CTCAAAAAA-AGATTTGGTGGTTACAATATGGCTCGCATGGGTAGT-CATTTGTTTTATACTCTTTGGTTGCGTCAAGGA
TGGTAGACTAAACTTAAATAAGGCACTCATCTGTTCCACAAGCAGTATT-TCGGCTGCTTTATTTTTCATTTTATTGCTT
GTT--TGTATTCCAATTT-GGACACTTTGCCGTGCATTATCTGGGA--TGCTACAAGTGTTGGGTATACATGGCATTATC
GCACTATTAGTA---AACGGTTTAATGTCTT-TATTTGG-TAAACATTTCGGATGGAGAGGCTACGAAATCGAAGGGTTT
GTGCTCTTTTTCACTAGCAGTGCTCTTTTTCTTTACGAAATGGAACGTCCAGGTGTACTCAAGAGGATGCGCAA-----C
ACTACTGG-GAATGTTATAGGT-TATATATTAGAAGGTATAGGGAATA----------------------T---------
--AGGAAATGCA--ATTGGGCGGATAGGAAATGCGTTTAGAGGTGCCAACG---ATAATAATGACATTCCCTTGGGGGAA
ATGGAAGTTGAA-AGCGAA-GT--C
>Sk_wtf23
ATG--AAGAATAA-------TTACA--CTTCC--TTGAAAAGTC--CTATAGATG---AA--GAAGA-TG-AATT-GAAG
A------------CGGGACATG--AAA-TCGATTTGGAAA--AAGGGCTACTTCCAGAATATGATTCAGAGGAAGAGGGC
GCACTGCCTCCATACTCGGAT--C-------------------ATGC-AC--GTG--------------TAAG-----CA
AT----------C--------CTCC----------T-----------------------------------------AAC
ACA-CATAGAG------AA----AAC--CATTCTTC----CGG--GACGAC----AGA-TGATTC-----T------TCC
CCT-TTTTTGA--TTAAACTA----CTAATATC-ATTC---ACTCC--AATCGTTCTACTCAATGCTCTAGCAGTTTGGT
ATCTAAAGTATAAAGACGCTTTCTT---TAA-----AAATTATGG---CGCAGCGGAATG-GACATTATTTGGATTTTGG
---TGTCTTGT---TTG--CACTTTGG--TATTAATAATCTTGA-CTTACTT-CTATGAAACT--TGGACCAAGGCAG--
T---------------------------------------------T----------------------A---------A
AGTAACTGTAATTTT-----------------------------------------C---------------------T-
-------TGGCACAATGTATAAAGGTGACTGCAGTTTTCTTGGCACAATGTGTAAAG------------GGCCTTTTCAA
CATAAGAAG-AGAGATGATGATTATAATTTGGATACTCTGGTTAAT-CATTTGTTGTATACTCTTTGGTTGCGTCAAGGA
TGGTAGACTAAACTTTAATAAGGCTCTCATATGTTCCACATGCACTATT-TCGGCTGTTTTATTTTTAATTGTATCATCT
GTT--TGTATTCCAATTT-GGACACTTTGGCGTGCATTATCTGGGA--TGCTACAAGTGTTGGGTATACATGGCATTATC
GCAGTATTAGTA---AACGGTTCAATGTCTT-TATTTGG-TAAACATTTCGGATGGAGAGGCTACGAAATCGAAGGGTTT
GTGCTCTTTTTCACTAGCAATGCTCTTTTTCTTTACGAAATGGAACGTCCAGGTGTACTCAAGAGGATGCGCAA-----C
ACTACTGG-GAACGTTATAGGT-TATATATGTGGAGGTATAGA----A----------------------G---------
-A------TGCATT--TAGGCGGATAAAAAATGCGTTTAGAGGTGCCAACG---ATAATAATAACATCCCCTTGGGGGAA
ATGGATGTCGAA-GGCGAAGTT---
>Sk_wtf24
ATG--AAGAATAA-------TTACAA--TTCC--TTGAAAAGTC--CTATAGATG---AA--GAAGA-TG-AATT-GAAG
A------------CAGATCATG--AAA-TCGATTTGGAAA--AAGGCCTACTCCCAGAATATGATTCAGAGGAAGAGGGC
GCGTTACCAACATATTCAGAT--C-------------------ACGC-ACGCGT----------------AAG-----CA
AT----------C--------CTCC----------T-----------------------------------------AAC
ACA-CATAGAG------AA----AAC--CATTCTTC----CGG--GACGGC----AGA-TAATTC-----T------TCC
CCT-TTTTTGA--TAAAACTG----CTAATATC-ATTC---ACTCC--AATCGTTCTACTCAATGCTCCAGCAGTTTGTT
ATCTAAAGTATAAGGACGCTTTCTT---TAA-----AAATTATGG---TGCAGCGGAATG-GACATTATTTGGATTTTGG
---TGTCTTGT---TTG--CACTTTGG--CTTTAATATTCTTGA-CTTACTT-CTATGAAACT--TGGACCAAGGCAG--
--------------------------------------------------------------------------------
------------T-------------------------------------------------------------------
---------------------C-------------------GGAAAA----------------------GGAATCAAGCA
CTTTTTGAA-AAAG------------------------TGGAGAAA-CATGATTTTTG----CTTT--TTG---------
--------TAAAAGT--------------TCTTT------------ATTTT--GCTTGGTTTTATTAAAAGCTGAAAATA
AAT--TGAGTTCACATTT-GGGTGATCAACGATGGGGGTGGAAA----TGCTCGGCAT--CCGCT-TTCA-----CTTTC
ATGGCTGTATCA----AGCAT-TCTCATATT-CA-TTGCTGAAACA-GTGGAACCGGGA-----------TCTTGC----
-------------T----------CTACGCATTTACTGACCAGA----C-------TTGCAACAACTTGCG---------
---ATCG------------------------TGATGCCA-----------------------------------------
-------------G---------ACAACACGTGA--ATGAA------T---------ACACAGCTATTCCATTACGTGAG
ATGAACCGTGAA-AGTGAA-GC--C
>Sk_wtf25
ATG--AAGAATAA-------TTACA--CTTCC--TTGAAAAGTT--CTATAGATG---AA--GAAGA-TG-AATT-GAAG
A------------CAGGACATG--AAA-TCGATTTGGAAA--AAGGACCACTCCCAGAACATAATTCGGAGGGTGAGAAT
ACACTACCTCCATACTCGGAT--C-------------------ACGC-AC--GTG--------------TAAG-----CA
AT----------C--------CTCC----------T-----------------------------------------AAC
ACA-CATAGAG------AA----AAC--AATCCTTCC---AGGTCGAC-------AGA-TAATTC-----T------TCC
CCT-TTCTTGA--TAAAACTG----CTAATATC-ATTC---ACACC--AATCTATGTACTGAATGTACTCGCAATTTGTT
ATCTAACGTATAAGGATGCTTTCTT---TAAG----GA-TTATGG---TGCAGCGGAATG-GACATTATTTGGATTTTGG
---TGTCTTGT---TTG--CACTTTGG--CTTTAATATTCTTGA-CTTACTT-CTATGAAACT--TGGACCAAGGCAG--
--------------------------------------------------------------------------------
------------T-------------------------------------------------------------------
---------------------C--------------------GGAAAAGGAATCAAGGCAGTAGGAAAAGGAATCAAGCA
CTTTTTGAA-AAAG------------------------TGGAGAAA-CATGATTTTTG----CTTT--TTG---------
--------TAAAAGT--------------TCTTT------------ATTTT--GCTTGGTTTTATTAAAAGCTGAAAATA
AAT--TGAGTTCACATTT-GGGTGATCAACGATGGGGGTGGAAA----TGCTCGGCAG--CCGCT-TTCA-----CTTTC
ATGGCTGTATCA----AGCAT-TCTCATATT-CA-TTGCTGAAACA-GTGGAACCGGGA-----------TCTTGC----
-------------TC------------------TACAGATTTG---G-----------TGAAAAGAACAC----------
--TA-----GCATTTTATGGTTAT--------GAGGCCA-----------------------------------------
-------------G---------ACAGTACGCGAGCAGC--------A---------ATACTGCTATTCCGTTACGTGAG
ATGAACCCTGAA-AATGAA-GC--C
>Sk_wtf27
ATG--AAGAATAA-------ATATTA--TCCC--TTGAG--GTCGTCTATGGATG---AA---TTGAGTACAA----AAA
A-------------CGATAATG--AAA-TTGATTTGGAAA--AAGGTCCTCTCCCAGAATACAATTCAGAAGATGGGAGC
ACATTACCTCCATATTCAGAAAATTT-AAATTTAAAGGATCCCAAACAAA---TGGGTCAGAATATTACTAAATTATTGA
ATTGGAACAAGTCTACGACTCCTCCAGATTATGATGAAAATCGTCTTCTTATTACAGACGAAGGAAACAATCCTCCTAAC
ACA-CATAGAG------AA----AAC--CATTCTTC----CGG--GACGAC----AGA-TGATTC-----T------TCC
CCT-TTTTTGA--TAAAACTA----CTAATATC-ATTC---ACTCC--AATCGTTCTACTCAATGCTCTAGCAGTTTGTT
ATCTAAAGTATAAAGACGCTTTCTT---TAA-----AAATTATGG---TGCAGCGGAATG-GACGTTATTTGGATTTTGG
---TGTCTTGT---TTG--CACTTTGG--CTTTAATAATCTTGA-CTTACTT-CTATGAAACT--TGGACCAAGGCAG--
--------------------------------------------------------------------------------
------------T-------------------------------------------------------------------
--------------------CAAAGTAACTGCAATTTTCTTGGCACAATGTGTAAAG------------GGCCTTTTCAA
CATAAGAAG-AGAGATGATGATTATAATTTGGATACTCTGGTTAAT-CATTTGTTGTATACTCTTTGGTTGCGTCAAGGA
TGGTAGACTAAACTTAAATAAGGCTCTCATCTATTCCACATGCACTATT-TCGGCTGTTTTACTTTTAATTGTATCATCT
GTT--TGTATTCCATTTT-GGACATTCGAGCGTACGTTAGCTAAGT--TGGCAAAAGTGTTTTTGTTACAAAGTGGTATC
GTGTTGGTACTA---AACGGTACGATGTTTT-TACGTGG-TAAACATTTTGAATGGACAGGTTGTGAAATTGAGGCCTCT
GTGCTATTTATTATGGGCAATGTTCTTTTTCTTTGCGAAATGGAATGCCCAGGAGCTCTCAGAAGGACACGAAA-----C
TCTATCAG-GAATGGTATAGCT-TTTTTCCTAGGAGGGATAGGAAA-T--------------------------------
---------GCG--ATGATGGGGCTAGCAAATGCGATTAGAGGTGCCAACG---ATAATAATGACATTCCCTTGGGGGAA
ATGGATGTTGAA-AGCGAA-GT--C
>Sk_wtf29
ATG--AAGAATAA-------AGATTA---TCC-ATTGAGGACTT--CTATGGATG---AA---ATGAGTGCAA----AAA
A-------------CGATAATG--AAA-TTGATTTGGAAA--AAGGTCCTCTCCCAGAATACAATTCAGAAGATGGGAGC
ACATTGCCTCCATATTCAGAAAATTT-AAGTTTAAAGGATCCCAAAC-AA-A-TGGGAGCTAACGACCCTAACTTATTTA
ATACGGACGAGTCTACGACTCCTCCGGATTATGGTGAAGACAGCCTTT-----------------C----------TAAT
ACA-CATAGAG------AAA----AC--CATTCTTC----CGG--GACGGC----AGA-TAATTCT----T----CTACC
TCT-CGGTCGA--TAAAACTG----CTAATATC-ATTC---ATTCC--AATCTTTGTGCTAAACGTACCCGCAGTTTGTT
ATCTAACGTATAAGGACGCTCTCTTT---AA----AGA-TTATGG---CAAAGATGAATGGG-TATATTTTGGAGTGTGG
---TGTGCTAT---TTGC---CTAATGATTTTTATTT--CTTTATGGTGCTT-CTATGAAACT--TGGACCAAGGCAG--
------------------------------------------T----------------------C------------AA
AGTAACTGTAAT--------------------------------------------------------------------
---------------T--------------------TCCTTGGCAAAATGTGTAAAGGTGATCTCTATTGGCCTTTTCAA
CATAAGAAG-AGAAATGATGATTATAATTTGGTTACTCTGGTTAAT-CATTTGTTGTATACTCTTTGGTTGCGTCAAATT
TGGCGATCTGAACTTAAATAAGGCTCTCATCTATTCCACATGCACTATT-TCGGCTGTTTTACTTTTAATTGTATCATCT
GTT--TGTATTCCATTTT-GGACATTCGAGCGTACGTTAGCTAAGT--TGGCAAAAGTGTTTTTGTTACAAAGTGGTATC
GTGTTGGTACT---AAACGGTACGATGTTTT-TACGTGG-TAAACATTTTGAATGGACAGGTTGTGAAATTGAAGCCTCT
GTGCTATTTATTATGGGCAATGTTCTTTTTCTTTGCGAAATGGAATGCCCAGGAGCTCTCATAAGGACACGTAA-----C
TCTATCAG-GGATGGTATAGGT-TATATATTAGAAGGTATAGGGAAT---------------------------------
-----------A------------TAGGGAGAGCGATTAGAGGTGCCAACGATAATAATAATAACATTCCCTTGGAAGAA
ACGGAGGCCGAA-AGCGAA-GT--C
>Sk_wtf8
ATG--AAGAATAA-------TTACG--CTTCC--TTGGAAAGTT--CTATAGATG---AA--GAAGA-TG-AATT-GAAG
A------------CAGGACATG--AAA-TTGATTTGGAAA--AAGGCCTACTTCCAGAATATAATTCGGATGAAGAGAGC
ACACTACCTCCATATTCAGAT--C-------------------ACGC-AC--GTG--------------TAAG-----CA
AT----------C--------CACC----------T-----------------------------------------AAC
ACA-CATAGAG------AA----AAC--CATTCTTC----CGG--GACGAC----AGA-TGATTC-----T------TCC
CCT-TTTTTGA--TTAAACTA----CTAATATC-ATTC---ACTCC--AATCGTTCTACTCAATGCTCTAGCAGTTTGTT
ATCTAAAGTATAAAGACGCTTTCTT---TAA-----AAATTATGG---TGCAGCGGAATG-GATATTATTTGGATTTTGG
---TGTCTTAT---TTG--CACTTTGG--CTTTAATATTCTTGA-CTTACTT-CTATGAAACT--TGGGTCAAGGCAG--
--------------------------------------------------------------------------------
------------TT------------------------------------------------------------------
---------------------AAAGTAACTGTAATTTCCTTGGCACAATGTGTAAAGGTGATCTCTATTGGCCTTTTCAA
CATAAGAAG-AGAGATGATGATTATAATTTGGATACTCTGGTTAAT-CATTTGTTGTATACTCTTTGGTTGCGTCAAATT
TGGCGATCTGAACTTAAATAAGGCTCTCATATGTTCCACATGCACTATT-TCGGCTGTTTTATTTTTAATTGTATCATCT
GTT--TGTATTCCAATTT-GGACACTTTGCCGTGCATTATCTGGGA--TGCTACAAGTGTTGGGTATACATGGCATTATC
GCACTATTAGTA---AACGGTTCAATGTCTT-TATTTGG-TAAAAATTTCGGATGGAGAGGCTACGAAATCGAAGGGTTT
GTGCTCTTTTTCACGGGCAATGCTCTCTTTCTTTACGAAATGGAACGTCCAGGTGTACTCAAGAGGATGCGCAA-----C
ACTACTGG-GAATGTTATAGGT-TATATATGTGAAGGTATAGCAAA-T--------------------------------
---------GCA--ATTGGGCGGATAGGAAATGCGTTTAGAGGTGCCAACG---ATAATAATGACATTCCCTTGGGGGAA
ATGGATGTCGAA--GGCAAAGT--T
>Sk_wtf31
ATG--AAGAATAA-------AGATTA--TCCC--TTGAG--GTCGTCTATGGATG---AA---TTGAGTACAA----AAA
A-------------CGATAATG--AAA-TTGATTTGGAAA--AAGGTCCTCTCCCAGAATACAATTCAGAAGATGGGAGC
ACATTGCCTCCATATTCAGAAATTTGGAAAT---A---------TATTAAAACTGTAT----------CTGAG-GATTCA
AGT---ACAGG-A-------CCTACAGAAATTG--CAA--------------------A-------------------TC
CCAATGTCGA-------AA---GAAGACAAGAATTCAAAGATT--CACATCC---AAA-TATATA-----T-------TC
CCT-TC--TG-----AGACTA----CTAATATC-AGTTC---TTAC--AGTTATTGTTGTCTTTTTTACTGCA-TGGGTT
T------GTGTAA--ACCCGTTGGA---GAAGTCGATA-TTCGG----CAAGGTAGCTT----TCTCCGTCACAAT-TGG
---TATAACA-----TGTCCAATAGTG---TTTATTGC--TATTTTCTGCTT-CTTTGAAACT--TGGACCCAGGCAG--
T---------------------------------------------G-------------------GCACAATGTATAAA
GGTGACTGCAGTTTT-----------------------------------------C---------------------T-
-------TGGCACAATGTGTAAAGGTGACTGCAATTTCCTTGGCGAAATGTGTAAAGGTAACTGCGGTCGGCTTGTACAA
CTCAAGGAA-AAAGTGGGTAGTAATAATTTGGCTATTATGGGTAGT-CATTTGTTTTGTACTCTTTGGTTGCGTCAAATT
CGGTAATTTGAACTTAGACAAGGCTCTCATCTGTTCTACATGCAGTATT-TCAGCTGCTTTACTTTTATTTTTATTATAT
GTT--CGTCTTCCATTTT-GGACACTCAAGCATATGTTTTCTGGTT--TTTTTCAAGTGCTAGGTGTACAAAGTTGTGTC
GTTATTGTAACG--AAAGGTT-TGATGTATT-TATTTGA-TAAACATTTCGACGGGACAGGCTACGAAATTGTAGCCTCT
TCACTCTTTGTTATAGGCAATTTTCTTTTCTTTTACGAAATGGAATGCCCAGGAGCTCTCAGAAGGATGCCCAA-T----
TCTACCAT-GGATGGGATGGCT-TTTATACTAAGAGGTCTAGCAAA-T--------------------------------
---------GCATT--GGAGAGGATAAGGAATGGGAACAGAGTCCCAAATG---ATTACAATGACATTCCATTGGAAGAA
ATGGAGGCTGAA-AGCGAA-GT--C
>Sk_wtf30
ATG--AAGAATAA-------ATATTA--TCCC--TTGAG--GTCGTCTATAGATG---AA---TTGAGTACAA----AAA
A-------------CGATAATG--AAA-TTGATTTGGAAA--AAGGTCCTCTCCCAGAATACAATTCAGAAGATGGGAGC
ACATTGCCTCCATATTCAGAAAATTT-AAAGTTAAAGGATCCCAAACAAA---TGGGAGCTAACAACCCTAACTTATTTA
ATACGGACGAGTCTACGACTCCTCCGGATTATGGTGAAGACAGTC---------------T------------------T
TCA-CATAGAG------AA----AAC--CATTCTTC----CGG--GACGAC----AGA-TAATTC-T----------TCC
CCT-TTCTTGA--TAAAACTT----CTAATATC-ATTCA---TTCC--AATCTTTGTGCTAAACGTACCCGCAGTTTGTT
ATCTAACGTATAAGGACGCTCTCTT---TAAG----GA-TTATGGC---AAAGATGAATG-GGTATATTTTGGAATGTGG
T---GTGCTAG---TTGC---CTGATGATTTTTATTT--CTTTATGGTGCTT-CTATGAAACT--TGGACCCAGGCAG--
--------------------------------------------------------------------------------
--------T-------------------------------------------G--------------------G------
----------CACAATGTGTAAAGGTGACTGCAATTTCCTTGGCGAAATGTGTAAAGGTGATCTCTATTGGCCTTTTCAA
CATAAGAAG-AGAGATGATGATTATAATTTGGATACTCTGGCTAAT-CATTTGTTGTATACTCTTCGTTTACATCAAATC
CGGCGATCTGAACTTAAATAAGGCTCTCATCTATTCCACATGCACTATT-TCGGCTGTTTTACTTTTAATTGTATCATCT
GTT--TGTATTCCATTTT-GGACATTCGAGCGTACGTTAGCTAAGT--TGGCAAAAGTGTTTTTGTTACAAAGTGGTATC
GTGTTGGTACT---AAACGGTACGATGTTTT-TACGTGG-TAAACATTTTGAATGGACAGGTTGTGAAATTGAAGCCTCT
GTGCTATTTATTATGGGCAATGTTCTTTTTCTTTGCGAAATGGAGTGCCCAGGAGCTCTCAGAAGGATGCCCAA-----A
TCTATCAG-GAATGGTATAGCT-TCTTTCCTAGGAGGTA-----------------------------------------
------------T------------AGCAAATGCGATTAGAGGTGCCAACG---ATAATAATGACATTCCCTTGGGGGAA
ATGGATGTTGAA-AGCGAA-GT--C
>Sk_wtf10
ATG--AAGAATAA-------TTAC-A-CTTCC--TTGAAAAGTC--CTCTAGATG---AA--GAAGA-TG-AACT-GAAG
A------------CAGATCATG--AAA-TCGATTTGGAAA--AAGGGCTACTTCCAGAATATAATTCAGAGGAGGAGGGC
GCACTGCCTCCATATTCAGAT------C---------------ATGC-AC-G-TT--------------TAAG-----CA
ATT------------------CTCC------------------T---------------------A------------AC
ACA-CATAGAG------AAA----AC--AATCCTTCC---AGGTCGAC-------AGA-TAATTC-----T------TCC
CCT-TTCTTGA--TAAAACTG----CTAATATC-ATTC---ACACC--AATTGATGTACTGAATGTACTCGCAATTTGTT
ATCTAAAGTATAAGGACGCTTTCTTT---AAG----GA-TTATGG---TGCAGCGGAATG-GACATTATTTGGATTTTGG
---TGTCTTGT---TTG--CACTTTGG--CTTTAATATTCTTGA-CTTACTT-CTATGAAACT--TGGACCAAGGCAG--
--------------------------------------------------------------------------------
-----------T--------------------------------------------------------------------
-------------CA---------------------------------------------A----------------GCA
CTTTTTGAA-AAAG-------------T-----------GGAGAAA-CATGATTTTTG----CTTT--TTG--T------
---------AAAAGTT--------------CTTT------------ATTTT--GCTTGGTTTTATTAAAAGCTGAAAATA
AAT--TGAGTTTACATTT-GGGTGATCAACGATGGGGGTGGAAA----TGCTCGGCAT--CCGCT-TTCA-----CTTTC
ATGGCTGTATC----AAGCAT-TCTCATATT-CA-TTGCTGAAACA-GTGGAACCGGGA-----------TCTTGC----
--------TCT-----------------------ACAGATTTG--------------GTGAAAAGAACAC----------
--TAGC-----ACTTTATG--------AACGTGATGCCA-----------------------------------------
-----------G-----------ACAACACGTGA--ATGAA-----T----------ACACAGCTATTCCATTACGTGAG
ATGAACCGTGAA-AGTGAA-GC--C
>Sk_wtf33
ATG--AAGAATAA-------ATATTA--TCCC--TTGAG--GTCGTCTATGGATG---AA---TTGAGTACAA----AAA
A-------------CGATAATG--AAA-TTGATTTGGAAA--AAGGTCCTCTCCCAGAATACAATTCAGAAGATGGGAGC
ACATTACCTCCATATTCAGAAAATTT-AAATTTAAAGGATCCCAAACAAA---TGGGAGCTAACAACCCTAACTTATTTA
ATACGGACGAGTCTACGACTCCTCCGGATTATGGTGAAGATAGTCTTT----------C----------T-------ACT
ACA-CATAGAG------AA----AAC--CATTCTTC----CGG--GACGGC----AGA-TAATTCTTGT-G-------CC
TCT-ACGTTGA--AAAAAGCA----ATTTTATC-ATTC---ATTCC--AATCTTTGTGCTAAACGTATCCGCAGTTTGTT
ATCTAACGTATAAGGACGCTCTCTT---TAAG----GA-TTATGG---CAAAGATGAATGGG-TATATTTTGGAATGTGG
---TGTGCTAG---TTGC---CTGATGATTCTTATTTC--TTTATGGTGCTT-CTATGAAACT--TGGATCAAGGCAG--
TC----------AAAGTAACTGCAGTTTTCTTGGCACAATGTATAAAGGTGACTGCAGTTTTCTTGCCACAATGTATAAA
GGTGACTGCAGTTTT---CTTGGCAAAATGTGTAAAGGTGACTGCAGTTTTCTTGGCAAA-ATGTATAAAGGTGACTGCA
GTTTTCTTGGCACAATGTGTAAAGGTGACTGCAATTTCCTTGGCAAAATGTGTAAAGGTGATCTCTATTGGCCTTTTCAA
CATAAGAAG-AGAGATGATGATTATAATTTGGATACTCTGGTTAAT-CATTTGTTGTATACTCTTTGGTTGCGTCAAGGA
TGGTAGACTAAACTTTAATAAGGCTCTCATATGTTCCACATGCACTATT-TCGGCTGTTTTATTTTTAATTGTATCATCT
GTT--TGTATTCCAATTT-GGACACTTTGGCGTGCATTATCTGGGA--TGCTACAAGTGTTGGGTATACATGGCATTATC
GCAGTATTAGTA---AACGGTTCAATGTCTT-TATTTGG-TAAACATTTCGGATGGAGAGGCTACGAAATCGAAGGGTTT
GTGCTCTTTTTCACTAGCAGTGCTCTTTTTCTTTACGAAATGGAACGTCCAGGTGTACTCAAGAGGATGCGCAA-----C
ACTACTGG-GAACGTTATAGGT-TATATATGTGGAGTTATAGGAGA-T--------------------------------
---------GCATT--TAGGCGGATAGAAAATGCGTTTAGAGGTGCCAACG---ATAATAATAACATCCCCTTGGGGGAA
ATGGATGTCGAA-GGCGAA-GT--C
>Sk_wtf34
ATG--AAGAATAA-------ATATTA--TCCC--TTGAG--GTCGTCTATGGATG---AA---ATGAGTGCAA----AAA
A-------------CGATAATG--AAA-TTGATTTGGAAA--AAGGTCCTCTCCCAGAATACAATTCAGAAGATGGGAGC
ACATTGCCTCCATATTCAGATTTAAACAA-----T-----CCCAAACAAA---TGGGTCAGAATATTACTAAATTATTCA
ATTGGAACAAGTCTACGACTCCTCCAGATTATGATGAAAATCGTCTTCATATTACAGACGAAGGAAACAATCCTCCTAAC
ACA-CATAGAG------AA----AAC--CATTCTTC----CGG--GACGGC----AGA-TAATTCT----T-------CT
CCT-TGGTTTA--TAAAACTG----CTAATATC-ATTC---ATTCC--TATCTTTGTGCTAAACGTACCCGCAGTTTGTT
ATCTAACGTATAAGGACGCTCTCTT---TAA----AGA-TTATGG---CAAAGATGAATGGG-TATATTTTGGAGTGTGG
---TGTGCTAT---TTGC---CTAATGAGTTTTATTTC--TTTATGGTGCTT-CTATGAAACT--TGGACCAAGGCAG--
--------------------------------------------------------------------------------
------------T-------------------------------------------------------------------
---------------------C----------------------AAA----------GTAACTGCGGTCGGCTTGTACAA
CTCAAGGGA-AAAATGGGTAGTAATAATCTGGTTATTATGGGTAGT-CATTTGTTTTGTACTCTTTGGTTGCGTCAAATT
CGGTAATTTGAACTTAGACAAGACTCTCATCTGTTCTACATGCAGTATT-TCAGCTGCTTTACTTTTATTTTTATTATAT
GTT--CGTCTTCCATTCT-GGACACTCAAGCATATGTTTTCTGGTT--TGTTTCAAGTGCTGGGTGTACAAAGTTGTGTC
GTTATTGTAACG--AAAGGTT-TGATGCATT-TATTTGA-TAAACATATCGACGCGACAGGCTACGAAATTGAAGCCTCT
TCACTCTTTGTTATAGGAAATTTTCTTTTCTTTTACGAAATGGAATGCCCAGGAGCTCTCAGAAGGATGCCCAA-----A
TCTATCAG-GAATGGTATAGCT-TCTTTCCTAGGAGGTTTAGGGAATG---------------------CATTTGGAGGG
ATAGGAAATGCATT--TGTAGGGATGGGAAATGCGATTAGAGGTGCCAACG---ATAATAATGACATTCCCTTGGGGGAA
ATGGATATTGAA-AGCGAA-GT--C
>Sk_wtf2
ATG--AAGAATAA-------TTACA--CTTCC--TTGAAAAGTT--CTATAGATG---AA--GAAG-GTG-AATT-GAAG
A------------CAGATCATG--AAA-TTGATTTGGAAA--AAGGACCCCTCCCAGAATATGATTCAGAGGAGGAAAGT
ACATTGCCTCCATATTCAGAT--C-------------------ATGC-AC-GTT---------------TAAG-----CA
ATT---------C---------TCC----------T-----------------------------------------AAC
ACA-CATAGAG------AA----AAC--AATCCTTCC---AGGTCGAC-------AGA-TAATTCT----T-------CC
CCT-TTCTTGA--TAAAACTA----CTAATATC-ATTC---ACACC--AATCTATGTACTGAATGTACTCGCAATTTGTT
ATCTAAAGTATAATGACGCTTTCTT---TAA-----AAATTATGG---TGCAGCGGAATG-GACATTATTTGGATTTTGG
---TGTCTTGT---TTG--CACTTTGG--CTTTAATATTCTTGA-CTTACTT-CTATGAAACT--TGGACCAAGGCAG--
--------------------------------------------------------------------------------
------------T-------------------------------------------------------------------
---------------------C-------------------GGAAAA----------------------GGAATCAAGCA
CTTTTTGAA-AAAGT-------------------------GGGAAAACATGCCTATGG----CTTTCAGTG--------A
---------AGTATT--------------TTTATTTAACATAC----TTGTCGGATCACCAAGAATGAATT---------
-----TAAGATACATTTT-TGGCGACAGA---TGGGGATTGAAA----TGGT---CTT--TGGCTGAGCA---CATTACC
TTTGTTGTATTG----AGCAT-CCTTGTTTT-TA-TTGCTGAAACA-GTAAAACCTGGA-----------TCAATC----
------------AGGG-------TC------------AACTTGA--------------TCAGAAAGATGG----------
-------------GTTAT--------------GAGGCCAA----------------------------------------
-------------A----------CAGCAAGTGA--ATGAA------T---------ACACAGCTGTTCCATTGCGTGAG
ATGAACCCCGAA-AGTGAA-GC--C
>Sk_wtf35
ATG--AAGAATAA-------TTAC-A-CTTCC--TTGAAAAGTC--CTCTAGATG---AA--GAAGA-TG-AATT-GAAG
A------------CAGATCATG--AAA-TCGATTTGGAAA--AAGGCCTACTTCCAGAATATAATTCAGAGGAAGAGGGC
GCATTACCTCCATATTCAGACATTTCGAAACTTG---C------TAA-AA-C-TGTAC----------CTGAG-GATTCA
AGT---ACAGG--------ACCTACAGAAACTG---------C----------------------A----------AATC
CCAATGTCGA-------AAG---AAGACAAGGATTCAAAGATT--CACATCCA----AATATATA-----T-------TC
CCT-TC--TG-----AGACTA----CTAATATC-AGTTC---TTGC--AGTTAGTGTTGTGTTTTTTACTGCA-TGGGTT
T------GTGTAA--ACCCGTTGGAG---AAGTCGATA-TTCGG----CAAGGTAGCTT----TCTCCGTCACAAT-TGG
---TATAACA-----TGTCCAATATTG---TTTATTG--CTATTTTCTGCTT-CTTTGAAACT--TGGACCCAGGCAG--
--------------------------------------------------------------------------------
-----------T--------------------------------------G-----------------------------
---------GCACAATGTATAAAAGTGACTGCAATTTTCTTGGCACAATGTGTCAAGGCTTGCGGAAAAGGAATCAAGCA
CTTTTTAAAGAAG--------------T------------GGGAAAACATGCCTATGG----CTTTCAGTG----A----
---------AGTATTT--------------TTATTTAACATAC----TTGTCGGATCACCAAGAATGAATT---------
-----TAAGATACATTTT-TGGCGACAGA---TGGGGATTGAAA----TGTT---CTT--TGGCTGAGCA---CATTACC
TTTGTTGTATTGA----GCAT-CCTTGTTTT-TA-TTGCTGAAACA-GTAAAACCTGGA-----------TCAATC----
--------AG-----------GGTC------------AACTTGA--------------TCAGAAAGATGG--------G-
--------------TTAT--------------GAGGCCAA----------------------------------------
-----------A------------CAGCAAGTGA--ATGAA-----T----------ACACAGCTGTTCCATTGCGTGAG
ATGAACCCCGAA-AGTGAA-GC--C
>Sp_wtf1*
ATG--AAGAATGA-------TTACA--CTTCT--TTGAAAAGTC--CTCTAGATG---AA--GAAGA-TG-AATT-GAAG
A------------CAGATCATG--AAA-TCGATTTGGAAA--AAGGACCACTCCCAGAATATGATTCGGAGGAAGAGGGC
GCATTACCTCCATATTCAGAT----C-----------------ACGC-AC--TTG---T-----------AAA-----TA
AT-----------C-------CTCC-----------T----------------------A------------------AC
ACA-CATAGAG------AA----AAC--AATCCTTCC---AGGTCGAC-------AGA-TAATTC---T--------TCC
CCT-TTCTTGA--TAAAACTG----CTAATATC-ATTC---ACACC--AATCTATGTACTGAATGTACTTGCAATTTGTT
ATCTAAAGTATAAGAACGCTTTCTT---TAA-----AAATTATGG---TGCAGCGGAATG-GACATTATTTGGATTTTGG
---TGTCTTGT---TTG--CACTTTGG--CTTTAATATTCTTGA-CTTACTT-CTATGAAACT--TGAACCAAGGC----
--------------------------------------------------------------------------------
-----------T--------------------------------------------------------------------
----------------------TG----------------CGGAAAA----------------------GGAATCAAGCA
CTTTTTAGA-AAAG------------------------TGGAGAAA-CATACCTATGG----CTTTTAGTG--------A
---------AGTCTT--------------TTTATTTAACATAC----TT----GTTGGATCACCACGAGTGGCTTTAAGA
-----------CACATTTCTGGCGAGAGA---TGGGGATTGAAAT----GTT---CTT--TGGCTGATCA---CATTATC
TTTGCTATATTG----AGCAT-CCTTGTTTT-TA-TTGTCGAAACA-GTGGAACCTGGA-----------TCAAGCA---
------------A-----AATAAACATT-----------ATGGAAAG----------ATTAAGAGGAGAC----------
---A-------ATGCT-------------CGTGATGCCAC----------------------------------------
------------A-----------CAGCACGTGA--ATGAA-----T----------ACACAGCTATTTCGTTACGTGAA
ATGAACCCTGAA-AGTGAA-GC--C
>Sp_wtf2*
ATG--AAGAATAA-------TTACA--CTTCT--TTGAAAAGTC--CTCTAGATG---AA--GAAGA-TG-AATT-GAAG
A------------CAGATCATG--AAA-TCGATTTGGAAA--AAGGACCCCTCCCAGAATATGATTCAGAGGAGGAAAGT
ACATTGCCTCCATATTCAG-------------------------------------------------------------
--------------------------------------------------------------------------------
-------------------------------------------------T------------------------------
--------TG-----AAACT---------TGCC-AGT---------------------------------GC--------
--------TGTAA----------------AA---------------------------T--------------A------
-------------------------------------A-----------CT--------------TGGA-----------
--------------------------------------------------------------------------------
------------T-------------------------------------------------------------------
--------------------------------------------------------------------------------
----------------------------------------GTGA------------------------------------
--------------------------------------------------------------------------------
---------------------------------------------------------T----------CA----------
----TTGT---------------------TTACAGTTGG-----CATATCCAAC------------------A-------
---------------------------------------CTTGA--------------TCAGAAAGATGG----------
-------------GTTAT--------------GAGGCCAA----------------------------------------
-------------A----------CAGCAAGTGA--ATGAA------T---------ACACAGCTGTTCCATTGCGTGAG
ATGAACCCCGAA-AGTGAA-GC--C
>Sp_wtf4
ATG--AAGAATAA-------AGATTA--TCCC--TTGAG--GTCGTCTATGGATG---AA---TTGAGTACAA----AAA
A-------------CGATAATG--AAA-TTGATTTGGAAA--AAGGTCCTCTCCCAGAATACAATTCAGAAGATGGGAGC
ACATTGCCTCCATATTCAGAAATTTGGAAAT---A---------TATTAAAACTGTAT----------CTGAG-GATTCA
AGT---ACAGG-A-------CCTACAGAAATTG--CAA--------------------A-------------------TC
CCAATGTCGA-------AA---GAAGACAAGAATTCAAAGATT--CACATCC---AAA-TATATA-----T-------TC
CCT-TC--TG-----AGACTA----CTAATATC-AGTTC---TTGC--AGTTATTGTTGTCTTTTTTACTGCA-TGGGTT
T------GTGTAA--ACCCGTTGGA---GAAGTCGATA-TTCGG----CAAGGTAGCTT----TCTCCGTCACAAT-TGG
---TATAACA-----TGTCCAATAGTG---TTTATTGT--TATTTTCTGCTT-CTTTGAAACT--TGGACCCAGGCAG--
T---------------------------------------------G-------------------GCACAATGTATAAA
GGTGACTGTAATTTT-----------------------------------------C---------------------T-
-------TGGCACAATGTGTAAAGGTGACTGCAGTTTTCTTGGCAAAATGTGTAAAGGTAATTGCGGTCGGTTTGTATAA
CTCAAAAAA-AGATTTGGTGGTTACAATCTGGCTCGCATGGGTAGT-CATTTGTTTTATACTCTTTGGTTGCGTCAAGGA
TGGTAGACTAAACTTAAATAAGGCACTCATCTGTTCCACATGCAGTATT-TCGGCTGCTTTATTTTTCATTTTATTGCTT
GTT--TGTATTCCAATTT-GGACACTCAAGCATATGCTTTTTGGTT--TGTTTCAAGTGCTGGGTGTACAAAGTTGTGTC
GTTATTGTAACG--AAAGGTT-TGATGTATT-TATTTGA-TAAACATATCGACGCGACAGGCTACGAAATTGAAGCCTCT
TCACTCTTTGTTATAGGAAATTTTCTTTTCTTTTACGAAATGGAACGTCCAGGTGCTCTCAAAAGGATGCCCAA-----A
TTTATCGG-GAATGGTATAGCT-TCTTTCCTAGGAGGTTTAGGAAATGCATTTGGAGGGATAGGAAATGCATTTGGAGGG
ATAGGAAATGCA--ATTGGGCGGATAGGAAATGCGTTTAGAGGTGCCAACG---ATAATAATGACATTCCCTTGGGAGAA
ATGGATGTTGAA-AGCGAA-GT--C
>Sp_wtf3*
ACG--AAGAATAA-------TTACA--CTTCC--TTGAAAAGTT--CTATAGATG---AA--GAAGA-TG-AATT-GAAG
A------------CAGATCATG--AAA-TTGATTTGGAAA--AAGGACCCCTCCCAGAATATGATTCAGAGGAGGAAAGT
ACATTGCCTCCATATTCAGAT--C-------------------ATGC-AC-GTT---------------TAAG-----CA
ATT---------C---------TCC----------T-----------------------------------------AAC
ACA-CATAGAG------AA----AAC--AATCCTTCC---AGGTCGAC-------AGA-TAATTCT----T-------CC
CCT-TTGTTGA--TAAAACTG----CTAATATC-ATTC---ACTTC--AATCATTCTATTCAATGCTCCAGCAGTTTGTT
ATCTAAAGTATAAGGACGCTTTTTT---TAA-----AAATTATGG---TGCAGCGGAATG-GACATTATTTGGATTTTGG
---TGTCTTGT---TTG--CACTTTGG--CTTTAATATTCTTGA-CTTACTT-CTATGAAATT--TGGACCAAGGCAG--
--------------------------------------------------------------------------------
------------TT------------------------------------------------------------------
---------------------AAAGTAACTGTAATTTTCTTGGCACAATGTGTCAAGGCTTGCGGAAAAGGAATCAAGCA
CTTTTTAAAGAAG-------------------------TGGAGAAA-CATGTTTTTTG----CTTT--TTG---------
--------TAAAAGT--------------TCTATT----------TTTT----GCTTGGTTTTATTAAAAGGTGTAAACA
AAT--TGAGTTCACATTT-AGGTGATCAACAATGGGGATGGAAA----TGCTCGGCAT--CCGCT-TTCA-----CTTTC
ATGGCTGTATCA----AGCAT-TCTCATATT-CA-TTGCTGAAACA-GTGGAACCGGGA-----------TCTTGC----
-------------T----------CTACGCATTTACTGACCAGA----C-------TTGCAACAACTTGCG---------
---ATCG------------------------TGATGCCA-----------------------------------------
-------------G---------ACAACACGTGA--ATGAAT-----A----------CACTGCTATTCCGTTACGTGAG
ATGAACCCTGAA-AATGAA-GC--C
>Sp_wtf4-2
ATG--AAGAATAA-------AGATTA--TCCC--TTGAG--GTCGTCTATGGATG---AA---TTGAGTACAA----AAA
A-------------CGATAATG--AAA-TTGATTTGGAAA--AAGGTCCTCTCCCAGAATACAATTCAGAAGATGGGAGC
ACATTGCCTCCATATTCAGAAATTTGGAAATATA----T-----TAA-AA-C-TGTAT----------CTGAG-GATTCA
AGT---ACAGG--------ACCTACAGAAATTG----------C----------------------A---------AATC
CCAATGTCGAA------A---G-AAGACAAGAATTCAAAGATT--CACATCC---AAA-TATATA----T--------TC
CCT-TC--TG-----AGACTAC----TAATATC-AGTTC---TTGC--AGTTATTGTTGTCTTTTTTACTGCA-TGGGTT
T------GTGTAA--ACCCGTTGGAG---AAGTCGATA-TTCGG----CAAGGTAGCTTT----CTCCGTCACAAT-TGG
---TATAACA-----TGTCCAATAGTG---TTTATTGT-TATTTTC-TGCTT-CTTTGAAACT--TGGACCCAGGCAG--
----------------------------------------T------------------------GGCACAATGTATAAA
GGTGACTGTAATTTT--------------------------------C--------------------------------
------TTGGCACAATGTGTAAAGGTGACTGCAGTTTTCTTGGCAAAATGTGTAAAGGTAATTGCGGTCGGTTTGTATAA
CTCAAAAAA-AGATTTGGTGGTTACAATCTGGCTCGCATGGGTAGT-CATTTGTTTTATACTCTTTGGTTGCGTCAAGGA
TGGTAGACTAAACTTAAATAAGGCACTCATCTGTTCCACATGCAGTATT-TCGGCTGCTTTATTTTTCATTTTATTGCTT
GTT--TGTATTCCAATTT-GGACACTCAAGCATATGCTTTTTGGTT--TGTTTCAAGTGCTGGGTGTACAAAGTTGTGTC
GTTATTGTAACG--AAAGGTT-TGATGTATT-TATTTGA-TAAACATATCGACGCGACAGGCTACGAAATTGAAGCCTCT
TCACTCTTTGTTATAGGAAATTTTCTTTTCTTTTACGAAATGGAACGTCCAGGTGCTCTCAAAAGGATGCCCAA-----A
TTTATCGG-GAATGGTATAGCT-TCTTTCCTAGGAGGTTTAGGAAAT---------------------GCATTTGGAGGG
ATAGGAAATGCA--ATTGGGCGGATAGGAAATGCGTTTAGAGGTGCCAACG---ATAATAATGACATTCCCTTGGGAGAA
ATGGATGTTGAA-AGCGAA-GT--C
>Sp_wtf5
ATG--AAGAATAA-------TTACA--CTTCT--TTGAAAAGTC--CTCTAGATG---AA--GAAGA-TG-AATT-GAAG
A------------CAGATCATG--AAA-TCGATTTGGAAA--AAGGACCCCTCCCAGAATATGATTCAGAGGAGGAAAGT
ACATTGCCTCCATATTCAGAT--C-------------------ATGC-AC--TTG--------------TAAA-----TA
AT----------C--------CTCC----------T-----------------------------------------AAC
ACA-CATAGAG------AA----AAC--CATTCTTA----TGG--GACGAC----AGA-TAATTCT----T-------CC
CCT-TTGTTGA--TAATACTG----CTAATATC-ATTC---ACTTC--AATCATTCTATTCAATGCTCCAGAAGTTTGTT
ATCTAAAGTATAAGGACGCTTTTTT---TAA-----AAATTATGG---TGCAGCGGAATG-GACATTATTTGGATTTTGG
---TGTCTTGT---TTG--CACTTTGG--CTTTAATATTCTTGA-CTTACTT-CTATGAAACT--TGGACCAAGGCAG--
T---------------------------------------------T----------------------A---------A
AGTAACTGTAATTT------------------------------------------C---------------------C-
------TTGGCGAAATGTGTAAAGGTGACTGCAATTTTCTTGGCACAATGTGTCAAGGCTTGCGGAAAAGGAATCAAGCA
CTTTTTAAAGAAGT--------------------------GGGAAAACATGCCTATGG----CTTTCAGTG--------A
---------AGTCTT--------------TTTATTTAACATAC----TTGTCGGATCACCAAGAATGAATT---------
-----TAAGATACATTTT-TGGCGACAGA---TGGGGATTGAAA----TGTT---CTT--TGGCTGATCA---CATTATC
TTTGTTGTATTG----AGCAT-CCTTGTTTT-TA-TTGCTGAAACA-GTAAAACCTGGA-----------TCAATC----
------------AGGG-------TC------------AACTTGA--------------TCAGAAAGATGG----------
-------------GTTAT--------------GAGGCCAA----------------------------------------
-------------A----------CAGCAAGTGA--ATGAAT-----A----------CACAGCTGTTCCATTGCGTGAG
ATGAACTCCGAA-AGTGAA-GC--C
>Sp_wtf6*
ATG--AAGAATAA-------TTACA--CTTCC--TTGAAAAGTT--CTATAGATG---AA--GAAGA-TG-AATT-GAAG
A------------TAGATCATG--AAATTTGATTTGGAAA--AAGGACCCCTCCCAGAATATGATTCAGAGGAGGAAAGT
ACATTGCCTCCATATTCAGAT--C-------------------ATGC-AC-GTT---------------TAAG-----CA
ATT---------C---------TCC----------T-----------------------------------------AAC
ACA-CATAGAG------AA----AAC--AATCCTTCC---AGGTCGAC-------AGA-TAATTCT----T-------CC
CCT-TTGTTGA--TAAAACTG----CTAATATC-ATTC---ACTTC--AATCATTCTATTCAATGCTCCAGCAGTTTGTT
ATCTAAAGTATAAGGACGCTTTTTT---TAA-----AAATTATGG---TGCAGCGGAATG-GACATTATTTGGATTTTGG
---TGTCTTGT---TTG--CACTTTGG--CTTTAATATTCTTGA-CTTACTT-CTATGAAACT--TGGACCAAGGCAG--
T---------------------------------------------T----------------------A---------A
AGTAACTGTAATTT------------------------------------------C---------------------C-
------TTGGCGAAATGTGTAAAGGTGACTGCAATTTTCTTGGCACAATGTGTCAAGGCTTGCGGAAAAGGAATCAAGCA
CTTTTTAAAGAAGT--------------------------GGGAAAACATGCCTATGG----CTTTCAGTG--------A
---------AGTCTT--------------TTTATTTAACATAC----TTGTCAGATCACCAAGAATGAATT---------
-----TAAGATACATTTT-TGGCGACAGA---TGGGGATTGAAA----TGTT---CTT--TGGCTGATCA---CATTATC
TTTGTTGTATTT---GAGCAT-CCTTGTTTT-TA-TTGCTGAAACA-GTAAAACCTGGA-----------TCAATC----
------------AGGG-------TC------------AACTTGA--------------TCAGAAAGATGG----------
-------------GTTAT--------------GAGGCCA-----------------------------------------
-------------G---------ACAGTACGCGAGCAGC--------A---------ATACTGCTATTCCGTTACGTGAG
ATGAACCCTGAA-AATGAA-GC--C
>Sp_wtf7
ATGCTAAAAATGAGTGG---TTCTTATGCTCCCATTGAGGATT---CTGCAGATG---AATTGA-GTGTGCACTCAGGAA
A-------------TGATAATG--AAA-TTGATTTGGAGA--AAGGTCTCCTTCCTAAATGTAATACGGGCAATGGAGGA
ACA--ACC-CCTTGTTCAGAA----C------------------------------------------------------
---------------------CTCC-----------A-------------------------------------------
-CATTAT-GA-----------------------TTCC--------GACG---------------------C---------
-TG-TGGTCG-----AAATGG-------ATAT---GTA------------TGAAAATAAT--ATATACATGCGGACTTTT
A---AAC---TAA-GACCTTTTGCT----AAG-------------------AGCGGAGTAACTAATTCTTC-CAATGT--
---TGTGTTC-----------CAAATGA----AAACA-----------------TATGAAAATAATAGACACATGCAG--
-A------------------------------------------------------------------------------
----------CTTT------------------------------------------------------------------
------------------------TAGAC-----------TAAGACCTTTTGCTAAG---------AACGGAGT----AA
CTAATGGAGTAAAGCT----------------------TGCACAAT-CATTATTTCTG--CTGTTACCGT----------
--------TTAATTT--------------TATTTTCTTC--------------GCTTGTTTATTTTTTAGGAAAGCTTCA
TTCACTGACTTC---TCTCTCATGGGGTGGATTTTGTTTGGAATATGGTGTTTAACTTGCTTTCT-TTCA----TCTTTC
ATT-TTGTAT-------GCATATCATGAA----AGTTGG---ACGAAGTTCGCCCGAGAG----------CGAT------
-----------------------------------CGCAA--GA--GT--------TCTCGCTA--ATTC----------
TTT---------TTGGGTTGCTTTTT------------------------------------------------------
-------------C----------CAGGAATTG----TC------------------ACCATGGTCGTTTTTTATGCACT
ATATATGC-GTAGTATGTATGG--C
>Sp_wtf8*
ATG--AAGAATAA-------TTACA--CTTCC--TTGAAAAGTC--CTCTAGATG---AA--GAAGA-TG-AATT-GAAG
A------------CAGATCATG--AAA-TCGATTTGGAAA--AAGGCCTGCTTCCAGAATATAATTCAGAGGAAGAGGGC
GCATTACCTCCATATTCAGATT-A--------------------CGC-AC--GTG--------------TAAG-----CA
AT----------C--------CTCC----------T-----------------------------------------AAC
ATA-CATAGAG------AA----AAC--CATTCTTC----CGG--GACGAC----AGA-TGATTCT----T-------CC
CCT-TTTTTGA--TTAAACTA----CTAATATC-ATTC---ACTCC--AATCGTTCTACTCAATGCTCTAGCAGTTTGTT
ATCTAAAGTATAAAGACGCTTTCTTT---AA-----AAATTATGG---TGCAGCGGAATG-GACGTTATTTGGATTTTGG
---TGTCTTGT---TTG--CACTTTGG--CTTTAATATTCTTGA-CTTACTT-CTATGAAAA----GGGCCAAGGCAG--
--------------------------------------------------------------------------------
------------TT------------------------------------------------------------------
---------------------AAAGTAACTGTAAATTTCTTGGCACAATGTGTAAAGGTAACTGCGGTCGGCTTGTACAA
CTCAAGGGA-AAAATGGGTAGTAATAATTTGGCTATTATGGGTAGT-CATTTGCTATACACTTTTTCTTCGCGCCAAATT
CGGTAACCTGAACTTATACAAGGCTCTCATCTGTTCTACATGCAGTATT-TCAGCTGCTTTACTTTTATTTTTACTATAT
GTT--CGTCTTCCATTTT-GGACACTCAAGCATATGCTTTTTGGTT--TGTTTCAAATGCTGGGTGTACAAAGTTGTGTC
GTTATTGTACAG--AAAGGTT-TGATGCATT-CATTTGA-TAAACATATCGACGGGACAGGCTACGAAATTGAAGCCACT
TCACTCTTTGTTATAGGCAATTTTCTTTTCTTTTACGAAATGGAATGTCCAGGTGCTCTCAAAAGGATGCCCAA-----A
TTTATCAG-GAATGGTATAGCT-TCTTTCCTAGGAGGTA-----------------------------------------
-------------T-----------AGCAAATGCGATTGGAGGTGCCAACG---ATAATAATGACATTCCCTTGGAAGAA
ACGGAGGCCGAA-AGCGAA-GT--C
>Sp_wtf9
ATG--AAGAATAA-------TTACA--CTTCT--TTGAAAAGTC--CTCTAGATG---AA--GAAGA-TG-AATT-GAAG
A------------CAGATCATG--AAA-TCGATTTGGAAA--AAGGACCACTCCCAGAATATGATTCGGAGGAAGAGGGC
GCATTACCTCCATATTCAGAT--C-------------------ACGC-AC--TTG--------------TAAA-----TA
AT----------C--------CTCC----------T-----------------------------------------AAC
ACA-CATAGAG------AA----AAC--CATTCTTC----TGG--GACGAC----AGA-TAATTCT----T-------CC
CCT-TTGTTGA--TAAAACTG----CTAATATC-ATTC---ACTTC--AATCATTCTATTCAATGCTCCAGCAGTTTGTT
ATCTAAAGTATAAGGACGCTTTTTTT---AA-----AAATTATGG---TGCAGTGGAATG-GACATTATTTGGATTTTGG
---TGTTTTGT---TTG--CACTTTGG--CTTTAATATTCTTGA-CTTACTT-CTATGAAACT--TGGACCAAGGCAG--
T---------------------------------------------T----------------------A---------A
AGTAACTGTAATTT------------------------------------------C---------------------C-
------TTGGCACAATGTGTAAAAGTGACTGCAGTTTTCTTGGCAAAATGTGTAAAGGTAACTGCGGTCGGCTTGTACAA
CTCAAGGGA-AAAATGGGTAGTAATAATTTGGCTATTATGGGTAGT-CATTTGCTATACACTTTTTCTTCGCGCCAAATT
CGGTAATTTGAACTTAGACAAGGCTCTCATCTGTTCTACATGCAGTATT-TCAGCTGCTTTACTTTTATTTTTACTATAT
GTT--CGTCTTCCATTTT-GGACACTCAAGCATATGTTTTCTGGTT--TGTTTCAAGTACTGGGTGTACAAAGTTGTGTC
GTTATTGTACAG--AAAGGTT-TGATGCATT-TATTTGA-TAAACATATCGACGGGACAGGCTACGAAATTGAAGCCTCT
TCACTCTTTGTTATAGGAAATTTTCTTTTCTTTTACGAAATGGAATGTCCAGGTGCTCTCAAAAGGATGCCCAA-----A
TTTATCAG-GAATGGTATAGCT-TCTTTCCTAGGAGGTA-----------------------------------------
-------------T-----------AGCAAATGCGATTGGAGGTGCCAACG---ATAATAATGACATTCCCTTGGAAGAA
ACGGAGGCCGAA-AGCGAA-GT--C
>Sp_wtf10
ATG--AAGAATAA-------TTGCA--CTTCC--TTGAAAAGTT--CTATAGATG---AG--GAAGA-TG-AATT-GAAG
A------------CAGATCATG--AAA-TCGATTTGGAAA--AAGGGCTACTCCCAGAATATGATTCAAAGGAAGAAGGC
GCATTACCTCTATATTCAGAT--C-------------------ATGC-AC-GTT---------------TAAG-----CA
ATT---------C---------TCC----------T-----------------------------------------AAC
ACA-CATAGAG------AA----AAC--AATCCTTCC---AGGTCGAC-------AGA-TAATTCT----T-------CC
CCT-TTGTTGA--TAAAACTG----CTAATATC-ATTC---ACTTC--AATCATTCTATTCAATGCTCCAGCAGTTTGTT
ATCTAAAGTATAAGGACGCTTTTTTT---AA-----AAATTATGG---TGCAGCGGAATG-GACATTATTTGGATTTTGG
---TGTCTTGT---TTG--CACTTTGG--CTTTAATATTCTTGA-CTTACTT-CTATGAAACT--TGGACCAAGGCAG--
--------------------------------------------------------------------------------
-------------TT-----------------------------------------------------------------
---------------------AAAGTAACTGTAATTTTCTTGGCACAATGTGTCAAGGCTTGCGGAAAAGGAATCAAGCA
CTTTTTGAA-AAAGT-------------------------GGGAAAACATGCCTATGG----CTTTCAGTG---------
A--------AGTCTT--------------TTTATTTAACAT-----ATT---TGGTGGAGCATTGCGAATAATTTCA---
--------AGACACTTTTTTGGCAAGAGA---TGGGGATTGAAA----TGTT---CTT--TGGCTGATCA---CATTATC
TTTGCTATATTG----AGCAT-CCTTGTTTT-TA-TTGCTGAAACA-GTAAAACCTGGA-----------TCAATC----
------------AGGG-------TC------------AACTTGA--------------TCAGAAAGATGG----------
-------------GTCAT--------------GAGGCCAA----------------------------------------
-------------A----------CAGCAAGTGA--ATGAAT-----A----------CACAGCTATTCCATTGCATGAG
ATGAACCCTGAA-AGTGAA-GC--C
>Sp_wtf12*
ATG--AAGAATAA-------TTACA--CTTCC--TTGAAAAGTT--CTGTAGATG---AA--GAAGA-TG-AATT-GAAG
A------------CAGGACATG--AAA-TTGATTTGGAAA--AAGGACCACTCCCAGAACATAATTCGGAGGGTGAGAGT
ACACTACCTCCATATTCAGACATTTCGAAACT--T----------GCTAATCTTGTAC----------CTGAG-GATTCA
AGT---ACAGG-A-------CCTACAGAAACTG--CAA--------------------A-------------------TC
CCAATGTCGA-------AA---GAAGACAAGAATTCAAAGATT--TGCATCC---AAA-TATATA-----T-------TC
CCT-TC--TG-----AGACTA----CTAATAGC-AGTTC---TAGC--AGTTAGTGTTGTCTTTTTTACTGCATGGGGTT
-------GTGTAA--ACCCGTTGGAG---AAGTC--GACGTTTGG---CAAAATAGCAT----TCTTTGTTTTAAT-TGG
CT-TAACATGT---TTAATC-CTATTGA---TTACTAT----GATTTT-CTT-CTA-GAAAATC-TGAACCAAGGCA---
--------------------------------------------------------------------------------
-------------T------------------------------------------------------------------
-----------------------G----------------TGGAAA-----------------------GCAGTAAGCAA
TTTCTTGA--AAAGT-------------------------GGGAAACCATGCGTCTGGT----TTTCGCAG---------
A--------AGTCTT--------------TTTATTTAACATAC----TT----GCTGGATCACCACGA-TTGAATT----
-----TAAGATACA-TTTCTGGCGAGAGA---TGAGGATTCAAA----TGCT---CTT--TGGCTAATAA---CGTTATC
TTTGCTGTAATG----AGCGT-CCCCGTTTT--A-TTGCTGAAACA-GTGGAACCTGGATTAATCGGAAT--AAGCATTA
TGAAAAGAT-TAATAGGAGAT-----------------AATGGTAAT-------GATGGAAAGAGACTAT----------
-TTTGTGGAAAATCGTTT-GCTATCATCTCCAGATTGTGATGCCA-----------------------------------
-------------G---------ACAGCAC--GCGAACAGCG-----A----------CACCGCTATTCCATTGCGTGAA
ATGAATCCTGAA-AGTGAA-GC--C
>Sp_wtf11
ATG--AACAGCAA-------TTAC---GTTCCC-TTGACAAGTT--CGGTAGATGTGGAAGAGAAAA-TGGAATCGGAAA
A-TGGAGTTGATTTAGGAAATGATA---TTGACTTGGAAA--AAGGTTTACCTCTAAAATACAATTCGGAGAATGAGAGC
GGTTTGCCTTCAAATTCAGCTTCTTCATATTTAATCAATCCTGATCCTAC-GATGGACCTTGAAG---CGCAAACGTTCA
ATCACAATGAATCCACGACCTCTGTAGGCCATGACAATAGCA----------------A------------------CTC
TCCTCCTAAATGTCGGAAA-----AC----TTGTTCATCTAATAAGGTGT-----ATAGTAATGAG---GT------GCC
TCTGTTATT----TGTTTTTG-----TGATATCTATT------TCCATAGTCTGTATATTTGATCTTGTTATCTTTGGTT
GTCTACAGTATAAC-ATGGTTTCTAT--GGA----CGATTTA--------CA-CGTAATG---CAACGTTT--ATCGTGG
TTCTGTGCTAGCC-TTG--CTCTTTTG---TTTATT-----TTAATGCGCTA-CTATGATTTT--TGGACCAAGGCA---
--------------------------------------------------------------------------------
-------------T------------------------------------------------------------------
-----------------------G-------------------CAAA-------------------GATGGAATCAAGCA
CATTTTTAAGAAGT--------------------------GGAAAAACACGCCTCTTG----CTTTCCTT----------
C---------AAGTG------------CTTATATTCAACATC----ATT---GGCTTTTTCGTGCGAAAAGGTCTAA---
-------AAGACAGTTTT--GGCGAGCAA---TGGGGGTTGAAA----------ACAT-CTCTCTTTGCCCA--TGTTTC
CTT-TGCTACTA--TGAGCATCT-TTATCTT-CATTT-TTGAAACAT-TAAAACCAGGA-----------TCATGC----
------------AGTG-------TC------------GATTGGA--------------TCGCAAGGAT------------
---A--------------------------TTGAAAGC------------------------------------------
-------------G----------------GTGG---------------------------TG-TATTTTCTTG---AAG
ATTCA-GATGAATTG----------
>Sp_wtf13
ATG--AAGAATAA-------AGATTA--TCCC--TTGAG--GTCGTCTATGGATG---AA---TTGAGTACAA----AAA
A-------------CGATAATG--AAA-TTGATTTGGAAA--AAGGTCCTCTCCCAGAATACAATTCAGAAGATGGGAGC
ACATTGCCTCCATATTCAGAAATTTGGAAAT---A---------TATTAAAACTGTAT----------CTGAG-GATTCA
AGT---ACAGG-A-------CCTACAGAAATTG--CAA--------------------A-------------------TC
CCAATGTCGA-------AA---GAAGACAAGAATTCAAAGATT--CACATCC---AAA-TATATA-----T-------TC
CCT---TCTG-----AGACTA----CTAATATCAGTTC----TTGC--AGTTATTGTTGTCTTTTTTACTGCA-TGGGTT
T------GTGTAA--ACCCGTTGGA---GAAGTCGATA-TTCGG----CAAGGTAGCTT----TCTCCGTCACAAT-TGG
---TATAACA-----TGTCCAATAGTG---TTTATTG--CTATTTTCTGCTT-CTTTGAAACT--TGGACCCAGGCAG--
T---------------------------------------------G-------------------GCACAATGTATAAA
GGTGACTGTAATTTT---CTTGGCACAATGTGTAAAGGTGACTGCAATTTCCTTGGCACA-ATGTGTAAAGGTGACTGCA
GTTTTCTTGGCAAAATGTGTAAAGGTGACTGCAGTTTTCTTGGCAAAATGTGTAAAGGTAATTGCGGTCGGTTTGTATAA
CTCAAAAAA-AGATTTGGTGGTTACAATCTGGCTCGCATGGGTAGT-CATTTGTTTTATACTCTTTGGTTGCGTCAAGGA
TGGTAGACTAAACTTAAATAAGGCACTCATCTGTTCCACATGCAGTATT-TCGGCTGCTTTATTTTTCATTTTATTGCTT
GTT--TGTATTCCAATTT-GGACACTCAAGCATATGCTTTTTGGTT--TGTTTCAAGTGCTGGGTGTACAAAGTTGTGTC
GTTATTGTAACG--AAAGGTT-TGATGTATT-TATTTGA-TAAACATATCGACGCGACAGGCTACGAAATTGAAGCCTCT
TCACTCTTTGTTATAGGAAATTTTCTTTTCTTTTACGAAATGGAACGTCCAGGTGCTCTCAAAAGGATGCCCAA-----A
TTTATCGG-GAATGGTATAGCT-TCTTTCCTAGGAGGTTTAGGGAATGCATTTGGAGGGATAGGAAATGCATTTGGAGGG
ATAGGAAATGCA--ATTGGGCGGATAGGAAATGCGTTTAGAGGTGCCAACG---ATAATAATGACATTCCCTTGGGAGAA
ATGGATGTTGAA-AGCGAA-GT--C
>Sp_wtf15
ATG--AGCAATAA-------TTATA--CTTCC--TTAAGCAGCT--CTTTAGATG---AA--GA--AATGGGATT-GAAG
G------------CAGGACATG--AAA-TTGACTTGGAAG--GAAGCCCACCTTCAGAGCACAATTCGGAGGAGAAAAGC
ACATTGCCTTCAAATTCAGATATTCTGACGT---C---------CGCTAATCCTGTGTCT---------CAAGCTTCAGA
AA----------C---------TCCAG---------A-----------------------------------------TC
ACAGCATCGA---AAGTAA----TACAGGAT-CTACGCAATCGCCCACAAGCCATAGTCTACTTCT----G-----AAGT
TCTCTTTTTG------TATTGTTTATTATTCTT-ATT-----TTGC--AATTGTTGTGCT---TGGTTGCGTGCTTCCTT
TT---GAGCACACACACACTTTCCT---------------TATAG---CTTTTTTGGTT---ATATTCGGTATAATCTC-
---TGTGATA----TTG-----TTTAGCGGCTCAATT----------TACTA-CTATGAAACT--TGGACCAAGACTG--
--------------------------------------------------------------------------------
------------T-------------------------------------------------------------------
---------------------GA-----------------------------------------------------AGCA
CTTTTTGAAAAAAG-------TGATAAGCCCTTTCAAGAAGG-AATACATTGTGTGTGCATTTTT----------AA--A
----------AACTTT-------------TGTTTTCTA------------TGGGCT-------TTTGAAAACGATTGAAC
ATTTTTTAGTTCTTCTTTCTGGTGATAAA---TGGGGATGGAAA----TGCTCAACAT--------TATCTAGCATTCTC
ACTCCTGTATCA----TGCATCTCTTTTTGCTTAAATG---AATCA-GTACAACTCAGA-----------TCATGCAGC-
------------A----------------------CTCATTTGT--------------TCATAA--ATACC---------
-G----------TGGCATGGATTAAATCTCTTGGTGGCG-----------------------------------------
-------------G-----------AAAAAATGCGTTTGAA------A---------ATAACTACAATCAATTGAATGAA
ACAAGTCCCGAAGACCTA--GT--T
>Sp_wtf14
ATG--GAAAACAA-------TCATCA--TT----TGGCTAAGGATTCTTTGGATG---AA---TTGAATCCTA-------
----------------AACGTGGAAAAGGCGAGCACGAAACTCAGGTCT-----CACAATACACTGTGGTCGAGGAAGCC
ACTATACCTCAGTCTTTAG----T---------------------------------------------GAA-------A
A-----------CT--------TCCAGACCT----G-------------------------------------------C
TGATCATAAAG-T----------GATGGAAG-CTTCTA--AGGTTGCTG------ATACTCGT-------A-------CG
GCT-TGGTCGAC-AAAAATT-----CCAGCAGTACTTC----TTCCT--GTTTTCGTAATAAATATTGCTTTGTTTAAAT
ATCT--CGTGTTTGCAAACTTTTCAA-CTAA----AGA--TCGGGT-GCTATTTGGATTGGGAAAT--GGTGGAAT----
---TAACATAT--TTT---CGATGTGGC-TTTTACTC-----------GCAACATATGAAACA--TGGTTC-AGG-AG--
--------------------------------------------------------------------------------
------------T-------------------------------------------------------------------
---------------------A---------------TCAAGGAAGTTATTGTC---GCTTGCGGAGCAGGTAT-AAGAT
CTTTTCCCCAAAA------------------------ACGGGGAGTAAATATGCTATATGCTATT---------------
-------CTCAAGTTGA----------CTTTTGTTA---ATGC---ATT------TGCCATTCCCCTCCTTATGTTTTTT
A-----GAAGTC--ATTTTGAGCAATGGAGACTGG--------------GATGCCCGT--TGGTGGAGC------GTGTC
ATTGGTGTTATGCTAAACG-TGGCATATTTTATAATTG---AAA----TTGAA-------------------AATCC---
----------------------------------------TGGTTTAT----------TCACTAGAGT------------
-TT-----------TTA---------------------------------------------------------------
-------------A----------TAAGTACTGTGATTG---------------------CTTATTTGCTATTAGG-GAT
AT----CCTAAATAGAAA------C
>Sp_wtf16
ATG--AAGAATAA-------TTACA--CTTCC--TTGAAAAGTC--CTATAGATG---AA--GGAGA-TG-AATC-GAAG
A------------CAGGACATG--AAA-TCGATTTGGAAA--AAGGGCTACTTCCAGAATATGATTCAGAGGAAGAGGGC
GCACTGCCTCCATACTCGGAT--C-------------------ACGC-AC--GTG--------------TAAG-----CA
ATT---------C---------TCC----------T-----------------------------------------AAC
ACA-CATAGAG------AA----AAC--AATCCTTCC---AGGTCGAC-------AGA-TAATTCT----T-------CC
CCT-TTCTTGA--TAAAACTG----CTAATATC-ATTC---ACACC--AATCTATGTACTGAATGTACTCGCAATTTGTT
ATCTAAAGTATAAGGACGCTTTCTT---TAA-----AAATTATGG---TGCAGCGGAATG-GACATTATTTGGATTTTGG
---TGTCTTGT---TTG--CACTTTGG--CTTTAATATTCTTGA-CTTACTT-CTATGAAACT--TGGACCAAGGCAG--
--------------------------------------------------------------------------------
------------TT------------------------------------------------------------------
---------------------A----------------------AA-----------GTAACTGCGGTCGGCTTGTACAA
CTCAAGGAA-AAAATGGGTAGTAATAATCTGGTTATTATGGGTAGT-CATTTGTTTTGTACTCTTTGGTTGCATCAAATT
CGGTAACCTGAACTTAGACAAGGCTCTCATCTGTTCTACATGCAGTATT-TCAGCTGCTTTACTTTTATTTTTATTATAT
GTT--CGTCTTCCATTCT-GGACACTCAAGCATATGTTTTCTGGTT--TGTTTCAAGTGCTGGGTGTACAAAGTTGTGTC
GTTATTGTAACG--AAAGGTT-TGATGTATT-TATTTGA-TAAACATATCGACGCGACAGGCTACGAAATTGAAGCCACT
TCACTCTTTGTTATAGGCAATTTTTTTTTCTTTTACGAAATGGAATGTCCAGGTGCTCTCAAAAGGATGCCCAA-----A
TTTATCAG-GAATGGTATAGCT-TCTTTCCTAGAAGGTATAGGAAA-T--------------------------------
---------GCA--ATTGGGCGGATAGGAAATGCGTTTAGAGGTGCCAACGATAATAATAATAACATTCCCTTGGAAGAA
ACGGAGGCCGAA-AGCGAA-GT--C
>Sp_wtf18
ATG--AAGAATAA-------TTACA--CTTCC--TTGAAAAGTC--CTCTAGATG---AA--GAAGA-TG-AACT-GAAG
A------------CAGATCATG--AAA-TCGATTTGGAAA--AAGGGCTACTTCCAGAATATAATTCAGAGGAAGAGGGC
ACACTGCCTCTATATTCAGACATTTCGAAACT--T----------GCTAATCCTGTAC----------CTGAGG-ATTCA
AGT---ACAGGA--------CCTACAGAAATTG-CGA--------------------A--------------------TC
CCAATGTCGA-------AA---GAAGACAAGAATTCAAAGATT--CACATCC---AAA-TATATA---T---------TT
CCT---TCTG-----AGACTAC----TAATATCAGTTCT----TGC--AGTTAGTGTTGTCTTTTTTACTGCA-TGGGTT
T------GTGTAA--ACCCGTTGGA---GAAGTCGATA-TTCGG----CAAGGTAGCTT----TCTCCGTCACAAT-TGG
---TATAACA-----TGTCCAATATTG---TTTATTG--CTACTTTCTGCTT-CTTTGAAACT--TGGACCCAGGCAG-T
---------------------------------------------G--------------------GCACAATGTATAAA
GGTGACTGTAATTTT---CTTGGCACAATGTGTAAAGGTGAC--------------T--------------------GTA
ATTTTCTTGGCACAATGTGTAAAGGTGACTGCAGTTTTCTTGGCAAAATGTGTAAAGGTAATTGCGGTCGGTTTGTATAA
CTCAAAAAA-AGATTTGGTGGTTACAATCTGGCTCGCATGGGTAGT-CATTTGTTTTATACTCTTTGGTTGCGTCAAGGA
TGGTAGACTAAACTTAAATAAGGCACTCATCTGTTCCACATGCAGTATT-TCGGCTGCTTTATTTTTCATTTTATTGCTT
GTT--TGTATTCCAATTT-GGACACTCAAGCATATGCTTTTTGGTT--TGTTTCAAGTGCTGGGTGTACAAAGTTGTGTC
GTTATTGTAACG--AAAGGTT-TGATGTATT-TATTTGA-TAAACATATCGACGCGACAGGCTACGAAATTGAAGCCTCT
TCACTCTTTGTTATAGGAAATTTTCTTTTCTTTTACGAAATGGAATGTCCAGGTGCTCTCAAAAGGATGCCCAA-----A
TTTATCAG-GAATGGTATAGCT-TCTTTCCTAGAAGGTATAGGAAATG---------------------CATTTGGAGGG
ATAGGAAATGCA--ATTGGGCGGATAGGAAATGCGTTTAGAGGTGCCAACGATAATAATAATAACATTCCCTTGGAAGAA
ACGGAGGCCGAA-AGCGAA-GT--C
>Sp_wtf17*
ACG--AAGAATAA-------TTACA--CTTCC--TTGAAAAGTC--CTATAGATG---AA--GAAGA-TG-AACT-GAAG
A------------CAGATTATG--AAA-TCGATTTGGAAA--AAGGACCACTCCCAGAATATGATTCAGAGGAGGAAAGT
ACATTGCCTCCATATTTAGAT--C-------------------ACGC-ACG--TG--------------TAAG-----CA
AT----------C--------CTCC---------T------------------------------------------AAC
GCA-CATAGAGA-----A-----AAC--CATTCTTC----CGG--GACGACA----GA-TGATTCT--T---------CC
CCT-TTTTTGAT--TAAACTAC----TAATATC-ATTCA---CACC--AATCTATGTACTGAATGTACTCGCAATTTGTT
ATCTAAAGTATAAGGACGCTTTTTTT--------GAGACTTATGGC---GCAGCGGAATG-GACATTATTTGGATTTTGG
---TGTCTTGTT---TG--CACTTTGG--TTTTAATAATCTTGA-CTTACTT-CTATGAAACT--TGGACCAAGGCAG--
--------------------------------------------------------------------------------
-----------T--------------------------------------------------------------------
----------------------C----------------------------------------------------AAGCA
CTTTTTGAA-AAAG------------------------TGGAGAAA-CATGATTTTTG----CTTT--TTG---------
--------TAAAAGT--------------TCTTT------------ATTTT--GCTTGGTTTTATTAAAAGCTGAAAACA
AAT--TGAGTTCACATTT-AGGTGATCAACAATGGGGATGGAAA----TGCTCGGCATCC--GCT-TTCA-----CTTTC
ATGGCTGTATCA----AGCAT-TCTCATATT-CA-TTGCTGAAACA-GTGGAACCGGGA-----------TCTTGC----
-------------TC------------------TACAGATTTG---G-----------TGAAAAGAACAC----------
--TA-----GCACTTTATGA--------ACGTGATGCCA-----------------------------------------
-------------G---------ACAACACGTGA--ATGAAT-----A----------CACAGCTATTCCATTGCATGAG
ATGAACCCTGAA-AATGAA-GC--C
>Sp_wtf18-2
ATG--AAGAATAA-------TTACA--CTTCC--TTGAAAAGTC--CTCTAGATG---AA--GAAGA-TG-AACT-GAAG
A------------CAGATCATG--AAA-TCGATTTGGAAA--AAGGGCTACTTCCAGAATATAATTCAGAGGAAGAGGGC
ACACTGCCTCTATATTCAGACATTTCGAAACT--T----------GCTAATCCTGTAC----------CTGAGG-ATTCA
AGT---ACAGGA--------CCTACAGAAATTG-CGA--------------------A--------------------TC
CCAATGTCGA-------AA---GAAGACAAGAATTCAAAGATT--CACATCC---AAA-TATATA---T---------TT
CCT---TCTG-----AGACTAC----TAATATCAGTTCT----TGC--AGTTAGTGTTGTCTTTTTTACTGCA-TGGGTT
T------GTGTAA--ACCCGTTGGA---GAAGTCGATA-TTCGG----CAAGGTAGCTT----TCTCCGTCACAAT-TGG
---TATAACA-----TGTCCAATATTG---TTTATTG--CTACTTTCTGCTT-CTTTGAAACT--TGGACCCAGGCAG-T
---------------------------------------------G--------------------GCACAATGTATAAA
GGTGACTGTAATTTT---CTTGGCACAATGTGTAAAGGTGAC--------------T--------------------GTA
ATTTTCTTGGCACAATGTGTAAAGGTGACTGCAGTTTTCTTGGCAAAATGTGTAAAGGTAATTGCGGTCGGTTTGTATAA
CTCAAAAAA-AGATTTGGTGGTTACAATCTGGCTCGCATGGGTAGT-CATTTGTTTTATACTCTTTGGTTGCGTCAAGGA
TGGTAGACTAAACTTAAATAAGGCACTCATCTGTTCCACATGCAGTATT-TCGGCTGCTTTATTTTTCATTTTATTGCTT
GTT--TGTATTCCAATTT-GGACACTCAAGCATATGCTTTTTGGTT--TGTTTCAAGTGCTGGGTGTACAAAGTTGTGTC
GTTATTGTAACG--AAAGGTT-TGATGTATT-TATTTGA-TAAACATATCGACGCGACAGGCTACGAAATTGAAGCCTCT
TCACTCTTTGTTATAGGAAATTTTCTTTTCTTTTACGAAATGGAATGTCCAGGTGCTCTCAAAAGGATGCCCAA-----A
TTTATCAG-GAATGGTATAGCT-TCTTTCCTAGGAGGTTTAGGGAATGCATTTGGAGGGATAGGAAATGCATTTGGAGGG
ATAGGAAATGCA--ATTGGGCGGATAGGAAATGCGTTTAGAGGTGCCAACG---ATAATAATGACATTCCCTTGGGAGAA
ATGGATGTTGAA-AGCGAA-GT--C
>Sp_wtf19
ATG--AAGAATAA-------ATATTA--TCCC--TTGAG--GTCGTCTATGGATG---AA---TTGAGTGCAA----AAA
A-------------CGATAATG--AAA-TTGATTTGGAAA--AAGGTCCTCTCCCAGAATACAATTCAGAAGATGGGAGC
ACATTGCCTCCATATTCAGAAAATAT-AAATTTAAAGGATCCCAAACAAA---TGGGAGCTAACAACCCTAACTTATTTA
ATACGGACGAGTCTACGACTCCTCCGGATTATGGTGAAGACAGTCTTT---------C------------------TATT
ACA-CATAGAGA-----A-----AAC--CATTCTTC----CGG--GACGGCA----GA-TAATTCTT--CT------ACC
TCT-CCGTTGAA--AAAAGCAT----TTTTATC-ATTCA---TTTC--AATCTTTGTGCTAAACGTACCCGCAGTTTGTT
ATCTAACGTATAAGGACGCTCTCTT---TAA----AGA-TTATGGC---AAAGATGAATG-GGTATATTTTGCAGTGTGG
---TGTGCTAGT---TGC---CTAATGATTTTTATTT--CTTTATGGTACTT-CTATGAAACT--TGGATCAAGGCAG--
T-------------------------------------------CAAAGTAACTGTAATTTTCTTGGCACAATGTATAAA
GGTGACTGTAGTTTT---CTTGGCACAATGTGTAAAGGTGACTTCAATTTCCTTGGCAAA-ATGTGTAAAGTTGACTGCA
GTTTTCTTGGCACAATGTGTAAAGGTGACTGCAGTTTTCTTGGCACAATGTGTAAAGGTGATCTCTATTGGCCTTTTCAA
CATAAGAAG-AGAAATGATGATTATAATTTGGTTACTCTGGTTAAT-CATTTGTTGTATACTCTTTGGTTGCGTCAAATC
TGGCGATCTGAACTTAAATAAGGCTCTCATCTATTCCACATGCACTATT-TCGGCTGTTTTACTTTTAATTGTATCATCT
GTT--TGTATTCCATTTT-GGACATTCGAGCGTACGTTAGCTAAGT--TGGCAAAAGTGTTTTTGTTACAAAGTGGTATC
GTGTTGGTACTA---AACGGTACGATGTTTT-TACGTGG-TAAACATTTTGAATGGACAGGTTGTGAAATTGAAGCCTCT
GTGCTATTTATTATGGGCAATGTTCTTTTTCTTTGCGAAATGGAATGTCCAGGTGCACTCATAAGAACACGAAA-----C
TCTATCAG-GAATGGTATAGCT-TTTATATTAGAAGGTG-----------------------------------------
-------------C-----------AGGGAGAGCGATTAGAGGTGCCAACG---ATAATAATGACATTCCCTTGGGGGAA
ATGGAAGTTGAA-AGCGAG-GT--C
>Sp_wtf20
ATG--AAGAATAA-------TTACA--CTTCC--TTGAAAAGTC--CTCTAGATG---AA--GAAGA-TG-AACT-GAAG
A------------CAGATCATG--AAA-TCGATTTGGAAA--AAGGGCTACTTCCAGAATATAATTCAGAGGAAGAGGGC
GCACTGCCTCCATATTCAGACATTTCGAAACT--T----------GCTAATCCTGTAC----------CTGAGG-ATTCA
AGT---ACAGGA--------CCTACAGAAATTG-CGA--------------------A--------------------TC
CCAATGTCGA-------AA---GAAGACAAGAATTCAAAGATT--CACATCC----AAATATATA---T---------TT
CCT---TCTG-----AGACTAC----TAATATCAGTTCT----TGC--AGTTAGTGTTGTCTTTTTTACTGCA-TGGGTT
T------GTGTAA--ACCCGTTGGA---GAAGTCGATA-TTCGG----CAAGGTAGCTT----TCTCCGTCACAAT-TGG
---TATAACA-----TGTCCAATATTG---TTTATTG--CTATTTTCTACTT-CTATGAAACT--TGGACCAAGGC----
--------------------------------------------------------------------------------
------------TT------------------------------------------------------------------
-----------------------G----------------CGGAAAA----------------------GGAATCAAGCA
CTTTTTAAA-AAAG------------------------TGGAGAAA-CATGTTTTTTA----CTTT--TTG---------
--------TAAAAGT------------CCTATTTT------------TT----GCTTGGTTTTATTAAAAGCTGAAAACA
AAT--TGAGTTCACATTT-AGGTGATCAACAATGGGGATGGAAA----TGCTCGGCATCC--GCT-TTCA-----CTTTC
ATGGCTGTATCA----AGCAT-TCTCATATT-CA-TTGCTGAAACA-GTGGAACCTGGA-----------TCTTGC----
-------------TC------------------TACAGATTTG---G-----------TGAAAAGAGTAC--AA------
---------GCATATTGTGATTAT--------GAGGCCA-----------------------------------------
-------------G---------ACAGTACGCGAGCAGC--------A---------ATACTGCTATTCCGTTACGTGAG
ATGAACCCTGAA-AATGAA-GC--C
>Sp_wtf21
ATG--AAGAATAA-------TTACA--CTTCT--TTGAAAAGTC--CTCTAGATG---AA--GAAGA-TG-AATT-GAAG
A------------CAGATCATG--AAA-TCGATTTGGAAA--AAGGACCACTCCCAGAATATGATTCGGAGGAAGAGGGC
GCATTACCTCCATATTCAGAT--C-------------------ACGC-ACT--TG--------------TAAA-----TA
AT----------C--------CTCC---------T------------------------------------------AAC
ACA-CATAGAGA-----A-----AAC--AATCCTTCC---AGGTCGAC-------AGA-TAATTCT--T---------CC
CCT-TTCTTGAT--AAAACTGC----TAATATC-ATTCA---CACC--AATCTATGTACTGAATGTACTCGCAATTTGTT
ATCTAACGTATAAGGACGCTTTCTT---TAAG----GA-TTATGGT---GCAGCAGAATG-GACATTATTTGGATTTTGG
---TGTCTTGTT---TG--CACTTTGG--CTTTAATATTCTTGA-CTTACTT-CTATGAAACT--TGGGTCAAGGCAG--
--------------------------------------------------------------------------------
------------TT------------------------------------------------------------------
---------------------AAAGTAACTGTAATTTCCTTGGCAAAATGTGTAAAGGTGATTTCTATTGGCCTTTTCAA
CATAAGAAG-AGAGATGATGATTATAATTTGGATACTCTGGCTAAT-CATTTGTTGTATACTCTTCGTTTACATCAAATC
CGGCGATCTAATCTTAAACAAGGCACTCATCTGTTCTACATGCACTATT-TCGGCTGTTTTACTTTTAATTGTATCATCT
GTT--TGTATTCCATTTT-GGACATTCGAGCGTACGTTGGCTAAGT--TGGCAAAAGTGCTTTTGTTACAAAGTGGTATC
GTGTTGGTACTA---AACGGTACGATGTTTT-TACGTGG-TAAACATTTTGAACGGATAGGTTGTGAAATTGAAGCCTCT
GTGTTATTTATTATGGGCAATGTTCTTTTTCTTTGCGAAATGGAATGTCCAGGTGCACTCATAAGAACACGAAA-----C
TCTATCAG-GAATGGTATAGCT-TTTATATTAGGAGGGATAGGAAATG--------------------------------
------------CGATGATGGGGCTAGCAAATGCGATTAGAGGTGCCAACG---ATAATAATGACATTCCCTTGGGGGAA
ATGGATGTTGAA-AGCGAA-GT--C
>Sp_wtf22*
ATG--AAGAATAA-------TTACA--CTTCT--TTGAAAAGTT--CTCTAGATG---AA--GAAGA-TG-AATT-GAAG
A------------CAGATCATG--AAA-TCGATTTGGAAA---AGGACCACTCCCAGAATATGATTCGGAGGAAGAGGGC
GCATTACCTCCATATTCAGAT--C-------------------ACGC-ACT--TG--------------TAAA-----TA
AT----------C--------CTCC---------T------------------------------------------AAC
ACA-CATAGAGA-----A-----AAC--CATTCTTC----CGG--GACGGCA----GA-TAATTCTTCT--------ACC
TCT-CCGTTGAA--AAAAGCAT----TTTTATC-ATTCA---TTTC--AATCTTTGTGCTAAACGTACCCGCAGTTTGTT
ATCTAACGTATAAGGACGCTCTCTT---TAA----AGA-TTATGGC---AAAGATGAATG-GGTATATTTTGGAGTGTGG
---TATGCTATT---TGC---CTAATGATTTTTATTT--CTTTATGGTGCTT-CTATGAAACT--TGGATCAAGGCAG--
TC--------------------------------------------A----------------------A----------
AGTAACTGTAATTTT------------------------------------------T----------------------
T------TGGCACAATGTATAAAGGTGACTGTAATTTCCTTGGCACAATGTGTAAAGGTGATTGCGGTCGGCTTGTATAA
CTCAAAAAA-AGATTTAGTGGTTACAATCTGGTTCGCATGGGTAGT-CATTTGTTTTATACTCTTTGGTTGCGTCAAGGA
TGGTAGACTAAACTTAAATAAGGCACTCATCTGTTCCACATGCAGTATT-TCGGCTGCTTTATTTTTCATTTTATTGCTT
GTT--TGTATTCCAATTT-GGACACTTTGCCGTGCATTATCTGGGA--TGCTACAAGTGTTGGGTATACATGGCATTATC
GCACTATTAGTA---AACGGTTCAATGTCTT-TATTTGG-TAAATATTTCGGATGGAGAGGCTACGAAATCGAAGGGTTT
G-------------------TGCTCTTTTTCTTTACGAAATGGAACGTCCAGGTGTACTCAAGAGGATGCGCAA-----C
ACTACTGG-GAATGTTATAGGT-TTTATATTAGAAGGTATAGGAAA-T--------------------------------
---------GCAAG--TGGGCGGATAGGAAATGCGATTAGAGGTGCCAACG---ATAATAATGACATTCCCTTGGGGGAA
ATGGAAGTTGAA-AGCGAA-GT--A
>Sp_wtf23
ATG--AAGAATAA-------ATAT----TACCCCTTGAG--GTCGTCTATGGATG---AA---TTGAGTGCAA----AAA
A-------------CGATAATG--AAA-TTGATTTGGAAA--AAGGTCCTCTCCCAGAATACAATTCAGAAGATGGGAGC
ACATTGCCTCCATATTCAGAAAATAT-AAATTTAAAGGATCCCAAACAAA---TGGGAGCTAACAACCCTAACTTATTTA
ATACGGACGAGTCTACGACTCCTCCGGATTATGGTGAAGACAGTCTTT---------C------------------TATT
ACA-CATAGAGA-----A-----AAC--CATTCTTC----CGG--GACGGCA----GA-TAATTCTTCT--------ACC
TCT-CCGTTGAA--AAAAGCA----TTTTTATC-ATTC---ATTTC--AATCTTTGTGCTAAACGTACCCGCAGTTTGTT
ATCTAACGTATAAGGACGCTCTCTT---TAA----AGA-TTATGG---CAAAGATGAATG-GGTATATTTTGGAGTGTGG
---TGTGCTATT---TGC---CTAATGATTTTTATTT--CTTTATGGTACTT-CTATGAAACT--TGGATCAAGGCAG--
TC--------------------------------------------A----------------------A----------
AGTAACTGTAATTTT------------------------------------------C----------------------
T------TGGCACAATGTATAAAGGTGACTGTAGTTTTCTTGGCACAATGTGTAAAGGTGATCTCTATTGGCCTTTTCAA
CATAAGAAG-AGAAATGATGATTATAATTTGGTTACTCTGGTTAAT-CATTTGTTGTATACTCTTTGGTTGCGTCAAATC
TGGCGATCTGAACTTAAATAAGGCTCTCATCTATTCCACATGCACTATT-TCGGCTGTTTTACTTTTAATTGTATCATCT
GTT--TGTATTCCATTTT-GGACATTCGAGCGTACGTTAGCTAAGT--TGGCAAAAGTGTTTTTGTTACAAAGTGGTATC
GTGTTGGTACTA---AACGGTACGATGTTTT-TACGTGG-TAAACATTTTGAATGGACAGGTTGTGAAATTGAAGCCTCT
GTGCTATTTATTATGGGCAATGTTCTTTTTCTTTGCGAAATGGAATGTCCAGGTGCACTCATAAGAACACGAAA-----C
TCTATCAG-GAATGGTATAGCT-TTTATTTTAGGAGGGATAGGAAATG--------------------------------
------------CGATGATGGGGCTAGCAAATGCGTTTAGAGGTGGCAACGATAATAATAATAACATTCCCTTGGGGGAA
ATGGATGTCGAA-GGCGAAGTT---
>Sp_wtf24*
ATG--AAGAATAA-------TTACG--CTTCC--TTGGAAAGTT--CTATAGATG---AA--GAAGA-TG-AATT-GAAG
A------------CAGGACATG--AAA-TTGATTTGGAAA--AAGGCCTACTTCCAGAATATAATTCGGATGAAGAGAGC
ACACTACCTCCATATTCAGAT--C-------------------ACGC-ACG--TG--------------TAAG-----CA
AT----------C--------CTCC---------T------------------------------------------AAC
ACA-CATAGAGA-----A-----AAC--CATTCTTC----CGG--GACGGCA----GA-TAATTCTTCT--------ACC
TCT-CCGTTGAAAAAAGAAT------TTTTATC-ATTC---ATTTC--AATCTTTGTGCTAAACGTACCCGCAATTTGTT
ATCTAACGTATAAGGACGCTCTCTT---TAA----AGA-TTATGG---CAAAGATGAATG-GGTATATTTTGGAGTGTGG
---TGTGCTATT---TGC---CTGATGATTTTTATTT--CTTTATGGTGCTT-CTTTGAAACT--TGGACC-AGGCAG--
--------------------------------------------------------------------------------
------------T-------------------------------------------------------------------
-----------------------G------------------GCACAATGTGTCAAGGTAACTGCGGTCGGCTTGTACAA
CTCAAGGGA-AAAATGGGTTGTAATAATCTGGTTATTATGGGTAGT-CATTTGTTTTGTACTCTTTGGTTGCGTCAAATT
CGGTAATGTGAACTTAGACAAGACTCTCATCTGTTCTACATGCAGTATT-TCAGCTGCTTTACTTTTATTTTTATTATAT
GTT--CGTCTTCCATTCT-GGACACTTAAGCATATGTTTTCTGGGT--TTTTTCAAGTTCTAGGTGTACAAAGTTGTGTC
GTTATTGTAACG--AAAGGTT-TGATGCATT-TATTTGA-CAAACATATCGACGGGACAGGCTACGAAATTGTAGCCTCT
TCACTCTTTGTTATAGGCAATTTTCTTTTCTTTTACGAAATGGAATGTCCAGGTGCTCTCAAAAGGATGCCCAA-----A
TTTATCAG-GAATGGTATAGCT-TTTATATTAGAAGGTG-----------------------------------------
-------------C-----------AGGGAGAGCGATTAGAGGTGCCAACG---ATAATAATGACATTCCCTTGGGGGAA
ATGGAAGTTGAA-AGCGAA-GT--C
>Sp_wtf25
ATG--AAGAATAA-------TTACA--CTTCT--TTGAAAAGTC--CTCTAGATG---AA--GAAGA-TG-AATT-GAAG
A------------CAGATCATG--AAA-TCGATTTGGAAA--AAGGACCACTCCCAGAATATGATTCGGAGGAAGAGGGC
GCGTTACCACCATATTCAGAT--C-------------------ATGC-ACT--TG--------------TAAA-----TA
AT----------C--------CTCT---------T------------------------------------------AAC
ACA-CATAGAGA-----A-----AAC--CATTCTTA----TGG--GACGACA----GA-TAATTCT--T---------CC
CCT-TTGTTGAT--AATACTG----CTAATATC-ATTC---ACTTC--AATCATTCTATTCAATGCTCCAGCATTTTGTT
ATCTAAAGTATAAGGACGCTTTTTT---TAA-----AAATTATGG---TGCAGCGGAATG-GACATTATTTGGATTTTGG
---TGTCTTGTT---TG--CACTTTGG--CTTTAATATTCTTGA-CTTACTT-CTATGAAACT--TGGTCCAAGGC----
--------------------------------------------------------------------------------
------------TT------------------------------------------------------------------
-----------------------G----------------CGGAAAA----------------------GGAATCAAGCA
CTTTTTAAA-AAAT------------------------TGGAGAAA-CATGATTTTTG----CTTT--TTG---------
--------TAAAAGT--------------TCTTT------------ATTTT--GCTTGGTTTTATTAAAAGCTGAAAACA
AAT--TGAGTTCACATTT-GGGTGATCAACGATGGGGGTGGAAA----TGCTCGGCATCC--GCT-TTCA-----CTTTC
ATGGCTGTATCA----AGCAT-TCTCATATT-CA-TTGCTGAAACA-GTGGAACCGGGA-----------TCTTGC----
-------------TC------------------TACAGATTTG---G-----------TGAAAAGAACAC----------
--TA-----GCATTTTATGGTTATG------AGATCA-------------------------------------------
-------------G---------ACAGCACGTGA--ATGAAGACGCCA---------------CTATTCTGTTGCGTGAA
ATGAACCCTGAA-AGTGAA-GC--C
